# Supplementary material for: Geoelectrical resistivity data set for characterising crystalline basement aquifers in Basiri, Ado-Ekiti, southwestern Nigeria
Source: Data Brief. 2018 May 23;19:810–6. doi: 10.1016/j.dib.2018.05.091 (PMC5997927; doi:10.1016/j.dib.2018.05.091)
Supplement: Supplementary file 2 — Supplementary material [file mmc2.zip]

Archive with 8 entries (8 files):
- Traverse 4.inv
- Traverse 1.dat
- Traverse 1.inv
- Traverse 2.dat
- Traverse 2.inv
- Traverse 3.dat
- Traverse 3.inv
- Traverse 4.dat
