# Supplementary material for: Geoelectrical resistivity data set for characterising crystalline basement aquifers in Basiri, Ado-Ekiti, southwestern Nigeria
Source: Data Brief. 2018 May 23;19:810–6. doi: 10.1016/j.dib.2018.05.091 (PMC5997927; doi:10.1016/j.dib.2018.05.091)
Supplement: Supplementary file 2 — Supplementary material [file mmc2.zip › Traverse 4.inv]

TRAVERSE 4
      5.0000
3
348
1
0
     15.0000,      10.0000,   1.00000,      38.075
     25.0000,      10.0000,   1.00000,      41.338
     35.0000,      10.0000,   1.00000,      48.779
     45.0000,      10.0000,   1.00000,      59.798
     55.0000,      10.0000,   1.00000,      79.162
     65.0000,      10.0000,   1.00000,      78.755
     75.0000,      10.0000,   1.00000,      88.009
     85.0000,      10.0000,   1.00000,      93.927
     95.0000,      10.0000,   1.00000,      136.49
    105.0000,      10.0000,   1.00000,      154.27
    115.0000,      10.0000,   1.00000,      209.80
    125.0000,      10.0000,   1.00000,      209.26
    135.0000,      10.0000,   1.00000,      204.31
    145.0000,      10.0000,   1.00000,      198.36
    155.0000,      10.0000,   1.00000,      189.79
    165.0000,      10.0000,   1.00000,      184.55
    175.0000,      10.0000,   1.00000,      173.06
    185.0000,      10.0000,   1.00000,      178.47
    195.0000,      10.0000,   1.00000,      227.38
    205.0000,      10.0000,   1.00000,      222.31
    215.0000,      10.0000,   1.00000,      218.20
    225.0000,      10.0000,   1.00000,      193.61
    235.0000,      10.0000,   1.00000,      224.25
    245.0000,      10.0000,   1.00000,      232.45
    255.0000,      10.0000,   1.00000,      223.90
    265.0000,      10.0000,   1.00000,      188.54
    275.0000,      10.0000,   1.00000,      162.23
    285.0000,      10.0000,   1.00000,      168.16
    295.0000,      10.0000,   1.00000,      171.02
    305.0000,      10.0000,   1.00000,      159.60
     20.0000,      10.0000,   2.00000,      38.593
     30.0000,      10.0000,   2.00000,      41.719
     40.0000,      10.0000,   2.00000,      46.720
     50.0000,      10.0000,   2.00000,      58.229
     60.0000,      10.0000,   2.00000,      61.579
     70.0000,      10.0000,   2.00000,      74.480
     80.0000,      10.0000,   2.00000,      80.128
     90.0000,      10.0000,   2.00000,      107.46
    100.0000,      10.0000,   2.00000,      141.08
    110.0000,      10.0000,   2.00000,      155.49
    120.0000,      10.0000,   2.00000,      165.63
    130.0000,      10.0000,   2.00000,      138.70
    140.0000,      10.0000,   2.00000,      147.80
    150.0000,      10.0000,   2.00000,      164.66
    160.0000,      10.0000,   2.00000,      141.47
    170.0000,      10.0000,   2.00000,      142.93
    180.0000,      10.0000,   2.00000,      169.78
    190.0000,      10.0000,   2.00000,      184.03
    200.0000,      10.0000,   2.00000,      175.95
    210.0000,      10.0000,   2.00000,      198.51
    220.0000,      10.0000,   2.00000,      180.91
    230.0000,      10.0000,   2.00000,      177.76
    240.0000,      10.0000,   2.00000,      195.21
    250.0000,      10.0000,   2.00000,      214.47
    260.0000,      10.0000,   2.00000,      199.12
    270.0000,      10.0000,   2.00000,      225.35
    280.0000,      10.0000,   2.00000,      194.46
    290.0000,      10.0000,   2.00000,      174.19
    300.0000,      10.0000,   2.00000,      166.17
     30.0000,      20.0000,   1.00000,      43.190
     40.0000,      20.0000,   1.00000,      47.345
     50.0000,      20.0000,   1.00000,      49.566
     60.0000,      20.0000,   1.00000,      53.963
     70.0000,      20.0000,   1.00000,      80.635
     80.0000,      20.0000,   1.00000,      82.429
     90.0000,      20.0000,   1.00000,      101.21
    100.0000,      20.0000,   1.00000,      118.34
    110.0000,      20.0000,   1.00000,      124.74
    120.0000,      20.0000,   1.00000,      127.06
    130.0000,      20.0000,   1.00000,      133.85
    140.0000,      20.0000,   1.00000,      131.25
    150.0000,      20.0000,   1.00000,      146.06
    160.0000,      20.0000,   1.00000,      138.39
    170.0000,      20.0000,   1.00000,      138.40
    180.0000,      20.0000,   1.00000,      150.44
    190.0000,      20.0000,   1.00000,      145.76
    200.0000,      20.0000,   1.00000,      133.81
    210.0000,      20.0000,   1.00000,      164.91
    220.0000,      20.0000,   1.00000,      163.35
    230.0000,      20.0000,   1.00000,      163.27
    240.0000,      20.0000,   1.00000,      186.92
    250.0000,      20.0000,   1.00000,      201.76
    260.0000,      20.0000,   1.00000,      185.55
    270.0000,      20.0000,   1.00000,      175.61
    280.0000,      20.0000,   1.00000,      139.36
    290.0000,      20.0000,   1.00000,      121.73
     25.0000,      10.0000,   3.00000,      39.076
     35.0000,      10.0000,   3.00000,      43.546
     45.0000,      10.0000,   3.00000,      51.726
     55.0000,      10.0000,   3.00000,      53.269
     65.0000,      10.0000,   3.00000,      66.087
     75.0000,      10.0000,   3.00000,      66.204
     85.0000,      10.0000,   3.00000,      65.388
     95.0000,      10.0000,   3.00000,      73.029
    105.0000,      10.0000,   3.00000,      84.559
    115.0000,      10.0000,   3.00000,      82.367
    125.0000,      10.0000,   3.00000,      94.059
    135.0000,      10.0000,   3.00000,      98.449
    145.0000,      10.0000,   3.00000,      138.14
    155.0000,      10.0000,   3.00000,      149.44
    165.0000,      10.0000,   3.00000,      148.18
    175.0000,      10.0000,   3.00000,      157.87
    185.0000,      10.0000,   3.00000,      167.90
    195.0000,      10.0000,   3.00000,      143.64
    205.0000,      10.0000,   3.00000,      142.01
    215.0000,      10.0000,   3.00000,      133.37
    225.0000,      10.0000,   3.00000,      146.12
    235.0000,      10.0000,   3.00000,      152.75
    245.0000,      10.0000,   3.00000,      170.14
    255.0000,      10.0000,   3.00000,      181.42
    265.0000,      10.0000,   3.00000,      177.56
    275.0000,      10.0000,   3.00000,      139.53
    285.0000,      10.0000,   3.00000,      131.83
    295.0000,      10.0000,   3.00000,      139.72
     30.0000,      10.0000,   4.00000,      39.525
     40.0000,      10.0000,   4.00000,      50.724
     50.0000,      10.0000,   4.00000,      49.889
     60.0000,      10.0000,   4.00000,      47.406
     70.0000,      10.0000,   4.00000,      52.962
     80.0000,      10.0000,   4.00000,      62.365
     90.0000,      10.0000,   4.00000,      67.779
    100.0000,      10.0000,   4.00000,      78.879
    110.0000,      10.0000,   4.00000,      112.88
    120.0000,      10.0000,   4.00000,      127.49
    130.0000,      10.0000,   4.00000,      112.74
    140.0000,      10.0000,   4.00000,      91.042
    150.0000,      10.0000,   4.00000,      101.85
    160.0000,      10.0000,   4.00000,      117.27
    170.0000,      10.0000,   4.00000,      114.50
    180.0000,      10.0000,   4.00000,      120.38
    190.0000,      10.0000,   4.00000,      108.52
    200.0000,      10.0000,   4.00000,      100.84
    210.0000,      10.0000,   4.00000,      117.00
    220.0000,      10.0000,   4.00000,      112.10
    230.0000,      10.0000,   4.00000,      114.22
    240.0000,      10.0000,   4.00000,      129.10
    250.0000,      10.0000,   4.00000,      137.81
    260.0000,      10.0000,   4.00000,      110.93
    270.0000,      10.0000,   4.00000,      85.411
    280.0000,      10.0000,   4.00000,      73.357
    290.0000,      10.0000,   4.00000,      69.791
     45.0000,      30.0000,   1.00000,      70.863
     55.0000,      30.0000,   1.00000,      69.896
     65.0000,      30.0000,   1.00000,      79.890
     75.0000,      30.0000,   1.00000,      69.491
     85.0000,      30.0000,   1.00000,      71.260
     95.0000,      30.0000,   1.00000,      67.750
    105.0000,      30.0000,   1.00000,      68.284
    115.0000,      30.0000,   1.00000,      85.456
    125.0000,      30.0000,   1.00000,      111.07
    135.0000,      30.0000,   1.00000,      126.27
    145.0000,      30.0000,   1.00000,      125.85
    155.0000,      30.0000,   1.00000,      122.22
    165.0000,      30.0000,   1.00000,      124.73
    175.0000,      30.0000,   1.00000,      178.16
    185.0000,      30.0000,   1.00000,      212.84
    195.0000,      30.0000,   1.00000,      201.22
    205.0000,      30.0000,   1.00000,      182.42
    215.0000,      30.0000,   1.00000,      180.73
    225.0000,      30.0000,   1.00000,      186.11
    235.0000,      30.0000,   1.00000,      157.69
    245.0000,      30.0000,   1.00000,      160.04
    255.0000,      30.0000,   1.00000,      163.27
    265.0000,      30.0000,   1.00000,      147.27
    275.0000,      30.0000,   1.00000,      144.91
     40.0000,      20.0000,   2.00000,      33.458
     50.0000,      20.0000,   2.00000,      38.390
     60.0000,      20.0000,   2.00000,      49.994
     70.0000,      20.0000,   2.00000,      59.517
     80.0000,      20.0000,   2.00000,      71.881
     90.0000,      20.0000,   2.00000,      72.922
    100.0000,      20.0000,   2.00000,      85.941
    110.0000,      20.0000,   2.00000,      95.998
    120.0000,      20.0000,   2.00000,      83.231
    130.0000,      20.0000,   2.00000,      81.744
    140.0000,      20.0000,   2.00000,      94.391
    150.0000,      20.0000,   2.00000,      99.001
    160.0000,      20.0000,   2.00000,      112.95
    170.0000,      20.0000,   2.00000,      127.62
    180.0000,      20.0000,   2.00000,      116.11
    190.0000,      20.0000,   2.00000,      97.110
    200.0000,      20.0000,   2.00000,      95.158
    210.0000,      20.0000,   2.00000,      98.426
    220.0000,      20.0000,   2.00000,      104.74
    230.0000,      20.0000,   2.00000,      99.234
    240.0000,      20.0000,   2.00000,      82.014
    250.0000,      20.0000,   2.00000,      84.842
    260.0000,      20.0000,   2.00000,      97.240
    270.0000,      20.0000,   2.00000,      77.721
    280.0000,      20.0000,   2.00000,      67.159
     60.0000,      40.0000,   1.00000,      110.26
     70.0000,      40.0000,   1.00000,      126.51
     80.0000,      40.0000,   1.00000,      166.78
     90.0000,      40.0000,   1.00000,      172.00
    100.0000,      40.0000,   1.00000,      185.46
    110.0000,      40.0000,   1.00000,      123.88
    120.0000,      40.0000,   1.00000,      131.32
    130.0000,      40.0000,   1.00000,      137.29
    140.0000,      40.0000,   1.00000,      140.99
    150.0000,      40.0000,   1.00000,      210.77
    160.0000,      40.0000,   1.00000,      187.86
    170.0000,      40.0000,   1.00000,      168.34
    180.0000,      40.0000,   1.00000,      152.32
    190.0000,      40.0000,   1.00000,      195.88
    200.0000,      40.0000,   1.00000,      187.34
    210.0000,      40.0000,   1.00000,      208.79
    220.0000,      40.0000,   1.00000,      223.34
    230.0000,      40.0000,   1.00000,      221.66
    240.0000,      40.0000,   1.00000,      184.43
    250.0000,      40.0000,   1.00000,      172.85
    260.0000,      40.0000,   1.00000,      131.78
     50.0000,      20.0000,   3.00000,      53.645
     60.0000,      20.0000,   3.00000,      52.308
     70.0000,      20.0000,   3.00000,      56.128
     80.0000,      20.0000,   3.00000,      75.647
     90.0000,      20.0000,   3.00000,      73.201
    100.0000,      20.0000,   3.00000,      77.179
    110.0000,      20.0000,   3.00000,      73.855
    120.0000,      20.0000,   3.00000,      95.348
    130.0000,      20.0000,   3.00000,      98.027
    140.0000,      20.0000,   3.00000,      84.252
    150.0000,      20.0000,   3.00000,      85.939
    160.0000,      20.0000,   3.00000,      87.986
    170.0000,      20.0000,   3.00000,      90.339
    180.0000,      20.0000,   3.00000,      99.689
    190.0000,      20.0000,   3.00000,      100.40
    200.0000,      20.0000,   3.00000,      103.49
    210.0000,      20.0000,   3.00000,      108.31
    220.0000,      20.0000,   3.00000,      104.57
    230.0000,      20.0000,   3.00000,      76.976
    240.0000,      20.0000,   3.00000,      136.03
    250.0000,      20.0000,   3.00000,      124.01
    260.0000,      20.0000,   3.00000,      107.51
    270.0000,      20.0000,   3.00000,      63.596
     60.0000,      30.0000,   2.00000,      147.68
     70.0000,      30.0000,   2.00000,      151.77
     80.0000,      30.0000,   2.00000,      170.47
     90.0000,      30.0000,   2.00000,      181.84
    100.0000,      30.0000,   2.00000,      196.64
    110.0000,      30.0000,   2.00000,      132.88
    120.0000,      30.0000,   2.00000,      271.54
    130.0000,      30.0000,   2.00000,      293.28
    140.0000,      30.0000,   2.00000,      273.04
    150.0000,      30.0000,   2.00000,      264.54
    160.0000,      30.0000,   2.00000,      271.33
    170.0000,      30.0000,   2.00000,      152.80
    180.0000,      30.0000,   2.00000,      151.12
    190.0000,      30.0000,   2.00000,      157.54
    200.0000,      30.0000,   2.00000,      161.50
    210.0000,      30.0000,   2.00000,      156.36
    220.0000,      30.0000,   2.00000,      237.84
    230.0000,      30.0000,   2.00000,      197.72
    240.0000,      30.0000,   2.00000,      192.06
    250.0000,      30.0000,   2.00000,      145.46
    260.0000,      30.0000,   2.00000,      131.46
     60.0000,      20.0000,   4.00000,      75.531
     70.0000,      20.0000,   4.00000,      72.988
     80.0000,      20.0000,   4.00000,      73.397
     90.0000,      20.0000,   4.00000,      73.669
    100.0000,      20.0000,   4.00000,      131.85
    110.0000,      20.0000,   4.00000,      81.655
    120.0000,      20.0000,   4.00000,      167.13
    130.0000,      20.0000,   4.00000,      124.65
    140.0000,      20.0000,   4.00000,      120.95
    150.0000,      20.0000,   4.00000,      198.41
    160.0000,      20.0000,   4.00000,      173.29
    170.0000,      20.0000,   4.00000,      156.74
    180.0000,      20.0000,   4.00000,      175.06
    190.0000,      20.0000,   4.00000,      188.36
    200.0000,      20.0000,   4.00000,      97.930
    210.0000,      20.0000,   4.00000,      111.52
    220.0000,      20.0000,   4.00000,      139.31
    230.0000,      20.0000,   4.00000,      144.67
    240.0000,      20.0000,   4.00000,      135.23
    250.0000,      20.0000,   4.00000,      132.70
    260.0000,      20.0000,   4.00000,      128.51
     80.0000,      40.0000,   2.00000,      125.73
     90.0000,      40.0000,   2.00000,      138.11
    100.0000,      40.0000,   2.00000,      152.00
    110.0000,      40.0000,   2.00000,      161.53
    120.0000,      40.0000,   2.00000,      183.49
    130.0000,      40.0000,   2.00000,      214.03
    140.0000,      40.0000,   2.00000,      124.99
    150.0000,      40.0000,   2.00000,      144.89
    160.0000,      40.0000,   2.00000,      214.10
    170.0000,      40.0000,   2.00000,      198.09
    180.0000,      40.0000,   2.00000,      201.06
    190.0000,      40.0000,   2.00000,      199.92
    200.0000,      40.0000,   2.00000,      196.10
    210.0000,      40.0000,   2.00000,      197.67
    220.0000,      40.0000,   2.00000,      198.35
    230.0000,      40.0000,   2.00000,      192.75
    240.0000,      40.0000,   2.00000,      182.74
     75.0000,      30.0000,   3.00000,      125.44
     85.0000,      30.0000,   3.00000,      225.91
     95.0000,      30.0000,   3.00000,      238.82
    105.0000,      30.0000,   3.00000,      265.23
    115.0000,      30.0000,   3.00000,      282.48
    125.0000,      30.0000,   3.00000,      195.98
    135.0000,      30.0000,   3.00000,      347.92
    145.0000,      30.0000,   3.00000,      365.78
    155.0000,      30.0000,   3.00000,      341.64
    165.0000,      30.0000,   3.00000,      307.40
    175.0000,      30.0000,   3.00000,      301.79
    185.0000,      30.0000,   3.00000,      273.46
    195.0000,      30.0000,   3.00000,      229.29
    205.0000,      30.0000,   3.00000,      203.05
    215.0000,      30.0000,   3.00000,      251.77
    225.0000,      30.0000,   3.00000,      300.76
    235.0000,      30.0000,   3.00000,      338.83
    245.0000,      30.0000,   3.00000,      291.46
     90.0000,      30.0000,   4.00000,      260.50
    100.0000,      30.0000,   4.00000,      272.85
    110.0000,      30.0000,   4.00000,      263.65
    120.0000,      30.0000,   4.00000,      288.35
    130.0000,      30.0000,   4.00000,      351.73
    140.0000,      30.0000,   4.00000,      228.02
    150.0000,      30.0000,   4.00000,      262.68
    160.0000,      30.0000,   4.00000,      293.61
    170.0000,      30.0000,   4.00000,      296.86
    180.0000,      30.0000,   4.00000,      260.80
    190.0000,      30.0000,   4.00000,      241.36
    200.0000,      30.0000,   4.00000,      248.68
    210.0000,      30.0000,   4.00000,      261.80
    220.0000,      30.0000,   4.00000,      246.68
    230.0000,      30.0000,   4.00000,      225.90
    100.0000,      40.0000,   3.00000,      286.27
    110.0000,      40.0000,   3.00000,      290.28
    120.0000,      40.0000,   3.00000,      282.77
    130.0000,      40.0000,   3.00000,      329.76
    140.0000,      40.0000,   3.00000,      349.47
    150.0000,      40.0000,   3.00000,      341.28
    160.0000,      40.0000,   3.00000,      346.89
    170.0000,      40.0000,   3.00000,      350.43
    180.0000,      40.0000,   3.00000,      402.29
    190.0000,      40.0000,   3.00000,      361.19
    200.0000,      40.0000,   3.00000,      356.56
    210.0000,      40.0000,   3.00000,      369.06
    220.0000,      40.0000,   3.00000,      365.92
    120.0000,      40.0000,   4.00000,      290.19
    130.0000,      40.0000,   4.00000,      282.31
    140.0000,      40.0000,   4.00000,      270.35
    150.0000,      40.0000,   4.00000,      248.85
    160.0000,      40.0000,   4.00000,      294.75
    170.0000,      40.0000,   4.00000,      316.52
    180.0000,      40.0000,   4.00000,      466.25
    190.0000,      40.0000,   4.00000,      411.90
    200.0000,      40.0000,   4.00000,      462.47
INVERSION RESULTS
Initial RMS error
 53.02
NUMBER OF LAYERS
20
NUMBER OF BLOCKS
780
ITERATION 1
MODEL RESISTIVITY
LAYER 1
60,       2.5000
     15.0000,      46.136
     20.0000,      47.506
     25.0000,      51.866
     30.0000,      55.226
     35.0000,      56.901
     40.0000,      60.119
     45.0000,      66.103
     50.0000,      72.262
     55.0000,      82.567
     60.0000,      89.364
     65.0000,      93.519
     70.0000,      94.773
     75.0000,      91.983
     80.0000,      99.626
     85.0000,      116.43
     90.0000,      129.07
     95.0000,      135.90
    100.0000,      145.62
    105.0000,      142.62
    110.0000,      149.90
    115.0000,      147.53
    120.0000,      156.05
    125.0000,      182.89
    130.0000,      191.13
    135.0000,      193.38
    140.0000,      189.27
    145.0000,      185.40
    150.0000,      183.39
    155.0000,      213.03
    160.0000,      218.01
    165.0000,      223.49
    170.0000,      217.66
    175.0000,      186.57
    180.0000,      181.46
    185.0000,      180.85
    190.0000,      190.08
    195.0000,      195.45
    200.0000,      202.12
    205.0000,      209.32
    210.0000,      212.01
    215.0000,      228.95
    220.0000,      231.73
    225.0000,      233.22
    230.0000,      230.66
    235.0000,      198.18
    240.0000,      195.92
    245.0000,      193.96
    250.0000,      197.91
    255.0000,      206.82
    260.0000,      203.98
    265.0000,      194.78
    270.0000,      187.91
    275.0000,      197.61
    280.0000,      199.75
    285.0000,      211.78
    290.0000,      208.81
    295.0000,      201.56
    300.0000,      185.76
    305.0000,      163.02
                   148.41
LAYER 2
60,       5.0250
     15.0000,      45.674
     20.0000,      46.913
     25.0000,      51.334
     30.0000,      55.119
     35.0000,      56.838
     40.0000,      59.867
     45.0000,      65.943
     50.0000,      72.353
     55.0000,      82.305
     60.0000,      89.631
     65.0000,      93.249
     70.0000,      92.740
     75.0000,      90.162
     80.0000,      98.138
     85.0000,      114.57
     90.0000,      127.73
     95.0000,      135.58
    100.0000,      145.39
    105.0000,      144.31
    110.0000,      152.00
    115.0000,      151.25
    120.0000,      159.16
    125.0000,      183.77
    130.0000,      192.68
    135.0000,      194.62
    140.0000,      189.96
    145.0000,      185.39
    150.0000,      182.89
    155.0000,      206.64
    160.0000,      213.53
    165.0000,      219.72
    170.0000,      212.73
    175.0000,      185.46
    180.0000,      179.02
    185.0000,      178.37
    190.0000,      189.77
    195.0000,      197.51
    200.0000,      204.28
    205.0000,      210.90
    210.0000,      212.30
    215.0000,      225.25
    220.0000,      228.05
    225.0000,      229.29
    230.0000,      227.16
    235.0000,      200.58
    240.0000,      198.58
    245.0000,      197.76
    250.0000,      202.33
    255.0000,      210.98
    260.0000,      208.14
    265.0000,      196.89
    270.0000,      188.78
    275.0000,      197.65
    280.0000,      201.37
    285.0000,      212.93
    290.0000,      210.47
    295.0000,      202.50
    300.0000,      184.30
    305.0000,      159.92
                   145.02
LAYER 3
58,       7.5752
     20.0000,      45.311
     25.0000,      49.439
     30.0000,      54.233
     35.0000,      56.497
     40.0000,      59.476
     45.0000,      65.662
     50.0000,      72.389
     55.0000,      81.383
     60.0000,      88.708
     65.0000,      90.721
     70.0000,      87.335
     75.0000,      84.964
     80.0000,      92.949
     85.0000,      108.26
     90.0000,      121.94
     95.0000,      131.41
    100.0000,      141.34
    105.0000,      143.83
    110.0000,      151.75
    115.0000,      152.93
    120.0000,      158.68
    125.0000,      176.35
    130.0000,      185.09
    135.0000,      187.41
    140.0000,      183.35
    145.0000,      178.88
    150.0000,      175.79
    155.0000,      190.03
    160.0000,      198.11
    165.0000,      205.72
    170.0000,      200.46
    175.0000,      180.96
    180.0000,      173.46
    185.0000,      172.98
    190.0000,      187.15
    195.0000,      198.48
    200.0000,      204.53
    205.0000,      208.85
    210.0000,      207.38
    215.0000,      212.79
    220.0000,      214.66
    225.0000,      216.68
    230.0000,      218.14
    235.0000,      203.60
    240.0000,      203.32
    245.0000,      204.95
    250.0000,      211.15
    255.0000,      219.20
    260.0000,      216.11
    265.0000,      202.44
    270.0000,      193.24
    275.0000,      201.31
    280.0000,      208.16
    285.0000,      218.73
    290.0000,      215.27
    295.0000,      202.69
    300.0000,      175.91
                   147.71
LAYER 4
56,      10.1510
     25.0000,      44.654
     30.0000,      51.719
     35.0000,      55.040
     40.0000,      58.311
     45.0000,      64.859
     50.0000,      71.703
     55.0000,      79.528
     60.0000,      85.826
     65.0000,      85.331
     70.0000,      78.776
     75.0000,      75.596
     80.0000,      82.893
     85.0000,      96.752
     90.0000,      109.96
     95.0000,      119.69
    100.0000,      129.36
    105.0000,      133.80
    110.0000,      141.46
    115.0000,      141.94
    120.0000,      142.95
    125.0000,      152.22
    130.0000,      158.66
    135.0000,      162.11
    140.0000,      160.74
    145.0000,      158.25
    150.0000,      154.84
    155.0000,      162.70
    160.0000,      170.50
    165.0000,      181.03
    170.0000,      181.31
    175.0000,      169.68
    180.0000,      162.93
    185.0000,      162.48
    190.0000,      179.01
    195.0000,      192.20
    200.0000,      195.50
    205.0000,      195.75
    210.0000,      189.82
    215.0000,      188.53
    220.0000,      189.02
    225.0000,      193.58
    230.0000,      202.13
    235.0000,      199.01
    240.0000,      202.10
    245.0000,      206.01
    250.0000,      213.92
    255.0000,      221.99
    260.0000,      218.87
    265.0000,      203.97
    270.0000,      195.05
    275.0000,      205.31
    280.0000,      216.16
    285.0000,      226.63
    290.0000,      219.39
    295.0000,      197.26
                   150.97
LAYER 5
54,      12.7525
     30.0000,      41.160
     35.0000,      47.240
     40.0000,      52.766
     45.0000,      59.180
     50.0000,      65.469
     55.0000,      70.266
     60.0000,      72.184
     65.0000,      68.632
     70.0000,      62.048
     75.0000,      59.094
     80.0000,      62.643
     85.0000,      70.310
     90.0000,      78.781
     95.0000,      86.006
    100.0000,      92.417
    105.0000,      96.831
    110.0000,      99.884
    115.0000,      97.677
    120.0000,      92.803
    125.0000,      90.326
    130.0000,      90.983
    135.0000,      94.223
    140.0000,      97.685
    145.0000,      100.09
    150.0000,      100.68
    155.0000,      103.61
    160.0000,      109.88
    165.0000,      120.66
    170.0000,      129.79
    175.0000,      133.35
    180.0000,      133.70
    185.0000,      135.95
    190.0000,      146.51
    195.0000,      153.91
    200.0000,      151.94
    205.0000,      145.55
    210.0000,      136.60
    215.0000,      130.54
    220.0000,      130.48
    225.0000,      137.86
    230.0000,      151.36
    235.0000,      161.54
    240.0000,      167.82
    245.0000,      171.70
    250.0000,      176.17
    255.0000,      179.46
    260.0000,      178.18
    265.0000,      173.33
    270.0000,      174.11
    275.0000,      186.73
    280.0000,      200.44
    285.0000,      204.81
    290.0000,      188.48
                   152.74
LAYER 6
52,      15.3800
     35.0000,      39.933
     40.0000,      46.468
     45.0000,      51.390
     50.0000,      57.160
     55.0000,      61.179
     60.0000,      62.144
     65.0000,      59.331
     70.0000,      55.003
     75.0000,      53.044
     80.0000,      55.040
     85.0000,      59.791
     90.0000,      65.483
     95.0000,      70.677
    100.0000,      75.007
    105.0000,      77.854
    110.0000,      78.477
    115.0000,      75.263
    120.0000,      69.789
    125.0000,      65.533
    130.0000,      64.450
    135.0000,      66.469
    140.0000,      70.014
    145.0000,      73.302
    150.0000,      75.509
    155.0000,      78.326
    160.0000,      83.699
    165.0000,      92.727
    170.0000,      102.62
    175.0000,      110.10
    180.0000,      114.23
    185.0000,      117.81
    190.0000,      123.61
    195.0000,      126.33
    200.0000,      122.78
    205.0000,      115.77
    210.0000,      108.06
    215.0000,      102.89
    220.0000,      102.93
    225.0000,      108.94
    230.0000,      119.05
    235.0000,      127.31
    240.0000,      130.69
    245.0000,      130.90
    250.0000,      130.58
    255.0000,      130.32
    260.0000,      130.14
    265.0000,      131.33
    270.0000,      137.21
    275.0000,      149.54
    280.0000,      162.19
    285.0000,      163.54
                   147.85
LAYER 7
48,      18.0338
     45.0000,      41.925
     50.0000,      48.243
     55.0000,      52.930
     60.0000,      55.021
     65.0000,      54.362
     70.0000,      52.610
     75.0000,      52.159
     80.0000,      54.158
     85.0000,      58.071
     90.0000,      62.777
     95.0000,      67.163
    100.0000,      70.620
    105.0000,      72.528
    110.0000,      72.106
    115.0000,      68.623
    120.0000,      63.392
    125.0000,      59.022
    130.0000,      57.292
    135.0000,      58.365
    140.0000,      61.179
    145.0000,      64.207
    150.0000,      66.743
    155.0000,      69.632
    160.0000,      74.326
    165.0000,      81.730
    170.0000,      90.413
    175.0000,      98.097
    180.0000,      103.45
    185.0000,      107.40
    190.0000,      110.86
    195.0000,      111.45
    200.0000,      107.85
    205.0000,      101.74
    210.0000,      95.472
    215.0000,      91.285
    220.0000,      90.890
    225.0000,      94.415
    230.0000,      99.885
    235.0000,      103.43
    240.0000,      102.99
    245.0000,      100.03
    250.0000,      96.807
    255.0000,      94.728
    260.0000,      94.587
    265.0000,      97.237
    270.0000,      103.79
    275.0000,      114.73
                   128.17
LAYER 8
46,      20.7142
     50.0000,      40.357
     55.0000,      45.931
     60.0000,      49.798
     65.0000,      51.667
     70.0000,      52.523
     75.0000,      54.081
     80.0000,      57.216
     85.0000,      61.692
     90.0000,      66.759
     95.0000,      71.454
    100.0000,      75.040
    105.0000,      76.821
    110.0000,      76.153
    115.0000,      72.726
    120.0000,      67.755
    125.0000,      63.395
    130.0000,      61.238
    135.0000,      61.571
    140.0000,      63.625
    145.0000,      66.124
    150.0000,      68.468
    155.0000,      71.147
    160.0000,      75.163
    165.0000,      81.202
    170.0000,      88.422
    175.0000,      95.289
    180.0000,      100.66
    185.0000,      104.53
    190.0000,      106.95
    195.0000,      106.77
    200.0000,      103.52
    205.0000,      98.286
    210.0000,      92.907
    215.0000,      88.991
    220.0000,      87.581
    225.0000,      88.388
    230.0000,      89.671
    235.0000,      89.032
    240.0000,      85.562
    245.0000,      80.610
    250.0000,      75.957
    255.0000,      73.001
    260.0000,      72.440
    265.0000,      74.611
    270.0000,      79.838
                   88.195
LAYER 9
44,      23.4213
     55.0000,      40.229
     60.0000,      45.879
     65.0000,      50.187
     70.0000,      53.347
     75.0000,      57.332
     80.0000,      62.537
     85.0000,      68.711
     90.0000,      75.327
     95.0000,      81.460
    100.0000,      86.226
    105.0000,      88.808
    110.0000,      88.661
    115.0000,      85.705
    120.0000,      81.114
    125.0000,      76.801
    130.0000,      74.277
    135.0000,      73.932
    140.0000,      75.207
    145.0000,      77.011
    150.0000,      78.823
    155.0000,      80.960
    160.0000,      84.133
    165.0000,      88.877
    170.0000,      94.654
    175.0000,      100.43
    180.0000,      105.29
    185.0000,      108.82
    190.0000,      110.69
    195.0000,      110.18
    200.0000,      107.17
    205.0000,      102.38
    210.0000,      97.213
    215.0000,      92.844
    220.0000,      89.897
    225.0000,      87.923
    230.0000,      85.605
    235.0000,      81.643
    240.0000,      75.931
    245.0000,      69.697
    250.0000,      64.256
    255.0000,      60.751
    260.0000,      59.697
    265.0000,      60.793
                   64.137
LAYER 10
42,      26.1555
     60.0000,      43.064
     65.0000,      49.712
     70.0000,      53.853
     75.0000,      60.738
     80.0000,      68.869
     85.0000,      77.639
     90.0000,      86.942
     95.0000,      95.782
    100.0000,      103.01
    105.0000,      107.60
    110.0000,      109.02
    115.0000,      107.31
    120.0000,      103.60
    125.0000,      99.637
    130.0000,      96.918
    135.0000,      95.933
    140.0000,      96.324
    145.0000,      97.181
    150.0000,      98.063
    155.0000,      99.217
    160.0000,      101.20
    165.0000,      104.47
    170.0000,      108.69
    175.0000,      113.19
    180.0000,      117.20
    185.0000,      120.12
    190.0000,      121.42
    195.0000,      120.54
    200.0000,      117.40
    205.0000,      112.47
    210.0000,      106.83
    215.0000,      101.32
    220.0000,      96.355
    225.0000,      91.510
    230.0000,      85.953
    235.0000,      79.195
    240.0000,      71.662
    245.0000,      64.469
    250.0000,      58.336
    255.0000,      54.241
    260.0000,      52.966
                   52.692
LAYER 11
38,      28.9171
     70.0000,      51.691
     75.0000,      63.501
     80.0000,      75.475
     85.0000,      87.050
     90.0000,      100.09
     95.0000,      113.09
    100.0000,      124.32
    105.0000,      132.42
    110.0000,      136.80
    115.0000,      137.59
    120.0000,      135.78
    125.0000,      132.93
    130.0000,      130.47
    135.0000,      129.01
    140.0000,      128.41
    145.0000,      127.98
    150.0000,      127.42
    155.0000,      127.01
    160.0000,      127.25
    165.0000,      128.62
    170.0000,      130.98
    175.0000,      133.86
    180.0000,      136.62
    185.0000,      138.57
    190.0000,      139.03
    195.0000,      137.41
    200.0000,      133.59
    205.0000,      127.84
    210.0000,      120.98
    215.0000,      113.67
    220.0000,      106.24
    225.0000,      98.385
    230.0000,      89.684
    235.0000,      80.251
    240.0000,      70.966
    245.0000,      63.105
    250.0000,      55.997
                   50.635
LAYER 12
36,      31.7063
     75.0000,      67.257
     80.0000,      83.114
     85.0000,      94.996
     90.0000,      113.18
     95.0000,      132.12
    100.0000,      149.04
    105.0000,      162.20
    110.0000,      171.11
    115.0000,      176.04
    120.0000,      177.73
    125.0000,      177.30
    130.0000,      176.02
    135.0000,      174.53
    140.0000,      172.94
    145.0000,      170.89
    150.0000,      168.31
    155.0000,      165.62
    160.0000,      163.42
    165.0000,      162.28
    170.0000,      162.23
    175.0000,      163.01
    180.0000,      164.02
    185.0000,      164.50
    190.0000,      163.64
    195.0000,      160.75
    200.0000,      155.56
    205.0000,      148.16
    210.0000,      139.27
    215.0000,      129.50
    220.0000,      119.27
    225.0000,      108.27
    230.0000,      96.287
    235.0000,      83.795
    240.0000,      72.215
    245.0000,      64.990
                   56.283
LAYER 13
32,      34.5233
     85.0000,      95.814
     90.0000,      125.03
     95.0000,      152.40
    100.0000,      176.48
    105.0000,      195.60
    110.0000,      210.15
    115.0000,      221.14
    120.0000,      228.49
    125.0000,      232.41
    130.0000,      233.73
    135.0000,      233.02
    140.0000,      230.70
    145.0000,      226.80
    150.0000,      221.66
    155.0000,      215.97
    160.0000,      210.53
    165.0000,      206.13
    170.0000,      203.02
    175.0000,      201.08
    180.0000,      199.76
    185.0000,      198.22
    190.0000,      195.52
    195.0000,      190.72
    200.0000,      183.37
    205.0000,      173.37
    210.0000,      161.44
    215.0000,      148.52
    220.0000,      135.43
    225.0000,      121.44
    230.0000,      105.93
    235.0000,      89.315
                   72.006
LAYER 14
30,      37.3685
     90.0000,      141.30
     95.0000,      176.06
    100.0000,      207.28
    105.0000,      231.16
    110.0000,      250.73
    115.0000,      270.16
    120.0000,      286.13
    125.0000,      296.95
    130.0000,      302.74
    135.0000,      303.97
    140.0000,      301.40
    145.0000,      295.62
    150.0000,      287.46
    155.0000,      278.08
    160.0000,      268.63
    165.0000,      260.20
    170.0000,      253.32
    175.0000,      248.06
    180.0000,      243.87
    185.0000,      239.86
    190.0000,      234.90
    195.0000,      227.71
    200.0000,      217.45
    205.0000,      203.68
    210.0000,      187.25
    215.0000,      170.03
    220.0000,      154.87
    225.0000,      139.00
    230.0000,      120.26
                   100.02
LAYER 15
28,      40.2422
     95.0000,      205.05
    100.0000,      244.14
    105.0000,      266.75
    110.0000,      286.13
    115.0000,      319.59
    120.0000,      348.72
    125.0000,      369.46
    130.0000,      381.68
    135.0000,      386.05
    140.0000,      383.82
    145.0000,      376.19
    150.0000,      364.66
    155.0000,      350.97
    160.0000,      336.78
    165.0000,      323.60
    170.0000,      312.31
    175.0000,      303.20
    180.0000,      295.82
    185.0000,      289.22
    190.0000,      282.05
    195.0000,      272.53
    200.0000,      259.02
    205.0000,      240.19
    210.0000,      216.49
    215.0000,      191.30
    220.0000,      177.43
    225.0000,      163.32
                   141.14
LAYER 16
22,      43.1447
    110.0000,      298.62
    115.0000,      368.57
    120.0000,      417.08
    125.0000,      449.96
    130.0000,      469.72
    135.0000,      477.91
    140.0000,      476.32
    145.0000,      466.75
    150.0000,      451.43
    155.0000,      432.78
    160.0000,      413.11
    165.0000,      394.45
    170.0000,      378.18
    175.0000,      364.90
    180.0000,      354.32
    185.0000,      345.61
    190.0000,      337.22
    195.0000,      326.75
    200.0000,      311.10
    205.0000,      286.67
    210.0000,      251.09
                   201.99
LAYER 17
20,      46.0761
    115.0000,      442.87
    120.0000,      499.62
    125.0000,      541.20
    130.0000,      567.28
    135.0000,      578.84
    140.0000,      577.59
    145.0000,      565.62
    150.0000,      545.77
    155.0000,      521.25
    160.0000,      495.14
    165.0000,      470.18
    170.0000,      448.30
    175.0000,      430.60
    180.0000,      417.15
    185.0000,      407.47
    190.0000,      400.25
    195.0000,      392.69
    200.0000,      379.89
    205.0000,      354.17
                   312.02
LAYER 18
18,      49.0369
    120.0000,      597.35
    125.0000,      645.12
    130.0000,      675.19
    135.0000,      689.05
    140.0000,      687.33
    145.0000,      671.93
    150.0000,      646.23
    155.0000,      614.36
    160.0000,      580.33
    165.0000,      547.76
    170.0000,      519.35
    175.0000,      496.77
    180.0000,      480.73
    185.0000,      471.57
    190.0000,      469.15
    195.0000,      471.94
    200.0000,      474.23
                   456.15
LAYER 19
18,      52.0272
    120.0000,      743.98
    125.0000,      764.62
    130.0000,      794.40
    135.0000,      810.02
    140.0000,      807.01
    145.0000,      786.48
    150.0000,      752.66
    155.0000,      710.93
    160.0000,      666.52
    165.0000,      624.21
    170.0000,      587.59
    175.0000,      559.06
    180.0000,      539.95
    185.0000,      531.88
    190.0000,      537.45
    195.0000,      560.99
    200.0000,      610.56
                   695.94
LAYER 20
18, 
    120.0000,      776.88
    125.0000,      868.63
    130.0000,      922.94
    135.0000,      945.54
    140.0000,      941.08
    145.0000,      912.71
    150.0000,      866.89
    155.0000,      811.25
    160.0000,      752.41
    165.0000,      696.90
    170.0000,      649.34
    175.0000,      612.77
    180.0000,      588.59
    185.0000,      579.34
    190.0000,      590.50
    195.0000,      633.66
    200.0000,      742.82
                   1030.0
CALCULATED APPARENT RESISTIVITY
     15.0000,      10.0000,   1.00000,      43.866
     25.0000,      10.0000,   1.00000,      48.190
     35.0000,      10.0000,   1.00000,      55.465
     45.0000,      10.0000,   1.00000,      62.743
     55.0000,      10.0000,   1.00000,      84.703
     65.0000,      10.0000,   1.00000,      85.415
     75.0000,      10.0000,   1.00000,      86.420
     85.0000,      10.0000,   1.00000,      103.80
     95.0000,      10.0000,   1.00000,      136.45
    105.0000,      10.0000,   1.00000,      132.82
    115.0000,      10.0000,   1.00000,      143.64
    125.0000,      10.0000,   1.00000,      170.68
    135.0000,      10.0000,   1.00000,      169.76
    145.0000,      10.0000,   1.00000,      164.87
    155.0000,      10.0000,   1.00000,      202.24
    165.0000,      10.0000,   1.00000,      196.23
    175.0000,      10.0000,   1.00000,      163.81
    185.0000,      10.0000,   1.00000,      179.39
    195.0000,      10.0000,   1.00000,      191.89
    205.0000,      10.0000,   1.00000,      184.79
    215.0000,      10.0000,   1.00000,      217.14
    225.0000,      10.0000,   1.00000,      211.01
    235.0000,      10.0000,   1.00000,      188.45
    245.0000,      10.0000,   1.00000,      198.72
    255.0000,      10.0000,   1.00000,      207.67
    265.0000,      10.0000,   1.00000,      191.05
    275.0000,      10.0000,   1.00000,      188.86
    285.0000,      10.0000,   1.00000,      196.50
    295.0000,      10.0000,   1.00000,      173.48
    305.0000,      10.0000,   1.00000,      161.56
     20.0000,      10.0000,   2.00000,      42.364
     30.0000,      10.0000,   2.00000,      48.269
     40.0000,      10.0000,   2.00000,      51.771
     50.0000,      10.0000,   2.00000,      64.898
     60.0000,      10.0000,   2.00000,      78.256
     70.0000,      10.0000,   2.00000,      76.474
     80.0000,      10.0000,   2.00000,      79.272
     90.0000,      10.0000,   2.00000,      103.40
    100.0000,      10.0000,   2.00000,      119.49
    110.0000,      10.0000,   2.00000,      112.29
    120.0000,      10.0000,   2.00000,      131.24
    130.0000,      10.0000,   2.00000,      139.28
    140.0000,      10.0000,   2.00000,      128.01
    150.0000,      10.0000,   2.00000,      154.66
    160.0000,      10.0000,   2.00000,      177.87
    170.0000,      10.0000,   2.00000,      144.84
    180.0000,      10.0000,   2.00000,      152.31
    190.0000,      10.0000,   2.00000,      177.05
    200.0000,      10.0000,   2.00000,      153.20
    210.0000,      10.0000,   2.00000,      169.30
    220.0000,      10.0000,   2.00000,      194.25
    230.0000,      10.0000,   2.00000,      168.75
    240.0000,      10.0000,   2.00000,      167.38
    250.0000,      10.0000,   2.00000,      188.93
    260.0000,      10.0000,   2.00000,      180.40
    270.0000,      10.0000,   2.00000,      168.20
    280.0000,      10.0000,   2.00000,      157.48
    290.0000,      10.0000,   2.00000,      151.84
    300.0000,      10.0000,   2.00000,      163.36
     30.0000,      20.0000,   1.00000,      46.188
     40.0000,      20.0000,   1.00000,      50.034
     50.0000,      20.0000,   1.00000,      60.100
     60.0000,      20.0000,   1.00000,      71.868
     70.0000,      20.0000,   1.00000,      74.214
     80.0000,      20.0000,   1.00000,      78.512
     90.0000,      20.0000,   1.00000,      95.387
    100.0000,      20.0000,   1.00000,      107.26
    110.0000,      20.0000,   1.00000,      106.80
    120.0000,      20.0000,   1.00000,      119.04
    130.0000,      20.0000,   1.00000,      124.43
    140.0000,      20.0000,   1.00000,      121.01
    150.0000,      20.0000,   1.00000,      142.33
    160.0000,      20.0000,   1.00000,      157.39
    170.0000,      20.0000,   1.00000,      139.37
    180.0000,      20.0000,   1.00000,      145.48
    190.0000,      20.0000,   1.00000,      158.72
    200.0000,      20.0000,   1.00000,      145.83
    210.0000,      20.0000,   1.00000,      157.20
    220.0000,      20.0000,   1.00000,      173.00
    230.0000,      20.0000,   1.00000,      156.70
    240.0000,      20.0000,   1.00000,      153.27
    250.0000,      20.0000,   1.00000,      168.00
    260.0000,      20.0000,   1.00000,      164.18
    270.0000,      20.0000,   1.00000,      149.95
    280.0000,      20.0000,   1.00000,      135.44
    290.0000,      20.0000,   1.00000,      135.45
     25.0000,      10.0000,   3.00000,      43.645
     35.0000,      10.0000,   3.00000,      45.245
     45.0000,      10.0000,   3.00000,      52.040
     55.0000,      10.0000,   3.00000,      60.439
     65.0000,      10.0000,   3.00000,      72.431
     75.0000,      10.0000,   3.00000,      71.458
     85.0000,      10.0000,   3.00000,      83.002
     95.0000,      10.0000,   3.00000,      93.977
    105.0000,      10.0000,   3.00000,      100.87
    115.0000,      10.0000,   3.00000,      103.07
    125.0000,      10.0000,   3.00000,      114.28
    135.0000,      10.0000,   3.00000,      108.29
    145.0000,      10.0000,   3.00000,      119.94
    155.0000,      10.0000,   3.00000,      143.05
    165.0000,      10.0000,   3.00000,      136.30
    175.0000,      10.0000,   3.00000,      131.91
    185.0000,      10.0000,   3.00000,      148.88
    195.0000,      10.0000,   3.00000,      140.42
    205.0000,      10.0000,   3.00000,      138.70
    215.0000,      10.0000,   3.00000,      155.90
    225.0000,      10.0000,   3.00000,      155.73
    235.0000,      10.0000,   3.00000,      139.13
    245.0000,      10.0000,   3.00000,      147.17
    255.0000,      10.0000,   3.00000,      156.69
    265.0000,      10.0000,   3.00000,      147.18
    275.0000,      10.0000,   3.00000,      126.83
    285.0000,      10.0000,   3.00000,      111.82
    295.0000,      10.0000,   3.00000,      135.81
     30.0000,      10.0000,   4.00000,      42.758
     40.0000,      10.0000,   4.00000,      46.916
     50.0000,      10.0000,   4.00000,      51.547
     60.0000,      10.0000,   4.00000,      61.659
     70.0000,      10.0000,   4.00000,      71.987
     80.0000,      10.0000,   4.00000,      79.841
     90.0000,      10.0000,   4.00000,      82.938
    100.0000,      10.0000,   4.00000,      85.462
    110.0000,      10.0000,   4.00000,      98.683
    120.0000,      10.0000,   4.00000,      99.526
    130.0000,      10.0000,   4.00000,      102.72
    140.0000,      10.0000,   4.00000,      113.64
    150.0000,      10.0000,   4.00000,      124.00
    160.0000,      10.0000,   4.00000,      125.79
    170.0000,      10.0000,   4.00000,      133.07
    180.0000,      10.0000,   4.00000,      131.73
    190.0000,      10.0000,   4.00000,      123.33
    200.0000,      10.0000,   4.00000,      134.01
    210.0000,      10.0000,   4.00000,      136.26
    220.0000,      10.0000,   4.00000,      135.43
    230.0000,      10.0000,   4.00000,      133.51
    240.0000,      10.0000,   4.00000,      123.27
    250.0000,      10.0000,   4.00000,      127.69
    260.0000,      10.0000,   4.00000,      132.07
    270.0000,      10.0000,   4.00000,      110.50
    280.0000,      10.0000,   4.00000,      89.692
    290.0000,      10.0000,   4.00000,      100.07
     45.0000,      30.0000,   1.00000,      51.526
     55.0000,      30.0000,   1.00000,      59.010
     65.0000,      30.0000,   1.00000,      70.454
     75.0000,      30.0000,   1.00000,      76.943
     85.0000,      30.0000,   1.00000,      83.623
     95.0000,      30.0000,   1.00000,      87.871
    105.0000,      30.0000,   1.00000,      94.605
    115.0000,      30.0000,   1.00000,      99.669
    125.0000,      30.0000,   1.00000,      108.46
    135.0000,      30.0000,   1.00000,      114.62
    145.0000,      30.0000,   1.00000,      125.05
    155.0000,      30.0000,   1.00000,      134.38
    165.0000,      30.0000,   1.00000,      134.44
    175.0000,      30.0000,   1.00000,      131.88
    185.0000,      30.0000,   1.00000,      132.81
    195.0000,      30.0000,   1.00000,      131.01
    205.0000,      30.0000,   1.00000,      134.82
    215.0000,      30.0000,   1.00000,      139.79
    225.0000,      30.0000,   1.00000,      137.72
    235.0000,      30.0000,   1.00000,      131.29
    245.0000,      30.0000,   1.00000,      131.37
    255.0000,      30.0000,   1.00000,      130.44
    265.0000,      30.0000,   1.00000,      119.73
    275.0000,      30.0000,   1.00000,      103.56
     40.0000,      20.0000,   2.00000,      47.767
     50.0000,      20.0000,   2.00000,      53.535
     60.0000,      20.0000,   2.00000,      62.210
     70.0000,      20.0000,   2.00000,      75.006
     80.0000,      20.0000,   2.00000,      83.850
     90.0000,      20.0000,   2.00000,      83.007
    100.0000,      20.0000,   2.00000,      85.718
    110.0000,      20.0000,   2.00000,      97.014
    120.0000,      20.0000,   2.00000,      100.23
    130.0000,      20.0000,   2.00000,      107.73
    140.0000,      20.0000,   2.00000,      124.56
    150.0000,      20.0000,   2.00000,      127.89
    160.0000,      20.0000,   2.00000,      128.51
    170.0000,      20.0000,   2.00000,      136.99
    180.0000,      20.0000,   2.00000,      128.37
    190.0000,      20.0000,   2.00000,      119.99
    200.0000,      20.0000,   2.00000,      133.06
    210.0000,      20.0000,   2.00000,      134.98
    220.0000,      20.0000,   2.00000,      129.07
    230.0000,      20.0000,   2.00000,      129.57
    240.0000,      20.0000,   2.00000,      124.53
    250.0000,      20.0000,   2.00000,      121.00
    260.0000,      20.0000,   2.00000,      118.12
    270.0000,      20.0000,   2.00000,      99.410
    280.0000,      20.0000,   2.00000,      85.519
     60.0000,      40.0000,   1.00000,      69.950
     70.0000,      40.0000,   1.00000,      79.952
     80.0000,      40.0000,   1.00000,      87.185
     90.0000,      40.0000,   1.00000,      89.640
    100.0000,      40.0000,   1.00000,      91.887
    110.0000,      40.0000,   1.00000,      100.87
    120.0000,      40.0000,   1.00000,      110.13
    130.0000,      40.0000,   1.00000,      123.00
    140.0000,      40.0000,   1.00000,      138.42
    150.0000,      40.0000,   1.00000,      145.14
    160.0000,      40.0000,   1.00000,      143.47
    170.0000,      40.0000,   1.00000,      141.31
    180.0000,      40.0000,   1.00000,      133.93
    190.0000,      40.0000,   1.00000,      127.61
    200.0000,      40.0000,   1.00000,      132.47
    210.0000,      40.0000,   1.00000,      133.78
    220.0000,      40.0000,   1.00000,      135.03
    230.0000,      40.0000,   1.00000,      137.25
    240.0000,      40.0000,   1.00000,      130.82
    250.0000,      40.0000,   1.00000,      122.57
    260.0000,      40.0000,   1.00000,      112.46
     50.0000,      20.0000,   3.00000,      63.374
     60.0000,      20.0000,   3.00000,      73.106
     70.0000,      20.0000,   3.00000,      85.404
     80.0000,      20.0000,   3.00000,      92.427
     90.0000,      20.0000,   3.00000,      92.401
    100.0000,      20.0000,   3.00000,      94.226
    110.0000,      20.0000,   3.00000,      97.946
    120.0000,      20.0000,   3.00000,      111.16
    130.0000,      20.0000,   3.00000,      134.63
    140.0000,      20.0000,   3.00000,      154.21
    150.0000,      20.0000,   3.00000,      158.38
    160.0000,      20.0000,   3.00000,      154.48
    170.0000,      20.0000,   3.00000,      144.78
    180.0000,      20.0000,   3.00000,      131.61
    190.0000,      20.0000,   3.00000,      127.55
    200.0000,      20.0000,   3.00000,      131.05
    210.0000,      20.0000,   3.00000,      134.63
    220.0000,      20.0000,   3.00000,      132.16
    230.0000,      20.0000,   3.00000,      137.99
    240.0000,      20.0000,   3.00000,      144.31
    250.0000,      20.0000,   3.00000,      123.60
    260.0000,      20.0000,   3.00000,      97.300
    270.0000,      20.0000,   3.00000,      88.144
     60.0000,      30.0000,   2.00000,      78.720
     70.0000,      30.0000,   2.00000,      87.975
     80.0000,      30.0000,   2.00000,      94.889
     90.0000,      30.0000,   2.00000,      96.970
    100.0000,      30.0000,   2.00000,      99.600
    110.0000,      30.0000,   2.00000,      105.07
    120.0000,      30.0000,   2.00000,      121.00
    130.0000,      30.0000,   2.00000,      141.36
    140.0000,      30.0000,   2.00000,      163.62
    150.0000,      30.0000,   2.00000,      169.02
    160.0000,      30.0000,   2.00000,      163.06
    170.0000,      30.0000,   2.00000,      151.99
    180.0000,      30.0000,   2.00000,      139.20
    190.0000,      30.0000,   2.00000,      134.19
    200.0000,      30.0000,   2.00000,      134.28
    210.0000,      30.0000,   2.00000,      136.05
    220.0000,      30.0000,   2.00000,      141.06
    230.0000,      30.0000,   2.00000,      149.88
    240.0000,      30.0000,   2.00000,      148.22
    250.0000,      30.0000,   2.00000,      127.25
    260.0000,      30.0000,   2.00000,      105.17
     60.0000,      20.0000,   4.00000,      90.890
     70.0000,      20.0000,   4.00000,      93.423
     80.0000,      20.0000,   4.00000,      96.989
     90.0000,      20.0000,   4.00000,      108.06
    100.0000,      20.0000,   4.00000,      109.58
    110.0000,      20.0000,   4.00000,      112.84
    120.0000,      20.0000,   4.00000,      134.97
    130.0000,      20.0000,   4.00000,      160.69
    140.0000,      20.0000,   4.00000,      175.36
    150.0000,      20.0000,   4.00000,      194.56
    160.0000,      20.0000,   4.00000,      185.84
    170.0000,      20.0000,   4.00000,      155.96
    180.0000,      20.0000,   4.00000,      152.72
    190.0000,      20.0000,   4.00000,      150.84
    200.0000,      20.0000,   4.00000,      135.00
    210.0000,      20.0000,   4.00000,      136.51
    220.0000,      20.0000,   4.00000,      159.78
    230.0000,      20.0000,   4.00000,      171.70
    240.0000,      20.0000,   4.00000,      162.36
    250.0000,      20.0000,   4.00000,      137.41
    260.0000,      20.0000,   4.00000,      110.50
     80.0000,      40.0000,   2.00000,      104.31
     90.0000,      40.0000,   2.00000,      114.87
    100.0000,      40.0000,   2.00000,      125.30
    110.0000,      40.0000,   2.00000,      135.70
    120.0000,      40.0000,   2.00000,      153.24
    130.0000,      40.0000,   2.00000,      172.71
    140.0000,      40.0000,   2.00000,      180.95
    150.0000,      40.0000,   2.00000,      192.90
    160.0000,      40.0000,   2.00000,      192.97
    170.0000,      40.0000,   2.00000,      176.97
    180.0000,      40.0000,   2.00000,      171.07
    190.0000,      40.0000,   2.00000,      163.42
    200.0000,      40.0000,   2.00000,      155.15
    210.0000,      40.0000,   2.00000,      161.16
    220.0000,      40.0000,   2.00000,      171.71
    230.0000,      40.0000,   2.00000,      171.70
    240.0000,      40.0000,   2.00000,      166.76
     75.0000,      30.0000,   3.00000,      103.24
     85.0000,      30.0000,   3.00000,      109.33
     95.0000,      30.0000,   3.00000,      120.90
    105.0000,      30.0000,   3.00000,      133.84
    115.0000,      30.0000,   3.00000,      150.03
    125.0000,      30.0000,   3.00000,      164.38
    135.0000,      30.0000,   3.00000,      181.90
    145.0000,      30.0000,   3.00000,      191.88
    155.0000,      30.0000,   3.00000,      198.30
    165.0000,      30.0000,   3.00000,      188.55
    175.0000,      30.0000,   3.00000,      180.66
    185.0000,      30.0000,   3.00000,      169.31
    195.0000,      30.0000,   3.00000,      158.27
    205.0000,      30.0000,   3.00000,      157.07
    215.0000,      30.0000,   3.00000,      169.31
    225.0000,      30.0000,   3.00000,      181.82
    235.0000,      30.0000,   3.00000,      174.92
    245.0000,      30.0000,   3.00000,      159.03
     90.0000,      30.0000,   4.00000,      136.44
    100.0000,      30.0000,   4.00000,      156.87
    110.0000,      30.0000,   4.00000,      179.38
    120.0000,      30.0000,   4.00000,      189.58
    130.0000,      30.0000,   4.00000,      190.43
    140.0000,      30.0000,   4.00000,      185.04
    150.0000,      30.0000,   4.00000,      187.74
    160.0000,      30.0000,   4.00000,      198.16
    170.0000,      30.0000,   4.00000,      209.61
    180.0000,      30.0000,   4.00000,      205.95
    190.0000,      30.0000,   4.00000,      206.46
    200.0000,      30.0000,   4.00000,      211.33
    210.0000,      30.0000,   4.00000,      209.26
    220.0000,      30.0000,   4.00000,      189.72
    230.0000,      30.0000,   4.00000,      173.79
    100.0000,      40.0000,   3.00000,      162.98
    110.0000,      40.0000,   3.00000,      183.46
    120.0000,      40.0000,   3.00000,      186.98
    130.0000,      40.0000,   3.00000,      189.27
    140.0000,      40.0000,   3.00000,      189.16
    150.0000,      40.0000,   3.00000,      187.52
    160.0000,      40.0000,   3.00000,      194.80
    170.0000,      40.0000,   3.00000,      208.13
    180.0000,      40.0000,   3.00000,      215.58
    190.0000,      40.0000,   3.00000,      219.23
    200.0000,      40.0000,   3.00000,      222.49
    210.0000,      40.0000,   3.00000,      211.91
    220.0000,      40.0000,   3.00000,      192.63
    120.0000,      40.0000,   4.00000,      184.57
    130.0000,      40.0000,   4.00000,      183.69
    140.0000,      40.0000,   4.00000,      185.76
    150.0000,      40.0000,   4.00000,      188.83
    160.0000,      40.0000,   4.00000,      195.48
    170.0000,      40.0000,   4.00000,      214.33
    180.0000,      40.0000,   4.00000,      235.02
    190.0000,      40.0000,   4.00000,      251.95
    200.0000,      40.0000,   4.00000,      250.23
  30.04
ITERATION 2
MODEL RESISTIVITY
LAYER 1
60,       2.5000
     15.0000,      38.276
     20.0000,      40.917
     25.0000,      49.485
     30.0000,      53.771
     35.0000,      56.664
     40.0000,      60.954
     45.0000,      67.418
     50.0000,      76.090
     55.0000,      89.535
     60.0000,      101.08
     65.0000,      104.93
     70.0000,      105.77
     75.0000,      97.156
     80.0000,      108.23
     85.0000,      131.82
     90.0000,      149.13
     95.0000,      153.32
    100.0000,      169.23
    105.0000,      157.42
    110.0000,      170.94
    115.0000,      162.62
    120.0000,      174.92
    125.0000,      221.90
    130.0000,      232.61
    135.0000,      233.57
    140.0000,      221.91
    145.0000,      208.82
    150.0000,      199.31
    155.0000,      243.77
    160.0000,      246.05
    165.0000,      245.48
    170.0000,      231.35
    175.0000,      179.28
    180.0000,      174.39
    185.0000,      172.99
    190.0000,      190.58
    195.0000,      198.70
    200.0000,      206.30
    205.0000,      223.15
    210.0000,      222.10
    215.0000,      260.34
    220.0000,      264.06
    225.0000,      276.04
    230.0000,      271.02
    235.0000,      219.66
    240.0000,      216.50
    245.0000,      215.98
    250.0000,      220.68
    255.0000,      238.05
    260.0000,      235.74
    265.0000,      223.24
    270.0000,      209.28
    275.0000,      232.41
    280.0000,      232.75
    285.0000,      261.69
    290.0000,      254.36
    295.0000,      235.74
    300.0000,      210.28
    305.0000,      165.36
                   135.96
LAYER 2
60,       5.0250
     15.0000,      37.575
     20.0000,      40.111
     25.0000,      48.209
     30.0000,      52.591
     35.0000,      54.744
     40.0000,      58.279
     45.0000,      65.178
     50.0000,      74.059
     55.0000,      86.834
     60.0000,      99.813
     65.0000,      103.67
     70.0000,      101.53
     75.0000,      94.710
     80.0000,      106.66
     85.0000,      128.61
     90.0000,      145.36
     95.0000,      151.38
    100.0000,      168.09
    105.0000,      162.18
    110.0000,      177.81
    115.0000,      174.21
    120.0000,      185.47
    125.0000,      225.32
    130.0000,      235.78
    135.0000,      236.24
    140.0000,      224.06
    145.0000,      211.32
    150.0000,      199.87
    155.0000,      229.90
    160.0000,      234.47
    165.0000,      236.82
    170.0000,      222.33
    175.0000,      180.80
    180.0000,      174.89
    185.0000,      172.86
    190.0000,      194.53
    195.0000,      207.33
    200.0000,      215.87
    205.0000,      231.87
    210.0000,      226.90
    215.0000,      253.15
    220.0000,      255.92
    225.0000,      263.64
    230.0000,      260.74
    235.0000,      223.99
    240.0000,      222.57
    245.0000,      223.09
    250.0000,      228.23
    255.0000,      244.92
    260.0000,      244.17
    265.0000,      227.36
    270.0000,      209.63
    275.0000,      228.18
    280.0000,      229.77
    285.0000,      255.21
    290.0000,      248.97
    295.0000,      232.26
    300.0000,      206.56
    305.0000,      160.71
                   130.70
LAYER 3
58,       7.5752
     20.0000,      38.013
     25.0000,      44.904
     30.0000,      49.338
     35.0000,      49.968
     40.0000,      51.889
     45.0000,      58.444
     50.0000,      66.812
     55.0000,      77.694
     60.0000,      91.149
     65.0000,      94.761
     70.0000,      89.621
     75.0000,      86.350
     80.0000,      99.252
     85.0000,      118.53
     90.0000,      134.50
     95.0000,      143.93
    100.0000,      162.38
    105.0000,      168.01
    110.0000,      187.54
    115.0000,      191.91
    120.0000,      200.01
    125.0000,      220.71
    130.0000,      226.17
    135.0000,      227.01
    140.0000,      217.96
    145.0000,      207.97
    150.0000,      192.70
    155.0000,      198.83
    160.0000,      201.11
    165.0000,      209.62
    170.0000,      206.19
    175.0000,      186.15
    180.0000,      180.24
    185.0000,      176.44
    190.0000,      202.76
    195.0000,      223.77
    200.0000,      233.87
    205.0000,      246.83
    210.0000,      233.55
    215.0000,      235.79
    220.0000,      230.72
    225.0000,      232.95
    230.0000,      240.56
    235.0000,      232.99
    240.0000,      238.51
    245.0000,      242.10
    250.0000,      248.46
    255.0000,      262.48
    260.0000,      261.84
    265.0000,      237.49
    270.0000,      213.19
    275.0000,      222.68
    280.0000,      226.15
    285.0000,      245.91
    290.0000,      239.99
    295.0000,      224.29
    300.0000,      190.95
                   140.46
LAYER 4
56,      10.1510
     25.0000,      39.937
     30.0000,      46.006
     35.0000,      44.509
     40.0000,      44.115
     45.0000,      48.965
     50.0000,      55.125
     55.0000,      62.568
     60.0000,      73.826
     65.0000,      76.087
     70.0000,      69.582
     75.0000,      68.515
     80.0000,      81.482
     85.0000,      98.547
     90.0000,      113.50
     95.0000,      123.99
    100.0000,      142.94
    105.0000,      155.67
    110.0000,      176.78
    115.0000,      184.52
    120.0000,      186.74
    125.0000,      187.25
    130.0000,      185.04
    135.0000,      187.81
    140.0000,      186.02
    145.0000,      182.40
    150.0000,      165.25
    155.0000,      155.50
    160.0000,      153.95
    165.0000,      171.01
    170.0000,      187.58
    175.0000,      190.66
    180.0000,      185.74
    185.0000,      175.93
    190.0000,      204.28
    195.0000,      230.53
    200.0000,      239.53
    205.0000,      248.93
    210.0000,      224.55
    215.0000,      204.39
    220.0000,      188.49
    225.0000,      188.66
    230.0000,      211.35
    235.0000,      232.90
    240.0000,      249.15
    245.0000,      255.51
    250.0000,      261.30
    255.0000,      269.15
    260.0000,      263.90
    265.0000,      231.85
    270.0000,      201.77
    275.0000,      206.65
    280.0000,      212.99
    285.0000,      232.45
    290.0000,      227.69
    295.0000,      212.47
                   157.02
LAYER 5
54,      12.7525
     30.0000,      44.996
     35.0000,      41.906
     40.0000,      38.024
     45.0000,      37.445
     50.0000,      37.840
     55.0000,      38.644
     60.0000,      40.803
     65.0000,      39.772
     70.0000,      36.276
     75.0000,      36.692
     80.0000,      43.839
     85.0000,      54.650
     90.0000,      65.521
     95.0000,      73.097
    100.0000,      80.833
    105.0000,      86.133
    110.0000,      90.897
    115.0000,      91.645
    120.0000,      88.710
    125.0000,      83.730
    130.0000,      82.794
    135.0000,      87.357
    140.0000,      92.818
    145.0000,      96.434
    150.0000,      92.978
    155.0000,      88.360
    160.0000,      91.739
    165.0000,      111.64
    170.0000,      140.48
    175.0000,      161.41
    180.0000,      158.51
    185.0000,      146.14
    190.0000,      154.53
    195.0000,      166.23
    200.0000,      169.34
    205.0000,      168.64
    210.0000,      151.34
    215.0000,      130.32
    220.0000,      117.46
    225.0000,      120.42
    230.0000,      143.56
    235.0000,      173.34
    240.0000,      189.49
    245.0000,      191.52
    250.0000,      187.08
    255.0000,      177.77
    260.0000,      164.18
    265.0000,      146.36
    270.0000,      136.00
    275.0000,      144.46
    280.0000,      161.35
    285.0000,      182.21
    290.0000,      189.96
                   179.26
LAYER 6
52,      15.3800
     35.0000,      50.461
     40.0000,      43.953
     45.0000,      40.716
     50.0000,      38.023
     55.0000,      35.321
     60.0000,      33.243
     65.0000,      30.382
     70.0000,      27.602
     75.0000,      27.694
     80.0000,      31.960
     85.0000,      39.195
     90.0000,      46.856
     95.0000,      51.661
    100.0000,      54.026
    105.0000,      53.960
    110.0000,      52.909
    115.0000,      51.092
    120.0000,      48.836
    125.0000,      46.901
    130.0000,      47.690
    135.0000,      51.464
    140.0000,      56.482
    145.0000,      60.930
    150.0000,      62.923
    155.0000,      64.234
    160.0000,      70.112
    165.0000,      85.748
    170.0000,      106.74
    175.0000,      120.92
    180.0000,      117.58
    185.0000,      107.29
    190.0000,      105.38
    195.0000,      107.41
    200.0000,      108.41
    205.0000,      108.03
    210.0000,      101.78
    215.0000,      92.560
    220.0000,      87.223
    225.0000,      90.697
    230.0000,      103.91
    235.0000,      118.39
    240.0000,      122.39
    245.0000,      117.54
    250.0000,      109.17
    255.0000,      100.22
    260.0000,      93.211
    265.0000,      90.477
    270.0000,      95.820
    275.0000,      112.68
    280.0000,      135.74
    285.0000,      153.98
                   166.99
LAYER 7
48,      18.0338
     45.0000,      54.982
     50.0000,      50.872
     55.0000,      44.686
     60.0000,      38.786
     65.0000,      33.569
     70.0000,      30.019
     75.0000,      29.478
     80.0000,      32.532
     85.0000,      38.221
     90.0000,      44.313
     95.0000,      47.702
    100.0000,      47.964
    105.0000,      45.800
    110.0000,      43.045
    115.0000,      40.460
    120.0000,      38.511
    125.0000,      37.648
    130.0000,      38.818
    135.0000,      41.956
    140.0000,      46.305
    145.0000,      50.673
    150.0000,      54.232
    155.0000,      57.744
    160.0000,      63.732
    165.0000,      74.650
    170.0000,      86.874
    175.0000,      93.112
    180.0000,      88.933
    185.0000,      80.857
    190.0000,      76.602
    195.0000,      75.916
    200.0000,      76.975
    205.0000,      78.427
    210.0000,      78.063
    215.0000,      75.906
    220.0000,      74.887
    225.0000,      77.537
    230.0000,      83.139
    235.0000,      86.743
    240.0000,      83.511
    245.0000,      76.265
    250.0000,      68.737
    255.0000,      63.638
    260.0000,      62.845
    265.0000,      68.807
    270.0000,      84.364
    275.0000,      111.04
                   140.61
LAYER 8
46,      20.7142
     50.0000,      80.857
     55.0000,      69.873
     60.0000,      58.152
     65.0000,      48.593
     70.0000,      42.733
     75.0000,      41.059
     80.0000,      43.455
     85.0000,      48.639
     90.0000,      54.232
     95.0000,      56.970
    100.0000,      56.097
    105.0000,      52.596
    110.0000,      48.693
    115.0000,      45.275
    120.0000,      42.977
    125.0000,      42.211
    130.0000,      43.399
    135.0000,      46.305
    140.0000,      50.485
    145.0000,      54.875
    150.0000,      58.876
    155.0000,      62.886
    160.0000,      67.880
    165.0000,      74.754
    170.0000,      80.618
    175.0000,      81.652
    180.0000,      76.677
    185.0000,      69.841
    190.0000,      65.498
    195.0000,      64.460
    200.0000,      66.068
    205.0000,      68.920
    210.0000,      71.478
    215.0000,      72.883
    220.0000,      73.887
    225.0000,      75.318
    230.0000,      76.018
    235.0000,      73.684
    240.0000,      67.126
    245.0000,      59.457
    250.0000,      53.402
    255.0000,      51.283
    260.0000,      54.983
    265.0000,      68.379
    270.0000,      96.349
                   140.24
LAYER 9
44,      23.4213
     55.0000,      119.54
     60.0000,      98.063
     65.0000,      80.612
     70.0000,      70.521
     75.0000,      66.921
     80.0000,      68.576
     85.0000,      73.622
     90.0000,      79.269
     95.0000,      81.672
    100.0000,      79.795
    105.0000,      74.801
    110.0000,      69.365
    115.0000,      64.515
    120.0000,      61.173
    125.0000,      59.878
    130.0000,      60.857
    135.0000,      63.711
    140.0000,      68.015
    145.0000,      72.512
    150.0000,      76.476
    155.0000,      80.045
    160.0000,      83.285
    165.0000,      86.447
    170.0000,      87.520
    175.0000,      84.872
    180.0000,      78.781
    185.0000,      72.140
    190.0000,      67.822
    195.0000,      66.886
    200.0000,      69.110
    205.0000,      73.090
    210.0000,      77.417
    215.0000,      80.752
    220.0000,      82.548
    225.0000,      82.546
    230.0000,      79.694
    235.0000,      73.605
    240.0000,      64.984
    245.0000,      57.059
    250.0000,      52.053
    255.0000,      52.270
    260.0000,      60.193
    265.0000,      83.881
                   133.62
LAYER 10
42,      26.1555
     60.0000,      164.59
     65.0000,      134.00
     70.0000,      120.13
     75.0000,      114.55
     80.0000,      115.17
     85.0000,      120.07
     90.0000,      126.19
     95.0000,      128.55
    100.0000,      125.74
    105.0000,      119.02
    110.0000,      111.54
    115.0000,      104.52
    120.0000,      99.312
    125.0000,      96.753
    130.0000,      97.084
    135.0000,      99.706
    140.0000,      104.02
    145.0000,      108.35
    150.0000,      111.61
    155.0000,      113.70
    160.0000,      114.15
    165.0000,      113.18
    170.0000,      109.68
    175.0000,      103.47
    180.0000,      95.508
    185.0000,      88.040
    190.0000,      83.262
    195.0000,      82.301
    200.0000,      85.075
    205.0000,      90.034
    210.0000,      95.609
    215.0000,      99.977
    220.0000,      101.68
    225.0000,      99.794
    230.0000,      93.587
    235.0000,      84.133
    240.0000,      73.349
    245.0000,      64.779
    250.0000,      60.443
    255.0000,      62.913
    260.0000,      73.607
                   112.68
LAYER 11
38,      28.9171
     70.0000,      194.77
     75.0000,      190.24
     80.0000,      189.89
     85.0000,      194.79
     90.0000,      202.75
     95.0000,      206.32
    100.0000,      203.49
    105.0000,      195.61
    110.0000,      186.26
    115.0000,      176.76
    120.0000,      169.01
    125.0000,      164.34
    130.0000,      163.27
    135.0000,      164.98
    140.0000,      168.61
    145.0000,      171.87
    150.0000,      173.20
    155.0000,      172.23
    160.0000,      168.30
    165.0000,      161.94
    170.0000,      152.97
    175.0000,      142.29
    180.0000,      131.25
    185.0000,      121.75
    190.0000,      115.68
    195.0000,      114.16
    200.0000,      117.09
    205.0000,      122.60
    210.0000,      128.73
    215.0000,      133.12
    220.0000,      133.60
    225.0000,      128.88
    230.0000,      118.56
    235.0000,      104.91
    240.0000,      90.964
    245.0000,      81.315
    250.0000,      77.353
                   84.034
LAYER 12
36,      31.7063
     75.0000,      295.03
     80.0000,      292.14
     85.0000,      297.22
     90.0000,      312.56
     95.0000,      321.56
    100.0000,      321.89
    105.0000,      315.48
    110.0000,      306.37
    115.0000,      295.74
    120.0000,      285.83
    125.0000,      278.62
    130.0000,      275.23
    135.0000,      274.81
    140.0000,      276.26
    145.0000,      276.72
    150.0000,      274.12
    155.0000,      267.90
    160.0000,      257.37
    165.0000,      243.62
    170.0000,      227.43
    175.0000,      210.59
    180.0000,      194.72
    185.0000,      181.55
    190.0000,      172.77
    195.0000,      169.46
    200.0000,      171.33
    205.0000,      176.05
    210.0000,      181.16
    215.0000,      183.75
    220.0000,      181.23
    225.0000,      172.05
    230.0000,      155.84
    235.0000,      135.61
    240.0000,      115.66
    245.0000,      105.44
                   98.856
LAYER 13
32,      34.5233
     85.0000,      406.98
     90.0000,      451.87
     95.0000,      475.62
    100.0000,      485.11
    105.0000,      485.38
    110.0000,      481.77
    115.0000,      475.00
    120.0000,      466.21
    125.0000,      457.64
    130.0000,      451.36
    135.0000,      447.10
    140.0000,      444.01
    145.0000,      439.04
    150.0000,      429.80
    155.0000,      415.60
    160.0000,      395.87
    165.0000,      372.34
    170.0000,      346.66
    175.0000,      321.43
    180.0000,      298.39
    185.0000,      279.19
    190.0000,      265.34
    195.0000,      257.73
    200.0000,      255.79
    205.0000,      256.62
    210.0000,      257.31
    215.0000,      254.76
    220.0000,      246.79
    225.0000,      231.17
    230.0000,      206.53
    235.0000,      175.11
                   138.37
LAYER 14
30,      37.3685
     90.0000,      630.13
     95.0000,      668.45
    100.0000,      691.16
    105.0000,      703.05
    110.0000,      712.41
    115.0000,      721.53
    120.0000,      723.07
    125.0000,      717.36
    130.0000,      708.38
    135.0000,      697.98
    140.0000,      687.01
    145.0000,      673.15
    150.0000,      654.15
    155.0000,      629.28
    160.0000,      598.02
    165.0000,      562.54
    170.0000,      525.25
    175.0000,      489.28
    180.0000,      456.34
    185.0000,      427.95
    190.0000,      405.39
    195.0000,      389.21
    200.0000,      378.42
    205.0000,      369.52
    210.0000,      359.26
    215.0000,      345.53
    220.0000,      330.02
    225.0000,      307.57
    230.0000,      273.60
                   230.91
LAYER 15
28,      40.2422
     95.0000,      894.38
    100.0000,      931.60
    105.0000,      952.32
    110.0000,      976.63
    115.0000,      1031.8
    120.0000,      1063.7
    125.0000,      1068.3
    130.0000,      1056.0
    135.0000,      1035.1
    140.0000,      1011.3
    145.0000,      984.38
    150.0000,      952.73
    155.0000,      915.46
    160.0000,      871.65
    165.0000,      823.43
    170.0000,      773.50
    175.0000,      725.21
    180.0000,      679.85
    185.0000,      638.75
    190.0000,      602.90
    195.0000,      572.30
    200.0000,      545.38
    205.0000,      517.57
    210.0000,      484.52
    215.0000,      445.86
    220.0000,      425.55
    225.0000,      401.76
                   358.55
LAYER 16
22,      43.1447
    110.0000,      1200.6
    115.0000,      1403.9
    120.0000,      1499.6
    125.0000,      1517.6
    130.0000,      1492.9
    135.0000,      1450.8
    140.0000,      1405.8
    145.0000,      1360.9
    150.0000,      1314.8
    155.0000,      1265.5
    160.0000,      1210.7
    165.0000,      1151.6
    170.0000,      1090.4
    175.0000,      1030.1
    180.0000,      971.15
    185.0000,      914.81
    190.0000,      861.73
    195.0000,      811.38
    200.0000,      761.26
    205.0000,      704.26
    210.0000,      630.11
                   520.16
LAYER 17
20,      46.0761
    115.0000,      1946.8
    120.0000,      2082.6
    125.0000,      2078.5
    130.0000,      2005.7
    135.0000,      1917.7
    140.0000,      1837.8
    145.0000,      1769.6
    150.0000,      1709.2
    155.0000,      1651.3
    160.0000,      1590.5
    165.0000,      1525.6
    170.0000,      1457.5
    175.0000,      1388.3
    180.0000,      1317.5
    185.0000,      1246.3
    190.0000,      1175.6
    195.0000,      1105.3
    200.0000,      1032.1
    205.0000,      946.29
                   841.13
LAYER 18
18,      49.0369
    120.0000,      2903.2
    125.0000,      2768.6
    130.0000,      2564.8
    135.0000,      2388.5
    140.0000,      2256.8
    145.0000,      2161.7
    150.0000,      2090.1
    155.0000,      2029.9
    160.0000,      1970.7
    165.0000,      1907.5
    170.0000,      1839.4
    175.0000,      1766.9
    180.0000,      1688.6
    185.0000,      1606.6
    190.0000,      1524.0
    195.0000,      1443.2
    200.0000,      1362.3
                   1254.5
LAYER 19
18,      52.0272
    120.0000,      4424.6
    125.0000,      3609.8
    130.0000,      3114.6
    135.0000,      2804.4
    140.0000,      2611.0
    145.0000,      2491.0
    150.0000,      2414.1
    155.0000,      2359.0
    160.0000,      2308.7
    165.0000,      2254.0
    170.0000,      2191.9
    175.0000,      2121.4
    180.0000,      2040.4
    185.0000,      1953.1
    190.0000,      1867.5
    195.0000,      1796.5
    200.0000,      1765.2
                   1826.0
LAYER 20
18, 
    120.0000,      5947.7
    125.0000,      4329.2
    130.0000,      3542.5
    135.0000,      3115.4
    140.0000,      2874.8
    145.0000,      2739.7
    150.0000,      2663.7
    155.0000,      2617.1
    160.0000,      2577.5
    165.0000,      2531.9
    170.0000,      2476.4
    175.0000,      2409.4
    180.0000,      2326.6
    185.0000,      2234.7
    190.0000,      2146.0
    195.0000,      2082.8
    200.0000,      2092.3
                   2290.3
CALCULATED APPARENT RESISTIVITY
     15.0000,      10.0000,   1.00000,      39.131
     25.0000,      10.0000,   1.00000,      43.172
     35.0000,      10.0000,   1.00000,      51.083
     45.0000,      10.0000,   1.00000,      57.278
     55.0000,      10.0000,   1.00000,      80.282
     65.0000,      10.0000,   1.00000,      82.885
     75.0000,      10.0000,   1.00000,      88.589
     85.0000,      10.0000,   1.00000,      107.48
     95.0000,      10.0000,   1.00000,      148.29
    105.0000,      10.0000,   1.00000,      149.55
    115.0000,      10.0000,   1.00000,      173.03
    125.0000,      10.0000,   1.00000,      197.10
    135.0000,      10.0000,   1.00000,      196.07
    145.0000,      10.0000,   1.00000,      186.74
    155.0000,      10.0000,   1.00000,      208.80
    165.0000,      10.0000,   1.00000,      198.29
    175.0000,      10.0000,   1.00000,      170.84
    185.0000,      10.0000,   1.00000,      182.94
    195.0000,      10.0000,   1.00000,      206.97
    205.0000,      10.0000,   1.00000,      205.49
    215.0000,      10.0000,   1.00000,      233.83
    225.0000,      10.0000,   1.00000,      224.93
    235.0000,      10.0000,   1.00000,      215.68
    245.0000,      10.0000,   1.00000,      228.18
    255.0000,      10.0000,   1.00000,      232.74
    265.0000,      10.0000,   1.00000,      211.32
    275.0000,      10.0000,   1.00000,      203.71
    285.0000,      10.0000,   1.00000,      216.45
    295.0000,      10.0000,   1.00000,      185.47
    305.0000,      10.0000,   1.00000,      163.33
     20.0000,      10.0000,   2.00000,      41.707
     30.0000,      10.0000,   2.00000,      45.533
     40.0000,      10.0000,   2.00000,      48.879
     50.0000,      10.0000,   2.00000,      55.731
     60.0000,      10.0000,   2.00000,      62.931
     70.0000,      10.0000,   2.00000,      67.470
     80.0000,      10.0000,   2.00000,      71.830
     90.0000,      10.0000,   2.00000,      96.005
    100.0000,      10.0000,   2.00000,      119.40
    110.0000,      10.0000,   2.00000,      122.07
    120.0000,      10.0000,   2.00000,      141.27
    130.0000,      10.0000,   2.00000,      141.86
    140.0000,      10.0000,   2.00000,      137.08
    150.0000,      10.0000,   2.00000,      158.36
    160.0000,      10.0000,   2.00000,      167.21
    170.0000,      10.0000,   2.00000,      146.57
    180.0000,      10.0000,   2.00000,      160.95
    190.0000,      10.0000,   2.00000,      179.93
    200.0000,      10.0000,   2.00000,      161.64
    210.0000,      10.0000,   2.00000,      176.15
    220.0000,      10.0000,   2.00000,      191.11
    230.0000,      10.0000,   2.00000,      174.96
    240.0000,      10.0000,   2.00000,      187.32
    250.0000,      10.0000,   2.00000,      201.00
    260.0000,      10.0000,   2.00000,      184.10
    270.0000,      10.0000,   2.00000,      177.76
    280.0000,      10.0000,   2.00000,      164.41
    290.0000,      10.0000,   2.00000,      156.71
    300.0000,      10.0000,   2.00000,      177.86
     30.0000,      20.0000,   1.00000,      47.038
     40.0000,      20.0000,   1.00000,      49.703
     50.0000,      20.0000,   1.00000,      54.464
     60.0000,      20.0000,   1.00000,      61.044
     70.0000,      20.0000,   1.00000,      65.504
     80.0000,      20.0000,   1.00000,      69.673
     90.0000,      20.0000,   1.00000,      85.435
    100.0000,      20.0000,   1.00000,      102.64
    110.0000,      20.0000,   1.00000,      109.24
    120.0000,      20.0000,   1.00000,      120.71
    130.0000,      20.0000,   1.00000,      121.73
    140.0000,      20.0000,   1.00000,      122.24
    150.0000,      20.0000,   1.00000,      141.31
    160.0000,      20.0000,   1.00000,      148.27
    170.0000,      20.0000,   1.00000,      137.25
    180.0000,      20.0000,   1.00000,      149.89
    190.0000,      20.0000,   1.00000,      159.95
    200.0000,      20.0000,   1.00000,      147.10
    210.0000,      20.0000,   1.00000,      156.78
    220.0000,      20.0000,   1.00000,      168.42
    230.0000,      20.0000,   1.00000,      158.73
    240.0000,      20.0000,   1.00000,      163.87
    250.0000,      20.0000,   1.00000,      175.58
    260.0000,      20.0000,   1.00000,      169.02
    270.0000,      20.0000,   1.00000,      160.05
    280.0000,      20.0000,   1.00000,      143.37
    290.0000,      20.0000,   1.00000,      142.95
     25.0000,      10.0000,   3.00000,      47.941
     35.0000,      10.0000,   3.00000,      47.524
     45.0000,      10.0000,   3.00000,      52.491
     55.0000,      10.0000,   3.00000,      52.647
     65.0000,      10.0000,   3.00000,      62.689
     75.0000,      10.0000,   3.00000,      61.767
     85.0000,      10.0000,   3.00000,      71.103
     95.0000,      10.0000,   3.00000,      80.672
    105.0000,      10.0000,   3.00000,      96.880
    115.0000,      10.0000,   3.00000,      99.057
    125.0000,      10.0000,   3.00000,      106.66
    135.0000,      10.0000,   3.00000,      100.96
    145.0000,      10.0000,   3.00000,      116.70
    155.0000,      10.0000,   3.00000,      136.31
    165.0000,      10.0000,   3.00000,      127.59
    175.0000,      10.0000,   3.00000,      130.71
    185.0000,      10.0000,   3.00000,      152.27
    195.0000,      10.0000,   3.00000,      136.14
    205.0000,      10.0000,   3.00000,      133.18
    215.0000,      10.0000,   3.00000,      148.60
    225.0000,      10.0000,   3.00000,      151.25
    235.0000,      10.0000,   3.00000,      140.10
    245.0000,      10.0000,   3.00000,      151.18
    255.0000,      10.0000,   3.00000,      157.38
    265.0000,      10.0000,   3.00000,      153.45
    275.0000,      10.0000,   3.00000,      139.25
    285.0000,      10.0000,   3.00000,      116.15
    295.0000,      10.0000,   3.00000,      149.72
     30.0000,      10.0000,   4.00000,      51.786
     40.0000,      10.0000,   4.00000,      52.602
     50.0000,      10.0000,   4.00000,      55.714
     60.0000,      10.0000,   4.00000,      65.120
     70.0000,      10.0000,   4.00000,      68.774
     80.0000,      10.0000,   4.00000,      71.833
     90.0000,      10.0000,   4.00000,      70.776
    100.0000,      10.0000,   4.00000,      74.309
    110.0000,      10.0000,   4.00000,      90.209
    120.0000,      10.0000,   4.00000,      89.375
    130.0000,      10.0000,   4.00000,      92.751
    140.0000,      10.0000,   4.00000,      101.71
    150.0000,      10.0000,   4.00000,      115.29
    160.0000,      10.0000,   4.00000,      118.82
    170.0000,      10.0000,   4.00000,      123.05
    180.0000,      10.0000,   4.00000,      128.19
    190.0000,      10.0000,   4.00000,      123.05
    200.0000,      10.0000,   4.00000,      124.17
    210.0000,      10.0000,   4.00000,      123.48
    220.0000,      10.0000,   4.00000,      129.00
    230.0000,      10.0000,   4.00000,      129.81
    240.0000,      10.0000,   4.00000,      119.55
    250.0000,      10.0000,   4.00000,      133.64
    260.0000,      10.0000,   4.00000,      148.02
    270.0000,      10.0000,   4.00000,      126.32
    280.0000,      10.0000,   4.00000,      100.85
    290.0000,      10.0000,   4.00000,      114.18
     45.0000,      30.0000,   1.00000,      58.317
     55.0000,      30.0000,   1.00000,      63.572
     65.0000,      30.0000,   1.00000,      73.080
     75.0000,      30.0000,   1.00000,      74.656
     85.0000,      30.0000,   1.00000,      76.619
     95.0000,      30.0000,   1.00000,      78.200
    105.0000,      30.0000,   1.00000,      87.358
    115.0000,      30.0000,   1.00000,      92.633
    125.0000,      30.0000,   1.00000,      100.82
    135.0000,      30.0000,   1.00000,      105.36
    145.0000,      30.0000,   1.00000,      115.72
    155.0000,      30.0000,   1.00000,      124.75
    165.0000,      30.0000,   1.00000,      125.91
    175.0000,      30.0000,   1.00000,      127.51
    185.0000,      30.0000,   1.00000,      132.24
    195.0000,      30.0000,   1.00000,      127.61
    205.0000,      30.0000,   1.00000,      128.45
    215.0000,      30.0000,   1.00000,      132.25
    225.0000,      30.0000,   1.00000,      133.13
    235.0000,      30.0000,   1.00000,      132.28
    245.0000,      30.0000,   1.00000,      140.11
    255.0000,      30.0000,   1.00000,      144.39
    265.0000,      30.0000,   1.00000,      136.35
    275.0000,      30.0000,   1.00000,      119.94
     40.0000,      20.0000,   2.00000,      55.924
     50.0000,      20.0000,   2.00000,      62.894
     60.0000,      20.0000,   2.00000,      72.877
     70.0000,      20.0000,   2.00000,      78.965
     80.0000,      20.0000,   2.00000,      80.258
     90.0000,      20.0000,   2.00000,      75.132
    100.0000,      20.0000,   2.00000,      76.410
    110.0000,      20.0000,   2.00000,      87.969
    120.0000,      20.0000,   2.00000,      92.279
    130.0000,      20.0000,   2.00000,      99.494
    140.0000,      20.0000,   2.00000,      112.29
    150.0000,      20.0000,   2.00000,      115.87
    160.0000,      20.0000,   2.00000,      119.95
    170.0000,      20.0000,   2.00000,      128.65
    180.0000,      20.0000,   2.00000,      124.05
    190.0000,      20.0000,   2.00000,      119.39
    200.0000,      20.0000,   2.00000,      127.45
    210.0000,      20.0000,   2.00000,      124.97
    220.0000,      20.0000,   2.00000,      122.51
    230.0000,      20.0000,   2.00000,      126.65
    240.0000,      20.0000,   2.00000,      127.05
    250.0000,      20.0000,   2.00000,      136.03
    260.0000,      20.0000,   2.00000,      141.95
    270.0000,      20.0000,   2.00000,      118.43
    280.0000,      20.0000,   2.00000,      100.76
     60.0000,      40.0000,   1.00000,      85.919
     70.0000,      40.0000,   1.00000,      91.798
     80.0000,      40.0000,   1.00000,      93.847
     90.0000,      40.0000,   1.00000,      90.295
    100.0000,      40.0000,   1.00000,      88.953
    110.0000,      40.0000,   1.00000,      96.983
    120.0000,      40.0000,   1.00000,      105.16
    130.0000,      40.0000,   1.00000,      116.02
    140.0000,      40.0000,   1.00000,      127.41
    150.0000,      40.0000,   1.00000,      132.82
    160.0000,      40.0000,   1.00000,      133.52
    170.0000,      40.0000,   1.00000,      134.23
    180.0000,      40.0000,   1.00000,      132.53
    190.0000,      40.0000,   1.00000,      129.85
    200.0000,      40.0000,   1.00000,      132.25
    210.0000,      40.0000,   1.00000,      131.69
    220.0000,      40.0000,   1.00000,      136.48
    230.0000,      40.0000,   1.00000,      145.50
    240.0000,      40.0000,   1.00000,      146.80
    250.0000,      40.0000,   1.00000,      147.53
    260.0000,      40.0000,   1.00000,      141.54
     50.0000,      20.0000,   3.00000,      83.032
     60.0000,      20.0000,   3.00000,      96.686
     70.0000,      20.0000,   3.00000,      106.82
     80.0000,      20.0000,   3.00000,      104.32
     90.0000,      20.0000,   3.00000,      98.249
    100.0000,      20.0000,   3.00000,      93.907
    110.0000,      20.0000,   3.00000,      93.371
    120.0000,      20.0000,   3.00000,      109.77
    130.0000,      20.0000,   3.00000,      133.13
    140.0000,      20.0000,   3.00000,      142.89
    150.0000,      20.0000,   3.00000,      139.48
    160.0000,      20.0000,   3.00000,      140.70
    170.0000,      20.0000,   3.00000,      141.53
    180.0000,      20.0000,   3.00000,      132.31
    190.0000,      20.0000,   3.00000,      130.80
    200.0000,      20.0000,   3.00000,      137.66
    210.0000,      20.0000,   3.00000,      138.18
    220.0000,      20.0000,   3.00000,      131.34
    230.0000,      20.0000,   3.00000,      145.22
    240.0000,      20.0000,   3.00000,      174.43
    250.0000,      20.0000,   3.00000,      165.00
    260.0000,      20.0000,   3.00000,      131.45
    270.0000,      20.0000,   3.00000,      115.20
     60.0000,      30.0000,   2.00000,      102.87
     70.0000,      30.0000,   2.00000,      111.08
     80.0000,      30.0000,   2.00000,      113.02
     90.0000,      30.0000,   2.00000,      108.82
    100.0000,      30.0000,   2.00000,      104.86
    110.0000,      30.0000,   2.00000,      105.70
    120.0000,      30.0000,   2.00000,      121.22
    130.0000,      30.0000,   2.00000,      138.33
    140.0000,      30.0000,   2.00000,      153.69
    150.0000,      30.0000,   2.00000,      152.97
    160.0000,      30.0000,   2.00000,      150.74
    170.0000,      30.0000,   2.00000,      148.29
    180.0000,      30.0000,   2.00000,      141.77
    190.0000,      30.0000,   2.00000,      140.36
    200.0000,      30.0000,   2.00000,      143.07
    210.0000,      30.0000,   2.00000,      143.84
    220.0000,      30.0000,   2.00000,      150.77
    230.0000,      30.0000,   2.00000,      169.53
    240.0000,      30.0000,   2.00000,      183.69
    250.0000,      30.0000,   2.00000,      168.30
    260.0000,      30.0000,   2.00000,      141.80
     60.0000,      20.0000,   4.00000,      115.09
     70.0000,      20.0000,   4.00000,      121.13
     80.0000,      20.0000,   4.00000,      127.04
     90.0000,      20.0000,   4.00000,      130.83
    100.0000,      20.0000,   4.00000,      124.24
    110.0000,      20.0000,   4.00000,      122.63
    120.0000,      20.0000,   4.00000,      137.18
    130.0000,      20.0000,   4.00000,      157.43
    140.0000,      20.0000,   4.00000,      167.47
    150.0000,      20.0000,   4.00000,      181.66
    160.0000,      20.0000,   4.00000,      173.44
    170.0000,      20.0000,   4.00000,      153.02
    180.0000,      20.0000,   4.00000,      160.38
    190.0000,      20.0000,   4.00000,      161.65
    200.0000,      20.0000,   4.00000,      147.31
    210.0000,      20.0000,   4.00000,      154.07
    220.0000,      20.0000,   4.00000,      185.47
    230.0000,      20.0000,   4.00000,      210.22
    240.0000,      20.0000,   4.00000,      212.28
    250.0000,      20.0000,   4.00000,      183.39
    260.0000,      20.0000,   4.00000,      145.18
     80.0000,      40.0000,   2.00000,      138.19
     90.0000,      40.0000,   2.00000,      149.23
    100.0000,      40.0000,   2.00000,      156.37
    110.0000,      40.0000,   2.00000,      157.10
    120.0000,      40.0000,   2.00000,      162.87
    130.0000,      40.0000,   2.00000,      174.52
    140.0000,      40.0000,   2.00000,      177.75
    150.0000,      40.0000,   2.00000,      188.68
    160.0000,      40.0000,   2.00000,      190.93
    170.0000,      40.0000,   2.00000,      179.06
    180.0000,      40.0000,   2.00000,      178.60
    190.0000,      40.0000,   2.00000,      175.74
    200.0000,      40.0000,   2.00000,      177.17
    210.0000,      40.0000,   2.00000,      198.51
    220.0000,      40.0000,   2.00000,      220.28
    230.0000,      40.0000,   2.00000,      224.44
    240.0000,      40.0000,   2.00000,      220.29
     75.0000,      30.0000,   3.00000,      137.51
     85.0000,      30.0000,   3.00000,      146.87
     95.0000,      30.0000,   3.00000,      158.77
    105.0000,      30.0000,   3.00000,      164.85
    115.0000,      30.0000,   3.00000,      168.12
    125.0000,      30.0000,   3.00000,      166.71
    135.0000,      30.0000,   3.00000,      178.73
    145.0000,      30.0000,   3.00000,      189.07
    155.0000,      30.0000,   3.00000,      198.53
    165.0000,      30.0000,   3.00000,      188.17
    175.0000,      30.0000,   3.00000,      184.26
    185.0000,      30.0000,   3.00000,      179.56
    195.0000,      30.0000,   3.00000,      175.06
    205.0000,      30.0000,   3.00000,      184.95
    215.0000,      30.0000,   3.00000,      217.43
    225.0000,      30.0000,   3.00000,      246.28
    235.0000,      30.0000,   3.00000,      235.34
    245.0000,      30.0000,   3.00000,      205.11
     90.0000,      30.0000,   4.00000,      193.00
    100.0000,      30.0000,   4.00000,      217.56
    110.0000,      30.0000,   4.00000,      232.04
    120.0000,      30.0000,   4.00000,      226.07
    130.0000,      30.0000,   4.00000,      213.61
    140.0000,      30.0000,   4.00000,      199.43
    150.0000,      30.0000,   4.00000,      202.83
    160.0000,      30.0000,   4.00000,      215.00
    170.0000,      30.0000,   4.00000,      227.17
    180.0000,      30.0000,   4.00000,      220.45
    190.0000,      30.0000,   4.00000,      232.87
    200.0000,      30.0000,   4.00000,      263.97
    210.0000,      30.0000,   4.00000,      287.89
    220.0000,      30.0000,   4.00000,      271.45
    230.0000,      30.0000,   4.00000,      245.28
    100.0000,      40.0000,   3.00000,      223.30
    110.0000,      40.0000,   3.00000,      239.64
    120.0000,      40.0000,   3.00000,      233.14
    130.0000,      40.0000,   3.00000,      223.75
    140.0000,      40.0000,   3.00000,      213.71
    150.0000,      40.0000,   3.00000,      208.88
    160.0000,      40.0000,   3.00000,      215.15
    170.0000,      40.0000,   3.00000,      228.59
    180.0000,      40.0000,   3.00000,      242.47
    190.0000,      40.0000,   3.00000,      262.03
    200.0000,      40.0000,   3.00000,      284.71
    210.0000,      40.0000,   3.00000,      285.89
    220.0000,      40.0000,   3.00000,      271.02
    120.0000,      40.0000,   4.00000,      266.88
    130.0000,      40.0000,   4.00000,      264.56
    140.0000,      40.0000,   4.00000,      261.45
    150.0000,      40.0000,   4.00000,      251.70
    160.0000,      40.0000,   4.00000,      252.38
    170.0000,      40.0000,   4.00000,      284.47
    180.0000,      40.0000,   4.00000,      321.08
    190.0000,      40.0000,   4.00000,      348.14
    200.0000,      40.0000,   4.00000,      344.20
  26.56
ITERATION 3
MODEL RESISTIVITY
LAYER 1
60,       2.5000
     15.0000,      30.352
     20.0000,      34.372
     25.0000,      45.669
     30.0000,      48.340
     35.0000,      56.919
     40.0000,      58.051
     45.0000,      71.659
     50.0000,      76.888
     55.0000,      97.859
     60.0000,      113.00
     65.0000,      119.33
     70.0000,      120.60
     75.0000,      103.02
     80.0000,      119.42
     85.0000,      138.31
     90.0000,      163.44
     95.0000,      156.08
    100.0000,      186.46
    105.0000,      160.41
    110.0000,      185.53
    115.0000,      166.22
    120.0000,      181.54
    125.0000,      234.03
    130.0000,      244.82
    135.0000,      245.40
    140.0000,      226.19
    145.0000,      215.72
    150.0000,      196.66
    155.0000,      259.40
    160.0000,      256.31
    165.0000,      259.80
    170.0000,      236.59
    175.0000,      175.31
    180.0000,      172.11
    185.0000,      168.58
    190.0000,      195.05
    195.0000,      200.99
    200.0000,      206.18
    205.0000,      225.96
    210.0000,      214.74
    215.0000,      257.24
    220.0000,      257.91
    225.0000,      274.36
    230.0000,      261.68
    235.0000,      210.97
    240.0000,      202.17
    245.0000,      216.06
    250.0000,      213.88
    255.0000,      246.18
    260.0000,      240.72
    265.0000,      230.54
    270.0000,      205.28
    275.0000,      228.33
    280.0000,      230.63
    285.0000,      240.36
    290.0000,      246.44
    295.0000,      195.56
    300.0000,      185.60
    305.0000,      130.65
                   99.196
LAYER 2
60,       5.0250
     15.0000,      30.948
     20.0000,      35.813
     25.0000,      47.517
     30.0000,      50.316
     35.0000,      55.721
     40.0000,      55.837
     45.0000,      69.058
     50.0000,      73.497
     55.0000,      88.851
     60.0000,      105.75
     65.0000,      113.17
     70.0000,      110.28
     75.0000,      97.755
     80.0000,      115.00
     85.0000,      130.68
     90.0000,      153.18
     95.0000,      151.87
    100.0000,      184.42
    105.0000,      169.84
    110.0000,      198.53
    115.0000,      186.69
    120.0000,      198.71
    125.0000,      240.60
    130.0000,      250.71
    135.0000,      251.38
    140.0000,      233.01
    145.0000,      223.34
    150.0000,      201.72
    155.0000,      238.77
    160.0000,      238.53
    165.0000,      245.40
    170.0000,      222.33
    175.0000,      177.81
    180.0000,      173.08
    185.0000,      167.04
    190.0000,      200.67
    195.0000,      214.55
    200.0000,      221.26
    205.0000,      242.80
    210.0000,      226.30
    215.0000,      253.10
    220.0000,      253.59
    225.0000,      260.57
    230.0000,      249.87
    235.0000,      217.74
    240.0000,      212.24
    245.0000,      224.15
    250.0000,      222.19
    255.0000,      252.26
    260.0000,      249.94
    265.0000,      232.13
    270.0000,      200.01
    275.0000,      218.78
    280.0000,      222.14
    285.0000,      230.28
    290.0000,      239.12
    295.0000,      202.13
    300.0000,      194.43
    305.0000,      137.68
                   99.734
LAYER 3
58,       7.5752
     20.0000,      34.045
     25.0000,      47.383
     30.0000,      52.717
     35.0000,      53.062
     40.0000,      51.221
     45.0000,      62.532
     50.0000,      64.809
     55.0000,      70.584
     60.0000,      85.302
     65.0000,      93.532
     70.0000,      88.874
     75.0000,      84.706
     80.0000,      102.25
     85.0000,      114.02
     90.0000,      132.10
     95.0000,      139.64
    100.0000,      174.72
    105.0000,      183.11
    110.0000,      218.66
    115.0000,      219.20
    120.0000,      221.20
    125.0000,      231.93
    130.0000,      234.99
    135.0000,      239.89
    140.0000,      231.82
    145.0000,      229.27
    150.0000,      203.95
    155.0000,      201.06
    160.0000,      194.89
    165.0000,      208.93
    170.0000,      205.15
    175.0000,      191.06
    180.0000,      183.06
    185.0000,      170.09
    190.0000,      210.85
    195.0000,      240.03
    200.0000,      252.02
    205.0000,      277.90
    210.0000,      254.36
    215.0000,      249.95
    220.0000,      236.52
    225.0000,      226.71
    230.0000,      226.67
    235.0000,      231.01
    240.0000,      237.70
    245.0000,      251.19
    250.0000,      253.26
    255.0000,      279.92
    260.0000,      280.77
    265.0000,      248.79
    270.0000,      207.61
    275.0000,      220.82
    280.0000,      226.11
    285.0000,      231.35
    290.0000,      239.01
    295.0000,      217.23
    300.0000,      193.83
                   121.17
LAYER 4
56,      10.1510
     25.0000,      37.226
     30.0000,      51.211
     35.0000,      48.732
     40.0000,      44.896
     45.0000,      55.893
     50.0000,      56.078
     55.0000,      54.278
     60.0000,      64.267
     65.0000,      70.037
     70.0000,      64.102
     75.0000,      63.609
     80.0000,      81.037
     85.0000,      90.579
     90.0000,      104.37
     95.0000,      111.31
    100.0000,      140.94
    105.0000,      161.14
    110.0000,      198.77
    115.0000,      206.09
    120.0000,      196.71
    125.0000,      177.90
    130.0000,      172.76
    135.0000,      182.99
    140.0000,      189.67
    145.0000,      201.02
    150.0000,      177.91
    155.0000,      151.89
    160.0000,      140.42
    165.0000,      165.72
    170.0000,      192.89
    175.0000,      212.52
    180.0000,      198.18
    185.0000,      168.48
    190.0000,      210.28
    195.0000,      249.29
    200.0000,      263.63
    205.0000,      295.96
    210.0000,      265.07
    215.0000,      229.22
    220.0000,      195.33
    225.0000,      175.00
    230.0000,      190.80
    235.0000,      234.03
    240.0000,      261.14
    245.0000,      284.01
    250.0000,      291.33
    255.0000,      312.19
    260.0000,      309.47
    265.0000,      264.35
    270.0000,      218.18
    275.0000,      239.00
    280.0000,      250.05
    285.0000,      250.65
    290.0000,      251.46
    295.0000,      227.78
                   150.26
LAYER 5
54,      12.7525
     30.0000,      32.491
     35.0000,      35.926
     40.0000,      36.723
     45.0000,      45.702
     50.0000,      50.634
     55.0000,      49.243
     60.0000,      51.831
     65.0000,      46.802
     70.0000,      36.356
     75.0000,      34.771
     80.0000,      45.931
     85.0000,      58.530
     90.0000,      66.583
     95.0000,      63.158
    100.0000,      62.974
    105.0000,      63.706
    110.0000,      69.092
    115.0000,      71.639
    120.0000,      67.930
    125.0000,      61.106
    130.0000,      61.480
    135.0000,      68.199
    140.0000,      76.713
    145.0000,      86.955
    150.0000,      88.326
    155.0000,      81.985
    160.0000,      83.411
    165.0000,      109.75
    170.0000,      152.27
    175.0000,      188.07
    180.0000,      171.81
    185.0000,      139.04
    190.0000,      145.71
    195.0000,      158.34
    200.0000,      161.20
    205.0000,      168.45
    210.0000,      153.92
    215.0000,      127.77
    220.0000,      106.94
    225.0000,      102.19
    230.0000,      126.27
    235.0000,      175.62
    240.0000,      209.74
    245.0000,      227.58
    250.0000,      230.54
    255.0000,      228.71
    260.0000,      219.16
    265.0000,      202.41
    270.0000,      202.66
    275.0000,      250.87
    280.0000,      281.71
    285.0000,      268.24
    290.0000,      231.09
                   176.89
LAYER 6
52,      15.3800
     35.0000,      29.178
     40.0000,      34.371
     45.0000,      42.090
     50.0000,      52.027
     55.0000,      54.870
     60.0000,      53.054
     65.0000,      41.171
     70.0000,      29.071
     75.0000,      26.900
     80.0000,      35.515
     85.0000,      48.873
     90.0000,      56.070
     95.0000,      49.569
    100.0000,      41.731
    105.0000,      36.653
    110.0000,      35.957
    115.0000,      37.078
    120.0000,      36.959
    125.0000,      36.078
    130.0000,      37.522
    135.0000,      40.556
    140.0000,      44.542
    145.0000,      50.192
    150.0000,      55.798
    155.0000,      59.569
    160.0000,      66.303
    165.0000,      84.917
    170.0000,      110.82
    175.0000,      128.55
    180.0000,      117.98
    185.0000,      99.076
    190.0000,      94.369
    195.0000,      93.031
    200.0000,      89.112
    205.0000,      86.886
    210.0000,      82.060
    215.0000,      74.831
    220.0000,      71.034
    225.0000,      76.796
    230.0000,      97.135
    235.0000,      125.52
    240.0000,      136.61
    245.0000,      132.12
    250.0000,      121.32
    255.0000,      113.21
    260.0000,      109.16
    265.0000,      113.86
    270.0000,      136.47
    275.0000,      184.97
    280.0000,      216.38
    285.0000,      200.79
                   158.05
LAYER 7
48,      18.0338
     45.0000,      38.743
     50.0000,      53.697
     55.0000,      61.108
     60.0000,      57.830
     65.0000,      43.569
     70.0000,      31.431
     75.0000,      29.385
     80.0000,      37.744
     85.0000,      52.016
     90.0000,      60.527
     95.0000,      54.301
    100.0000,      44.449
    105.0000,      37.847
    110.0000,      36.520
    115.0000,      37.734
    120.0000,      38.594
    125.0000,      38.895
    130.0000,      39.687
    135.0000,      40.412
    140.0000,      42.057
    145.0000,      45.455
    150.0000,      50.705
    155.0000,      56.553
    160.0000,      63.057
    165.0000,      73.546
    170.0000,      84.679
    175.0000,      90.248
    180.0000,      84.636
    185.0000,      75.876
    190.0000,      71.337
    195.0000,      67.322
    200.0000,      62.255
    205.0000,      58.556
    210.0000,      56.931
    215.0000,      57.089
    220.0000,      60.897
    225.0000,      71.019
    230.0000,      86.608
    235.0000,      98.877
    240.0000,      93.513
    245.0000,      78.217
    250.0000,      63.411
    255.0000,      55.447
    260.0000,      54.053
    265.0000,      62.136
    270.0000,      82.557
    275.0000,      114.29
                   138.62
LAYER 8
46,      20.7142
     50.0000,      56.829
     55.0000,      67.595
     60.0000,      66.081
     65.0000,      53.429
     70.0000,      42.613
     75.0000,      41.506
     80.0000,      51.266
     85.0000,      67.746
     90.0000,      79.498
     95.0000,      76.113
    100.0000,      66.503
    105.0000,      59.588
    110.0000,      59.127
    115.0000,      61.174
    120.0000,      62.276
    125.0000,      61.965
    130.0000,      60.680
    135.0000,      58.607
    140.0000,      58.062
    145.0000,      59.314
    150.0000,      62.591
    155.0000,      67.009
    160.0000,      70.485
    165.0000,      74.317
    170.0000,      77.068
    175.0000,      77.763
    180.0000,      75.232
    185.0000,      71.926
    190.0000,      69.360
    195.0000,      65.557
    200.0000,      60.605
    205.0000,      56.693
    210.0000,      56.082
    215.0000,      59.136
    220.0000,      66.454
    225.0000,      78.136
    230.0000,      88.977
    235.0000,      90.234
    240.0000,      75.615
    245.0000,      56.617
    250.0000,      41.944
    255.0000,      35.110
    260.0000,      34.561
    265.0000,      41.555
    270.0000,      55.080
                   70.200
LAYER 9
44,      23.4213
     55.0000,      77.680
     60.0000,      80.288
     65.0000,      71.791
     70.0000,      64.109
     75.0000,      65.515
     80.0000,      78.290
     85.0000,      98.697
     90.0000,      116.21
     95.0000,      119.43
    100.0000,      114.00
    105.0000,      109.57
    110.0000,      111.90
    115.0000,      115.44
    120.0000,      115.96
    125.0000,      113.11
    130.0000,      107.63
    135.0000,      101.00
    140.0000,      96.679
    145.0000,      93.968
    150.0000,      92.916
    155.0000,      93.075
    160.0000,      91.586
    165.0000,      89.728
    170.0000,      87.625
    175.0000,      86.448
    180.0000,      86.015
    185.0000,      86.048
    190.0000,      85.422
    195.0000,      82.446
    200.0000,      77.789
    205.0000,      73.562
    210.0000,      73.092
    215.0000,      77.462
    220.0000,      86.363
    225.0000,      97.497
    230.0000,      102.73
    235.0000,      95.140
    240.0000,      74.205
    245.0000,      53.046
    250.0000,      38.340
    255.0000,      32.001
    260.0000,      31.767
    265.0000,      37.796
                   44.986
LAYER 10
42,      26.1555
     60.0000,      103.58
     65.0000,      100.47
     70.0000,      97.414
     75.0000,      103.98
     80.0000,      121.87
     85.0000,      148.23
     90.0000,      174.63
     95.0000,      189.27
    100.0000,      193.96
    105.0000,      196.83
    110.0000,      204.32
    115.0000,      209.78
    120.0000,      208.92
    125.0000,      201.94
    130.0000,      190.64
    135.0000,      177.66
    140.0000,      167.15
    145.0000,      157.57
    150.0000,      148.99
    155.0000,      141.81
    160.0000,      133.40
    165.0000,      125.74
    170.0000,      119.85
    175.0000,      117.68
    180.0000,      118.97
    185.0000,      121.64
    190.0000,      122.95
    195.0000,      121.15
    200.0000,      116.95
    205.0000,      112.18
    210.0000,      111.03
    215.0000,      115.17
    220.0000,      123.25
    225.0000,      130.81
    230.0000,      128.42
    235.0000,      112.10
    240.0000,      85.397
    245.0000,      61.780
    250.0000,      46.012
    255.0000,      39.498
    260.0000,      39.530
                   45.312
LAYER 11
38,      28.9171
     70.0000,      140.09
     75.0000,      158.32
     80.0000,      184.29
     85.0000,      217.93
     90.0000,      256.71
     95.0000,      287.71
    100.0000,      308.52
    105.0000,      323.78
    110.0000,      338.75
    115.0000,      346.99
    120.0000,      345.14
    125.0000,      334.34
    130.0000,      317.50
    135.0000,      297.72
    140.0000,      279.25
    145.0000,      260.25
    150.0000,      241.23
    155.0000,      223.82
    160.0000,      206.47
    165.0000,      192.06
    170.0000,      182.13
    175.0000,      178.86
    180.0000,      181.37
    185.0000,      186.16
    190.0000,      189.29
    195.0000,      188.80
    200.0000,      185.10
    205.0000,      179.38
    210.0000,      176.14
    215.0000,      177.33
    220.0000,      180.60
    225.0000,      180.19
    230.0000,      167.12
    235.0000,      140.81
    240.0000,      107.80
    245.0000,      81.896
    250.0000,      64.334
                   56.568
LAYER 12
36,      31.7063
     75.0000,      232.79
     80.0000,      267.63
     85.0000,      303.12
     90.0000,      360.02
     95.0000,      412.83
    100.0000,      454.49
    105.0000,      485.94
    110.0000,      510.85
    115.0000,      524.12
    120.0000,      523.90
    125.0000,      512.10
    130.0000,      492.29
    135.0000,      467.32
    140.0000,      440.97
    145.0000,      411.72
    150.0000,      380.78
    155.0000,      351.28
    160.0000,      323.33
    165.0000,      300.84
    170.0000,      285.84
    175.0000,      280.43
    180.0000,      282.94
    185.0000,      288.64
    190.0000,      292.76
    195.0000,      292.97
    200.0000,      289.00
    205.0000,      281.05
    210.0000,      273.17
    215.0000,      267.13
    220.0000,      260.31
    225.0000,      246.88
    230.0000,      219.29
    235.0000,      179.99
    240.0000,      138.22
    245.0000,      114.04
                   94.416
LAYER 13
32,      34.5233
     85.0000,      377.73
     90.0000,      478.95
     95.0000,      561.72
    100.0000,      626.83
    105.0000,      675.64
    110.0000,      712.59
    115.0000,      735.30
    120.0000,      742.08
    125.0000,      734.56
    130.0000,      716.29
    135.0000,      689.52
    140.0000,      657.41
    145.0000,      619.15
    150.0000,      576.78
    155.0000,      534.88
    160.0000,      495.46
    165.0000,      463.60
    170.0000,      441.93
    175.0000,      432.44
    180.0000,      432.65
    185.0000,      436.99
    190.0000,      440.11
    195.0000,      438.97
    200.0000,      432.26
    205.0000,      418.94
    210.0000,      402.02
    215.0000,      383.31
    220.0000,      361.58
    225.0000,      331.30
    230.0000,      285.51
    235.0000,      227.27
                   162.21
LAYER 14
30,      37.3685
     90.0000,      637.88
     95.0000,      740.63
    100.0000,      823.58
    105.0000,      884.44
    110.0000,      932.73
    115.0000,      973.30
    120.0000,      996.27
    125.0000,      1000.2
    130.0000,      988.66
    135.0000,      963.90
    140.0000,      929.14
    145.0000,      884.54
    150.0000,      832.91
    155.0000,      779.94
    160.0000,      729.34
    165.0000,      687.30
    170.0000,      657.22
    175.0000,      641.09
    180.0000,      635.85
    185.0000,      635.59
    190.0000,      634.46
    195.0000,      628.27
    200.0000,      614.25
    205.0000,      589.76
    210.0000,      556.54
    215.0000,      518.17
    220.0000,      480.68
    225.0000,      435.22
    230.0000,      372.06
                   298.14
LAYER 15
28,      40.2422
     95.0000,      953.38
    100.0000,      1045.5
    105.0000,      1101.0
    110.0000,      1150.3
    115.0000,      1232.1
    120.0000,      1287.6
    125.0000,      1310.6
    130.0000,      1308.0
    135.0000,      1286.2
    140.0000,      1250.2
    145.0000,      1201.6
    150.0000,      1143.7
    155.0000,      1082.4
    160.0000,      1022.4
    165.0000,      970.36
    170.0000,      930.62
    175.0000,      905.41
    180.0000,      891.45
    185.0000,      882.98
    190.0000,      873.75
    195.0000,      858.15
    200.0000,      831.17
    205.0000,      787.23
    210.0000,      725.14
    215.0000,      651.83
    220.0000,      609.36
    225.0000,      562.57
                   484.46
LAYER 16
22,      43.1447
    110.0000,      1307.2
    115.0000,      1522.5
    120.0000,      1637.8
    125.0000,      1680.4
    130.0000,      1678.1
    135.0000,      1650.4
    140.0000,      1608.3
    145.0000,      1555.0
    150.0000,      1493.0
    155.0000,      1426.8
    160.0000,      1360.4
    165.0000,      1300.1
    170.0000,      1250.7
    175.0000,      1214.8
    180.0000,      1189.5
    185.0000,      1170.0
    190.0000,      1149.9
    195.0000,      1122.6
    200.0000,      1079.9
    205.0000,      1010.4
    210.0000,      900.91
                   731.81
LAYER 17
20,      46.0761
    115.0000,      1966.9
    120.0000,      2122.1
    125.0000,      2152.6
    130.0000,      2113.3
    135.0000,      2052.1
    140.0000,      1987.9
    145.0000,      1923.3
    150.0000,      1856.7
    155.0000,      1788.6
    160.0000,      1719.7
    165.0000,      1654.2
    170.0000,      1596.6
    175.0000,      1550.0
    180.0000,      1512.0
    185.0000,      1480.0
    190.0000,      1449.3
    195.0000,      1413.8
    200.0000,      1364.0
    205.0000,      1283.2
                   1154.3
LAYER 18
18,      49.0369
    120.0000,      2846.4
    125.0000,      2784.6
    130.0000,      2621.3
    135.0000,      2476.8
    140.0000,      2366.6
    145.0000,      2280.7
    150.0000,      2207.6
    155.0000,      2140.0
    160.0000,      2072.8
    165.0000,      2006.4
    170.0000,      1943.7
    175.0000,      1887.6
    180.0000,      1837.2
    185.0000,      1793.0
    190.0000,      1754.8
    195.0000,      1721.5
    200.0000,      1687.9
                   1625.8
LAYER 19
18,      52.0272
    120.0000,      4377.0
    125.0000,      3621.3
    130.0000,      3158.9
    135.0000,      2879.0
    140.0000,      2707.3
    145.0000,      2596.7
    150.0000,      2518.0
    155.0000,      2453.8
    160.0000,      2392.3
    165.0000,      2329.3
    170.0000,      2265.5
    175.0000,      2203.2
    180.0000,      2142.1
    185.0000,      2087.1
    190.0000,      2045.5
    195.0000,      2029.0
    200.0000,      2063.6
                   2212.1
LAYER 20
18, 
    120.0000,      5905.6
    125.0000,      4342.8
    130.0000,      3590.7
    135.0000,      3197.5
    140.0000,      2980.7
    145.0000,      2854.3
    150.0000,      2773.5
    155.0000,      2713.5
    160.0000,      2657.3
    165.0000,      2597.4
    170.0000,      2533.6
    175.0000,      2467.7
    180.0000,      2398.4
    185.0000,      2334.4
    190.0000,      2288.9
    195.0000,      2284.8
    200.0000,      2374.8
                   2707.0
CALCULATED APPARENT RESISTIVITY
     15.0000,      10.0000,   1.00000,      34.249
     25.0000,      10.0000,   1.00000,      39.980
     35.0000,      10.0000,   1.00000,      51.124
     45.0000,      10.0000,   1.00000,      58.204
     55.0000,      10.0000,   1.00000,      82.269
     65.0000,      10.0000,   1.00000,      84.038
     75.0000,      10.0000,   1.00000,      92.122
     85.0000,      10.0000,   1.00000,      108.54
     95.0000,      10.0000,   1.00000,      150.08
    105.0000,      10.0000,   1.00000,      158.00
    115.0000,      10.0000,   1.00000,      186.56
    125.0000,      10.0000,   1.00000,      200.13
    135.0000,      10.0000,   1.00000,      202.38
    145.0000,      10.0000,   1.00000,      195.97
    155.0000,      10.0000,   1.00000,      207.65
    165.0000,      10.0000,   1.00000,      197.02
    175.0000,      10.0000,   1.00000,      173.42
    185.0000,      10.0000,   1.00000,      182.73
    195.0000,      10.0000,   1.00000,      214.95
    205.0000,      10.0000,   1.00000,      214.39
    215.0000,      10.0000,   1.00000,      233.65
    225.0000,      10.0000,   1.00000,      214.44
    235.0000,      10.0000,   1.00000,      215.31
    245.0000,      10.0000,   1.00000,      234.54
    255.0000,      10.0000,   1.00000,      243.02
    265.0000,      10.0000,   1.00000,      224.02
    275.0000,      10.0000,   1.00000,      209.90
    285.0000,      10.0000,   1.00000,      211.10
    295.0000,      10.0000,   1.00000,      169.12
    305.0000,      10.0000,   1.00000,      139.59
     20.0000,      10.0000,   2.00000,      34.944
     30.0000,      10.0000,   2.00000,      40.213
     40.0000,      10.0000,   2.00000,      47.688
     50.0000,      10.0000,   2.00000,      58.024
     60.0000,      10.0000,   2.00000,      63.961
     70.0000,      10.0000,   2.00000,      69.715
     80.0000,      10.0000,   2.00000,      73.600
     90.0000,      10.0000,   2.00000,      96.344
    100.0000,      10.0000,   2.00000,      118.97
    110.0000,      10.0000,   2.00000,      125.48
    120.0000,      10.0000,   2.00000,      143.25
    130.0000,      10.0000,   2.00000,      139.17
    140.0000,      10.0000,   2.00000,      140.08
    150.0000,      10.0000,   2.00000,      159.69
    160.0000,      10.0000,   2.00000,      161.95
    170.0000,      10.0000,   2.00000,      147.41
    180.0000,      10.0000,   2.00000,      166.82
    190.0000,      10.0000,   2.00000,      181.09
    200.0000,      10.0000,   2.00000,      166.22
    210.0000,      10.0000,   2.00000,      178.40
    220.0000,      10.0000,   2.00000,      184.21
    230.0000,      10.0000,   2.00000,      174.83
    240.0000,      10.0000,   2.00000,      197.73
    250.0000,      10.0000,   2.00000,      212.12
    260.0000,      10.0000,   2.00000,      196.11
    270.0000,      10.0000,   2.00000,      195.27
    280.0000,      10.0000,   2.00000,      167.13
    290.0000,      10.0000,   2.00000,      146.06
    300.0000,      10.0000,   2.00000,      157.76
     30.0000,      20.0000,   1.00000,      40.679
     40.0000,      20.0000,   1.00000,      46.961
     50.0000,      20.0000,   1.00000,      54.853
     60.0000,      20.0000,   1.00000,      62.495
     70.0000,      20.0000,   1.00000,      68.911
     80.0000,      20.0000,   1.00000,      72.532
     90.0000,      20.0000,   1.00000,      87.251
    100.0000,      20.0000,   1.00000,      104.07
    110.0000,      20.0000,   1.00000,      112.25
    120.0000,      20.0000,   1.00000,      122.42
    130.0000,      20.0000,   1.00000,      121.17
    140.0000,      20.0000,   1.00000,      124.37
    150.0000,      20.0000,   1.00000,      142.58
    160.0000,      20.0000,   1.00000,      145.93
    170.0000,      20.0000,   1.00000,      138.67
    180.0000,      20.0000,   1.00000,      155.53
    190.0000,      20.0000,   1.00000,      162.81
    200.0000,      20.0000,   1.00000,      150.05
    210.0000,      20.0000,   1.00000,      158.35
    220.0000,      20.0000,   1.00000,      166.37
    230.0000,      20.0000,   1.00000,      161.21
    240.0000,      20.0000,   1.00000,      171.75
    250.0000,      20.0000,   1.00000,      183.16
    260.0000,      20.0000,   1.00000,      175.81
    270.0000,      20.0000,   1.00000,      168.05
    280.0000,      20.0000,   1.00000,      140.45
    290.0000,      20.0000,   1.00000,      128.83
     25.0000,      10.0000,   3.00000,      39.695
     35.0000,      10.0000,   3.00000,      41.200
     45.0000,      10.0000,   3.00000,      51.222
     55.0000,      10.0000,   3.00000,      52.248
     65.0000,      10.0000,   3.00000,      67.493
     75.0000,      10.0000,   3.00000,      65.675
     85.0000,      10.0000,   3.00000,      74.243
     95.0000,      10.0000,   3.00000,      83.014
    105.0000,      10.0000,   3.00000,      99.505
    115.0000,      10.0000,   3.00000,      99.428
    125.0000,      10.0000,   3.00000,      107.93
    135.0000,      10.0000,   3.00000,      101.28
    145.0000,      10.0000,   3.00000,      117.49
    155.0000,      10.0000,   3.00000,      136.58
    165.0000,      10.0000,   3.00000,      126.87
    175.0000,      10.0000,   3.00000,      134.38
    185.0000,      10.0000,   3.00000,      159.39
    195.0000,      10.0000,   3.00000,      137.21
    205.0000,      10.0000,   3.00000,      133.55
    215.0000,      10.0000,   3.00000,      148.03
    225.0000,      10.0000,   3.00000,      154.69
    235.0000,      10.0000,   3.00000,      146.28
    245.0000,      10.0000,   3.00000,      158.02
    255.0000,      10.0000,   3.00000,      161.40
    265.0000,      10.0000,   3.00000,      157.01
    275.0000,      10.0000,   3.00000,      138.10
    285.0000,      10.0000,   3.00000,      103.64
    295.0000,      10.0000,   3.00000,      129.29
     30.0000,      10.0000,   4.00000,      43.935
     40.0000,      10.0000,   4.00000,      46.331
     50.0000,      10.0000,   4.00000,      51.468
     60.0000,      10.0000,   4.00000,      65.668
     70.0000,      10.0000,   4.00000,      74.205
     80.0000,      10.0000,   4.00000,      77.485
     90.0000,      10.0000,   4.00000,      76.279
    100.0000,      10.0000,   4.00000,      80.862
    110.0000,      10.0000,   4.00000,      97.213
    120.0000,      10.0000,   4.00000,      93.266
    130.0000,      10.0000,   4.00000,      97.471
    140.0000,      10.0000,   4.00000,      105.80
    150.0000,      10.0000,   4.00000,      119.20
    160.0000,      10.0000,   4.00000,      122.62
    170.0000,      10.0000,   4.00000,      127.17
    180.0000,      10.0000,   4.00000,      133.64
    190.0000,      10.0000,   4.00000,      129.48
    200.0000,      10.0000,   4.00000,      127.90
    210.0000,      10.0000,   4.00000,      128.30
    220.0000,      10.0000,   4.00000,      137.22
    230.0000,      10.0000,   4.00000,      136.01
    240.0000,      10.0000,   4.00000,      120.24
    250.0000,      10.0000,   4.00000,      132.12
    260.0000,      10.0000,   4.00000,      140.72
    270.0000,      10.0000,   4.00000,      113.91
    280.0000,      10.0000,   4.00000,      85.379
    290.0000,      10.0000,   4.00000,      92.182
     45.0000,      30.0000,   1.00000,      53.449
     55.0000,      30.0000,   1.00000,      60.500
     65.0000,      30.0000,   1.00000,      74.574
     75.0000,      30.0000,   1.00000,      78.654
     85.0000,      30.0000,   1.00000,      82.692
     95.0000,      30.0000,   1.00000,      84.956
    105.0000,      30.0000,   1.00000,      94.870
    115.0000,      30.0000,   1.00000,      99.093
    125.0000,      30.0000,   1.00000,      107.43
    135.0000,      30.0000,   1.00000,      111.05
    145.0000,      30.0000,   1.00000,      121.41
    155.0000,      30.0000,   1.00000,      130.29
    165.0000,      30.0000,   1.00000,      130.95
    175.0000,      30.0000,   1.00000,      133.39
    185.0000,      30.0000,   1.00000,      139.56
    195.0000,      30.0000,   1.00000,      134.43
    205.0000,      30.0000,   1.00000,      136.22
    215.0000,      30.0000,   1.00000,      139.30
    225.0000,      30.0000,   1.00000,      138.57
    235.0000,      30.0000,   1.00000,      134.40
    245.0000,      30.0000,   1.00000,      138.20
    255.0000,      30.0000,   1.00000,      138.44
    265.0000,      30.0000,   1.00000,      127.25
    275.0000,      30.0000,   1.00000,      107.03
     40.0000,      20.0000,   2.00000,      48.556
     50.0000,      20.0000,   2.00000,      57.175
     60.0000,      20.0000,   2.00000,      71.036
     70.0000,      20.0000,   2.00000,      81.609
     80.0000,      20.0000,   2.00000,      86.775
     90.0000,      20.0000,   2.00000,      83.077
    100.0000,      20.0000,   2.00000,      85.312
    110.0000,      20.0000,   2.00000,      97.867
    120.0000,      20.0000,   2.00000,      100.69
    130.0000,      20.0000,   2.00000,      107.06
    140.0000,      20.0000,   2.00000,      120.13
    150.0000,      20.0000,   2.00000,      123.04
    160.0000,      20.0000,   2.00000,      127.35
    170.0000,      20.0000,   2.00000,      135.74
    180.0000,      20.0000,   2.00000,      130.17
    190.0000,      20.0000,   2.00000,      127.10
    200.0000,      20.0000,   2.00000,      137.55
    210.0000,      20.0000,   2.00000,      135.90
    220.0000,      20.0000,   2.00000,      132.19
    230.0000,      20.0000,   2.00000,      130.60
    240.0000,      20.0000,   2.00000,      124.21
    250.0000,      20.0000,   2.00000,      128.95
    260.0000,      20.0000,   2.00000,      129.39
    270.0000,      20.0000,   2.00000,      101.83
    280.0000,      20.0000,   2.00000,      81.640
     60.0000,      40.0000,   1.00000,      80.079
     70.0000,      40.0000,   1.00000,      90.751
     80.0000,      40.0000,   1.00000,      98.080
     90.0000,      40.0000,   1.00000,      98.899
    100.0000,      40.0000,   1.00000,      100.72
    110.0000,      40.0000,   1.00000,      110.83
    120.0000,      40.0000,   1.00000,      118.91
    130.0000,      40.0000,   1.00000,      130.01
    140.0000,      40.0000,   1.00000,      141.62
    150.0000,      40.0000,   1.00000,      145.77
    160.0000,      40.0000,   1.00000,      145.66
    170.0000,      40.0000,   1.00000,      145.68
    180.0000,      40.0000,   1.00000,      144.10
    190.0000,      40.0000,   1.00000,      143.35
    200.0000,      40.0000,   1.00000,      146.69
    210.0000,      40.0000,   1.00000,      144.54
    220.0000,      40.0000,   1.00000,      144.95
    230.0000,      40.0000,   1.00000,      145.33
    240.0000,      40.0000,   1.00000,      138.31
    250.0000,      40.0000,   1.00000,      134.03
    260.0000,      40.0000,   1.00000,      123.83
     50.0000,      20.0000,   3.00000,      72.971
     60.0000,      20.0000,   3.00000,      86.306
     70.0000,      20.0000,   3.00000,      100.65
     80.0000,      20.0000,   3.00000,      108.83
     90.0000,      20.0000,   3.00000,      111.17
    100.0000,      20.0000,   3.00000,      108.60
    110.0000,      20.0000,   3.00000,      108.37
    120.0000,      20.0000,   3.00000,      128.76
    130.0000,      20.0000,   3.00000,      152.91
    140.0000,      20.0000,   3.00000,      159.40
    150.0000,      20.0000,   3.00000,      156.27
    160.0000,      20.0000,   3.00000,      157.80
    170.0000,      20.0000,   3.00000,      155.43
    180.0000,      20.0000,   3.00000,      144.04
    190.0000,      20.0000,   3.00000,      146.42
    200.0000,      20.0000,   3.00000,      160.26
    210.0000,      20.0000,   3.00000,      158.97
    220.0000,      20.0000,   3.00000,      139.80
    230.0000,      20.0000,   3.00000,      142.27
    240.0000,      20.0000,   3.00000,      160.64
    250.0000,      20.0000,   3.00000,      143.77
    260.0000,      20.0000,   3.00000,      109.78
    270.0000,      20.0000,   3.00000,      92.879
     60.0000,      30.0000,   2.00000,      91.102
     70.0000,      30.0000,   2.00000,      103.02
     80.0000,      30.0000,   2.00000,      115.05
     90.0000,      30.0000,   2.00000,      119.27
    100.0000,      30.0000,   2.00000,      120.19
    110.0000,      30.0000,   2.00000,      123.44
    120.0000,      30.0000,   2.00000,      143.00
    130.0000,      30.0000,   2.00000,      160.62
    140.0000,      30.0000,   2.00000,      175.97
    150.0000,      30.0000,   2.00000,      172.82
    160.0000,      30.0000,   2.00000,      169.70
    170.0000,      30.0000,   2.00000,      165.46
    180.0000,      30.0000,   2.00000,      158.84
    190.0000,      30.0000,   2.00000,      159.83
    200.0000,      30.0000,   2.00000,      165.00
    210.0000,      30.0000,   2.00000,      160.52
    220.0000,      30.0000,   2.00000,      157.08
    230.0000,      30.0000,   2.00000,      163.41
    240.0000,      30.0000,   2.00000,      167.29
    250.0000,      30.0000,   2.00000,      145.42
    260.0000,      30.0000,   2.00000,      117.87
     60.0000,      20.0000,   4.00000,      98.368
     70.0000,      20.0000,   4.00000,      109.20
     80.0000,      20.0000,   4.00000,      123.29
     90.0000,      20.0000,   4.00000,      138.74
    100.0000,      20.0000,   4.00000,      141.54
    110.0000,      20.0000,   4.00000,      144.25
    120.0000,      20.0000,   4.00000,      163.04
    130.0000,      20.0000,   4.00000,      188.44
    140.0000,      20.0000,   4.00000,      197.21
    150.0000,      20.0000,   4.00000,      208.06
    160.0000,      20.0000,   4.00000,      196.42
    170.0000,      20.0000,   4.00000,      174.48
    180.0000,      20.0000,   4.00000,      186.50
    190.0000,      20.0000,   4.00000,      189.41
    200.0000,      20.0000,   4.00000,      168.36
    210.0000,      20.0000,   4.00000,      165.77
    220.0000,      20.0000,   4.00000,      186.08
    230.0000,      20.0000,   4.00000,      199.40
    240.0000,      20.0000,   4.00000,      189.99
    250.0000,      20.0000,   4.00000,      154.69
    260.0000,      20.0000,   4.00000,      118.05
     80.0000,      40.0000,   2.00000,      129.39
     90.0000,      40.0000,   2.00000,      150.04
    100.0000,      40.0000,   2.00000,      168.39
    110.0000,      40.0000,   2.00000,      178.59
    120.0000,      40.0000,   2.00000,      193.15
    130.0000,      40.0000,   2.00000,      210.69
    140.0000,      40.0000,   2.00000,      211.98
    150.0000,      40.0000,   2.00000,      222.69
    160.0000,      40.0000,   2.00000,      224.94
    170.0000,      40.0000,   2.00000,      210.80
    180.0000,      40.0000,   2.00000,      209.74
    190.0000,      40.0000,   2.00000,      201.04
    200.0000,      40.0000,   2.00000,      191.82
    210.0000,      40.0000,   2.00000,      201.11
    220.0000,      40.0000,   2.00000,      210.89
    230.0000,      40.0000,   2.00000,      206.91
    240.0000,      40.0000,   2.00000,      195.22
     75.0000,      30.0000,   3.00000,      124.59
     85.0000,      30.0000,   3.00000,      139.00
     95.0000,      30.0000,   3.00000,      163.85
    105.0000,      30.0000,   3.00000,      183.31
    115.0000,      30.0000,   3.00000,      197.75
    125.0000,      30.0000,   3.00000,      200.47
    135.0000,      30.0000,   3.00000,      217.31
    145.0000,      30.0000,   3.00000,      225.82
    155.0000,      30.0000,   3.00000,      233.06
    165.0000,      30.0000,   3.00000,      221.00
    175.0000,      30.0000,   3.00000,      220.10
    185.0000,      30.0000,   3.00000,      212.58
    195.0000,      30.0000,   3.00000,      195.60
    205.0000,      30.0000,   3.00000,      191.04
    215.0000,      30.0000,   3.00000,      211.31
    225.0000,      30.0000,   3.00000,      230.91
    235.0000,      30.0000,   3.00000,      211.46
    245.0000,      30.0000,   3.00000,      176.84
     90.0000,      30.0000,   4.00000,      176.89
    100.0000,      30.0000,   4.00000,      209.81
    110.0000,      30.0000,   4.00000,      244.64
    120.0000,      30.0000,   4.00000,      256.76
    130.0000,      30.0000,   4.00000,      256.04
    140.0000,      30.0000,   4.00000,      244.10
    150.0000,      30.0000,   4.00000,      255.24
    160.0000,      30.0000,   4.00000,      270.89
    170.0000,      30.0000,   4.00000,      278.97
    180.0000,      30.0000,   4.00000,      251.98
    190.0000,      30.0000,   4.00000,      246.49
    200.0000,      30.0000,   4.00000,      260.20
    210.0000,      30.0000,   4.00000,      269.99
    220.0000,      30.0000,   4.00000,      242.39
    230.0000,      30.0000,   4.00000,      213.57
    100.0000,      40.0000,   3.00000,      213.77
    110.0000,      40.0000,   3.00000,      246.15
    120.0000,      40.0000,   3.00000,      256.78
    130.0000,      40.0000,   3.00000,      261.34
    140.0000,      40.0000,   3.00000,      261.71
    150.0000,      40.0000,   3.00000,      263.85
    160.0000,      40.0000,   3.00000,      269.18
    170.0000,      40.0000,   3.00000,      274.35
    180.0000,      40.0000,   3.00000,      272.31
    190.0000,      40.0000,   3.00000,      270.61
    200.0000,      40.0000,   3.00000,      276.05
    210.0000,      40.0000,   3.00000,      265.53
    220.0000,      40.0000,   3.00000,      241.86
    120.0000,      40.0000,   4.00000,      261.60
    130.0000,      40.0000,   4.00000,      280.54
    140.0000,      40.0000,   4.00000,      296.83
    150.0000,      40.0000,   4.00000,      292.92
    160.0000,      40.0000,   4.00000,      287.98
    170.0000,      40.0000,   4.00000,      308.99
    180.0000,      40.0000,   4.00000,      327.21
    190.0000,      40.0000,   4.00000,      337.31
    200.0000,      40.0000,   4.00000,      319.63
  24.47
ITERATION 4
MODEL RESISTIVITY
LAYER 1
60,       2.5000
     15.0000,      30.386
     20.0000,      34.365
     25.0000,      45.552
     30.0000,      48.423
     35.0000,      56.682
     40.0000,      57.979
     45.0000,      71.360
     50.0000,      76.382
     55.0000,      97.238
     60.0000,      112.00
     65.0000,      118.39
     70.0000,      119.86
     75.0000,      102.40
     80.0000,      118.34
     85.0000,      137.23
     90.0000,      162.58
     95.0000,      155.64
    100.0000,      185.95
    105.0000,      160.42
    110.0000,      185.15
    115.0000,      166.91
    120.0000,      182.39
    125.0000,      235.45
    130.0000,      245.85
    135.0000,      245.11
    140.0000,      225.74
    145.0000,      214.46
    150.0000,      195.87
    155.0000,      258.35
    160.0000,      255.23
    165.0000,      259.09
    170.0000,      235.73
    175.0000,      175.00
    180.0000,      171.72
    185.0000,      168.66
    190.0000,      195.26
    195.0000,      201.46
    200.0000,      206.62
    205.0000,      226.32
    210.0000,      215.23
    215.0000,      257.90
    220.0000,      259.22
    225.0000,      275.91
    230.0000,      263.02
    235.0000,      211.51
    240.0000,      203.17
    245.0000,      216.48
    250.0000,      215.14
    255.0000,      246.25
    260.0000,      241.54
    265.0000,      229.22
    270.0000,      204.76
    275.0000,      226.38
    280.0000,      228.67
    285.0000,      240.35
    290.0000,      244.84
    295.0000,      198.15
    300.0000,      187.17
    305.0000,      133.33
                   100.62
LAYER 2
60,       5.0250
     15.0000,      30.974
     20.0000,      35.771
     25.0000,      47.385
     30.0000,      50.384
     35.0000,      55.566
     40.0000,      55.851
     45.0000,      69.012
     50.0000,      73.261
     55.0000,      88.523
     60.0000,      105.02
     65.0000,      112.57
     70.0000,      109.96
     75.0000,      97.450
     80.0000,      114.30
     85.0000,      129.83
     90.0000,      152.60
     95.0000,      151.69
    100.0000,      184.18
    105.0000,      169.81
    110.0000,      198.02
    115.0000,      187.46
    120.0000,      199.80
    125.0000,      241.97
    130.0000,      251.39
    135.0000,      250.76
    140.0000,      232.27
    145.0000,      222.14
    150.0000,      201.28
    155.0000,      238.38
    160.0000,      237.90
    165.0000,      245.04
    170.0000,      221.79
    175.0000,      177.49
    180.0000,      172.65
    185.0000,      167.04
    190.0000,      200.76
    195.0000,      214.91
    200.0000,      221.55
    205.0000,      242.78
    210.0000,      226.40
    215.0000,      253.47
    220.0000,      254.72
    225.0000,      261.61
    230.0000,      250.52
    235.0000,      218.00
    240.0000,      212.90
    245.0000,      224.18
    250.0000,      223.12
    255.0000,      252.55
    260.0000,      251.28
    265.0000,      231.84
    270.0000,      200.67
    275.0000,      218.42
    280.0000,      221.99
    285.0000,      231.47
    290.0000,      238.15
    295.0000,      204.09
    300.0000,      195.51
    305.0000,      139.48
                   100.65
LAYER 3
58,       7.5752
     20.0000,      34.250
     25.0000,      47.550
     30.0000,      52.859
     35.0000,      52.997
     40.0000,      51.256
     45.0000,      62.787
     50.0000,      65.043
     55.0000,      70.903
     60.0000,      85.763
     65.0000,      94.145
     70.0000,      89.281
     75.0000,      85.044
     80.0000,      102.79
     85.0000,      114.32
     90.0000,      132.19
     95.0000,      139.33
    100.0000,      174.02
    105.0000,      182.63
    110.0000,      218.19
    115.0000,      220.58
    120.0000,      223.17
    125.0000,      233.51
    130.0000,      235.21
    135.0000,      238.79
    140.0000,      230.62
    145.0000,      228.02
    150.0000,      203.82
    155.0000,      201.35
    160.0000,      194.86
    165.0000,      209.05
    170.0000,      204.96
    175.0000,      190.68
    180.0000,      182.70
    185.0000,      170.23
    190.0000,      210.77
    195.0000,      240.06
    200.0000,      252.03
    205.0000,      277.00
    210.0000,      253.32
    215.0000,      249.20
    220.0000,      236.45
    225.0000,      226.14
    230.0000,      225.98
    235.0000,      230.78
    240.0000,      237.84
    245.0000,      250.46
    250.0000,      253.32
    255.0000,      280.43
    260.0000,      283.25
    265.0000,      250.80
    270.0000,      210.38
    275.0000,      222.89
    280.0000,      228.62
    285.0000,      233.98
    290.0000,      238.72
    295.0000,      218.37
    300.0000,      195.14
                   122.76
LAYER 4
56,      10.1510
     25.0000,      38.121
     30.0000,      51.530
     35.0000,      48.522
     40.0000,      44.631
     45.0000,      56.003
     50.0000,      56.335
     55.0000,      54.866
     60.0000,      65.952
     65.0000,      71.693
     70.0000,      64.469
     75.0000,      64.067
     80.0000,      82.999
     85.0000,      92.517
     90.0000,      105.00
     95.0000,      109.83
    100.0000,      138.53
    105.0000,      159.82
    110.0000,      198.74
    115.0000,      208.24
    120.0000,      199.19
    125.0000,      179.72
    130.0000,      173.33
    135.0000,      182.62
    140.0000,      189.16
    145.0000,      199.91
    150.0000,      177.38
    155.0000,      151.98
    160.0000,      140.45
    165.0000,      165.97
    170.0000,      192.69
    175.0000,      212.01
    180.0000,      198.46
    185.0000,      169.50
    190.0000,      210.30
    195.0000,      249.02
    200.0000,      263.92
    205.0000,      294.76
    210.0000,      262.76
    215.0000,      226.79
    220.0000,      193.41
    225.0000,      172.73
    230.0000,      189.12
    235.0000,      233.89
    240.0000,      261.67
    245.0000,      283.07
    250.0000,      290.44
    255.0000,      312.13
    260.0000,      312.11
    265.0000,      267.28
    270.0000,      220.96
    275.0000,      240.04
    280.0000,      251.32
    285.0000,      251.12
    290.0000,      248.94
    295.0000,      228.24
                   154.25
LAYER 5
54,      12.7525
     30.0000,      32.770
     35.0000,      35.425
     40.0000,      35.942
     45.0000,      44.786
     50.0000,      49.582
     55.0000,      48.647
     60.0000,      52.517
     65.0000,      47.008
     70.0000,      35.306
     75.0000,      34.118
     80.0000,      47.156
     85.0000,      60.392
     90.0000,      66.486
     95.0000,      60.927
    100.0000,      61.003
    105.0000,      63.411
    110.0000,      69.517
    115.0000,      71.661
    120.0000,      67.699
    125.0000,      61.564
    130.0000,      62.464
    135.0000,      69.548
    140.0000,      78.032
    145.0000,      86.984
    150.0000,      87.110
    155.0000,      80.817
    160.0000,      82.644
    165.0000,      109.15
    170.0000,      151.55
    175.0000,      188.08
    180.0000,      173.75
    185.0000,      141.23
    190.0000,      146.29
    195.0000,      158.23
    200.0000,      161.95
    205.0000,      168.94
    210.0000,      153.09
    215.0000,      126.04
    220.0000,      105.08
    225.0000,      100.48
    230.0000,      125.58
    235.0000,      177.25
    240.0000,      213.14
    245.0000,      230.59
    250.0000,      231.54
    255.0000,      227.09
    260.0000,      215.74
    265.0000,      197.17
    270.0000,      193.77
    275.0000,      233.80
    280.0000,      260.15
    285.0000,      250.22
    290.0000,      222.23
                   179.91
LAYER 6
52,      15.3800
     35.0000,      28.640
     40.0000,      33.751
     45.0000,      41.096
     50.0000,      50.726
     55.0000,      53.974
     60.0000,      53.207
     65.0000,      40.720
     70.0000,      27.688
     75.0000,      25.805
     80.0000,      35.734
     85.0000,      49.871
     90.0000,      55.856
     95.0000,      48.403
    100.0000,      41.609
    105.0000,      37.959
    110.0000,      37.330
    115.0000,      37.273
    120.0000,      36.347
    125.0000,      35.777
    130.0000,      37.852
    135.0000,      41.707
    140.0000,      46.179
    145.0000,      51.102
    150.0000,      55.378
    155.0000,      58.595
    160.0000,      65.521
    165.0000,      84.388
    170.0000,      110.59
    175.0000,      129.12
    180.0000,      119.55
    185.0000,      100.38
    190.0000,      94.488
    195.0000,      92.955
    200.0000,      90.141
    205.0000,      88.556
    210.0000,      83.255
    215.0000,      75.110
    220.0000,      70.702
    225.0000,      76.420
    230.0000,      97.641
    235.0000,      127.97
    240.0000,      140.44
    245.0000,      135.77
    250.0000,      123.19
    255.0000,      112.77
    260.0000,      106.73
    265.0000,      109.40
    270.0000,      128.42
    275.0000,      169.96
    280.0000,      196.97
    285.0000,      187.07
                   156.15
LAYER 7
48,      18.0338
     45.0000,      38.413
     50.0000,      53.432
     55.0000,      61.413
     60.0000,      58.735
     65.0000,      43.380
     70.0000,      30.106
     75.0000,      28.083
     80.0000,      37.333
     85.0000,      52.370
     90.0000,      60.559
     95.0000,      54.445
    100.0000,      46.050
    105.0000,      40.670
    110.0000,      38.951
    115.0000,      38.339
    120.0000,      37.720
    125.0000,      37.857
    130.0000,      39.321
    135.0000,      41.309
    140.0000,      43.904
    145.0000,      46.990
    150.0000,      51.026
    155.0000,      56.032
    160.0000,      62.550
    165.0000,      73.465
    170.0000,      85.143
    175.0000,      91.157
    180.0000,      85.566
    185.0000,      76.104
    190.0000,      70.683
    195.0000,      66.906
    200.0000,      63.232
    205.0000,      60.626
    210.0000,      59.115
    215.0000,      58.694
    220.0000,      61.855
    225.0000,      71.750
    230.0000,      87.840
    235.0000,      101.27
    240.0000,      96.454
    245.0000,      80.703
    250.0000,      64.695
    255.0000,      55.609
    260.0000,      53.486
    265.0000,      61.203
    270.0000,      81.403
    275.0000,      112.48
                   134.00
LAYER 8
46,      20.7142
     50.0000,      57.977
     55.0000,      69.880
     60.0000,      68.588
     65.0000,      54.130
     70.0000,      41.597
     75.0000,      40.061
     80.0000,      50.337
     85.0000,      67.524
     90.0000,      79.710
     95.0000,      77.404
    100.0000,      69.734
    105.0000,      63.980
    110.0000,      62.477
    115.0000,      61.622
    120.0000,      60.238
    125.0000,      59.284
    130.0000,      58.988
    135.0000,      58.916
    140.0000,      59.909
    145.0000,      61.219
    150.0000,      63.416
    155.0000,      66.909
    160.0000,      70.387
    165.0000,      74.817
    170.0000,      78.169
    175.0000,      78.942
    180.0000,      75.771
    185.0000,      71.291
    190.0000,      67.826
    195.0000,      64.539
    200.0000,      61.363
    205.0000,      59.019
    210.0000,      58.984
    215.0000,      61.768
    220.0000,      68.439
    225.0000,      79.577
    230.0000,      90.322
    235.0000,      91.931
    240.0000,      77.311
    245.0000,      57.815
    250.0000,      42.379
    255.0000,      35.070
    260.0000,      34.559
    265.0000,      42.577
    270.0000,      59.071
                   78.911
LAYER 9
44,      23.4213
     55.0000,      81.690
     60.0000,      84.516
     65.0000,      73.776
     70.0000,      63.765
     75.0000,      64.095
     80.0000,      76.874
     85.0000,      97.791
     90.0000,      116.15
     95.0000,      121.05
    100.0000,      117.82
    105.0000,      114.24
    110.0000,      114.42
    115.0000,      113.63
    120.0000,      110.57
    125.0000,      106.78
    130.0000,      102.99
    135.0000,      99.444
    140.0000,      97.520
    145.0000,      95.509
    150.0000,      93.811
    155.0000,      93.284
    160.0000,      92.002
    165.0000,      90.908
    170.0000,      89.349
    175.0000,      87.873
    180.0000,      86.176
    185.0000,      84.419
    190.0000,      82.609
    195.0000,      80.271
    200.0000,      77.831
    205.0000,      75.793
    210.0000,      76.401
    215.0000,      80.717
    220.0000,      88.802
    225.0000,      98.859
    230.0000,      103.30
    235.0000,      95.448
    240.0000,      74.377
    245.0000,      52.967
    250.0000,      37.913
    255.0000,      31.480
    260.0000,      31.755
    265.0000,      39.939
                   52.786
LAYER 10
42,      26.1555
     60.0000,      109.25
     65.0000,      103.63
     70.0000,      98.148
     75.0000,      102.83
     80.0000,      119.94
     85.0000,      146.29
     90.0000,      173.36
     95.0000,      189.52
    100.0000,      195.90
    105.0000,      198.66
    110.0000,      202.58
    115.0000,      202.51
    120.0000,      197.40
    125.0000,      189.59
    130.0000,      180.86
    135.0000,      172.17
    140.0000,      165.22
    145.0000,      157.45
    150.0000,      149.21
    155.0000,      142.05
    160.0000,      134.29
    165.0000,      127.56
    170.0000,      122.05
    175.0000,      119.08
    180.0000,      118.30
    185.0000,      118.34
    190.0000,      117.92
    195.0000,      116.64
    200.0000,      114.97
    205.0000,      113.03
    210.0000,      113.50
    215.0000,      117.75
    220.0000,      124.72
    225.0000,      130.60
    230.0000,      126.84
    235.0000,      109.98
    240.0000,      83.351
    245.0000,      59.916
    250.0000,      44.231
    255.0000,      37.927
    260.0000,      38.759
                   47.873
LAYER 11
38,      28.9171
     70.0000,      142.95
     75.0000,      157.50
     80.0000,      181.45
     85.0000,      214.17
     90.0000,      252.82
     95.0000,      284.34
    100.0000,      305.52
    105.0000,      319.26
    110.0000,      329.57
    115.0000,      331.85
    120.0000,      325.85
    125.0000,      314.63
    130.0000,      301.06
    135.0000,      286.52
    140.0000,      272.80
    145.0000,      257.06
    150.0000,      239.83
    155.0000,      223.54
    160.0000,      207.47
    165.0000,      194.11
    170.0000,      184.25
    175.0000,      179.46
    180.0000,      178.87
    185.0000,      179.96
    190.0000,      180.54
    195.0000,      180.08
    200.0000,      178.81
    205.0000,      176.28
    210.0000,      175.11
    215.0000,      176.54
    220.0000,      178.53
    225.0000,      176.12
    230.0000,      161.51
    235.0000,      134.77
    240.0000,      102.27
    245.0000,      76.985
    250.0000,      59.842
                   52.796
LAYER 12
36,      31.7063
     75.0000,      230.75
     80.0000,      262.44
     85.0000,      296.32
     90.0000,      351.82
     95.0000,      403.68
    100.0000,      444.19
    105.0000,      472.97
    110.0000,      492.99
    115.0000,      500.94
    120.0000,      497.40
    125.0000,      485.75
    130.0000,      469.54
    135.0000,      450.21
    140.0000,      429.41
    145.0000,      404.68
    150.0000,      376.96
    155.0000,      349.76
    160.0000,      323.69
    165.0000,      302.27
    170.0000,      286.84
    175.0000,      279.00
    180.0000,      277.24
    185.0000,      278.05
    190.0000,      278.56
    195.0000,      277.83
    200.0000,      275.56
    205.0000,      270.55
    210.0000,      264.84
    215.0000,      259.27
    220.0000,      251.39
    225.0000,      236.22
    230.0000,      207.51
    235.0000,      168.33
    240.0000,      127.72
    245.0000,      104.23
                   84.424
LAYER 13
32,      34.5233
     85.0000,      367.45
     90.0000,      464.85
     95.0000,      545.22
    100.0000,      608.25
    105.0000,      654.18
    110.0000,      687.13
    115.0000,      706.16
    120.0000,      711.09
    125.0000,      704.47
    130.0000,      689.84
    135.0000,      668.46
    140.0000,      642.01
    145.0000,      608.82
    150.0000,      570.52
    155.0000,      531.68
    160.0000,      494.44
    165.0000,      463.44
    170.0000,      440.69
    175.0000,      427.80
    180.0000,      422.60
    185.0000,      420.88
    190.0000,      419.14
    195.0000,      415.66
    200.0000,      409.26
    205.0000,      397.89
    210.0000,      382.79
    215.0000,      364.80
    220.0000,      342.68
    225.0000,      311.53
    230.0000,      265.59
    235.0000,      208.63
                   146.47
LAYER 14
30,      37.3685
     90.0000,      614.98
     95.0000,      715.55
    100.0000,      797.01
    105.0000,      856.04
    110.0000,      902.24
    115.0000,      941.62
    120.0000,      964.90
    125.0000,      970.90
    130.0000,      963.00
    135.0000,      942.99
    140.0000,      913.18
    145.0000,      873.21
    150.0000,      825.52
    155.0000,      775.55
    160.0000,      726.90
    165.0000,      685.20
    170.0000,      653.30
    175.0000,      632.90
    180.0000,      621.35
    185.0000,      614.03
    190.0000,      606.73
    195.0000,      596.50
    200.0000,      580.87
    205.0000,      556.66
    210.0000,      524.40
    215.0000,      486.89
    220.0000,      449.86
    225.0000,      404.58
    230.0000,      342.33
                   270.67
LAYER 15
28,      40.2422
     95.0000,      919.33
    100.0000,      1012.4
    105.0000,      1067.9
    110.0000,      1117.2
    115.0000,      1201.1
    120.0000,      1260.0
    125.0000,      1286.9
    130.0000,      1288.5
    135.0000,      1270.7
    140.0000,      1238.4
    145.0000,      1193.1
    150.0000,      1138.0
    155.0000,      1078.8
    160.0000,      1019.7
    165.0000,      967.28
    170.0000,      925.01
    175.0000,      894.94
    180.0000,      874.17
    185.0000,      857.96
    190.0000,      841.40
    195.0000,      819.92
    200.0000,      788.98
    205.0000,      743.02
    210.0000,      680.54
    215.0000,      608.21
    220.0000,      566.64
    225.0000,      520.54
                   443.72
LAYER 16
22,      43.1447
    110.0000,      1271.0
    115.0000,      1493.0
    120.0000,      1616.0
    125.0000,      1665.6
    130.0000,      1668.6
    135.0000,      1644.6
    140.0000,      1604.9
    145.0000,      1553.2
    150.0000,      1492.2
    155.0000,      1426.6
    160.0000,      1359.9
    165.0000,      1298.2
    170.0000,      1245.8
    175.0000,      1205.0
    180.0000,      1173.0
    185.0000,      1145.6
    190.0000,      1117.5
    195.0000,      1082.5
    200.0000,      1033.2
    205.0000,      958.34
    210.0000,      846.23
                   679.54
LAYER 17
20,      46.0761
    115.0000,      1936.7
    120.0000,      2104.3
    125.0000,      2145.6
    130.0000,      2113.4
    135.0000,      2056.2
    140.0000,      1993.9
    145.0000,      1929.7
    150.0000,      1862.7
    155.0000,      1793.7
    160.0000,      1723.4
    165.0000,      1655.8
    170.0000,      1595.1
    175.0000,      1544.1
    180.0000,      1500.4
    185.0000,      1461.4
    190.0000,      1422.8
    195.0000,      1378.6
    200.0000,      1319.1
    205.0000,      1227.4
                   1090.5
LAYER 18
18,      49.0369
    120.0000,      2824.4
    125.0000,      2780.8
    130.0000,      2626.9
    135.0000,      2487.4
    140.0000,      2379.2
    145.0000,      2293.5
    150.0000,      2219.3
    155.0000,      2149.9
    160.0000,      2080.5
    165.0000,      2011.7
    170.0000,      1946.2
    175.0000,      1886.8
    180.0000,      1832.3
    185.0000,      1783.1
    190.0000,      1738.8
    195.0000,      1697.6
    200.0000,      1652.3
                   1569.7
LAYER 19
18,      52.0272
    120.0000,      4360.6
    125.0000,      3621.6
    130.0000,      3167.8
    135.0000,      2893.0
    140.0000,      2723.7
    145.0000,      2613.3
    150.0000,      2533.1
    155.0000,      2466.5
    160.0000,      2402.2
    165.0000,      2336.4
    170.0000,      2270.0
    175.0000,      2205.3
    180.0000,      2141.9
    185.0000,      2084.4
    190.0000,      2039.8
    195.0000,      2019.1
    200.0000,      2046.9
                   2181.7
LAYER 20
18, 
    120.0000,      5891.1
    125.0000,      4344.8
    130.0000,      3600.9
    135.0000,      3213.1
    140.0000,      2998.8
    145.0000,      2872.4
    150.0000,      2789.6
    155.0000,      2726.5
    160.0000,      2666.7
    165.0000,      2603.4
    170.0000,      2536.8
    175.0000,      2468.7
    180.0000,      2398.2
    185.0000,      2333.3
    190.0000,      2287.1
    195.0000,      2282.2
    200.0000,      2370.5
                   2693.3
CALCULATED APPARENT RESISTIVITY
     15.0000,      10.0000,   1.00000,      34.396
     25.0000,      10.0000,   1.00000,      40.021
     35.0000,      10.0000,   1.00000,      51.063
     45.0000,      10.0000,   1.00000,      58.126
     55.0000,      10.0000,   1.00000,      82.302
     65.0000,      10.0000,   1.00000,      83.959
     75.0000,      10.0000,   1.00000,      92.141
     85.0000,      10.0000,   1.00000,      108.52
     95.0000,      10.0000,   1.00000,      149.41
    105.0000,      10.0000,   1.00000,      158.06
    115.0000,      10.0000,   1.00000,      187.34
    125.0000,      10.0000,   1.00000,      200.65
    135.0000,      10.0000,   1.00000,      202.20
    145.0000,      10.0000,   1.00000,      195.51
    155.0000,      10.0000,   1.00000,      207.19
    165.0000,      10.0000,   1.00000,      196.61
    175.0000,      10.0000,   1.00000,      173.39
    185.0000,      10.0000,   1.00000,      182.88
    195.0000,      10.0000,   1.00000,      215.06
    205.0000,      10.0000,   1.00000,      214.38
    215.0000,      10.0000,   1.00000,      233.48
    225.0000,      10.0000,   1.00000,      214.34
    235.0000,      10.0000,   1.00000,      215.83
    245.0000,      10.0000,   1.00000,      235.19
    255.0000,      10.0000,   1.00000,      243.36
    265.0000,      10.0000,   1.00000,      224.08
    275.0000,      10.0000,   1.00000,      209.11
    285.0000,      10.0000,   1.00000,      211.24
    295.0000,      10.0000,   1.00000,      170.57
    305.0000,      10.0000,   1.00000,      141.37
     20.0000,      10.0000,   2.00000,      35.058
     30.0000,      10.0000,   2.00000,      40.241
     40.0000,      10.0000,   2.00000,      47.723
     50.0000,      10.0000,   2.00000,      58.062
     60.0000,      10.0000,   2.00000,      63.892
     70.0000,      10.0000,   2.00000,      69.818
     80.0000,      10.0000,   2.00000,      73.656
     90.0000,      10.0000,   2.00000,      96.398
    100.0000,      10.0000,   2.00000,      119.05
    110.0000,      10.0000,   2.00000,      125.86
    120.0000,      10.0000,   2.00000,      143.46
    130.0000,      10.0000,   2.00000,      139.46
    140.0000,      10.0000,   2.00000,      140.42
    150.0000,      10.0000,   2.00000,      159.57
    160.0000,      10.0000,   2.00000,      161.58
    170.0000,      10.0000,   2.00000,      147.44
    180.0000,      10.0000,   2.00000,      167.10
    190.0000,      10.0000,   2.00000,      181.28
    200.0000,      10.0000,   2.00000,      166.28
    210.0000,      10.0000,   2.00000,      178.31
    220.0000,      10.0000,   2.00000,      183.82
    230.0000,      10.0000,   2.00000,      174.99
    240.0000,      10.0000,   2.00000,      198.44
    250.0000,      10.0000,   2.00000,      212.39
    260.0000,      10.0000,   2.00000,      195.38
    270.0000,      10.0000,   2.00000,      193.70
    280.0000,      10.0000,   2.00000,      166.49
    290.0000,      10.0000,   2.00000,      146.89
    300.0000,      10.0000,   2.00000,      158.98
     30.0000,      20.0000,   1.00000,      40.796
     40.0000,      20.0000,   1.00000,      47.093
     50.0000,      20.0000,   1.00000,      54.846
     60.0000,      20.0000,   1.00000,      62.358
     70.0000,      20.0000,   1.00000,      68.906
     80.0000,      20.0000,   1.00000,      72.606
     90.0000,      20.0000,   1.00000,      87.409
    100.0000,      20.0000,   1.00000,      104.26
    110.0000,      20.0000,   1.00000,      112.52
    120.0000,      20.0000,   1.00000,      122.63
    130.0000,      20.0000,   1.00000,      121.47
    140.0000,      20.0000,   1.00000,      124.68
    150.0000,      20.0000,   1.00000,      142.66
    160.0000,      20.0000,   1.00000,      145.81
    170.0000,      20.0000,   1.00000,      138.69
    180.0000,      20.0000,   1.00000,      155.76
    190.0000,      20.0000,   1.00000,      163.03
    200.0000,      20.0000,   1.00000,      150.08
    210.0000,      20.0000,   1.00000,      158.31
    220.0000,      20.0000,   1.00000,      166.31
    230.0000,      20.0000,   1.00000,      161.38
    240.0000,      20.0000,   1.00000,      172.09
    250.0000,      20.0000,   1.00000,      183.06
    260.0000,      20.0000,   1.00000,      174.87
    270.0000,      20.0000,   1.00000,      166.82
    280.0000,      20.0000,   1.00000,      140.21
    290.0000,      20.0000,   1.00000,      129.61
     25.0000,      10.0000,   3.00000,      39.803
     35.0000,      10.0000,   3.00000,      41.430
     45.0000,      10.0000,   3.00000,      51.407
     55.0000,      10.0000,   3.00000,      51.988
     65.0000,      10.0000,   3.00000,      67.376
     75.0000,      10.0000,   3.00000,      65.645
     85.0000,      10.0000,   3.00000,      74.310
     95.0000,      10.0000,   3.00000,      83.500
    105.0000,      10.0000,   3.00000,      99.714
    115.0000,      10.0000,   3.00000,      99.546
    125.0000,      10.0000,   3.00000,      108.23
    135.0000,      10.0000,   3.00000,      101.55
    145.0000,      10.0000,   3.00000,      117.85
    155.0000,      10.0000,   3.00000,      136.76
    165.0000,      10.0000,   3.00000,      126.83
    175.0000,      10.0000,   3.00000,      134.45
    185.0000,      10.0000,   3.00000,      159.69
    195.0000,      10.0000,   3.00000,      137.38
    205.0000,      10.0000,   3.00000,      133.48
    215.0000,      10.0000,   3.00000,      148.23
    225.0000,      10.0000,   3.00000,      154.99
    235.0000,      10.0000,   3.00000,      146.42
    245.0000,      10.0000,   3.00000,      158.05
    255.0000,      10.0000,   3.00000,      160.69
    265.0000,      10.0000,   3.00000,      155.42
    275.0000,      10.0000,   3.00000,      137.65
    285.0000,      10.0000,   3.00000,      104.23
    295.0000,      10.0000,   3.00000,      130.13
     30.0000,      10.0000,   4.00000,      44.287
     40.0000,      10.0000,   4.00000,      46.641
     50.0000,      10.0000,   4.00000,      51.359
     60.0000,      10.0000,   4.00000,      65.389
     70.0000,      10.0000,   4.00000,      73.923
     80.0000,      10.0000,   4.00000,      77.875
     90.0000,      10.0000,   4.00000,      76.482
    100.0000,      10.0000,   4.00000,      80.976
    110.0000,      10.0000,   4.00000,      97.358
    120.0000,      10.0000,   4.00000,      93.501
    130.0000,      10.0000,   4.00000,      97.798
    140.0000,      10.0000,   4.00000,      105.92
    150.0000,      10.0000,   4.00000,      119.59
    160.0000,      10.0000,   4.00000,      123.03
    170.0000,      10.0000,   4.00000,      127.10
    180.0000,      10.0000,   4.00000,      133.77
    190.0000,      10.0000,   4.00000,      129.71
    200.0000,      10.0000,   4.00000,      127.73
    210.0000,      10.0000,   4.00000,      128.16
    220.0000,      10.0000,   4.00000,      137.53
    230.0000,      10.0000,   4.00000,      136.01
    240.0000,      10.0000,   4.00000,      119.75
    250.0000,      10.0000,   4.00000,      131.19
    260.0000,      10.0000,   4.00000,      139.57
    270.0000,      10.0000,   4.00000,      113.62
    280.0000,      10.0000,   4.00000,      85.923
    290.0000,      10.0000,   4.00000,      92.864
     45.0000,      30.0000,   1.00000,      53.565
     55.0000,      30.0000,   1.00000,      60.323
     65.0000,      30.0000,   1.00000,      74.474
     75.0000,      30.0000,   1.00000,      78.739
     85.0000,      30.0000,   1.00000,      82.864
     95.0000,      30.0000,   1.00000,      85.162
    105.0000,      30.0000,   1.00000,      94.931
    115.0000,      30.0000,   1.00000,      99.210
    125.0000,      30.0000,   1.00000,      107.70
    135.0000,      30.0000,   1.00000,      111.32
    145.0000,      30.0000,   1.00000,      121.71
    155.0000,      30.0000,   1.00000,      130.50
    165.0000,      30.0000,   1.00000,      131.12
    175.0000,      30.0000,   1.00000,      133.56
    185.0000,      30.0000,   1.00000,      139.68
    195.0000,      30.0000,   1.00000,      134.34
    205.0000,      30.0000,   1.00000,      135.90
    215.0000,      30.0000,   1.00000,      139.05
    225.0000,      30.0000,   1.00000,      138.38
    235.0000,      30.0000,   1.00000,      134.05
    245.0000,      30.0000,   1.00000,      137.66
    255.0000,      30.0000,   1.00000,      137.71
    265.0000,      30.0000,   1.00000,      126.52
    275.0000,      30.0000,   1.00000,      107.03
     40.0000,      20.0000,   2.00000,      48.752
     50.0000,      20.0000,   2.00000,      57.129
     60.0000,      20.0000,   2.00000,      70.806
     70.0000,      20.0000,   2.00000,      81.505
     80.0000,      20.0000,   2.00000,      87.186
     90.0000,      20.0000,   2.00000,      83.225
    100.0000,      20.0000,   2.00000,      85.232
    110.0000,      20.0000,   2.00000,      97.970
    120.0000,      20.0000,   2.00000,      100.89
    130.0000,      20.0000,   2.00000,      107.37
    140.0000,      20.0000,   2.00000,      120.41
    150.0000,      20.0000,   2.00000,      123.25
    160.0000,      20.0000,   2.00000,      127.64
    170.0000,      20.0000,   2.00000,      135.96
    180.0000,      20.0000,   2.00000,      130.31
    190.0000,      20.0000,   2.00000,      127.09
    200.0000,      20.0000,   2.00000,      137.22
    210.0000,      20.0000,   2.00000,      135.45
    220.0000,      20.0000,   2.00000,      131.89
    230.0000,      20.0000,   2.00000,      130.21
    240.0000,      20.0000,   2.00000,      123.53
    250.0000,      20.0000,   2.00000,      127.96
    260.0000,      20.0000,   2.00000,      128.68
    270.0000,      20.0000,   2.00000,      101.87
    280.0000,      20.0000,   2.00000,      82.040
     60.0000,      40.0000,   1.00000,      80.130
     70.0000,      40.0000,   1.00000,      90.803
     80.0000,      40.0000,   1.00000,      98.352
     90.0000,      40.0000,   1.00000,      98.952
    100.0000,      40.0000,   1.00000,      100.64
    110.0000,      40.0000,   1.00000,      110.83
    120.0000,      40.0000,   1.00000,      118.95
    130.0000,      40.0000,   1.00000,      130.21
    140.0000,      40.0000,   1.00000,      141.81
    150.0000,      40.0000,   1.00000,      146.03
    160.0000,      40.0000,   1.00000,      146.01
    170.0000,      40.0000,   1.00000,      145.83
    180.0000,      40.0000,   1.00000,      144.14
    190.0000,      40.0000,   1.00000,      143.08
    200.0000,      40.0000,   1.00000,      145.90
    210.0000,      40.0000,   1.00000,      143.51
    220.0000,      40.0000,   1.00000,      143.97
    230.0000,      40.0000,   1.00000,      144.45
    240.0000,      40.0000,   1.00000,      137.68
    250.0000,      40.0000,   1.00000,      133.60
    260.0000,      40.0000,   1.00000,      123.61
     50.0000,      20.0000,   3.00000,      73.028
     60.0000,      20.0000,   3.00000,      86.568
     70.0000,      20.0000,   3.00000,      101.04
     80.0000,      20.0000,   3.00000,      108.87
     90.0000,      20.0000,   3.00000,      111.17
    100.0000,      20.0000,   3.00000,      108.51
    110.0000,      20.0000,   3.00000,      108.11
    120.0000,      20.0000,   3.00000,      128.70
    130.0000,      20.0000,   3.00000,      153.14
    140.0000,      20.0000,   3.00000,      159.84
    150.0000,      20.0000,   3.00000,      156.35
    160.0000,      20.0000,   3.00000,      157.87
    170.0000,      20.0000,   3.00000,      156.05
    180.0000,      20.0000,   3.00000,      144.21
    190.0000,      20.0000,   3.00000,      145.83
    200.0000,      20.0000,   3.00000,      159.23
    210.0000,      20.0000,   3.00000,      157.39
    220.0000,      20.0000,   3.00000,      137.99
    230.0000,      20.0000,   3.00000,      140.83
    240.0000,      20.0000,   3.00000,      159.89
    250.0000,      20.0000,   3.00000,      143.78
    260.0000,      20.0000,   3.00000,      110.11
    270.0000,      20.0000,   3.00000,      93.084
     60.0000,      30.0000,   2.00000,      91.479
     70.0000,      30.0000,   2.00000,      103.36
     80.0000,      30.0000,   2.00000,      115.14
     90.0000,      30.0000,   2.00000,      119.24
    100.0000,      30.0000,   2.00000,      120.07
    110.0000,      30.0000,   2.00000,      123.27
    120.0000,      30.0000,   2.00000,      142.82
    130.0000,      30.0000,   2.00000,      160.62
    140.0000,      30.0000,   2.00000,      176.27
    150.0000,      30.0000,   2.00000,      173.03
    160.0000,      30.0000,   2.00000,      170.00
    170.0000,      30.0000,   2.00000,      165.79
    180.0000,      30.0000,   2.00000,      158.76
    190.0000,      30.0000,   2.00000,      159.14
    200.0000,      30.0000,   2.00000,      163.67
    210.0000,      30.0000,   2.00000,      158.70
    220.0000,      30.0000,   2.00000,      155.12
    230.0000,      30.0000,   2.00000,      161.92
    240.0000,      30.0000,   2.00000,      166.85
    250.0000,      30.0000,   2.00000,      145.73
    260.0000,      30.0000,   2.00000,      118.42
     60.0000,      20.0000,   4.00000,      99.135
     70.0000,      20.0000,   4.00000,      109.63
     80.0000,      20.0000,   4.00000,      123.16
     90.0000,      20.0000,   4.00000,      138.62
    100.0000,      20.0000,   4.00000,      141.63
    110.0000,      20.0000,   4.00000,      144.02
    120.0000,      20.0000,   4.00000,      162.54
    130.0000,      20.0000,   4.00000,      188.20
    140.0000,      20.0000,   4.00000,      197.07
    150.0000,      20.0000,   4.00000,      208.68
    160.0000,      20.0000,   4.00000,      197.11
    170.0000,      20.0000,   4.00000,      174.30
    180.0000,      20.0000,   4.00000,      186.11
    190.0000,      20.0000,   4.00000,      188.52
    200.0000,      20.0000,   4.00000,      166.48
    210.0000,      20.0000,   4.00000,      163.43
    220.0000,      20.0000,   4.00000,      183.77
    230.0000,      20.0000,   4.00000,      197.66
    240.0000,      20.0000,   4.00000,      189.95
    250.0000,      20.0000,   4.00000,      156.20
    260.0000,      20.0000,   4.00000,      118.99
     80.0000,      40.0000,   2.00000,      129.47
     90.0000,      40.0000,   2.00000,      150.06
    100.0000,      40.0000,   2.00000,      168.42
    110.0000,      40.0000,   2.00000,      178.23
    120.0000,      40.0000,   2.00000,      192.68
    130.0000,      40.0000,   2.00000,      210.39
    140.0000,      40.0000,   2.00000,      211.71
    150.0000,      40.0000,   2.00000,      222.82
    160.0000,      40.0000,   2.00000,      224.99
    170.0000,      40.0000,   2.00000,      210.24
    180.0000,      40.0000,   2.00000,      208.67
    190.0000,      40.0000,   2.00000,      199.40
    200.0000,      40.0000,   2.00000,      189.86
    210.0000,      40.0000,   2.00000,      199.17
    220.0000,      40.0000,   2.00000,      209.53
    230.0000,      40.0000,   2.00000,      206.36
    240.0000,      40.0000,   2.00000,      195.65
     75.0000,      30.0000,   3.00000,      124.92
     85.0000,      30.0000,   3.00000,      139.10
     95.0000,      30.0000,   3.00000,      163.74
    105.0000,      30.0000,   3.00000,      183.21
    115.0000,      30.0000,   3.00000,      197.42
    125.0000,      30.0000,   3.00000,      199.89
    135.0000,      30.0000,   3.00000,      216.77
    145.0000,      30.0000,   3.00000,      225.77
    155.0000,      30.0000,   3.00000,      233.55
    165.0000,      30.0000,   3.00000,      220.79
    175.0000,      30.0000,   3.00000,      219.08
    185.0000,      30.0000,   3.00000,      211.01
    195.0000,      30.0000,   3.00000,      193.61
    205.0000,      30.0000,   3.00000,      188.92
    215.0000,      30.0000,   3.00000,      209.41
    225.0000,      30.0000,   3.00000,      230.02
    235.0000,      30.0000,   3.00000,      211.71
    245.0000,      30.0000,   3.00000,      177.99
     90.0000,      30.0000,   4.00000,      177.29
    100.0000,      30.0000,   4.00000,      209.73
    110.0000,      30.0000,   4.00000,      244.13
    120.0000,      30.0000,   4.00000,      256.46
    130.0000,      30.0000,   4.00000,      255.76
    140.0000,      30.0000,   4.00000,      243.49
    150.0000,      30.0000,   4.00000,      253.81
    160.0000,      30.0000,   4.00000,      268.83
    170.0000,      30.0000,   4.00000,      276.86
    180.0000,      30.0000,   4.00000,      249.45
    190.0000,      30.0000,   4.00000,      244.06
    200.0000,      30.0000,   4.00000,      258.61
    210.0000,      30.0000,   4.00000,      269.98
    220.0000,      30.0000,   4.00000,      243.59
    230.0000,      30.0000,   4.00000,      215.31
    100.0000,      40.0000,   3.00000,      213.73
    110.0000,      40.0000,   3.00000,      245.94
    120.0000,      40.0000,   3.00000,      256.61
    130.0000,      40.0000,   3.00000,      260.70
    140.0000,      40.0000,   3.00000,      260.72
    150.0000,      40.0000,   3.00000,      262.17
    160.0000,      40.0000,   3.00000,      266.58
    170.0000,      40.0000,   3.00000,      271.84
    180.0000,      40.0000,   3.00000,      269.74
    190.0000,      40.0000,   3.00000,      268.53
    200.0000,      40.0000,   3.00000,      275.55
    210.0000,      40.0000,   3.00000,      266.01
    220.0000,      40.0000,   3.00000,      243.14
    120.0000,      40.0000,   4.00000,      261.17
    130.0000,      40.0000,   4.00000,      278.88
    140.0000,      40.0000,   4.00000,      294.14
    150.0000,      40.0000,   4.00000,      289.38
    160.0000,      40.0000,   4.00000,      284.25
    170.0000,      40.0000,   4.00000,      305.85
    180.0000,      40.0000,   4.00000,      325.66
    190.0000,      40.0000,   4.00000,      338.16
    200.0000,      40.0000,   4.00000,      321.99
  24.47
ITERATION 5
MODEL RESISTIVITY
LAYER 1
60,       2.5000
     15.0000,      30.384
     20.0000,      34.340
     25.0000,      45.464
     30.0000,      48.524
     35.0000,      56.536
     40.0000,      58.004
     45.0000,      71.193
     50.0000,      76.027
     55.0000,      96.730
     60.0000,      111.16
     65.0000,      117.52
     70.0000,      119.24
     75.0000,      101.84
     80.0000,      117.28
     85.0000,      136.17
     90.0000,      161.63
     95.0000,      155.18
    100.0000,      185.56
    105.0000,      160.64
    110.0000,      185.11
    115.0000,      167.56
    120.0000,      182.96
    125.0000,      236.43
    130.0000,      246.62
    135.0000,      245.14
    140.0000,      225.60
    145.0000,      213.72
    150.0000,      195.35
    155.0000,      257.65
    160.0000,      254.52
    165.0000,      258.57
    170.0000,      235.12
    175.0000,      174.74
    180.0000,      171.42
    185.0000,      168.67
    190.0000,      195.39
    195.0000,      201.75
    200.0000,      206.94
    205.0000,      226.66
    210.0000,      215.68
    215.0000,      258.50
    220.0000,      260.37
    225.0000,      277.18
    230.0000,      264.14
    235.0000,      211.84
    240.0000,      203.96
    245.0000,      216.64
    250.0000,      216.05
    255.0000,      246.08
    260.0000,      242.10
    265.0000,      228.21
    270.0000,      204.43
    275.0000,      225.50
    280.0000,      227.69
    285.0000,      241.41
    290.0000,      244.41
    295.0000,      200.90
    300.0000,      188.91
    305.0000,      135.66
                   101.71
LAYER 2
60,       5.0250
     15.0000,      30.964
     20.0000,      35.713
     25.0000,      47.281
     30.0000,      50.465
     35.0000,      55.474
     40.0000,      55.931
     45.0000,      69.043
     50.0000,      73.105
     55.0000,      88.233
     60.0000,      104.40
     65.0000,      112.02
     70.0000,      109.74
     75.0000,      97.213
     80.0000,      113.61
     85.0000,      128.97
     90.0000,      151.85
     95.0000,      151.36
    100.0000,      183.99
    105.0000,      170.09
    110.0000,      197.97
    115.0000,      188.21
    120.0000,      200.53
    125.0000,      242.80
    130.0000,      251.84
    135.0000,      250.58
    140.0000,      231.96
    145.0000,      221.44
    150.0000,      200.96
    155.0000,      238.06
    160.0000,      237.43
    165.0000,      244.76
    170.0000,      221.43
    175.0000,      177.26
    180.0000,      172.32
    185.0000,      166.98
    190.0000,      200.79
    195.0000,      215.13
    200.0000,      221.76
    205.0000,      242.84
    210.0000,      226.54
    215.0000,      253.79
    220.0000,      255.66
    225.0000,      262.39
    230.0000,      251.02
    235.0000,      218.14
    240.0000,      213.43
    245.0000,      224.08
    250.0000,      223.78
    255.0000,      252.63
    260.0000,      252.39
    265.0000,      231.77
    270.0000,      201.40
    275.0000,      218.78
    280.0000,      222.37
    285.0000,      233.25
    290.0000,      237.96
    295.0000,      206.13
    300.0000,      196.76
    305.0000,      141.01
                   101.27
LAYER 3
58,       7.5752
     20.0000,      34.425
     25.0000,      47.728
     30.0000,      53.000
     35.0000,      52.947
     40.0000,      51.295
     45.0000,      63.009
     50.0000,      65.197
     55.0000,      71.077
     60.0000,      86.127
     65.0000,      94.656
     70.0000,      89.659
     75.0000,      85.437
     80.0000,      103.31
     85.0000,      114.44
     90.0000,      131.85
     95.0000,      138.72
    100.0000,      173.57
    105.0000,      182.84
    110.0000,      218.36
    115.0000,      221.86
    120.0000,      224.51
    125.0000,      234.30
    130.0000,      235.06
    135.0000,      238.12
    140.0000,      230.03
    145.0000,      227.34
    150.0000,      203.68
    155.0000,      201.31
    160.0000,      194.55
    165.0000,      209.01
    170.0000,      204.88
    175.0000,      190.51
    180.0000,      182.48
    185.0000,      170.29
    190.0000,      210.65
    195.0000,      240.00
    200.0000,      252.01
    205.0000,      276.39
    210.0000,      252.63
    215.0000,      248.61
    220.0000,      236.34
    225.0000,      225.51
    230.0000,      225.39
    235.0000,      230.69
    240.0000,      238.08
    245.0000,      249.87
    250.0000,      253.39
    255.0000,      280.87
    260.0000,      285.49
    265.0000,      252.72
    270.0000,      212.85
    275.0000,      224.96
    280.0000,      230.77
    285.0000,      236.21
    290.0000,      238.32
    295.0000,      219.29
    300.0000,      196.44
                   124.08
LAYER 4
56,      10.1510
     25.0000,      39.033
     30.0000,      51.848
     35.0000,      48.302
     40.0000,      44.341
     45.0000,      56.020
     50.0000,      56.401
     55.0000,      55.189
     60.0000,      67.440
     65.0000,      73.119
     70.0000,      64.651
     75.0000,      64.533
     80.0000,      84.932
     85.0000,      94.117
     90.0000,      105.02
     95.0000,      108.30
    100.0000,      136.99
    105.0000,      159.49
    110.0000,      198.97
    115.0000,      209.91
    120.0000,      201.03
    125.0000,      180.70
    130.0000,      173.26
    135.0000,      182.24
    140.0000,      189.05
    145.0000,      199.51
    150.0000,      177.06
    155.0000,      151.73
    160.0000,      140.01
    165.0000,      165.89
    170.0000,      192.63
    175.0000,      211.89
    180.0000,      198.78
    185.0000,      170.22
    190.0000,      210.26
    195.0000,      248.73
    200.0000,      264.05
    205.0000,      293.91
    210.0000,      261.19
    215.0000,      224.95
    220.0000,      191.84
    225.0000,      170.78
    230.0000,      187.83
    235.0000,      234.09
    240.0000,      262.45
    245.0000,      282.51
    250.0000,      290.00
    255.0000,      312.31
    260.0000,      314.36
    265.0000,      269.54
    270.0000,      222.87
    275.0000,      240.44
    280.0000,      251.44
    285.0000,      250.33
    290.0000,      245.69
    295.0000,      228.13
                   157.91
LAYER 5
54,      12.7525
     30.0000,      33.086
     35.0000,      34.936
     40.0000,      35.175
     45.0000,      43.890
     50.0000,      48.543
     55.0000,      48.098
     60.0000,      53.438
     65.0000,      47.268
     70.0000,      34.134
     75.0000,      33.396
     80.0000,      48.401
     85.0000,      62.212
     90.0000,      66.473
     95.0000,      59.429
    100.0000,      59.859
    105.0000,      63.034
    110.0000,      69.132
    115.0000,      71.315
    120.0000,      67.737
    125.0000,      62.076
    130.0000,      63.095
    135.0000,      70.290
    140.0000,      78.860
    145.0000,      87.228
    150.0000,      86.597
    155.0000,      80.099
    160.0000,      81.944
    165.0000,      108.51
    170.0000,      150.97
    175.0000,      188.24
    180.0000,      175.34
    185.0000,      142.92
    190.0000,      146.75
    195.0000,      158.10
    200.0000,      162.32
    205.0000,      169.13
    210.0000,      152.48
    215.0000,      124.87
    220.0000,      103.80
    225.0000,      99.230
    230.0000,      125.16
    235.0000,      178.82
    240.0000,      216.24
    245.0000,      233.40
    250.0000,      232.61
    255.0000,      225.47
    260.0000,      211.87
    265.0000,      191.28
    270.0000,      184.93
    275.0000,      218.94
    280.0000,      242.24
    285.0000,      235.12
    290.0000,      214.53
                   182.51
LAYER 6
52,      15.3800
     35.0000,      28.125
     40.0000,      33.149
     45.0000,      40.173
     50.0000,      49.613
     55.0000,      53.457
     60.0000,      53.955
     65.0000,      40.498
     70.0000,      26.239
     75.0000,      24.633
     80.0000,      35.979
     85.0000,      51.071
     90.0000,      56.128
     95.0000,      47.982
    100.0000,      41.774
    105.0000,      38.639
    110.0000,      37.764
    115.0000,      37.283
    120.0000,      36.335
    125.0000,      35.990
    130.0000,      38.196
    135.0000,      42.304
    140.0000,      47.071
    145.0000,      51.799
    150.0000,      55.454
    155.0000,      58.255
    160.0000,      65.084
    165.0000,      83.949
    170.0000,      110.30
    175.0000,      129.45
    180.0000,      120.68
    185.0000,      101.40
    190.0000,      94.709
    195.0000,      92.992
    200.0000,      90.844
    205.0000,      89.687
    210.0000,      84.147
    215.0000,      75.443
    220.0000,      70.604
    225.0000,      76.224
    230.0000,      98.045
    235.0000,      129.87
    240.0000,      143.53
    245.0000,      138.78
    250.0000,      124.64
    255.0000,      111.97
    260.0000,      103.89
    265.0000,      104.66
    270.0000,      120.91
    275.0000,      157.71
    280.0000,      182.29
    285.0000,      176.91
                   155.59
LAYER 7
48,      18.0338
     45.0000,      38.108
     50.0000,      53.298
     55.0000,      62.125
     60.0000,      60.268
     65.0000,      43.412
     70.0000,      28.700
     75.0000,      26.686
     80.0000,      36.937
     85.0000,      53.000
     90.0000,      61.167
     95.0000,      55.140
    100.0000,      47.520
    105.0000,      42.521
    110.0000,      40.310
    115.0000,      38.853
    120.0000,      37.766
    125.0000,      37.792
    130.0000,      39.308
    135.0000,      41.707
    140.0000,      44.844
    145.0000,      48.031
    150.0000,      51.607
    155.0000,      56.118
    160.0000,      62.463
    165.0000,      73.452
    170.0000,      85.365
    175.0000,      91.657
    180.0000,      86.144
    185.0000,      76.305
    190.0000,      70.379
    195.0000,      66.769
    200.0000,      63.991
    205.0000,      62.158
    210.0000,      60.816
    215.0000,      60.064
    220.0000,      62.762
    225.0000,      72.393
    230.0000,      88.702
    235.0000,      102.93
    240.0000,      98.641
    245.0000,      82.659
    250.0000,      65.660
    255.0000,      55.509
    260.0000,      52.643
    265.0000,      59.975
    270.0000,      80.098
    275.0000,      111.12
                   131.44
LAYER 8
46,      20.7142
     50.0000,      59.145
     55.0000,      72.408
     60.0000,      71.553
     65.0000,      54.966
     70.0000,      40.457
     75.0000,      38.495
     80.0000,      49.418
     85.0000,      67.579
     90.0000,      80.425
     95.0000,      78.970
    100.0000,      72.402
    105.0000,      66.972
    110.0000,      64.536
    115.0000,      62.173
    120.0000,      59.730
    125.0000,      58.342
    130.0000,      58.165
    135.0000,      58.836
    140.0000,      60.699
    145.0000,      62.395
    150.0000,      64.306
    155.0000,      67.329
    160.0000,      70.673
    165.0000,      75.290
    170.0000,      78.889
    175.0000,      79.638
    180.0000,      76.043
    185.0000,      70.859
    190.0000,      66.911
    195.0000,      64.009
    200.0000,      62.026
    205.0000,      60.827
    210.0000,      61.313
    215.0000,      63.988
    220.0000,      70.163
    225.0000,      80.744
    230.0000,      91.193
    235.0000,      92.966
    240.0000,      78.458
    245.0000,      58.717
    250.0000,      42.706
    255.0000,      34.984
    260.0000,      34.505
    265.0000,      43.506
    270.0000,      62.926
                   87.369
LAYER 9
44,      23.4213
     55.0000,      85.739
     60.0000,      88.999
     65.0000,      75.818
     70.0000,      63.286
     75.0000,      62.558
     80.0000,      75.503
     85.0000,      97.181
     90.0000,      116.51
     95.0000,      122.71
    100.0000,      120.75
    105.0000,      117.26
    110.0000,      115.77
    115.0000,      112.60
    120.0000,      107.85
    125.0000,      103.46
    130.0000,      100.13
    135.0000,      97.904
    140.0000,      97.360
    145.0000,      96.210
    150.0000,      94.626
    155.0000,      93.893
    160.0000,      92.686
    165.0000,      91.916
    170.0000,      90.551
    175.0000,      88.751
    180.0000,      86.157
    185.0000,      83.259
    190.0000,      80.784
    195.0000,      78.933
    200.0000,      78.008
    205.0000,      77.578
    210.0000,      79.090
    215.0000,      83.452
    220.0000,      90.883
    225.0000,      99.933
    230.0000,      103.53
    235.0000,      95.404
    240.0000,      74.347
    245.0000,      52.883
    250.0000,      37.620
    255.0000,      31.158
    260.0000,      31.976
    265.0000,      42.441
                   61.343
LAYER 10
42,      26.1555
     60.0000,      115.01
     65.0000,      106.85
     70.0000,      98.854
     75.0000,      101.68
     80.0000,      118.22
     85.0000,      144.82
     90.0000,      172.66
     95.0000,      189.94
    100.0000,      197.20
    105.0000,      199.41
    110.0000,      200.77
    115.0000,      197.54
    120.0000,      190.32
    125.0000,      181.98
    130.0000,      174.26
    135.0000,      167.64
    140.0000,      162.79
    145.0000,      156.67
    150.0000,      149.32
    155.0000,      142.55
    160.0000,      135.28
    165.0000,      129.02
    170.0000,      123.58
    175.0000,      119.90
    180.0000,      117.62
    185.0000,      115.92
    190.0000,      114.46
    195.0000,      113.60
    200.0000,      113.67
    205.0000,      113.78
    210.0000,      115.55
    215.0000,      119.95
    220.0000,      126.04
    225.0000,      130.47
    230.0000,      125.47
    235.0000,      108.17
    240.0000,      81.706
    245.0000,      58.545
    250.0000,      43.034
    255.0000,      37.044
    260.0000,      38.761
                   51.675
LAYER 11
38,      28.9171
     70.0000,      146.10
     75.0000,      157.12
     80.0000,      179.32
     85.0000,      211.45
     90.0000,      250.14
     95.0000,      281.98
    100.0000,      303.11
    105.0000,      315.39
    110.0000,      322.46
    115.0000,      321.25
    120.0000,      313.06
    125.0000,      301.54
    130.0000,      289.48
    135.0000,      277.68
    140.0000,      266.87
    145.0000,      253.75
    150.0000,      238.44
    155.0000,      223.42
    160.0000,      208.37
    165.0000,      195.63
    170.0000,      185.61
    175.0000,      179.55
    180.0000,      176.71
    185.0000,      175.29
    190.0000,      174.28
    195.0000,      173.92
    200.0000,      174.33
    205.0000,      174.08
    210.0000,      174.50
    215.0000,      176.20
    220.0000,      177.21
    225.0000,      173.18
    230.0000,      157.27
    235.0000,      130.21
    240.0000,      98.191
    245.0000,      73.512
    250.0000,      56.894
                   50.833
LAYER 12
36,      31.7063
     75.0000,      230.10
     80.0000,      258.98
     85.0000,      291.62
     90.0000,      346.11
     95.0000,      397.19
    100.0000,      436.60
    105.0000,      463.22
    110.0000,      479.89
    115.0000,      484.60
    120.0000,      479.18
    125.0000,      467.52
    130.0000,      453.11
    135.0000,      436.87
    140.0000,      419.57
    145.0000,      398.28
    150.0000,      373.45
    155.0000,      348.38
    160.0000,      323.82
    165.0000,      303.08
    170.0000,      287.14
    175.0000,      277.36
    180.0000,      272.48
    185.0000,      269.94
    190.0000,      268.11
    195.0000,      266.86
    200.0000,      265.81
    205.0000,      262.93
    210.0000,      258.89
    215.0000,      253.76
    220.0000,      245.12
    225.0000,      228.60
    230.0000,      198.98
    235.0000,      159.92
    240.0000,      120.24
    245.0000,      97.374
                   77.760
LAYER 13
32,      34.5233
     85.0000,      360.53
     90.0000,      455.08
     95.0000,      533.58
    100.0000,      594.90
    105.0000,      638.61
    110.0000,      668.80
    115.0000,      685.50
    120.0000,      689.32
    125.0000,      683.11
    130.0000,      670.39
    135.0000,      652.09
    140.0000,      629.25
    145.0000,      599.81
    150.0000,      564.91
    155.0000,      528.68
    160.0000,      493.20
    165.0000,      462.75
    170.0000,      439.02
    175.0000,      423.47
    180.0000,      414.32
    185.0000,      408.38
    190.0000,      403.41
    195.0000,      398.48
    200.0000,      392.45
    205.0000,      382.60
    210.0000,      368.97
    215.0000,      351.65
    220.0000,      329.33
    225.0000,      297.55
    230.0000,      251.47
    235.0000,      195.46
                   135.46
LAYER 14
30,      37.3685
     90.0000,      598.98
     95.0000,      697.82
    100.0000,      778.03
    105.0000,      835.65
    110.0000,      880.37
    115.0000,      919.03
    120.0000,      942.56
    125.0000,      949.76
    130.0000,      943.95
    135.0000,      926.74
    140.0000,      900.13
    145.0000,      863.51
    150.0000,      818.95
    155.0000,      771.46
    160.0000,      724.32
    165.0000,      682.79
    170.0000,      649.34
    175.0000,      625.62
    180.0000,      609.40
    185.0000,      597.06
    190.0000,      585.57
    195.0000,      572.73
    200.0000,      556.23
    205.0000,      532.52
    210.0000,      501.27
    215.0000,      464.65
    220.0000,      428.09
    225.0000,      383.01
    230.0000,      321.42
                   251.41
LAYER 15
28,      40.2422
     95.0000,      895.08
    100.0000,      988.73
    105.0000,      1044.0
    110.0000,      1093.4
    115.0000,      1178.8
    120.0000,      1240.2
    125.0000,      1269.8
    130.0000,      1274.1
    135.0000,      1258.9
    140.0000,      1229.0
    145.0000,      1186.0
    150.0000,      1133.0
    155.0000,      1075.3
    160.0000,      1017.1
    165.0000,      964.07
    170.0000,      919.66
    175.0000,      885.75
    180.0000,      859.81
    185.0000,      837.96
    190.0000,      816.25
    195.0000,      790.80
    200.0000,      757.39
    205.0000,      710.48
    210.0000,      648.27
    215.0000,      577.13
    220.0000,      536.39
    225.0000,      490.87
                   415.08
LAYER 16
22,      43.1447
    110.0000,      1244.7
    115.0000,      1471.3
    120.0000,      1600.1
    125.0000,      1655.2
    130.0000,      1662.3
    135.0000,      1641.0
    140.0000,      1603.0
    145.0000,      1552.3
    150.0000,      1491.9
    155.0000,      1426.5
    160.0000,      1359.4
    165.0000,      1296.3
    170.0000,      1241.3
    175.0000,      1196.4
    180.0000,      1159.1
    185.0000,      1125.8
    190.0000,      1091.8
    195.0000,      1051.4
    200.0000,      997.45
    205.0000,      919.38
    210.0000,      806.30
                   642.29
LAYER 17
20,      46.0761
    115.0000,      1913.6
    120.0000,      2090.3
    125.0000,      2141.0
    130.0000,      2115.2
    135.0000,      2061.5
    140.0000,      2000.7
    145.0000,      1936.7
    150.0000,      1869.0
    155.0000,      1798.8
    160.0000,      1727.0
    165.0000,      1657.4
    170.0000,      1593.9
    175.0000,      1539.0
    180.0000,      1490.5
    185.0000,      1446.0
    190.0000,      1401.4
    195.0000,      1350.6
    200.0000,      1284.0
    205.0000,      1184.9
                   1043.2
LAYER 18
18,      49.0369
    120.0000,      2805.1
    125.0000,      2778.0
    130.0000,      2633.5
    135.0000,      2498.8
    140.0000,      2392.7
    145.0000,      2307.0
    150.0000,      2231.6
    155.0000,      2160.1
    160.0000,      2088.4
    165.0000,      2017.1
    170.0000,      1948.9
    175.0000,      1886.5
    180.0000,      1828.4
    185.0000,      1775.1
    190.0000,      1725.9
    195.0000,      1678.4
    200.0000,      1624.1
                   1526.1
LAYER 19
18,      52.0272
    120.0000,      4343.3
    125.0000,      3622.1
    130.0000,      3177.4
    135.0000,      2908.0
    140.0000,      2741.2
    145.0000,      2630.9
    150.0000,      2549.1
    155.0000,      2479.9
    160.0000,      2412.6
    165.0000,      2343.9
    170.0000,      2274.8
    175.0000,      2207.8
    180.0000,      2142.4
    185.0000,      2082.8
    190.0000,      2035.6
    195.0000,      2011.7
    200.0000,      2034.1
                   2157.6
LAYER 20
18, 
    120.0000,      5875.4
    125.0000,      4347.1
    130.0000,      3612.0
    135.0000,      3230.0
    140.0000,      3018.2
    145.0000,      2891.7
    150.0000,      2806.8
    155.0000,      2740.4
    160.0000,      2677.0
    165.0000,      2610.2
    170.0000,      2540.6
    175.0000,      2470.4
    180.0000,      2398.7
    185.0000,      2333.1
    190.0000,      2286.6
    195.0000,      2281.3
    200.0000,      2368.4
                   2683.9
CALCULATED APPARENT RESISTIVITY
     15.0000,      10.0000,   1.00000,      34.533
     25.0000,      10.0000,   1.00000,      40.067
     35.0000,      10.0000,   1.00000,      51.020
     45.0000,      10.0000,   1.00000,      58.051
     55.0000,      10.0000,   1.00000,      82.330
     65.0000,      10.0000,   1.00000,      83.869
     75.0000,      10.0000,   1.00000,      92.140
     85.0000,      10.0000,   1.00000,      108.40
     95.0000,      10.0000,   1.00000,      148.89
    105.0000,      10.0000,   1.00000,      158.21
    115.0000,      10.0000,   1.00000,      188.00
    125.0000,      10.0000,   1.00000,      201.01
    135.0000,      10.0000,   1.00000,      202.09
    145.0000,      10.0000,   1.00000,      195.30
    155.0000,      10.0000,   1.00000,      206.78
    165.0000,      10.0000,   1.00000,      196.26
    175.0000,      10.0000,   1.00000,      173.39
    185.0000,      10.0000,   1.00000,      182.97
    195.0000,      10.0000,   1.00000,      215.14
    205.0000,      10.0000,   1.00000,      214.39
    215.0000,      10.0000,   1.00000,      233.36
    225.0000,      10.0000,   1.00000,      214.24
    235.0000,      10.0000,   1.00000,      216.27
    245.0000,      10.0000,   1.00000,      235.71
    255.0000,      10.0000,   1.00000,      243.59
    265.0000,      10.0000,   1.00000,      224.12
    275.0000,      10.0000,   1.00000,      208.52
    285.0000,      10.0000,   1.00000,      211.51
    295.0000,      10.0000,   1.00000,      171.93
    305.0000,      10.0000,   1.00000,      142.94
     20.0000,      10.0000,   2.00000,      35.176
     30.0000,      10.0000,   2.00000,      40.259
     40.0000,      10.0000,   2.00000,      47.750
     50.0000,      10.0000,   2.00000,      58.114
     60.0000,      10.0000,   2.00000,      63.809
     70.0000,      10.0000,   2.00000,      69.880
     80.0000,      10.0000,   2.00000,      73.704
     90.0000,      10.0000,   2.00000,      96.548
    100.0000,      10.0000,   2.00000,      119.06
    110.0000,      10.0000,   2.00000,      126.14
    120.0000,      10.0000,   2.00000,      143.72
    130.0000,      10.0000,   2.00000,      139.69
    140.0000,      10.0000,   2.00000,      140.63
    150.0000,      10.0000,   2.00000,      159.52
    160.0000,      10.0000,   2.00000,      161.30
    170.0000,      10.0000,   2.00000,      147.42
    180.0000,      10.0000,   2.00000,      167.31
    190.0000,      10.0000,   2.00000,      181.45
    200.0000,      10.0000,   2.00000,      166.31
    210.0000,      10.0000,   2.00000,      178.21
    220.0000,      10.0000,   2.00000,      183.52
    230.0000,      10.0000,   2.00000,      175.13
    240.0000,      10.0000,   2.00000,      199.06
    250.0000,      10.0000,   2.00000,      212.61
    260.0000,      10.0000,   2.00000,      194.66
    270.0000,      10.0000,   2.00000,      192.22
    280.0000,      10.0000,   2.00000,      165.93
    290.0000,      10.0000,   2.00000,      147.73
    300.0000,      10.0000,   2.00000,      160.29
     30.0000,      20.0000,   1.00000,      40.906
     40.0000,      20.0000,   1.00000,      47.225
     50.0000,      20.0000,   1.00000,      54.853
     60.0000,      20.0000,   1.00000,      62.219
     70.0000,      20.0000,   1.00000,      68.902
     80.0000,      20.0000,   1.00000,      72.684
     90.0000,      20.0000,   1.00000,      87.586
    100.0000,      20.0000,   1.00000,      104.41
    110.0000,      20.0000,   1.00000,      112.74
    120.0000,      20.0000,   1.00000,      122.86
    130.0000,      20.0000,   1.00000,      121.72
    140.0000,      20.0000,   1.00000,      124.92
    150.0000,      20.0000,   1.00000,      142.75
    160.0000,      20.0000,   1.00000,      145.73
    170.0000,      20.0000,   1.00000,      138.68
    180.0000,      20.0000,   1.00000,      155.93
    190.0000,      20.0000,   1.00000,      163.21
    200.0000,      20.0000,   1.00000,      150.10
    210.0000,      20.0000,   1.00000,      158.25
    220.0000,      20.0000,   1.00000,      166.25
    230.0000,      20.0000,   1.00000,      161.52
    240.0000,      20.0000,   1.00000,      172.39
    250.0000,      20.0000,   1.00000,      183.00
    260.0000,      20.0000,   1.00000,      174.06
    270.0000,      20.0000,   1.00000,      165.75
    280.0000,      20.0000,   1.00000,      140.06
    290.0000,      20.0000,   1.00000,      130.47
     25.0000,      10.0000,   3.00000,      39.905
     35.0000,      10.0000,   3.00000,      41.654
     45.0000,      10.0000,   3.00000,      51.616
     55.0000,      10.0000,   3.00000,      51.738
     65.0000,      10.0000,   3.00000,      67.265
     75.0000,      10.0000,   3.00000,      65.674
     85.0000,      10.0000,   3.00000,      74.372
     95.0000,      10.0000,   3.00000,      83.906
    105.0000,      10.0000,   3.00000,      99.913
    115.0000,      10.0000,   3.00000,      99.661
    125.0000,      10.0000,   3.00000,      108.50
    135.0000,      10.0000,   3.00000,      101.83
    145.0000,      10.0000,   3.00000,      118.09
    155.0000,      10.0000,   3.00000,      136.92
    165.0000,      10.0000,   3.00000,      126.84
    175.0000,      10.0000,   3.00000,      134.48
    185.0000,      10.0000,   3.00000,      159.95
    195.0000,      10.0000,   3.00000,      137.53
    205.0000,      10.0000,   3.00000,      133.39
    215.0000,      10.0000,   3.00000,      148.35
    225.0000,      10.0000,   3.00000,      155.24
    235.0000,      10.0000,   3.00000,      146.55
    245.0000,      10.0000,   3.00000,      158.07
    255.0000,      10.0000,   3.00000,      160.14
    265.0000,      10.0000,   3.00000,      154.09
    275.0000,      10.0000,   3.00000,      137.32
    285.0000,      10.0000,   3.00000,      104.87
    295.0000,      10.0000,   3.00000,      131.25
     30.0000,      10.0000,   4.00000,      44.649
     40.0000,      10.0000,   4.00000,      46.960
     50.0000,      10.0000,   4.00000,      51.251
     60.0000,      10.0000,   4.00000,      65.141
     70.0000,      10.0000,   4.00000,      73.745
     80.0000,      10.0000,   4.00000,      78.224
     90.0000,      10.0000,   4.00000,      76.570
    100.0000,      10.0000,   4.00000,      81.172
    110.0000,      10.0000,   4.00000,      97.531
    120.0000,      10.0000,   4.00000,      93.684
    130.0000,      10.0000,   4.00000,      98.095
    140.0000,      10.0000,   4.00000,      106.16
    150.0000,      10.0000,   4.00000,      119.88
    160.0000,      10.0000,   4.00000,      123.30
    170.0000,      10.0000,   4.00000,      127.11
    180.0000,      10.0000,   4.00000,      133.89
    190.0000,      10.0000,   4.00000,      129.89
    200.0000,      10.0000,   4.00000,      127.54
    210.0000,      10.0000,   4.00000,      128.00
    220.0000,      10.0000,   4.00000,      137.71
    230.0000,      10.0000,   4.00000,      136.00
    240.0000,      10.0000,   4.00000,      119.39
    250.0000,      10.0000,   4.00000,      130.59
    260.0000,      10.0000,   4.00000,      138.87
    270.0000,      10.0000,   4.00000,      113.62
    280.0000,      10.0000,   4.00000,      86.563
    290.0000,      10.0000,   4.00000,      93.762
     45.0000,      30.0000,   1.00000,      53.691
     55.0000,      30.0000,   1.00000,      60.167
     65.0000,      30.0000,   1.00000,      74.387
     75.0000,      30.0000,   1.00000,      78.829
     85.0000,      30.0000,   1.00000,      83.017
     95.0000,      30.0000,   1.00000,      85.356
    105.0000,      30.0000,   1.00000,      95.017
    115.0000,      30.0000,   1.00000,      99.333
    125.0000,      30.0000,   1.00000,      107.95
    135.0000,      30.0000,   1.00000,      111.59
    145.0000,      30.0000,   1.00000,      121.97
    155.0000,      30.0000,   1.00000,      130.70
    165.0000,      30.0000,   1.00000,      131.26
    175.0000,      30.0000,   1.00000,      133.69
    185.0000,      30.0000,   1.00000,      139.78
    195.0000,      30.0000,   1.00000,      134.24
    205.0000,      30.0000,   1.00000,      135.56
    215.0000,      30.0000,   1.00000,      138.79
    225.0000,      30.0000,   1.00000,      138.21
    235.0000,      30.0000,   1.00000,      133.83
    245.0000,      30.0000,   1.00000,      137.37
    255.0000,      30.0000,   1.00000,      137.34
    265.0000,      30.0000,   1.00000,      126.13
    275.0000,      30.0000,   1.00000,      107.23
     40.0000,      20.0000,   2.00000,      48.951
     50.0000,      20.0000,   2.00000,      57.083
     60.0000,      20.0000,   2.00000,      70.629
     70.0000,      20.0000,   2.00000,      81.422
     80.0000,      20.0000,   2.00000,      87.525
     90.0000,      20.0000,   2.00000,      83.361
    100.0000,      20.0000,   2.00000,      85.214
    110.0000,      20.0000,   2.00000,      98.092
    120.0000,      20.0000,   2.00000,      101.08
    130.0000,      20.0000,   2.00000,      107.63
    140.0000,      20.0000,   2.00000,      120.71
    150.0000,      20.0000,   2.00000,      123.48
    160.0000,      20.0000,   2.00000,      127.85
    170.0000,      20.0000,   2.00000,      136.15
    180.0000,      20.0000,   2.00000,      130.46
    190.0000,      20.0000,   2.00000,      127.05
    200.0000,      20.0000,   2.00000,      136.86
    210.0000,      20.0000,   2.00000,      135.00
    220.0000,      20.0000,   2.00000,      131.59
    230.0000,      20.0000,   2.00000,      129.89
    240.0000,      20.0000,   2.00000,      123.11
    250.0000,      20.0000,   2.00000,      127.43
    260.0000,      20.0000,   2.00000,      128.44
    270.0000,      20.0000,   2.00000,      102.18
    280.0000,      20.0000,   2.00000,      82.617
     60.0000,      40.0000,   1.00000,      80.162
     70.0000,      40.0000,   1.00000,      90.856
     80.0000,      40.0000,   1.00000,      98.590
     90.0000,      40.0000,   1.00000,      98.999
    100.0000,      40.0000,   1.00000,      100.62
    110.0000,      40.0000,   1.00000,      110.86
    120.0000,      40.0000,   1.00000,      118.99
    130.0000,      40.0000,   1.00000,      130.39
    140.0000,      40.0000,   1.00000,      142.03
    150.0000,      40.0000,   1.00000,      146.29
    160.0000,      40.0000,   1.00000,      146.30
    170.0000,      40.0000,   1.00000,      145.97
    180.0000,      40.0000,   1.00000,      144.14
    190.0000,      40.0000,   1.00000,      142.78
    200.0000,      40.0000,   1.00000,      145.17
    210.0000,      40.0000,   1.00000,      142.61
    220.0000,      40.0000,   1.00000,      143.19
    230.0000,      40.0000,   1.00000,      143.91
    240.0000,      40.0000,   1.00000,      137.49
    250.0000,      40.0000,   1.00000,      133.65
    260.0000,      40.0000,   1.00000,      123.83
     50.0000,      20.0000,   3.00000,      73.099
     60.0000,      20.0000,   3.00000,      86.781
     70.0000,      20.0000,   3.00000,      101.29
     80.0000,      20.0000,   3.00000,      108.93
     90.0000,      20.0000,   3.00000,      111.30
    100.0000,      20.0000,   3.00000,      108.43
    110.0000,      20.0000,   3.00000,      107.88
    120.0000,      20.0000,   3.00000,      128.72
    130.0000,      20.0000,   3.00000,      153.35
    140.0000,      20.0000,   3.00000,      160.15
    150.0000,      20.0000,   3.00000,      156.52
    160.0000,      20.0000,   3.00000,      158.06
    170.0000,      20.0000,   3.00000,      156.50
    180.0000,      20.0000,   3.00000,      144.28
    190.0000,      20.0000,   3.00000,      145.28
    200.0000,      20.0000,   3.00000,      158.25
    210.0000,      20.0000,   3.00000,      155.97
    220.0000,      20.0000,   3.00000,      136.54
    230.0000,      20.0000,   3.00000,      139.88
    240.0000,      20.0000,   3.00000,      159.81
    250.0000,      20.0000,   3.00000,      144.41
    260.0000,      20.0000,   3.00000,      110.84
    270.0000,      20.0000,   3.00000,      93.563
     60.0000,      30.0000,   2.00000,      91.779
     70.0000,      30.0000,   2.00000,      103.60
     80.0000,      30.0000,   2.00000,      115.22
     90.0000,      30.0000,   2.00000,      119.28
    100.0000,      30.0000,   2.00000,      119.97
    110.0000,      30.0000,   2.00000,      123.14
    120.0000,      30.0000,   2.00000,      142.68
    130.0000,      30.0000,   2.00000,      160.64
    140.0000,      30.0000,   2.00000,      176.49
    150.0000,      30.0000,   2.00000,      173.28
    160.0000,      30.0000,   2.00000,      170.31
    170.0000,      30.0000,   2.00000,      166.05
    180.0000,      30.0000,   2.00000,      158.61
    190.0000,      30.0000,   2.00000,      158.43
    200.0000,      30.0000,   2.00000,      162.47
    210.0000,      30.0000,   2.00000,      157.15
    220.0000,      30.0000,   2.00000,      153.65
    230.0000,      30.0000,   2.00000,      161.09
    240.0000,      30.0000,   2.00000,      167.11
    250.0000,      30.0000,   2.00000,      146.60
    260.0000,      30.0000,   2.00000,      119.34
     60.0000,      20.0000,   4.00000,      99.694
     70.0000,      20.0000,   4.00000,      110.02
     80.0000,      20.0000,   4.00000,      123.09
     90.0000,      20.0000,   4.00000,      138.45
    100.0000,      20.0000,   4.00000,      141.78
    110.0000,      20.0000,   4.00000,      143.86
    120.0000,      20.0000,   4.00000,      162.03
    130.0000,      20.0000,   4.00000,      188.00
    140.0000,      20.0000,   4.00000,      196.99
    150.0000,      20.0000,   4.00000,      209.11
    160.0000,      20.0000,   4.00000,      197.75
    170.0000,      20.0000,   4.00000,      174.25
    180.0000,      20.0000,   4.00000,      185.57
    190.0000,      20.0000,   4.00000,      187.54
    200.0000,      20.0000,   4.00000,      164.88
    210.0000,      20.0000,   4.00000,      161.52
    220.0000,      20.0000,   4.00000,      182.18
    230.0000,      20.0000,   4.00000,      196.93
    240.0000,      20.0000,   4.00000,      190.76
    250.0000,      20.0000,   4.00000,      158.11
    260.0000,      20.0000,   4.00000,      120.17
     80.0000,      40.0000,   2.00000,      129.53
     90.0000,      40.0000,   2.00000,      150.02
    100.0000,      40.0000,   2.00000,      168.45
    110.0000,      40.0000,   2.00000,      177.91
    120.0000,      40.0000,   2.00000,      192.25
    130.0000,      40.0000,   2.00000,      210.15
    140.0000,      40.0000,   2.00000,      211.46
    150.0000,      40.0000,   2.00000,      222.85
    160.0000,      40.0000,   2.00000,      225.01
    170.0000,      40.0000,   2.00000,      209.72
    180.0000,      40.0000,   2.00000,      207.63
    190.0000,      40.0000,   2.00000,      197.99
    200.0000,      40.0000,   2.00000,      188.34
    210.0000,      40.0000,   2.00000,      197.90
    220.0000,      40.0000,   2.00000,      209.05
    230.0000,      40.0000,   2.00000,      206.68
    240.0000,      40.0000,   2.00000,      196.77
     75.0000,      30.0000,   3.00000,      125.20
     85.0000,      30.0000,   3.00000,      139.13
     95.0000,      30.0000,   3.00000,      163.60
    105.0000,      30.0000,   3.00000,      183.15
    115.0000,      30.0000,   3.00000,      197.11
    125.0000,      30.0000,   3.00000,      199.36
    135.0000,      30.0000,   3.00000,      216.29
    145.0000,      30.0000,   3.00000,      225.72
    155.0000,      30.0000,   3.00000,      233.86
    165.0000,      30.0000,   3.00000,      220.54
    175.0000,      30.0000,   3.00000,      218.15
    185.0000,      30.0000,   3.00000,      209.58
    195.0000,      30.0000,   3.00000,      191.92
    205.0000,      30.0000,   3.00000,      187.37
    215.0000,      30.0000,   3.00000,      208.43
    225.0000,      30.0000,   3.00000,      230.16
    235.0000,      30.0000,   3.00000,      212.79
    245.0000,      30.0000,   3.00000,      179.62
     90.0000,      30.0000,   4.00000,      177.53
    100.0000,      30.0000,   4.00000,      209.52
    110.0000,      30.0000,   4.00000,      243.57
    120.0000,      30.0000,   4.00000,      256.20
    130.0000,      30.0000,   4.00000,      255.49
    140.0000,      30.0000,   4.00000,      242.87
    150.0000,      30.0000,   4.00000,      252.44
    160.0000,      30.0000,   4.00000,      266.91
    170.0000,      30.0000,   4.00000,      274.87
    180.0000,      30.0000,   4.00000,      247.39
    190.0000,      30.0000,   4.00000,      242.48
    200.0000,      30.0000,   4.00000,      258.11
    210.0000,      30.0000,   4.00000,      271.07
    220.0000,      30.0000,   4.00000,      245.60
    230.0000,      30.0000,   4.00000,      217.59
    100.0000,      40.0000,   3.00000,      213.54
    110.0000,      40.0000,   3.00000,      245.62
    120.0000,      40.0000,   3.00000,      256.45
    130.0000,      40.0000,   3.00000,      260.08
    140.0000,      40.0000,   3.00000,      259.75
    150.0000,      40.0000,   3.00000,      260.65
    160.0000,      40.0000,   3.00000,      264.25
    170.0000,      40.0000,   3.00000,      269.60
    180.0000,      40.0000,   3.00000,      267.88
    190.0000,      40.0000,   3.00000,      267.47
    200.0000,      40.0000,   3.00000,      276.05
    210.0000,      40.0000,   3.00000,      267.54
    220.0000,      40.0000,   3.00000,      245.21
    120.0000,      40.0000,   4.00000,      260.53
    130.0000,      40.0000,   4.00000,      277.20
    140.0000,      40.0000,   4.00000,      291.73
    150.0000,      40.0000,   4.00000,      286.37
    160.0000,      40.0000,   4.00000,      281.42
    170.0000,      40.0000,   4.00000,      304.03
    180.0000,      40.0000,   4.00000,      325.53
    190.0000,      40.0000,   4.00000,      340.22
    200.0000,      40.0000,   4.00000,      325.41
  24.46
REFERENCE MODEL USED
CONSTANT REFERENCE MODEL METHOD
Reference resistivity is
137.990
TOPOGRAPHICAL DATA
2
33
      0.0000     425.0000
     10.0000     424.0000
     20.0000     423.0000
     30.0000     423.0000
     40.0000     422.0000
     50.0000     423.0000
     60.0000     424.0000
     70.0000     423.0000
     80.0000     423.0000
     90.0000     424.0000
    100.0000     424.0000
    110.0000     423.0000
    120.0000     424.0000
    130.0000     425.0000
    140.0000     424.0000
    150.0000     425.0000
    160.0000     426.0000
    170.0000     424.0000
    180.0000     423.0000
    190.0000     424.0000
    200.0000     423.0000
    210.0000     424.0000
    220.0000     425.0000
    230.0000     424.0000
    240.0000     423.0000
    250.0000     424.0000
    260.0000     423.0000
    270.0000     422.0000
    280.0000     422.0000
    290.0000     423.0000
    300.0000     424.0000
    310.0000     425.0000
    320.0000     425.0000
1
DAMPED FINITE-ELEMENT METHOD USED FOR TOPOGRAPHIC MODELLING WITH DAMPING FACTOR OF 0.40
       0.00000
     425.00000
       0.00000
COORDINATES FOR ELECTRODES
       0.00000        0.00000
       4.97494       -0.49999
       9.94988       -0.99998
      14.92481       -1.50002
      19.89975       -2.00001
      24.89975       -2.00001
      29.89975       -2.00001
      34.87469       -2.50000
      39.84962       -2.99999
      44.82456       -2.50000
      49.79950       -2.00001
      54.77444       -1.50002
      59.74937       -0.99998
      64.72430       -1.50002
      69.69924       -2.00001
      74.69924       -2.00001
      79.69924       -2.00001
      84.67418       -1.50002
      89.64912       -0.99998
      94.64912       -0.99998
      99.64912       -0.99998
     104.62405       -1.50002
     109.59899       -2.00001
     114.57393       -1.50002
     119.54887       -0.99998
     124.52380       -0.49999
     129.49873        0.00000
     134.47368       -0.49999
     139.44861       -0.99998
     144.42355       -0.49999
     149.39848        0.00000
     154.37343        0.49999
     159.34836        0.99998
     164.24734        0.00000
     169.14633       -0.99998
     174.12126       -1.50002
     179.09621       -2.00001
     184.07114       -1.50002
     189.04608       -0.99998
     194.02101       -1.50002
     198.99596       -2.00001
     203.97089       -1.50002
     208.94583       -0.99998
     213.92076       -0.49999
     218.89571        0.00000
     223.87064       -0.49999
     228.84558       -0.99998
     233.82051       -1.50002
     238.79546       -2.00001
     243.77039       -1.50002
     248.74533       -0.99998
     253.72026       -1.50002
     258.69519       -2.00001
     263.67014       -2.50000
     268.64508       -2.99999
     273.64508       -2.99999
     278.64508       -2.99999
     283.62003       -2.50000
     288.59494       -2.00001
     293.56989       -1.50002
     298.54483       -0.99998
     303.51978       -0.49999
     308.49469        0.00000
     313.49469        0.00000
     318.49469        0.00000
Shift matrix
  0    0.0000    2.5000    5.0250    7.5752   10.1510   12.7525   15.3800   18.0338   20.7142   23.4213   26.1555   28.9171   31.7063   34.5233   37.3685   40.2422   43.1447   46.0761   49.0369   52.0272   55.0475 
  1    0.0000    0.0000    0.0000    0.0000    0.0000    0.0000    0.0000    0.0000    0.0000    0.0000    0.0000    0.0000    0.0000    0.0000    0.0000    0.0000    0.0000    0.0000    0.0000    0.0000    0.0000 
  2   -0.5000   -0.4169   -0.3469   -0.2882   -0.2390   -0.1978   -0.1634   -0.1347   -0.1108   -0.0910   -0.0746   -0.0610   -0.0498   -0.0406   -0.0330   -0.0268   -0.0217   -0.0175   -0.0141   -0.0114   -0.0091 
  3   -1.0000   -0.8465   -0.7153   -0.6035   -0.5083   -0.4273   -0.3587   -0.3005   -0.2513   -0.2098   -0.1749   -0.1455   -0.1208   -0.1001   -0.0828   -0.0684   -0.0563   -0.0463   -0.0380   -0.0312   -0.0255 
  4   -1.5000   -1.2861   -1.1010   -0.9411   -0.8032   -0.6843   -0.5822   -0.4945   -0.4193   -0.3549   -0.3000   -0.2531   -0.2132   -0.1792   -0.1504   -0.1261   -0.1054   -0.0880   -0.0734   -0.0610   -0.0507 
  5   -2.0000   -1.7338   -1.5008   -1.2973   -1.1197   -0.9651   -0.8305   -0.7137   -0.6123   -0.5245   -0.4487   -0.3832   -0.3267   -0.2781   -0.2364   -0.2006   -0.1699   -0.1437   -0.1214   -0.1023   -0.0861 
  6   -2.0000   -1.7338   -1.5008   -1.2973   -1.1197   -0.9651   -0.8305   -0.7137   -0.6123   -0.5245   -0.4487   -0.3832   -0.3267   -0.2781   -0.2364   -0.2006   -0.1699   -0.1437   -0.1214   -0.1023   -0.0861 
  7   -2.0000   -1.7338   -1.5008   -1.2973   -1.1197   -0.9651   -0.8305   -0.7137   -0.6123   -0.5245   -0.4487   -0.3832   -0.3267   -0.2781   -0.2364   -0.2006   -0.1699   -0.1437   -0.1214   -0.1023   -0.0861 
  8   -2.5000   -2.1879   -1.9123   -1.6691   -1.4548   -1.2664   -1.1008   -0.9555   -0.8282   -0.7169   -0.6196   -0.5347   -0.4608   -0.3965   -0.3407   -0.2923   -0.2504   -0.2141   -0.1829   -0.1559   -0.1327 
  9   -3.0000   -2.6475   -2.3335   -2.0541   -1.8059   -1.5856   -1.3904   -1.2176   -1.0649   -0.9301   -0.8113   -0.7066   -0.6146   -0.5339   -0.4631   -0.4011   -0.3469   -0.2996   -0.2584   -0.2225   -0.1913 
 10   -2.5000   -2.1879   -1.9123   -1.6691   -1.4548   -1.2664   -1.1008   -0.9555   -0.8282   -0.7169   -0.6196   -0.5347   -0.4608   -0.3965   -0.3407   -0.2923   -0.2504   -0.2141   -0.1829   -0.1559   -0.1327 
 11   -2.0000   -1.7338   -1.5008   -1.2973   -1.1197   -0.9651   -0.8305   -0.7137   -0.6123   -0.5245   -0.4487   -0.3832   -0.3267   -0.2781   -0.2364   -0.2006   -0.1699   -0.1437   -0.1214   -0.1023   -0.0861 
 12   -1.5000   -1.2861   -1.1010   -0.9411   -0.8032   -0.6843   -0.5822   -0.4945   -0.4193   -0.3549   -0.3000   -0.2531   -0.2132   -0.1792   -0.1504   -0.1261   -0.1054   -0.0880   -0.0734   -0.0610   -0.0507 
 13   -1.0000   -0.8465   -0.7153   -0.6035   -0.5083   -0.4273   -0.3587   -0.3005   -0.2513   -0.2098   -0.1749   -0.1455   -0.1208   -0.1001   -0.0828   -0.0684   -0.0563   -0.0463   -0.0380   -0.0312   -0.0255 
 14   -1.5000   -1.2861   -1.1010   -0.9411   -0.8032   -0.6843   -0.5822   -0.4945   -0.4193   -0.3549   -0.3000   -0.2531   -0.2132   -0.1792   -0.1504   -0.1261   -0.1054   -0.0880   -0.0734   -0.0610   -0.0507 
 15   -2.0000   -1.7338   -1.5008   -1.2973   -1.1197   -0.9651   -0.8305   -0.7137   -0.6123   -0.5245   -0.4487   -0.3832   -0.3267   -0.2781   -0.2364   -0.2006   -0.1699   -0.1437   -0.1214   -0.1023   -0.0861 
 16   -2.0000   -1.7338   -1.5008   -1.2973   -1.1197   -0.9651   -0.8305   -0.7137   -0.6123   -0.5245   -0.4487   -0.3832   -0.3267   -0.2781   -0.2364   -0.2006   -0.1699   -0.1437   -0.1214   -0.1023   -0.0861 
 17   -2.0000   -1.7338   -1.5008   -1.2973   -1.1197   -0.9651   -0.8305   -0.7137   -0.6123   -0.5245   -0.4487   -0.3832   -0.3267   -0.2781   -0.2364   -0.2006   -0.1699   -0.1437   -0.1214   -0.1023   -0.0861 
 18   -1.5000   -1.2861   -1.1010   -0.9411   -0.8032   -0.6843   -0.5822   -0.4945   -0.4193   -0.3549   -0.3000   -0.2531   -0.2132   -0.1792   -0.1504   -0.1261   -0.1054   -0.0880   -0.0734   -0.0610   -0.0507 
 19   -1.0000   -0.8465   -0.7153   -0.6035   -0.5083   -0.4273   -0.3587   -0.3005   -0.2513   -0.2098   -0.1749   -0.1455   -0.1208   -0.1001   -0.0828   -0.0684   -0.0563   -0.0463   -0.0380   -0.0312   -0.0255 
 20   -1.0000   -0.8465   -0.7153   -0.6035   -0.5083   -0.4273   -0.3587   -0.3005   -0.2513   -0.2098   -0.1749   -0.1455   -0.1208   -0.1001   -0.0828   -0.0684   -0.0563   -0.0463   -0.0380   -0.0312   -0.0255 
 21   -1.0000   -0.8465   -0.7153   -0.6035   -0.5083   -0.4273   -0.3587   -0.3005   -0.2513   -0.2098   -0.1749   -0.1455   -0.1208   -0.1001   -0.0828   -0.0684   -0.0563   -0.0463   -0.0380   -0.0312   -0.0255 
 22   -1.5000   -1.2861   -1.1010   -0.9411   -0.8032   -0.6843   -0.5822   -0.4945   -0.4193   -0.3549   -0.3000   -0.2531   -0.2132   -0.1792   -0.1504   -0.1261   -0.1054   -0.0880   -0.0734   -0.0610   -0.0507 
 23   -2.0000   -1.7338   -1.5008   -1.2973   -1.1197   -0.9651   -0.8305   -0.7137   -0.6123   -0.5245   -0.4487   -0.3832   -0.3267   -0.2781   -0.2364   -0.2006   -0.1699   -0.1437   -0.1214   -0.1023   -0.0861 
 24   -1.5000   -1.2861   -1.1010   -0.9411   -0.8032   -0.6843   -0.5822   -0.4945   -0.4193   -0.3549   -0.3000   -0.2531   -0.2132   -0.1792   -0.1504   -0.1261   -0.1054   -0.0880   -0.0734   -0.0610   -0.0507 
 25   -1.0000   -0.8465   -0.7153   -0.6035   -0.5083   -0.4273   -0.3587   -0.3005   -0.2513   -0.2098   -0.1749   -0.1455   -0.1208   -0.1001   -0.0828   -0.0684   -0.0563   -0.0463   -0.0380   -0.0312   -0.0255 
 26   -0.5000   -0.4169   -0.3469   -0.2882   -0.2390   -0.1978   -0.1634   -0.1347   -0.1108   -0.0910   -0.0746   -0.0610   -0.0498   -0.0406   -0.0330   -0.0268   -0.0217   -0.0175   -0.0141   -0.0114   -0.0091 
 27    0.0000    0.0000    0.0000    0.0000    0.0000    0.0000    0.0000    0.0000    0.0000    0.0000    0.0000    0.0000    0.0000    0.0000    0.0000    0.0000    0.0000    0.0000    0.0000    0.0000    0.0000 
 28   -0.5000   -0.4169   -0.3469   -0.2882   -0.2390   -0.1978   -0.1634   -0.1347   -0.1108   -0.0910   -0.0746   -0.0610   -0.0498   -0.0406   -0.0330   -0.0268   -0.0217   -0.0175   -0.0141   -0.0114   -0.0091 
 29   -1.0000   -0.8465   -0.7153   -0.6035   -0.5083   -0.4273   -0.3587   -0.3005   -0.2513   -0.2098   -0.1749   -0.1455   -0.1208   -0.1001   -0.0828   -0.0684   -0.0563   -0.0463   -0.0380   -0.0312   -0.0255 
 30   -0.5000   -0.4169   -0.3469   -0.2882   -0.2390   -0.1978   -0.1634   -0.1347   -0.1108   -0.0910   -0.0746   -0.0610   -0.0498   -0.0406   -0.0330   -0.0268   -0.0217   -0.0175   -0.0141   -0.0114   -0.0091 
 31    0.0000    0.0000    0.0000    0.0000    0.0000    0.0000    0.0000    0.0000    0.0000    0.0000    0.0000    0.0000    0.0000    0.0000    0.0000    0.0000    0.0000    0.0000    0.0000    0.0000    0.0000 
 32    0.5000    0.4004    0.3199    0.2550    0.2028    0.1609    0.1274    0.1006    0.0793    0.0623    0.0489    0.0383    0.0299    0.0232    0.0180    0.0140    0.0108    0.0083    0.0064    0.0049    0.0037 
 33    1.0000    0.7788    0.6050    0.4688    0.3624    0.2794    0.2148    0.1647    0.1260    0.0961    0.0731    0.0555    0.0420    0.0317    0.0238    0.0179    0.0134    0.0100    0.0074    0.0055    0.0041 
 34    0.0000    0.0000    0.0000    0.0000    0.0000    0.0000    0.0000    0.0000    0.0000    0.0000    0.0000    0.0000    0.0000    0.0000    0.0000    0.0000    0.0000    0.0000    0.0000    0.0000    0.0000 
 35   -1.0000   -0.8465   -0.7153   -0.6035   -0.5083   -0.4273   -0.3587   -0.3005   -0.2513   -0.2098   -0.1749   -0.1455   -0.1208   -0.1001   -0.0828   -0.0684   -0.0563   -0.0463   -0.0380   -0.0312   -0.0255 
 36   -1.5000   -1.2861   -1.1010   -0.9411   -0.8032   -0.6843   -0.5822   -0.4945   -0.4193   -0.3549   -0.3000   -0.2531   -0.2132   -0.1792   -0.1504   -0.1261   -0.1054   -0.0880   -0.0734   -0.0610   -0.0507 
 37   -2.0000   -1.7338   -1.5008   -1.2973   -1.1197   -0.9651   -0.8305   -0.7137   -0.6123   -0.5245   -0.4487   -0.3832   -0.3267   -0.2781   -0.2364   -0.2006   -0.1699   -0.1437   -0.1214   -0.1023   -0.0861 
 38   -1.5000   -1.2861   -1.1010   -0.9411   -0.8032   -0.6843   -0.5822   -0.4945   -0.4193   -0.3549   -0.3000   -0.2531   -0.2132   -0.1792   -0.1504   -0.1261   -0.1054   -0.0880   -0.0734   -0.0610   -0.0507 
 39   -1.0000   -0.8465   -0.7153   -0.6035   -0.5083   -0.4273   -0.3587   -0.3005   -0.2513   -0.2098   -0.1749   -0.1455   -0.1208   -0.1001   -0.0828   -0.0684   -0.0563   -0.0463   -0.0380   -0.0312   -0.0255 
 40   -1.5000   -1.2861   -1.1010   -0.9411   -0.8032   -0.6843   -0.5822   -0.4945   -0.4193   -0.3549   -0.3000   -0.2531   -0.2132   -0.1792   -0.1504   -0.1261   -0.1054   -0.0880   -0.0734   -0.0610   -0.0507 
 41   -2.0000   -1.7338   -1.5008   -1.2973   -1.1197   -0.9651   -0.8305   -0.7137   -0.6123   -0.5245   -0.4487   -0.3832   -0.3267   -0.2781   -0.2364   -0.2006   -0.1699   -0.1437   -0.1214   -0.1023   -0.0861 
 42   -1.5000   -1.2861   -1.1010   -0.9411   -0.8032   -0.6843   -0.5822   -0.4945   -0.4193   -0.3549   -0.3000   -0.2531   -0.2132   -0.1792   -0.1504   -0.1261   -0.1054   -0.0880   -0.0734   -0.0610   -0.0507 
 43   -1.0000   -0.8465   -0.7153   -0.6035   -0.5083   -0.4273   -0.3587   -0.3005   -0.2513   -0.2098   -0.1749   -0.1455   -0.1208   -0.1001   -0.0828   -0.0684   -0.0563   -0.0463   -0.0380   -0.0312   -0.0255 
 44   -0.5000   -0.4169   -0.3469   -0.2882   -0.2390   -0.1978   -0.1634   -0.1347   -0.1108   -0.0910   -0.0746   -0.0610   -0.0498   -0.0406   -0.0330   -0.0268   -0.0217   -0.0175   -0.0141   -0.0114   -0.0091 
 45    0.0000    0.0000    0.0000    0.0000    0.0000    0.0000    0.0000    0.0000    0.0000    0.0000    0.0000    0.0000    0.0000    0.0000    0.0000    0.0000    0.0000    0.0000    0.0000    0.0000    0.0000 
 46   -0.5000   -0.4169   -0.3469   -0.2882   -0.2390   -0.1978   -0.1634   -0.1347   -0.1108   -0.0910   -0.0746   -0.0610   -0.0498   -0.0406   -0.0330   -0.0268   -0.0217   -0.0175   -0.0141   -0.0114   -0.0091 
 47   -1.0000   -0.8465   -0.7153   -0.6035   -0.5083   -0.4273   -0.3587   -0.3005   -0.2513   -0.2098   -0.1749   -0.1455   -0.1208   -0.1001   -0.0828   -0.0684   -0.0563   -0.0463   -0.0380   -0.0312   -0.0255 
 48   -1.5000   -1.2861   -1.1010   -0.9411   -0.8032   -0.6843   -0.5822   -0.4945   -0.4193   -0.3549   -0.3000   -0.2531   -0.2132   -0.1792   -0.1504   -0.1261   -0.1054   -0.0880   -0.0734   -0.0610   -0.0507 
 49   -2.0000   -1.7338   -1.5008   -1.2973   -1.1197   -0.9651   -0.8305   -0.7137   -0.6123   -0.5245   -0.4487   -0.3832   -0.3267   -0.2781   -0.2364   -0.2006   -0.1699   -0.1437   -0.1214   -0.1023   -0.0861 
 50   -1.5000   -1.2861   -1.1010   -0.9411   -0.8032   -0.6843   -0.5822   -0.4945   -0.4193   -0.3549   -0.3000   -0.2531   -0.2132   -0.1792   -0.1504   -0.1261   -0.1054   -0.0880   -0.0734   -0.0610   -0.0507 
 51   -1.0000   -0.8465   -0.7153   -0.6035   -0.5083   -0.4273   -0.3587   -0.3005   -0.2513   -0.2098   -0.1749   -0.1455   -0.1208   -0.1001   -0.0828   -0.0684   -0.0563   -0.0463   -0.0380   -0.0312   -0.0255 
 52   -1.5000   -1.2861   -1.1010   -0.9411   -0.8032   -0.6843   -0.5822   -0.4945   -0.4193   -0.3549   -0.3000   -0.2531   -0.2132   -0.1792   -0.1504   -0.1261   -0.1054   -0.0880   -0.0734   -0.0610   -0.0507 
 53   -2.0000   -1.7338   -1.5008   -1.2973   -1.1197   -0.9651   -0.8305   -0.7137   -0.6123   -0.5245   -0.4487   -0.3832   -0.3267   -0.2781   -0.2364   -0.2006   -0.1699   -0.1437   -0.1214   -0.1023   -0.0861 
 54   -2.5000   -2.1879   -1.9123   -1.6691   -1.4548   -1.2664   -1.1008   -0.9555   -0.8282   -0.7169   -0.6196   -0.5347   -0.4608   -0.3965   -0.3407   -0.2923   -0.2504   -0.2141   -0.1829   -0.1559   -0.1327 
 55   -3.0000   -2.6475   -2.3335   -2.0541   -1.8059   -1.5856   -1.3904   -1.2176   -1.0649   -0.9301   -0.8113   -0.7066   -0.6146   -0.5339   -0.4631   -0.4011   -0.3469   -0.2996   -0.2584   -0.2225   -0.1913 
 56   -3.0000   -2.6475   -2.3335   -2.0541   -1.8059   -1.5856   -1.3904   -1.2176   -1.0649   -0.9301   -0.8113   -0.7066   -0.6146   -0.5339   -0.4631   -0.4011   -0.3469   -0.2996   -0.2584   -0.2225   -0.1913 
 57   -3.0000   -2.6475   -2.3335   -2.0541   -1.8059   -1.5856   -1.3904   -1.2176   -1.0649   -0.9301   -0.8113   -0.7066   -0.6146   -0.5339   -0.4631   -0.4011   -0.3469   -0.2996   -0.2584   -0.2225   -0.1913 
 58   -2.5000   -2.1879   -1.9123   -1.6691   -1.4548   -1.2664   -1.1008   -0.9555   -0.8282   -0.7169   -0.6196   -0.5347   -0.4608   -0.3965   -0.3407   -0.2923   -0.2504   -0.2141   -0.1829   -0.1559   -0.1327 
 59   -2.0000   -1.7338   -1.5008   -1.2973   -1.1197   -0.9651   -0.8305   -0.7137   -0.6123   -0.5245   -0.4487   -0.3832   -0.3267   -0.2781   -0.2364   -0.2006   -0.1699   -0.1437   -0.1214   -0.1023   -0.0861 
 60   -1.5000   -1.2861   -1.1010   -0.9411   -0.8032   -0.6843   -0.5822   -0.4945   -0.4193   -0.3549   -0.3000   -0.2531   -0.2132   -0.1792   -0.1504   -0.1261   -0.1054   -0.0880   -0.0734   -0.0610   -0.0507 
 61   -1.0000   -0.8465   -0.7153   -0.6035   -0.5083   -0.4273   -0.3587   -0.3005   -0.2513   -0.2098   -0.1749   -0.1455   -0.1208   -0.1001   -0.0828   -0.0684   -0.0563   -0.0463   -0.0380   -0.0312   -0.0255 
 62   -0.5000   -0.4169   -0.3469   -0.2882   -0.2390   -0.1978   -0.1634   -0.1347   -0.1108   -0.0910   -0.0746   -0.0610   -0.0498   -0.0406   -0.0330   -0.0268   -0.0217   -0.0175   -0.0141   -0.0114   -0.0091 
 63    0.0000    0.0000    0.0000    0.0000    0.0000    0.0000    0.0000    0.0000    0.0000    0.0000    0.0000    0.0000    0.0000    0.0000    0.0000    0.0000    0.0000    0.0000    0.0000    0.0000    0.0000 
 64    0.0000    0.0000    0.0000    0.0000    0.0000    0.0000    0.0000    0.0000    0.0000    0.0000    0.0000    0.0000    0.0000    0.0000    0.0000    0.0000    0.0000    0.0000    0.0000    0.0000    0.0000 
 65    0.0000    0.0000    0.0000    0.0000    0.0000    0.0000    0.0000    0.0000    0.0000    0.0000    0.0000    0.0000    0.0000    0.0000    0.0000    0.0000    0.0000    0.0000    0.0000    0.0000    0.0000 
Topography damping parameter
   4.0000
Blocks sensitivity and uncertainity values (with smoothness constrain)
                     Resistivity      
Block No.  Sensitivity  % Approximate Uncertainity
     1       1.8773        27.85
     2       2.4219        21.32
     3       2.4052        22.50
     4       2.8279        21.51
     5       2.7123        22.27
     6       3.4668        20.86
     7       3.5552        21.24
     8       3.6551        20.86
     9       3.4861        21.38
    10       3.7766        20.76
    11       3.6335        21.05
    12       3.8596        20.68
    13       3.6761        20.84
    14       4.3873        19.89
    15       4.2545        20.58
    16       4.4858        20.19
    17       4.1328        20.77
    18       4.7990        19.83
    19       4.4705        20.37
    20       5.5232        19.03
    21       5.2228        19.40
    22       5.1334        19.36
    23       5.0497        19.71
    24       4.7780        19.88
    25       4.8687        19.79
    26       5.4035        19.24
    27       5.6053        18.89
    28       4.9117        19.72
    29       5.0855        19.66
    30       4.5830        20.26
    31       4.8240        20.09
    32       5.3159        19.83
    33       5.4091        19.44
    34       5.3388        19.78
    35       5.0331        20.02
    36       4.9068        20.00
    37       4.8332        20.30
    38       5.6095        19.19
    39       5.7497        19.12
    40       4.8746        19.90
    41       4.8781        19.85
    42       4.4334        20.20
    43       4.4992        20.19
    44       4.7498        19.99
    45       4.9282        19.65
    46       5.1583        19.46
    47       5.2169        19.34
    48       4.1873        20.44
    49       4.3292        20.31
    50       4.3458        20.12
    51       4.4308        19.78
    52       3.7118        20.82
    53       3.9121        20.62
    54       3.6644        20.94
    55       3.6426        20.87
    56       3.1217        21.55
    57       3.0537        20.99
    58       2.4512        22.18
    59       2.4702        20.76
    60       1.9197        27.24
    61       1.7143        30.05
    62       1.2098        29.62
    63       1.1151        30.62
    64       1.4474        29.64
    65       1.3613        30.25
    66       1.6281        29.48
    67       1.6493        29.91
    68       1.7436        29.60
    69       1.7187        29.64
    70       1.8245        29.45
    71       1.7520        29.61
    72       1.7554        29.58
    73       1.5608        29.78
    74       2.0026        29.13
    75       1.9261        29.62
    76       2.2082        29.16
    77       1.9362        29.51
    78       2.3054        28.92
    79       1.9851        29.59
    80       2.4165        28.97
    81       2.1682        29.29
    82       2.0910        29.37
    83       2.2191        29.19
    84       2.1073        29.31
    85       2.1058        29.38
    86       2.2803        29.19
    87       2.3175        29.11
    88       2.1024        29.41
    89       2.3259        29.01
    90       2.1972        29.12
    91       2.2461        29.39
    92       2.6600        28.75
    93       2.5177        29.06
    94       2.5558        28.97
    95       2.3916        29.03
    96       2.4980        28.78
    97       2.4092        29.12
    98       2.4741        28.92
    99       2.5914        28.87
   100       2.1751        29.38
   101       2.3386        28.87
   102       2.0484        29.26
   103       2.0931        29.28
   104       2.3226        28.85
   105       2.2365        29.20
   106       2.3487        28.89
   107       2.4277        28.75
   108       2.0409        29.10
   109       2.2371        28.88
   110       2.0013        29.08
   111       2.1329        28.85
   112       1.7232        29.36
   113       1.9625        29.24
   114       1.7481        29.59
   115       1.8220        29.27
   116       1.5173        30.08
   117       1.5425        29.27
   118       1.0765        30.68
   119       1.2119        29.29
   120       1.7325        29.56
   121       2.0613        36.33
   122       0.7859        51.17
   123       0.9230        49.97
   124       0.9214        50.63
   125       1.0797        49.53
   126       1.0980        50.03
   127       1.2249        49.47
   128       1.2138        49.18
   129       1.2755        49.23
   130       1.2094        49.31
   131       1.1573        49.49
   132       1.0803        49.41
   133       1.2610        49.10
   134       1.2788        49.42
   135       1.4193        49.05
   136       1.3104        48.99
   137       1.3456        49.12
   138       1.2371        49.25
   139       1.2827        49.60
   140       1.2442        49.38
   141       1.2243        49.30
   142       1.3437        48.83
   143       1.3132        48.86
   144       1.2986        49.04
   145       1.3857        48.98
   146       1.3394        49.35
   147       1.3491        48.99
   148       1.4636        48.77
   149       1.4779        48.41
   150       1.5121        49.07
   151       1.7075        48.28
   152       1.5544        49.32
   153       1.5352        49.16
   154       1.4830        48.91
   155       1.4694        49.04
   156       1.4266        49.32
   157       1.3317        49.59
   158       1.3771        49.65
   159       1.2819        49.61
   160       1.4088        48.81
   161       1.3106        48.91
   162       1.3738        48.87
   163       1.4746        48.39
   164       1.4120        49.20
   165       1.3108        49.39
   166       1.3444        49.34
   167       1.1775        49.41
   168       1.2638        49.34
   169       1.1186        49.48
   170       1.1468        49.66
   171       1.0468        49.37
   172       1.1438        49.83
   173       1.0213        50.32
   174       1.0903        49.71
   175       0.8902        51.07
   176       0.9068        49.73
   177       0.7382        51.39
   178       1.8364        37.00
   179       1.9970        53.73
   180       0.6892        97.26
   181       0.7959        96.79
   182       0.8628        94.35
   183       0.9187        95.30
   184       0.9964        92.93
   185       1.0786        91.53
   186       1.1063        91.54
   187       1.0137        92.68
   188       0.9256        93.96
   189       0.9534        93.18
   190       0.9878        93.36
   191       1.0735        92.95
   192       1.1429        92.21
   193       1.0799        91.69
   194       1.0253        93.02
   195       0.9768        91.60
   196       0.9392        93.52
   197       0.9417        92.18
   198       0.9621        90.96
   199       1.0198        90.74
   200       1.0404        90.48
   201       1.0415        90.98
   202       1.0598        91.71
   203       1.0251        93.12
   204       1.0684        91.88
   205       1.1379        91.71
   206       1.2005        90.09
   207       1.2255        91.32
   208       1.2520        91.43
   209       1.1349        94.13
   210       1.1073        94.08
   211       1.1554        91.36
   212       1.0986        92.60
   213       1.0544        92.97
   214       1.0026        93.04
   215       0.9923        93.88
   216       1.0084        92.10
   217       1.0604        91.54
   218       1.0669        91.19
   219       1.1272        90.23
   220       1.1548        90.34
   221       1.0757        92.13
   222       1.0008        93.30
   223       1.0212        92.17
   224       1.0177        90.21
   225       0.9986        90.73
   226       0.9177        91.19
   227       0.9280        91.43
   228       0.9147        90.79
   229       0.8197        95.25
   230       0.7388        97.10
   231       0.7580        96.16
   232       0.6731        98.21
   233       0.6171        97.68
   234       1.6124        57.44
   235       2.4332        64.00
   236       0.8167        133.89
   237       0.8228        133.13
   238       0.8679        133.23
   239       0.9055        129.97
   240       0.9933        128.02
   241       1.0833        124.33
   242       1.0544        124.91
   243       1.0280        127.83
   244       1.0874        128.11
   245       1.0324        127.19
   246       1.1548        124.99
   247       1.2293        122.32
   248       1.2163        123.62
   249       1.1700        125.83
   250       1.0725        129.90
   251       1.0352        131.98
   252       1.0200        133.10
   253       1.0134        132.49
   254       1.0639        130.30
   255       1.0928        129.07
   256       1.0858        129.74
   257       1.0786        130.81
   258       1.0862        130.94
   259       1.1027        129.81
   260       1.1353        127.59
   261       1.1550        126.47
   262       1.0999        129.52
   263       1.0215        133.15
   264       0.9431        136.26
   265       0.9104        136.31
   266       0.9474        132.86
   267       0.9558        133.05
   268       0.9016        135.56
   269       0.8314        137.98
   270       0.8141        139.29
   271       0.8301        137.85
   272       0.8838        135.20
   273       0.9722        131.78
   274       1.0086        129.28
   275       0.9983        131.03
   276       0.9030        133.97
   277       0.8371        135.16
   278       0.8572        132.22
   279       0.8615        128.49
   280       0.8118        130.02
   281       0.7339        132.09
   282       0.7476        129.51
   283       0.7564        128.38
   284       0.6712        134.60
   285       0.6167        137.87
   286       0.6088        137.98
   287       0.5599        140.38
   288       1.5376        80.49
   289       2.8686        58.56
   290       0.7584        135.98
   291       0.7571        136.93
   292       0.7857        135.41
   293       0.8164        134.67
   294       0.9391        130.06
   295       0.9737        128.08
   296       1.0923        127.30
   297       1.1736        126.12
   298       1.0895        126.26
   299       1.1705        123.62
   300       1.2823        120.27
   301       1.2953        120.18
   302       1.3746        118.01
   303       1.3831        116.94
   304       1.4709        114.64
   305       1.4848        114.08
   306       1.4704        114.73
   307       1.4616        115.53
   308       1.4419        116.34
   309       1.4029        117.56
   310       1.3715        119.04
   311       1.3518        120.32
   312       1.2799        122.64
   313       1.2108        125.48
   314       1.1200        128.74
   315       1.0345        132.26
   316       0.9723        135.41
   317       0.9270        137.11
   318       0.8788        138.26
   319       0.8646        137.54
   320       0.9201        135.81
   321       0.9160        136.03
   322       0.8936        137.12
   323       0.8842        137.19
   324       0.8987        136.31
   325       0.9400        134.00
   326       0.9815        132.00
   327       0.9639        132.23
   328       0.9349        134.07
   329       0.8783        135.88
   330       0.7956        138.47
   331       0.7127        140.14
   332       0.6513        140.87
   333       0.6072        142.33
   334       0.5519        143.17
   335       0.5606        141.20
   336       0.5616        140.65
   337       0.5179        142.56
   338       0.4913        143.85
   339       0.4647        144.11
   340       1.5094        87.02
   341       2.5430        67.50
   342       0.6527        138.83
   343       0.6741        138.28
   344       0.7764        135.13
   345       0.8166        133.64
   346       0.9260        132.61
   347       0.9861        131.62
   348       0.9352        131.85
   349       0.9871        129.09
   350       1.0977        126.01
   351       1.0997        126.42
   352       1.1554        125.04
   353       1.2030        122.92
   354       1.2769        120.74
   355       1.3115        119.40
   356       1.3246        119.38
   357       1.3045        120.36
   358       1.3132        120.26
   359       1.3098        120.03
   360       1.2973        120.72
   361       1.2764        121.67
   362       1.2155        123.98
   363       1.1256        127.60
   364       1.0523        130.42
   365       1.0064        131.85
   366       1.0049        132.68
   367       0.9863        133.17
   368       0.9336        134.70
   369       0.9057        135.19
   370       0.9585        133.41
   371       0.9851        132.02
   372       0.9990        131.73
   373       0.9988        131.35
   374       0.9903        131.17
   375       0.9811        131.30
   376       0.9405        132.20
   377       0.9077        133.46
   378       0.9127        133.45
   379       0.9027        133.22
   380       0.8216        135.69
   381       0.6925        139.06
   382       0.6456        141.20
   383       0.6152        142.17
   384       0.5804        142.78
   385       0.5421        142.83
   386       0.5029        143.45
   387       0.4642        144.27
   388       1.6154        85.28
   389       1.8117        94.01
   390       0.5447        140.00
   391       0.6030        138.45
   392       0.6185        138.42
   393       0.6485        138.88
   394       0.6639        138.97
   395       0.6500        138.92
   396       0.6914        137.00
   397       0.7715        135.02
   398       0.7578        135.84
   399       0.7459        136.48
   400       0.7471        136.41
   401       0.7620        136.19
   402       0.7788        135.65
   403       0.8061        135.09
   404       0.8164        134.83
   405       0.8563        133.77
   406       0.8864        132.74
   407       0.8998        132.48
   408       0.9124        132.19
   409       0.9140        132.37
   410       0.8888        133.37
   411       0.8854        133.71
   412       0.9040        133.14
   413       0.9352        132.34
   414       0.9507        131.95
   415       0.9013        133.31
   416       0.8667        134.22
   417       0.8930        133.27
   418       0.9162        132.28
   419       0.9134        132.27
   420       0.9073        132.28
   421       0.8870        132.58
   422       0.8507        133.71
   423       0.8009        134.94
   424       0.7926        135.16
   425       0.8302        133.66
   426       0.8593        132.25
   427       0.7998        133.73
   428       0.7121        136.16
   429       0.7206        137.21
   430       0.7260        137.09
   431       0.6967        137.72
   432       0.6224        138.97
   433       0.5536        140.08
   434       1.8909        90.50
   435       1.4022        109.15
   436       0.4441        139.93
   437       0.4344        140.41
   438       0.4177        141.22
   439       0.4075        141.60
   440       0.4068        141.56
   441       0.4331        140.74
   442       0.4822        139.86
   443       0.4690        140.30
   444       0.4387        141.02
   445       0.4167        141.43
   446       0.4072        141.66
   447       0.4119        141.58
   448       0.4318        141.30
   449       0.4491        141.01
   450       0.4825        140.42
   451       0.5129        139.83
   452       0.5332        139.48
   453       0.5611        138.96
   454       0.5926        138.39
   455       0.6155        138.00
   456       0.6502        137.29
   457       0.6952        136.29
   458       0.7326        135.35
   459       0.7544        134.88
   460       0.7171        135.74
   461       0.6862        136.45
   462       0.6914        136.17
   463       0.6953        136.00
   464       0.6730        136.43
   465       0.6617        136.68
   466       0.6490        136.87
   467       0.6271        137.39
   468       0.6108        137.58
   469       0.6358        136.84
   470       0.6878        135.12
   471       0.7242        133.80
   472       0.6828        134.58
   473       0.6551        135.65
   474       0.6948        135.49
   475       0.7211        134.76
   476       0.6948        135.16
   477       0.6298        136.02
   478       2.3934        76.36
   479       1.1225        118.30
   480       0.2940        139.94
   481       0.2671        140.45
   482       0.2514        140.70
   483       0.2510        140.71
   484       0.2650        140.46
   485       0.2909        140.15
   486       0.2843        140.28
   487       0.2609        140.60
   488       0.2398        140.84
   489       0.2276        140.97
   490       0.2279        140.98
   491       0.2385        140.89
   492       0.2508        140.78
   493       0.2703        140.59
   494       0.2905        140.38
   495       0.3063        140.22
   496       0.3305        139.95
   497       0.3607        139.59
   498       0.3922        139.21
   499       0.4284        138.69
   500       0.4662        138.13
   501       0.4933        137.66
   502       0.5076        137.43
   503       0.4852        137.79
   504       0.4658        138.09
   505       0.4653        138.03
   506       0.4595        138.11
   507       0.4376        138.44
   508       0.4290        138.59
   509       0.4268        138.58
   510       0.4261        138.57
   511       0.4373        138.26
   512       0.4775        137.43
   513       0.5239        136.27
   514       0.5486        135.57
   515       0.5198        136.07
   516       0.5187        136.45
   517       0.5500        136.14
   518       0.5709        135.62
   519       0.5581        135.59
   520       2.4106        76.25
   521       0.8739        108.77
   522       0.1609        138.46
   523       0.1597        138.48
   524       0.1658        138.41
   525       0.1791        138.31
   526       0.1768        138.34
   527       0.1623        138.46
   528       0.1479        138.55
   529       0.1385        138.61
   530       0.1373        138.63
   531       0.1425        138.60
   532       0.1494        138.57
   533       0.1597        138.51
   534       0.1713        138.45
   535       0.1814        138.39
   536       0.1974        138.29
   537       0.2179        138.14
   538       0.2412        137.97
   539       0.2664        137.75
   540       0.2897        137.55
   541       0.3044        137.39
   542       0.3134        137.30
   543       0.3023        137.41
   544       0.2935        137.49
   545       0.2933        137.46
   546       0.2878        137.52
   547       0.2739        137.65
   548       0.2706        137.70
   549       0.2747        137.64
   550       0.2848        137.52
   551       0.3059        137.21
   552       0.3438        136.67
   553       0.3780        136.08
   554       0.3891        135.82
   555       0.3670        136.16
   556       0.3724        136.27
   557       0.3870        136.16
   558       1.9457        83.88
   559       0.5085        131.72
   560       0.1059        135.83
   561       0.1093        135.82
   562       0.1152        135.78
   563       0.1145        135.79
   564       0.1062        135.83
   565       0.0972        135.87
   566       0.0909        135.89
   567       0.0895        135.90
   568       0.0918        135.90
   569       0.0954        135.89
   570       0.1006        135.87
   571       0.1070        135.85
   572       0.1129        135.83
   573       0.1225        135.79
   574       0.1349        135.74
   575       0.1491        135.68
   576       0.1641        135.60
   577       0.1766        135.54
   578       0.1847        135.49
   579       0.1903        135.46
   580       0.1858        135.48
   581       0.1830        135.49
   582       0.1838        135.48
   583       0.1813        135.50
   584       0.1746        135.54
   585       0.1750        135.54
   586       0.1813        135.49
   587       0.1934        135.40
   588       0.2137        135.22
   589       0.2421        134.94
   590       0.2651        134.67
   591       0.2708        134.58
   592       0.2569        134.77
   593       0.2590        134.80
   594       1.1653        115.05
   595       0.3142        112.99
   596       0.0782        133.09
   597       0.0770        133.09
   598       0.0724        133.10
   599       0.0671        133.12
   600       0.0630        133.13
   601       0.0619        133.14
   602       0.0628        133.13
   603       0.0645        133.13
   604       0.0673        133.13
   605       0.0707        133.12
   606       0.0742        133.11
   607       0.0798        133.10
   608       0.0870        133.08
   609       0.0951        133.06
   610       0.1037        133.03
   611       0.1102        133.01
   612       0.1150        133.00
   613       0.1187        132.99
   614       0.1175        132.99
   615       0.1172        132.99
   616       0.1187        132.98
   617       0.1183        132.98
   618       0.1160        132.99
   619       0.1184        132.98
   620       0.1246        132.95
   621       0.1347        132.90
   622       0.1497        132.81
   623       0.1688        132.69
   624       0.1832        132.57
   625       0.1892        132.52
   626       0.7384        108.32
   627       0.1999        130.49
   628       0.0529        130.39
   629       0.0511        130.40
   630       0.0480        130.40
   631       0.0455        130.41
   632       0.0447        130.41
   633       0.0450        130.41
   634       0.0458        130.41
   635       0.0473        130.41
   636       0.0494        130.40
   637       0.0516        130.40
   638       0.0549        130.40
   639       0.0590        130.39
   640       0.0637        130.38
   641       0.0686        130.37
   642       0.0721        130.37
   643       0.0750        130.36
   644       0.0778        130.36
   645       0.0778        130.35
   646       0.0785        130.35
   647       0.0800        130.35
   648       0.0807        130.35
   649       0.0807        130.35
   650       0.0837        130.34
   651       0.0891        130.32
   652       0.0961        130.30
   653       0.1059        130.26
   654       0.1173        130.21
   655       0.1243        130.17
   656       0.4493        127.92
   657       0.1419        128.13
   658       0.0368        127.74
   659       0.0354        127.75
   660       0.0340        127.75
   661       0.0334        127.75
   662       0.0334        127.75
   663       0.0337        127.75
   664       0.0348        127.75
   665       0.0362        127.75
   666       0.0378        127.75
   667       0.0400        127.74
   668       0.0426        127.74
   669       0.0455        127.74
   670       0.0484        127.73
   671       0.0504        127.73
   672       0.0523        127.73
   673       0.0544        127.73
   674       0.0549        127.73
   675       0.0558        127.72
   676       0.0569        127.72
   677       0.0578        127.72
   678       0.0585        127.72
   679       0.0612        127.71
   680       0.0658        127.70
   681       0.0704        127.69
   682       0.0763        127.68
   683       0.0819        127.66
   684       0.3033        127.00
   685       0.1178        94.72
   686       0.0253        125.16
   687       0.0252        125.16
   688       0.0255        125.16
   689       0.0265        125.16
   690       0.0279        125.16
   691       0.0292        125.16
   692       0.0309        125.16
   693       0.0327        125.16
   694       0.0347        125.15
   695       0.0365        125.15
   696       0.0378        125.15
   697       0.0391        125.15
   698       0.0408        125.15
   699       0.0413        125.15
   700       0.0420        125.15
   701       0.0427        125.15
   702       0.0434        125.15
   703       0.0439        125.14
   704       0.0458        125.14
   705       0.0490        125.14
   706       0.2449        94.40
   707       0.0799        123.19
   708       0.0189        122.64
   709       0.0197        122.64
   710       0.0209        122.64
   711       0.0224        122.64
   712       0.0238        122.64
   713       0.0251        122.64
   714       0.0265        122.64
   715       0.0279        122.64
   716       0.0293        122.64
   717       0.0301        122.64
   718       0.0312        122.64
   719       0.0324        122.64
   720       0.0329        122.64
   721       0.0334        122.64
   722       0.0338        122.63
   723       0.0340        122.63
   724       0.0340        122.63
   725       0.0346        122.63
   726       0.1592        122.94
   727       0.0596        120.76
   728       0.0156        120.20
   729       0.0172        120.20
   730       0.0188        120.20
   731       0.0201        120.19
   732       0.0213        120.19
   733       0.0224        120.19
   734       0.0235        120.19
   735       0.0246        120.19
   736       0.0252        120.19
   737       0.0260        120.19
   738       0.0271        120.19
   739       0.0275        120.19
   740       0.0279        120.19
   741       0.0281        120.19
   742       0.0279        120.19
   743       0.0273        120.19
   744       0.1188        120.63
   745       0.0466        145.83
   746       0.0132        117.82
   747       0.0150        117.82
   748       0.0164        117.82
   749       0.0176        117.82
   750       0.0186        117.82
   751       0.0195        117.82
   752       0.0204        117.82
   753       0.0212        117.82
   754       0.0217        117.82
   755       0.0225        117.82
   756       0.0234        117.81
   757       0.0238        117.81
   758       0.0241        117.81
   759       0.0243        117.81
   760       0.0240        117.81
   761       0.0233        117.81
   762       0.0962        145.69
   763       0.0710        196.76
   764       0.0204        142.85
   765       0.0232        142.85
   766       0.0254        142.85
   767       0.0272        142.85
   768       0.0286        142.85
   769       0.0299        142.85
   770       0.0312        142.85
   771       0.0324        142.84
   772       0.0331        142.84
   773       0.0342        142.84
   774       0.0357        142.84
   775       0.0364        142.84
   776       0.0371        142.84
   777       0.0374        142.84
   778       0.0373        142.84
   779       0.0362        142.84
   780       0.1448        196.08
Average Sensitivity 1.2812
Model inversion constraint
0
Data inversion constraint
0

Inversion settings
Initial damping factor (0.01 to 1.00)
0.1800
Minimum damping factor (0.001 to 0.75)
0.0300
Local optimization option (0=No, 1=Yes)
1
Convergence limit for relative change in RMS error in percent (0.1 to 20)
0.1000
Minimum change in RMS error for line search in percent (0.5 to 100)
0.5000
Number of iterations (1 to 30)
7
Vertical to horizontal flatness filter ratio (0.25 to 4.0)
1.0000
Model for increase in thickness of layers(0=default 10%, 1=default 25%, 2=user defined)
2
Number of nodes between adjacent electrodes (2 or 4)
2
Flatness filter type, Include smoothing of model resistivity (0=model changes only,1=directly on model)
1
Reduce number of topographical data points? (0=No,1=Yes. Recommend leave at 0)
0
Carry out topography modeling? (0=No,1=Yes)
1
Type of topography trend removal (0=Average,1=Least-squares,2=End to end)
2
Type of Jacobian matrix calculation (0=Quasi-Newton, 1=Gauss-Newton, 2=Mixed)
1
Increase of damping factor with depth (1.0 to 2.0)
1.1000
Type of topographical modeling (0=None, 1=No longer supported so do not use, 2=uniform distorted FEM, 3=underwater, 4=damped FEM, 5=FEM with inverse Swartz-Christoffel)
4
Robust data constrain? (0=No, 1=Yes)
0
Cutoff factor for data constrain (0.0001 to 0.1))
0.0500
Robust model constrain? (0=No, 1=Yes)
0
Cutoff factor for model constrain (0.0001 to 1.0)
0.0050
Allow number of model parameters to exceed data points?  (0=No, 1=Yes)
1
Use extended model? (0=No, 1=Yes)
0
Reduce effect of side blocks? (0=No, 1=Slight, 2=Severe, 3=Very Severe)
2
Type of mesh (0=Normal,1=Fine,2=Finest)
1
Optimise damping factor? (0=No, 1=Yes)
1
Time-lapse inversion constrain (0=None,1&2=Smooth,3=Robust)
3
Type of time-lapse inversion method (0=Simultaneous,1=Sequential)
0
Thickness of first layer (0.25 to 1.0)
0.5000
Factor to increase thickness layer with depth (1.0 to 1.25)
1.0100
USE FINITE ELEMENT METHOD (YES=1,NO=0)
1
WIDTH OF BLOCKS (1=NORMAL WIDTH, 2=DOUBLE, 3=TRIPLE, 4=QUADRAPLE, 5=QUINTIPLE)
1
MAKE SURE BLOCKS HAVE THE SAME WIDTH (YES=1,NO=0)
1
RMS CONVERGENCE LIMIT (IN PERCENT)
0.100
USE LOGARITHM OF APPARENT RESISTIVITY (0=USE LOG OF APPARENT RESISTIVITY, 1=USE RESISTANCE VALUES, 2=USE APPARENT RESISTIVITY)
0
TYPE OF IP INVERSION METHOD (0=CONCURRENT,1=SEQUENTIAL)
0
PROCEED AUTOMATICALLY FOR SEQUENTIAL METHOD (1=YES,0=NO)
0
IP DAMPING FACTOR (0.01 to 1.0)
1.000
USE AUTOMATIC IP DAMPING FACTOR (YES=1,NO=0)
0
CUTOFF FACTOR FOR BOREHOLE DATA (0.0005 to 0.02)
0.00810
TYPE OF CROSS-BOREHOLE MODEL (0=normal,1=halfsize)
0
LIMIT RESISTIVITY VALUES(0=No,1=Yes)
1
Upper limit factor (10-50)
50.000
Lower limit factor (0.02 to 0.1)
0.020
Type of reference resistivity (0=average,1=first iteration)
0
Model refinement (1.0=Normal,0.5=Half-width cells)
0.50
Combined Combined Marquardt and Occam inversion (0=Not used,1=used)
0
Type of optimisation method (0=Gauss-Newton,2=Incomplete GN)
0
Convergence limit for Incomplete Gauss-Newton method (0.005 to 0.05)
0.005
Use data compression with Incomplete Gauss-Newton (0=No,1=Yes)
0
Use reference model in inversion (0=No,1=Yes)
1
Damping factor for reference model (0.0 to 0.3)
0.01000
Use fast method to calculate Jacobian matrix. (0=No,1=Yes)
1
Use higher damping for first layer? (0=No,1=Yes)
1
Extra damping factor for first layer (1.0 to 100.0)
5.00000
Type of finite-element method (0=Triangular,1=Trapezoidal elements)
1
Factor to increase model depth range (1.0 to 5.0)
1.050
Reduce model variations near borehole (0=No, 1=Yes)
0
Factor to control the degree variations near the boreholes are reduced (2 to 100)
5.0
Factor to control variation of borehole damping factor with distance (0.5 to 5.0)
1.0
Floating electrodes survey inversion method (0=use fixed water layer, 1=Incorporate water layer into the model)
1
Resistivity variation within water layer (0=allow resistivity to vary freely,1=minimise variation)
1
Use sparse inversion method for very long survey lines (0=No, 1=Yes)
0
Optimize Jacobian matrix calculation (0=No, 1=Yes)
0
Automatically switch electrodes for negative geometric factor (0=No, 1=Yes)
1
Force resistance value to be consistant with the geometric factor (0=No, 1=Yes)
0
Shift the electrodes to round up positions of electrodes (0=No, 1=Yes)
0
Use difference of measurements in time-lapse inversion (0=No,1=Yes)
0
Use active constraint balancing (0=No,1=Yes)
0
Type of active constraints (0=Normal,1=Reverse)
0
Lower damping factor limit for active constraints 
0.4000
Upper damping factor limit for active constraints 
2.5000
Water resistivity variation damping factor
8.0000
Use automatic calculation for change of damping factor with depth (0=No,1=Yes)
1

Mean Error 0.0046
Average absolute error 0.1844
Standard deviation of error distribution 0.2446
Error Distribution
      0.0000,     10.0000,  1.00000,    38.08,    34.53,  0.0976
     10.0000,     10.0000,  1.00000,    41.34,    40.07,  0.0312
     20.0000,     10.0000,  1.00000,    48.78,    51.02, -0.0449
     30.0000,     10.0000,  1.00000,    59.80,    58.05,  0.0297
     40.0000,     10.0000,  1.00000,    79.16,    82.33, -0.0392
     50.0000,     10.0000,  1.00000,    78.75,    83.87, -0.0629
     60.0000,     10.0000,  1.00000,    88.01,    92.14, -0.0459
     70.0000,     10.0000,  1.00000,    93.93,   108.40, -0.1433
     80.0000,     10.0000,  1.00000,   136.49,   148.89, -0.0869
     90.0000,     10.0000,  1.00000,   154.27,   158.21, -0.0252
    100.0000,     10.0000,  1.00000,   209.80,   188.00,  0.1097
    110.0000,     10.0000,  1.00000,   209.26,   201.01,  0.0402
    120.0000,     10.0000,  1.00000,   204.31,   202.09,  0.0109
    130.0000,     10.0000,  1.00000,   198.36,   195.30,  0.0156
    140.0000,     10.0000,  1.00000,   189.79,   206.78, -0.0857
    150.0000,     10.0000,  1.00000,   184.55,   196.26, -0.0615
    160.0000,     10.0000,  1.00000,   173.06,   173.39, -0.0019
    170.0000,     10.0000,  1.00000,   178.47,   182.97, -0.0249
    180.0000,     10.0000,  1.00000,   227.38,   215.14,  0.0553
    190.0000,     10.0000,  1.00000,   222.31,   214.39,  0.0363
    200.0000,     10.0000,  1.00000,   218.20,   233.36, -0.0672
    210.0000,     10.0000,  1.00000,   193.61,   214.24, -0.1013
    220.0000,     10.0000,  1.00000,   224.25,   216.27,  0.0363
    230.0000,     10.0000,  1.00000,   232.45,   235.71, -0.0139
    240.0000,     10.0000,  1.00000,   223.90,   243.59, -0.0843
    250.0000,     10.0000,  1.00000,   188.54,   224.12, -0.1729
    260.0000,     10.0000,  1.00000,   162.23,   208.52, -0.2510
    270.0000,     10.0000,  1.00000,   168.16,   211.51, -0.2294
    280.0000,     10.0000,  1.00000,   171.02,   171.93, -0.0053
    290.0000,     10.0000,  1.00000,   159.60,   142.94,  0.1103
      0.0000,     10.0000,  2.00000,    38.59,    35.18,  0.0927
     10.0000,     10.0000,  2.00000,    41.72,    40.26,  0.0356
     20.0000,     10.0000,  2.00000,    46.72,    47.75, -0.0218
     30.0000,     10.0000,  2.00000,    58.23,    58.11,  0.0020
     40.0000,     10.0000,  2.00000,    61.58,    63.81, -0.0356
     50.0000,     10.0000,  2.00000,    74.48,    69.88,  0.0637
     60.0000,     10.0000,  2.00000,    80.13,    73.70,  0.0836
     70.0000,     10.0000,  2.00000,   107.46,    96.55,  0.1071
     80.0000,     10.0000,  2.00000,   141.08,   119.06,  0.1697
     90.0000,     10.0000,  2.00000,   155.49,   126.14,  0.2092
    100.0000,     10.0000,  2.00000,   165.63,   143.72,  0.1419
    110.0000,     10.0000,  2.00000,   138.70,   139.69, -0.0071
    120.0000,     10.0000,  2.00000,   147.80,   140.63,  0.0497
    130.0000,     10.0000,  2.00000,   164.66,   159.52,  0.0317
    140.0000,     10.0000,  2.00000,   141.47,   161.30, -0.1312
    150.0000,     10.0000,  2.00000,   142.93,   147.42, -0.0309
    160.0000,     10.0000,  2.00000,   169.78,   167.31,  0.0146
    170.0000,     10.0000,  2.00000,   184.03,   181.45,  0.0141
    180.0000,     10.0000,  2.00000,   175.95,   166.31,  0.0563
    190.0000,     10.0000,  2.00000,   198.51,   178.21,  0.1079
    200.0000,     10.0000,  2.00000,   180.91,   183.52, -0.0143
    210.0000,     10.0000,  2.00000,   177.76,   175.13,  0.0149
    220.0000,     10.0000,  2.00000,   195.21,   199.06, -0.0195
    230.0000,     10.0000,  2.00000,   214.47,   212.61,  0.0087
    240.0000,     10.0000,  2.00000,   199.12,   194.66,  0.0227
    250.0000,     10.0000,  2.00000,   225.35,   192.22,  0.1590
    260.0000,     10.0000,  2.00000,   194.46,   165.93,  0.1587
    270.0000,     10.0000,  2.00000,   174.19,   147.73,  0.1647
    280.0000,     10.0000,  2.00000,   166.17,   160.29,  0.0360
      0.0000,     20.0000,  1.00000,    43.19,    40.91,  0.0543
     10.0000,     20.0000,  1.00000,    47.35,    47.23,  0.0025
     20.0000,     20.0000,  1.00000,    49.57,    54.85, -0.1013
     30.0000,     20.0000,  1.00000,    53.96,    62.22, -0.1424
     40.0000,     20.0000,  1.00000,    80.64,    68.90,  0.1572
     50.0000,     20.0000,  1.00000,    82.43,    72.68,  0.1258
     60.0000,     20.0000,  1.00000,   101.21,    87.59,  0.1446
     70.0000,     20.0000,  1.00000,   118.34,   104.41,  0.1252
     80.0000,     20.0000,  1.00000,   124.74,   112.74,  0.1012
     90.0000,     20.0000,  1.00000,   127.06,   122.86,  0.0336
    100.0000,     20.0000,  1.00000,   133.85,   121.72,  0.0950
    110.0000,     20.0000,  1.00000,   131.25,   124.92,  0.0495
    120.0000,     20.0000,  1.00000,   146.06,   142.75,  0.0229
    130.0000,     20.0000,  1.00000,   138.39,   145.73, -0.0517
    140.0000,     20.0000,  1.00000,   138.40,   138.68, -0.0020
    150.0000,     20.0000,  1.00000,   150.44,   155.93, -0.0359
    160.0000,     20.0000,  1.00000,   145.76,   163.21, -0.1131
    170.0000,     20.0000,  1.00000,   133.81,   150.10, -0.1149
    180.0000,     20.0000,  1.00000,   164.91,   158.25,  0.0412
    190.0000,     20.0000,  1.00000,   163.35,   166.25, -0.0176
    200.0000,     20.0000,  1.00000,   163.27,   161.52,  0.0108
    210.0000,     20.0000,  1.00000,   186.92,   172.39,  0.0809
    220.0000,     20.0000,  1.00000,   201.76,   183.00,  0.0976
    230.0000,     20.0000,  1.00000,   185.55,   174.06,  0.0639
    240.0000,     20.0000,  1.00000,   175.61,   165.75,  0.0578
    250.0000,     20.0000,  1.00000,   139.36,   140.06, -0.0050
    260.0000,     20.0000,  1.00000,   121.73,   130.47, -0.0693
      0.0000,     10.0000,  3.00000,    39.08,    39.91, -0.0210
     10.0000,     10.0000,  3.00000,    43.55,    41.65,  0.0444
     20.0000,     10.0000,  3.00000,    51.73,    51.62,  0.0021
     30.0000,     10.0000,  3.00000,    53.27,    51.74,  0.0292
     40.0000,     10.0000,  3.00000,    66.09,    67.26, -0.0177
     50.0000,     10.0000,  3.00000,    66.20,    65.67,  0.0080
     60.0000,     10.0000,  3.00000,    65.39,    74.37, -0.1287
     70.0000,     10.0000,  3.00000,    73.03,    83.91, -0.1388
     80.0000,     10.0000,  3.00000,    84.56,    99.91, -0.1669
     90.0000,     10.0000,  3.00000,    82.37,    99.66, -0.1906
    100.0000,     10.0000,  3.00000,    94.06,   108.50, -0.1429
    110.0000,     10.0000,  3.00000,    98.45,   101.83, -0.0338
    120.0000,     10.0000,  3.00000,   138.14,   118.09,  0.1568
    130.0000,     10.0000,  3.00000,   149.44,   136.92,  0.0875
    140.0000,     10.0000,  3.00000,   148.18,   126.84,  0.1555
    150.0000,     10.0000,  3.00000,   157.87,   134.48,  0.1603
    160.0000,     10.0000,  3.00000,   167.90,   159.95,  0.0485
    170.0000,     10.0000,  3.00000,   143.64,   137.53,  0.0434
    180.0000,     10.0000,  3.00000,   142.01,   133.39,  0.0626
    190.0000,     10.0000,  3.00000,   133.37,   148.35, -0.1064
    200.0000,     10.0000,  3.00000,   146.12,   155.24, -0.0606
    210.0000,     10.0000,  3.00000,   152.75,   146.55,  0.0414
    220.0000,     10.0000,  3.00000,   170.14,   158.07,  0.0736
    230.0000,     10.0000,  3.00000,   181.42,   160.14,  0.1248
    240.0000,     10.0000,  3.00000,   177.56,   154.09,  0.1418
    250.0000,     10.0000,  3.00000,   139.53,   137.32,  0.0160
    260.0000,     10.0000,  3.00000,   131.83,   104.87,  0.2288
    270.0000,     10.0000,  3.00000,   139.72,   131.25,  0.0626
      0.0000,     10.0000,  4.00000,    39.53,    44.65, -0.1219
     10.0000,     10.0000,  4.00000,    50.72,    46.96,  0.0771
     20.0000,     10.0000,  4.00000,    49.89,    51.25, -0.0269
     30.0000,     10.0000,  4.00000,    47.41,    65.14, -0.3178
     40.0000,     10.0000,  4.00000,    52.96,    73.75, -0.3310
     50.0000,     10.0000,  4.00000,    62.37,    78.22, -0.2266
     60.0000,     10.0000,  4.00000,    67.78,    76.57, -0.1220
     70.0000,     10.0000,  4.00000,    78.88,    81.17, -0.0287
     80.0000,     10.0000,  4.00000,   112.88,    97.53,  0.1462
     90.0000,     10.0000,  4.00000,   127.49,    93.68,  0.3081
    100.0000,     10.0000,  4.00000,   112.74,    98.09,  0.1392
    110.0000,     10.0000,  4.00000,    91.04,   106.16, -0.1536
    120.0000,     10.0000,  4.00000,   101.85,   119.88, -0.1630
    130.0000,     10.0000,  4.00000,   117.27,   123.30, -0.0502
    140.0000,     10.0000,  4.00000,   114.50,   127.11, -0.1044
    150.0000,     10.0000,  4.00000,   120.38,   133.89, -0.1064
    160.0000,     10.0000,  4.00000,   108.52,   129.89, -0.1797
    170.0000,     10.0000,  4.00000,   100.84,   127.54, -0.2349
    180.0000,     10.0000,  4.00000,   117.00,   128.00, -0.0898
    190.0000,     10.0000,  4.00000,   112.10,   137.71, -0.2058
    200.0000,     10.0000,  4.00000,   114.22,   136.00, -0.1745
    210.0000,     10.0000,  4.00000,   129.10,   119.39,  0.0782
    220.0000,     10.0000,  4.00000,   137.81,   130.59,  0.0538
    230.0000,     10.0000,  4.00000,   110.93,   138.87, -0.2246
    240.0000,     10.0000,  4.00000,    85.41,   113.62, -0.2854
    250.0000,     10.0000,  4.00000,    73.36,    86.56, -0.1655
    260.0000,     10.0000,  4.00000,    69.79,    93.76, -0.2953
      0.0000,     30.0000,  1.00000,    70.86,    53.69,  0.2775
     10.0000,     30.0000,  1.00000,    69.90,    60.17,  0.1499
     20.0000,     30.0000,  1.00000,    79.89,    74.39,  0.0714
     30.0000,     30.0000,  1.00000,    69.49,    78.83, -0.1261
     40.0000,     30.0000,  1.00000,    71.26,    83.02, -0.1527
     50.0000,     30.0000,  1.00000,    67.75,    85.36, -0.2310
     60.0000,     30.0000,  1.00000,    68.28,    95.02, -0.3304
     70.0000,     30.0000,  1.00000,    85.46,    99.33, -0.1505
     80.0000,     30.0000,  1.00000,   111.07,   107.95,  0.0285
     90.0000,     30.0000,  1.00000,   126.27,   111.59,  0.1236
    100.0000,     30.0000,  1.00000,   125.85,   121.97,  0.0313
    110.0000,     30.0000,  1.00000,   122.22,   130.70, -0.0671
    120.0000,     30.0000,  1.00000,   124.73,   131.26, -0.0510
    130.0000,     30.0000,  1.00000,   178.16,   133.69,  0.2872
    140.0000,     30.0000,  1.00000,   212.84,   139.78,  0.4204
    150.0000,     30.0000,  1.00000,   201.22,   134.24,  0.4048
    160.0000,     30.0000,  1.00000,   182.42,   135.56,  0.2969
    170.0000,     30.0000,  1.00000,   180.73,   138.79,  0.2641
    180.0000,     30.0000,  1.00000,   186.11,   138.21,  0.2976
    190.0000,     30.0000,  1.00000,   157.69,   133.83,  0.1641
    200.0000,     30.0000,  1.00000,   160.04,   137.37,  0.1527
    210.0000,     30.0000,  1.00000,   163.27,   137.34,  0.1729
    220.0000,     30.0000,  1.00000,   147.27,   126.13,  0.1549
    230.0000,     30.0000,  1.00000,   144.91,   107.23,  0.3011
      0.0000,     20.0000,  2.00000,    33.46,    48.95, -0.3805
     10.0000,     20.0000,  2.00000,    38.39,    57.08, -0.3967
     20.0000,     20.0000,  2.00000,    49.99,    70.63, -0.3455
     30.0000,     20.0000,  2.00000,    59.52,    81.42, -0.3134
     40.0000,     20.0000,  2.00000,    71.88,    87.52, -0.1969
     50.0000,     20.0000,  2.00000,    72.92,    83.36, -0.1338
     60.0000,     20.0000,  2.00000,    85.94,    85.21,  0.0085
     70.0000,     20.0000,  2.00000,    96.00,    98.09, -0.0216
     80.0000,     20.0000,  2.00000,    83.23,   101.08, -0.1943
     90.0000,     20.0000,  2.00000,    81.74,   107.63, -0.2751
    100.0000,     20.0000,  2.00000,    94.39,   120.71, -0.2460
    110.0000,     20.0000,  2.00000,    99.00,   123.48, -0.2209
    120.0000,     20.0000,  2.00000,   112.95,   127.85, -0.1239
    130.0000,     20.0000,  2.00000,   127.62,   136.15, -0.0647
    140.0000,     20.0000,  2.00000,   116.11,   130.46, -0.1165
    150.0000,     20.0000,  2.00000,    97.11,   127.05, -0.2687
    160.0000,     20.0000,  2.00000,    95.16,   136.86, -0.3634
    170.0000,     20.0000,  2.00000,    98.43,   135.00, -0.3160
    180.0000,     20.0000,  2.00000,   104.74,   131.59, -0.2282
    190.0000,     20.0000,  2.00000,    99.23,   129.89, -0.2692
    200.0000,     20.0000,  2.00000,    82.01,   123.11, -0.4062
    210.0000,     20.0000,  2.00000,    84.84,   127.43, -0.4068
    220.0000,     20.0000,  2.00000,    97.24,   128.44, -0.2783
    230.0000,     20.0000,  2.00000,    77.72,   102.18, -0.2736
    240.0000,     20.0000,  2.00000,    67.16,    82.62, -0.2071
      0.0000,     40.0000,  1.00000,   110.26,    80.16,  0.3188
     10.0000,     40.0000,  1.00000,   126.51,    90.86,  0.3310
     20.0000,     40.0000,  1.00000,   166.78,    98.59,  0.5257
     30.0000,     40.0000,  1.00000,   172.00,    99.00,  0.5524
     40.0000,     40.0000,  1.00000,   185.46,   100.62,  0.6115
     50.0000,     40.0000,  1.00000,   123.88,   110.86,  0.1110
     60.0000,     40.0000,  1.00000,   131.32,   118.99,  0.0986
     70.0000,     40.0000,  1.00000,   137.29,   130.39,  0.0516
     80.0000,     40.0000,  1.00000,   140.99,   142.03, -0.0074
     90.0000,     40.0000,  1.00000,   210.77,   146.29,  0.3652
    100.0000,     40.0000,  1.00000,   187.86,   146.30,  0.2500
    110.0000,     40.0000,  1.00000,   168.34,   145.97,  0.1426
    120.0000,     40.0000,  1.00000,   152.32,   144.14,  0.0552
    130.0000,     40.0000,  1.00000,   195.88,   142.78,  0.3162
    140.0000,     40.0000,  1.00000,   187.34,   145.17,  0.2550
    150.0000,     40.0000,  1.00000,   208.79,   142.61,  0.3812
    160.0000,     40.0000,  1.00000,   223.34,   143.19,  0.4446
    170.0000,     40.0000,  1.00000,   221.66,   143.91,  0.4320
    180.0000,     40.0000,  1.00000,   184.43,   137.49,  0.2937
    190.0000,     40.0000,  1.00000,   172.85,   133.65,  0.2572
    200.0000,     40.0000,  1.00000,   131.78,   123.83,  0.0622
      0.0000,     20.0000,  3.00000,    53.65,    73.10, -0.3094
     10.0000,     20.0000,  3.00000,    52.31,    86.78, -0.5062
     20.0000,     20.0000,  3.00000,    56.13,   101.29, -0.5904
     30.0000,     20.0000,  3.00000,    75.65,   108.93, -0.3647
     40.0000,     20.0000,  3.00000,    73.20,   111.30, -0.4190
     50.0000,     20.0000,  3.00000,    77.18,   108.43, -0.3400
     60.0000,     20.0000,  3.00000,    73.86,   107.88, -0.3789
     70.0000,     20.0000,  3.00000,    95.35,   128.72, -0.3001
     80.0000,     20.0000,  3.00000,    98.03,   153.35, -0.4475
     90.0000,     20.0000,  3.00000,    84.25,   160.15, -0.6423   ***
    100.0000,     20.0000,  3.00000,    85.94,   156.52, -0.5995
    110.0000,     20.0000,  3.00000,    87.99,   158.06, -0.5858
    120.0000,     20.0000,  3.00000,    90.34,   156.50, -0.5495
    130.0000,     20.0000,  3.00000,    99.69,   144.28, -0.3697
    140.0000,     20.0000,  3.00000,   100.40,   145.28, -0.3695
    150.0000,     20.0000,  3.00000,   103.49,   158.25, -0.4247
    160.0000,     20.0000,  3.00000,   108.31,   155.97, -0.3647
    170.0000,     20.0000,  3.00000,   104.57,   136.54, -0.2667
    180.0000,     20.0000,  3.00000,    76.98,   139.88, -0.5973
    190.0000,     20.0000,  3.00000,   136.03,   159.81, -0.1611
    200.0000,     20.0000,  3.00000,   124.01,   144.41, -0.1523
    210.0000,     20.0000,  3.00000,   107.51,   110.84, -0.0305
    220.0000,     20.0000,  3.00000,    63.60,    93.56, -0.3861
      0.0000,     30.0000,  2.00000,   147.68,    91.78,  0.4757
     10.0000,     30.0000,  2.00000,   151.77,   103.60,  0.3818
     20.0000,     30.0000,  2.00000,   170.47,   115.22,  0.3917
     30.0000,     30.0000,  2.00000,   181.84,   119.28,  0.4216
     40.0000,     30.0000,  2.00000,   196.64,   119.97,  0.4941
     50.0000,     30.0000,  2.00000,   132.88,   123.14,  0.0762
     60.0000,     30.0000,  2.00000,   271.54,   142.68,  0.6435   ***
     70.0000,     30.0000,  2.00000,   293.28,   160.64,  0.6020
     80.0000,     30.0000,  2.00000,   273.04,   176.49,  0.4364
     90.0000,     30.0000,  2.00000,   264.54,   173.28,  0.4231
    100.0000,     30.0000,  2.00000,   271.33,   170.31,  0.4657
    110.0000,     30.0000,  2.00000,   152.80,   166.05, -0.0832
    120.0000,     30.0000,  2.00000,   151.12,   158.61, -0.0484
    130.0000,     30.0000,  2.00000,   157.54,   158.43, -0.0056
    140.0000,     30.0000,  2.00000,   161.50,   162.47, -0.0060
    150.0000,     30.0000,  2.00000,   156.36,   157.15, -0.0050
    160.0000,     30.0000,  2.00000,   237.84,   153.65,  0.4369
    170.0000,     30.0000,  2.00000,   197.72,   161.09,  0.2049
    180.0000,     30.0000,  2.00000,   192.06,   167.11,  0.1392
    190.0000,     30.0000,  2.00000,   145.46,   146.60, -0.0078
    200.0000,     30.0000,  2.00000,   131.46,   119.34,  0.0968
      0.0000,     20.0000,  4.00000,    75.53,    99.69, -0.2776
     10.0000,     20.0000,  4.00000,    72.99,   110.02, -0.4104
     20.0000,     20.0000,  4.00000,    73.40,   123.09, -0.5171
     30.0000,     20.0000,  4.00000,    73.67,   138.45, -0.6309   ***
     40.0000,     20.0000,  4.00000,   131.85,   141.78, -0.0726
     50.0000,     20.0000,  4.00000,    81.65,   143.86, -0.5663
     60.0000,     20.0000,  4.00000,   167.13,   162.03,  0.0310
     70.0000,     20.0000,  4.00000,   124.65,   188.00, -0.4109
     80.0000,     20.0000,  4.00000,   120.95,   196.99, -0.4878
     90.0000,     20.0000,  4.00000,   198.41,   209.11, -0.0525
    100.0000,     20.0000,  4.00000,   173.29,   197.75, -0.1320
    110.0000,     20.0000,  4.00000,   156.74,   174.25, -0.1059
    120.0000,     20.0000,  4.00000,   175.06,   185.57, -0.0583
    130.0000,     20.0000,  4.00000,   188.36,   187.54,  0.0044
    140.0000,     20.0000,  4.00000,    97.93,   164.88, -0.5210
    150.0000,     20.0000,  4.00000,   111.52,   161.52, -0.3704
    160.0000,     20.0000,  4.00000,   139.31,   182.18, -0.2683
    170.0000,     20.0000,  4.00000,   144.67,   196.93, -0.3084
    180.0000,     20.0000,  4.00000,   135.23,   190.76, -0.3441
    190.0000,     20.0000,  4.00000,   132.70,   158.11, -0.1752
    200.0000,     20.0000,  4.00000,   128.51,   120.17,  0.0671
      0.0000,     40.0000,  2.00000,   125.73,   129.53, -0.0298
     10.0000,     40.0000,  2.00000,   138.11,   150.02, -0.0827
     20.0000,     40.0000,  2.00000,   152.00,   168.45, -0.1028
     30.0000,     40.0000,  2.00000,   161.53,   177.91, -0.0966
     40.0000,     40.0000,  2.00000,   183.49,   192.25, -0.0466
     50.0000,     40.0000,  2.00000,   214.03,   210.15,  0.0183
     60.0000,     40.0000,  2.00000,   124.99,   211.46, -0.5258
     70.0000,     40.0000,  2.00000,   144.89,   222.85, -0.4305
     80.0000,     40.0000,  2.00000,   214.10,   225.01, -0.0497
     90.0000,     40.0000,  2.00000,   198.09,   209.72, -0.0571
    100.0000,     40.0000,  2.00000,   201.06,   207.63, -0.0322
    110.0000,     40.0000,  2.00000,   199.92,   197.99,  0.0097
    120.0000,     40.0000,  2.00000,   196.10,   188.34,  0.0404
    130.0000,     40.0000,  2.00000,   197.67,   197.90, -0.0012
    140.0000,     40.0000,  2.00000,   198.35,   209.05, -0.0525
    150.0000,     40.0000,  2.00000,   192.75,   206.68, -0.0698
    160.0000,     40.0000,  2.00000,   182.74,   196.77, -0.0740
      0.0000,     30.0000,  3.00000,   125.44,   125.20,  0.0019
     10.0000,     30.0000,  3.00000,   225.91,   139.13,  0.4848
     20.0000,     30.0000,  3.00000,   238.82,   163.60,  0.3783
     30.0000,     30.0000,  3.00000,   265.23,   183.15,  0.3703
     40.0000,     30.0000,  3.00000,   282.48,   197.11,  0.3598
     50.0000,     30.0000,  3.00000,   195.98,   199.36, -0.0171
     60.0000,     30.0000,  3.00000,   347.92,   216.29,  0.4753
     70.0000,     30.0000,  3.00000,   365.78,   225.72,  0.4827
     80.0000,     30.0000,  3.00000,   341.64,   233.86,  0.3791
     90.0000,     30.0000,  3.00000,   307.40,   220.54,  0.3321
    100.0000,     30.0000,  3.00000,   301.79,   218.15,  0.3245
    110.0000,     30.0000,  3.00000,   273.46,   209.58,  0.2660
    120.0000,     30.0000,  3.00000,   229.29,   191.92,  0.1779
    130.0000,     30.0000,  3.00000,   203.05,   187.37,  0.0803
    140.0000,     30.0000,  3.00000,   251.77,   208.43,  0.1889
    150.0000,     30.0000,  3.00000,   300.76,   230.16,  0.2675
    160.0000,     30.0000,  3.00000,   338.83,   212.79,  0.4652
    170.0000,     30.0000,  3.00000,   291.46,   179.62,  0.4840
      0.0000,     30.0000,  4.00000,   260.50,   177.53,  0.3834
     10.0000,     30.0000,  4.00000,   272.85,   209.52,  0.2641
     20.0000,     30.0000,  4.00000,   263.65,   243.57,  0.0792
     30.0000,     30.0000,  4.00000,   288.35,   256.20,  0.1182
     40.0000,     30.0000,  4.00000,   351.73,   255.49,  0.3197
     50.0000,     30.0000,  4.00000,   228.02,   242.87, -0.0631
     60.0000,     30.0000,  4.00000,   262.68,   252.44,  0.0398
     70.0000,     30.0000,  4.00000,   293.61,   266.91,  0.0953
     80.0000,     30.0000,  4.00000,   296.86,   274.87,  0.0770
     90.0000,     30.0000,  4.00000,   260.80,   247.39,  0.0528
    100.0000,     30.0000,  4.00000,   241.36,   242.48, -0.0046
    110.0000,     30.0000,  4.00000,   248.68,   258.11, -0.0372
    120.0000,     30.0000,  4.00000,   261.80,   271.07, -0.0348
    130.0000,     30.0000,  4.00000,   246.68,   245.60,  0.0044
    140.0000,     30.0000,  4.00000,   225.90,   217.59,  0.0375
      0.0000,     40.0000,  3.00000,   286.27,   213.54,  0.2931
     10.0000,     40.0000,  3.00000,   290.28,   245.62,  0.1671
     20.0000,     40.0000,  3.00000,   282.77,   256.45,  0.0977
     30.0000,     40.0000,  3.00000,   329.76,   260.08,  0.2374
     40.0000,     40.0000,  3.00000,   349.47,   259.75,  0.2967
     50.0000,     40.0000,  3.00000,   341.28,   260.65,  0.2695
     60.0000,     40.0000,  3.00000,   346.89,   264.25,  0.2721
     70.0000,     40.0000,  3.00000,   350.43,   269.60,  0.2622
     80.0000,     40.0000,  3.00000,   402.29,   267.88,  0.4066
     90.0000,     40.0000,  3.00000,   361.19,   267.47,  0.3004
    100.0000,     40.0000,  3.00000,   356.56,   276.05,  0.2559
    110.0000,     40.0000,  3.00000,   369.06,   267.54,  0.3217
    120.0000,     40.0000,  3.00000,   365.92,   245.21,  0.4003
      0.0000,     40.0000,  4.00000,   290.19,   260.53,  0.1078
     10.0000,     40.0000,  4.00000,   282.31,   277.20,  0.0183
     20.0000,     40.0000,  4.00000,   270.35,   291.73, -0.0761
     30.0000,     40.0000,  4.00000,   248.85,   286.37, -0.1404
     40.0000,     40.0000,  4.00000,   294.75,   281.42,  0.0463
     50.0000,     40.0000,  4.00000,   316.52,   304.03,  0.0403
     60.0000,     40.0000,  4.00000,   466.25,   325.53,  0.3593
     70.0000,     40.0000,  4.00000,   411.90,   340.22,  0.1912
     80.0000,     40.0000,  4.00000,   462.47,   325.41,  0.3515

Iteration  Time for this iteration  Total Time   % RMS Error
     1              12.25              12.25       30.038
     2               5.16              17.41       26.558
     3              10.05              27.45       24.473
     4              10.14              37.60       24.466
     5               9.86              47.45       24.461

RES2DINVx32 ver. 3.71.101 - ID. No. : K3-FEC4B08A-08C2 
Windows 7 Version 6.1
Key ID number is K3-FEC4B08A-08C2
