# Supplementary material for: Geoelectrical resistivity data set for characterising crystalline basement aquifers in Basiri, Ado-Ekiti, southwestern Nigeria
Source: Data Brief. 2018 May 23;19:810–6. doi: 10.1016/j.dib.2018.05.091 (PMC5997927; doi:10.1016/j.dib.2018.05.091)
Supplement: Supplementary file 2 — Supplementary material [file mmc2.zip › Traverse 1.dat]

TRAVERSE 1
    5.00000
3
870
0
0
      0.0000       5.0000      1.00000      30.0240 
      5.0000       5.0000      1.00000      19.7280 
     10.0000       5.0000      1.00000      13.4370 
     15.0000       5.0000      1.00000      13.6000 
     20.0000       5.0000      1.00000       9.2449 
     25.0000       5.0000      1.00000       9.2165 
     30.0000       5.0000      1.00000       9.9024 
     35.0000       5.0000      1.00000      11.9050 
     40.0000       5.0000      1.00000       9.4309 
     45.0000       5.0000      1.00000       9.1453 
     50.0000       5.0000      1.00000      14.3870 
     55.0000       5.0000      1.00000      29.4340 
     60.0000       5.0000      1.00000      38.8530 
     65.0000       5.0000      1.00000      41.0860 
     70.0000       5.0000      1.00000      46.0660 
     75.0000       5.0000      1.00000      44.0570 
     80.0000       5.0000      1.00000      58.1430 
     85.0000       5.0000      1.00000      78.4280 
     90.0000       5.0000      1.00000      71.8300 
     95.0000       5.0000      1.00000      65.5470 
    100.0000       5.0000      1.00000      70.3390 
    105.0000       5.0000      1.00000      71.7520 
    110.0000       5.0000      1.00000      77.2590 
    115.0000       5.0000      1.00000      84.1840 
    120.0000       5.0000      1.00000      78.7970 
    125.0000       5.0000      1.00000      75.3640 
    130.0000       5.0000      1.00000      81.7850 
    135.0000       5.0000      1.00000      80.2350 
    140.0000       5.0000      1.00000     106.0100 
    145.0000       5.0000      1.00000     108.2300 
    150.0000       5.0000      1.00000     117.6100 
    155.0000       5.0000      1.00000     112.1500 
    160.0000       5.0000      1.00000     111.0700 
    165.0000       5.0000      1.00000     103.0400 
    170.0000       5.0000      1.00000     118.0400 
    175.0000       5.0000      1.00000     109.1100 
    180.0000       5.0000      1.00000     122.2600 
    185.0000       5.0000      1.00000     121.7200 
    190.0000       5.0000      1.00000     121.2900 
    195.0000       5.0000      1.00000     135.2000 
    200.0000       5.0000      1.00000     136.6300 
    205.0000       5.0000      1.00000     122.8400 
    210.0000       5.0000      1.00000      98.1320 
    215.0000       5.0000      1.00000     127.0100 
    220.0000       5.0000      1.00000      84.5580 
    225.0000       5.0000      1.00000      75.2030 
    230.0000       5.0000      1.00000      91.2700 
    235.0000       5.0000      1.00000     115.9100 
    240.0000       5.0000      1.00000      94.9830 
    245.0000       5.0000      1.00000     119.4400 
    250.0000       5.0000      1.00000     119.8100 
    255.0000       5.0000      1.00000      90.4200 
    260.0000       5.0000      1.00000      70.1980 
    265.0000       5.0000      1.00000      88.6120 
      0.0000       5.0000      2.00000      36.4530 
      5.0000       5.0000      2.00000      17.0800 
     10.0000       5.0000      2.00000      11.7260 
     15.0000       5.0000      2.00000      11.2770 
     20.0000       5.0000      2.00000      11.6640 
     25.0000       5.0000      2.00000       9.2174 
     30.0000       5.0000      2.00000       9.3729 
     35.0000       5.0000      2.00000       9.5606 
     40.0000       5.0000      2.00000       9.2109 
     45.0000       5.0000      2.00000      14.5320 
     50.0000       5.0000      2.00000      13.1900 
     55.0000       5.0000      2.00000      16.8450 
     60.0000       5.0000      2.00000      20.5700 
     65.0000       5.0000      2.00000      27.4770 
     70.0000       5.0000      2.00000      29.7200 
     75.0000       5.0000      2.00000      27.0420 
     80.0000       5.0000      2.00000      45.3110 
     85.0000       5.0000      2.00000      45.4880 
     90.0000       5.0000      2.00000      43.7330 
     95.0000       5.0000      2.00000      62.1490 
    100.0000       5.0000      2.00000      69.1390 
    105.0000       5.0000      2.00000      66.3220 
    110.0000       5.0000      2.00000      67.7680 
    115.0000       5.0000      2.00000      57.6180 
    120.0000       5.0000      2.00000      56.8140 
    125.0000       5.0000      2.00000      68.4890 
    130.0000       5.0000      2.00000      69.3110 
    135.0000       5.0000      2.00000      89.9300 
    140.0000       5.0000      2.00000      96.9980 
    145.0000       5.0000      2.00000      71.4280 
    150.0000       5.0000      2.00000      72.3770 
    155.0000       5.0000      2.00000      87.0990 
    160.0000       5.0000      2.00000      69.4100 
    165.0000       5.0000      2.00000      63.3660 
    170.0000       5.0000      2.00000      99.2360 
    175.0000       5.0000      2.00000      95.8140 
    180.0000       5.0000      2.00000     117.4100 
    185.0000       5.0000      2.00000     126.2700 
    190.0000       5.0000      2.00000     129.3100 
    195.0000       5.0000      2.00000     120.7000 
    200.0000       5.0000      2.00000     139.1600 
    205.0000       5.0000      2.00000     135.6500 
    210.0000       5.0000      2.00000     120.6600 
    215.0000       5.0000      2.00000     112.1000 
    220.0000       5.0000      2.00000      98.5260 
    225.0000       5.0000      2.00000      84.3600 
    230.0000       5.0000      2.00000      75.3190 
    235.0000       5.0000      2.00000     105.5000 
    240.0000       5.0000      2.00000     104.4800 
    245.0000       5.0000      2.00000      82.6720 
    250.0000       5.0000      2.00000      97.7350 
    255.0000       5.0000      2.00000     105.2400 
    260.0000       5.0000      2.00000      90.1220 
      0.0000      10.0000      1.00000      19.3760 
      5.0000      10.0000      1.00000      12.7760 
     10.0000      10.0000      1.00000      10.5760 
     15.0000      10.0000      1.00000      12.9100 
     20.0000      10.0000      1.00000      10.0050 
     25.0000      10.0000      1.00000      11.3440 
     30.0000      10.0000      1.00000      11.1340 
     35.0000      10.0000      1.00000      12.6850 
     40.0000      10.0000      1.00000      14.3450 
     45.0000      10.0000      1.00000      12.8810 
     50.0000      10.0000      1.00000      13.9130 
     55.0000      10.0000      1.00000      16.9320 
     60.0000      10.0000      1.00000      18.3540 
     65.0000      10.0000      1.00000      22.1330 
     70.0000      10.0000      1.00000      27.2350 
     75.0000      10.0000      1.00000      33.7800 
     80.0000      10.0000      1.00000      38.7910 
     85.0000      10.0000      1.00000      41.2210 
     90.0000      10.0000      1.00000      52.2080 
     95.0000      10.0000      1.00000      59.1290 
    100.0000      10.0000      1.00000      42.3430 
    105.0000      10.0000      1.00000      43.6690 
    110.0000      10.0000      1.00000      48.9750 
    115.0000      10.0000      1.00000      58.0540 
    120.0000      10.0000      1.00000      51.6030 
    125.0000      10.0000      1.00000      61.1700 
    130.0000      10.0000      1.00000      70.9210 
    135.0000      10.0000      1.00000      53.8130 
    140.0000      10.0000      1.00000      57.1230 
    145.0000      10.0000      1.00000      67.8760 
    150.0000      10.0000      1.00000      82.5190 
    155.0000      10.0000      1.00000      72.1480 
    160.0000      10.0000      1.00000      80.5330 
    165.0000      10.0000      1.00000      99.5600 
    170.0000      10.0000      1.00000      93.8250 
    175.0000      10.0000      1.00000     100.6800 
    180.0000      10.0000      1.00000     111.7000 
    185.0000      10.0000      1.00000     108.5100 
    190.0000      10.0000      1.00000      95.9140 
    195.0000      10.0000      1.00000      93.6960 
    200.0000      10.0000      1.00000      99.3390 
    205.0000      10.0000      1.00000     116.7300 
    210.0000      10.0000      1.00000     116.1100 
    215.0000      10.0000      1.00000      79.9110 
    220.0000      10.0000      1.00000      86.9290 
    225.0000      10.0000      1.00000     100.9800 
    230.0000      10.0000      1.00000     121.4700 
    235.0000      10.0000      1.00000     110.9900 
    240.0000      10.0000      1.00000      90.2930 
    245.0000      10.0000      1.00000      66.5010 
    250.0000      10.0000      1.00000      88.6030 
      0.0000       5.0000      3.00000      26.2820 
      5.0000       5.0000      3.00000      18.2260 
     10.0000       5.0000      3.00000      16.6350 
     15.0000       5.0000      3.00000      20.8410 
     20.0000       5.0000      3.00000      24.0520 
     25.0000       5.0000      3.00000      12.1570 
     30.0000       5.0000      3.00000      12.1340 
     35.0000       5.0000      3.00000      14.1660 
     40.0000       5.0000      3.00000      27.5100 
     45.0000       5.0000      3.00000      26.4370 
     50.0000       5.0000      3.00000      30.9790 
     55.0000       5.0000      3.00000      28.7450 
     60.0000       5.0000      3.00000      25.6940 
     65.0000       5.0000      3.00000      28.9610 
     70.0000       5.0000      3.00000      28.9770 
     75.0000       5.0000      3.00000      32.4390 
     80.0000       5.0000      3.00000      28.9060 
     85.0000       5.0000      3.00000      25.6470 
     90.0000       5.0000      3.00000      37.4910 
     95.0000       5.0000      3.00000      34.5310 
    100.0000       5.0000      3.00000      33.0060 
    105.0000       5.0000      3.00000      25.8060 
    110.0000       5.0000      3.00000      32.9240 
    115.0000       5.0000      3.00000      45.9490 
    120.0000       5.0000      3.00000      42.9100 
    125.0000       5.0000      3.00000      50.8340 
    130.0000       5.0000      3.00000      49.0340 
    135.0000       5.0000      3.00000      32.1480 
    140.0000       5.0000      3.00000      39.8080 
    145.0000       5.0000      3.00000      41.0010 
    150.0000       5.0000      3.00000      53.2480 
    155.0000       5.0000      3.00000      62.7490 
    160.0000       5.0000      3.00000      70.8890 
    165.0000       5.0000      3.00000      84.2980 
    170.0000       5.0000      3.00000      85.5260 
    175.0000       5.0000      3.00000      89.4970 
    180.0000       5.0000      3.00000     113.6800 
    185.0000       5.0000      3.00000     126.6200 
    190.0000       5.0000      3.00000     116.1700 
    195.0000       5.0000      3.00000      88.8020 
    200.0000       5.0000      3.00000      87.0520 
    205.0000       5.0000      3.00000     103.7200 
    210.0000       5.0000      3.00000     127.0100 
    215.0000       5.0000      3.00000     120.0200 
    220.0000       5.0000      3.00000      65.5500 
    225.0000       5.0000      3.00000      62.9610 
    230.0000       5.0000      3.00000      71.4130 
    235.0000       5.0000      3.00000      85.1870 
    240.0000       5.0000      3.00000      69.0280 
    245.0000       5.0000      3.00000      78.4680 
    250.0000       5.0000      3.00000      78.1170 
    255.0000       5.0000      3.00000      95.4880 
      0.0000       5.0000      4.00000      18.6360 
      5.0000       5.0000      4.00000      15.0580 
     10.0000       5.0000      4.00000      12.8940 
     15.0000       5.0000      4.00000      11.3780 
     20.0000       5.0000      4.00000      15.0210 
     25.0000       5.0000      4.00000      14.3580 
     30.0000       5.0000      4.00000      14.5460 
     35.0000       5.0000      4.00000      14.9760 
     40.0000       5.0000      4.00000      23.7200 
     45.0000       5.0000      4.00000      21.7300 
     50.0000       5.0000      4.00000      17.9780 
     55.0000       5.0000      4.00000      14.2040 
     60.0000       5.0000      4.00000      17.3400 
     65.0000       5.0000      4.00000      28.1550 
     70.0000       5.0000      4.00000      23.7610 
     75.0000       5.0000      4.00000      20.3940 
     80.0000       5.0000      4.00000      39.4370 
     85.0000       5.0000      4.00000      46.1010 
     90.0000       5.0000      4.00000      55.9390 
     95.0000       5.0000      4.00000      51.6090 
    100.0000       5.0000      4.00000      32.1650 
    105.0000       5.0000      4.00000      26.2250 
    110.0000       5.0000      4.00000      27.3160 
    115.0000       5.0000      4.00000      50.3420 
    120.0000       5.0000      4.00000      58.9800 
    125.0000       5.0000      4.00000      54.9640 
    130.0000       5.0000      4.00000      52.3900 
    135.0000       5.0000      4.00000      44.4360 
    140.0000       5.0000      4.00000      45.7060 
    145.0000       5.0000      4.00000      49.2680 
    150.0000       5.0000      4.00000      49.9000 
    155.0000       5.0000      4.00000      50.8420 
    160.0000       5.0000      4.00000      78.4600 
    165.0000       5.0000      4.00000      92.4970 
    170.0000       5.0000      4.00000      75.5740 
    175.0000       5.0000      4.00000      97.6480 
    180.0000       5.0000      4.00000      95.9580 
    185.0000       5.0000      4.00000      75.6710 
    190.0000       5.0000      4.00000      82.1830 
    195.0000       5.0000      4.00000      83.9710 
    200.0000       5.0000      4.00000     101.2800 
    205.0000       5.0000      4.00000     120.3800 
    210.0000       5.0000      4.00000     125.2900 
    215.0000       5.0000      4.00000     112.1600 
    220.0000       5.0000      4.00000      86.6640 
    225.0000       5.0000      4.00000      50.8510 
    230.0000       5.0000      4.00000      57.2700 
    235.0000       5.0000      4.00000      58.9460 
    240.0000       5.0000      4.00000      56.8610 
    245.0000       5.0000      4.00000      47.2480 
    250.0000       5.0000      4.00000      66.7960 
      0.0000      15.0000      1.00000      12.6520 
      5.0000      15.0000      1.00000      12.4820 
     10.0000      15.0000      1.00000      14.7750 
     15.0000      15.0000      1.00000       9.7783 
     20.0000      15.0000      1.00000       9.9851 
     25.0000      15.0000      1.00000       9.8651 
     30.0000      15.0000      1.00000      14.8150 
     35.0000      15.0000      1.00000      16.5490 
     40.0000      15.0000      1.00000      16.6880 
     45.0000      15.0000      1.00000      12.8100 
     50.0000      15.0000      1.00000      12.9790 
     55.0000      15.0000      1.00000      15.9660 
     60.0000      15.0000      1.00000      24.9170 
     65.0000      15.0000      1.00000      30.2100 
     70.0000      15.0000      1.00000      29.1480 
     75.0000      15.0000      1.00000      35.4280 
     80.0000      15.0000      1.00000      41.6660 
     85.0000      15.0000      1.00000      47.1290 
     90.0000      15.0000      1.00000      53.7440 
     95.0000      15.0000      1.00000      41.4580 
    100.0000      15.0000      1.00000      30.4640 
    105.0000      15.0000      1.00000      42.9320 
    110.0000      15.0000      1.00000      42.9300 
    115.0000      15.0000      1.00000      45.0530 
    120.0000      15.0000      1.00000      43.1330 
    125.0000      15.0000      1.00000      34.7440 
    130.0000      15.0000      1.00000      36.3820 
    135.0000      15.0000      1.00000      40.2010 
    140.0000      15.0000      1.00000      39.9830 
    145.0000      15.0000      1.00000      34.5950 
    150.0000      15.0000      1.00000      60.4960 
    155.0000      15.0000      1.00000      93.7220 
    160.0000      15.0000      1.00000      97.1350 
    165.0000      15.0000      1.00000      63.8810 
    170.0000      15.0000      1.00000      75.6880 
    175.0000      15.0000      1.00000      86.2230 
    180.0000      15.0000      1.00000      65.9770 
    185.0000      15.0000      1.00000      65.7770 
    190.0000      15.0000      1.00000      64.9310 
    195.0000      15.0000      1.00000      96.7870 
    200.0000      15.0000      1.00000      95.4990 
    205.0000      15.0000      1.00000      85.9020 
    210.0000      15.0000      1.00000      70.4060 
    215.0000      15.0000      1.00000      65.8240 
    220.0000      15.0000      1.00000      82.4960 
    225.0000      15.0000      1.00000      91.7520 
    230.0000      15.0000      1.00000      74.0200 
    235.0000      15.0000      1.00000      78.2320 
      0.0000      10.0000      2.00000      15.2920 
      5.0000      10.0000      2.00000      14.3820 
     10.0000      10.0000      2.00000      16.2230 
     15.0000      10.0000      2.00000      15.7950 
     20.0000      10.0000      2.00000      20.7690 
     25.0000      10.0000      2.00000      22.7820 
     30.0000      10.0000      2.00000      17.0460 
     35.0000      10.0000      2.00000      19.8050 
     40.0000      10.0000      2.00000      26.8110 
     45.0000      10.0000      2.00000      30.8860 
     50.0000      10.0000      2.00000      27.0650 
     55.0000      10.0000      2.00000      32.4080 
     60.0000      10.0000      2.00000      28.8630 
     65.0000      10.0000      2.00000      24.0570 
     70.0000      10.0000      2.00000      20.3430 
     75.0000      10.0000      2.00000      27.9040 
     80.0000      10.0000      2.00000      25.6740 
     85.0000      10.0000      2.00000      26.4500 
     90.0000      10.0000      2.00000      29.3840 
     95.0000      10.0000      2.00000      32.4300 
    100.0000      10.0000      2.00000      37.1800 
    105.0000      10.0000      2.00000      39.1110 
    110.0000      10.0000      2.00000      39.6260 
    115.0000      10.0000      2.00000      57.2480 
    120.0000      10.0000      2.00000      53.3450 
    125.0000      10.0000      2.00000      54.9170 
    130.0000      10.0000      2.00000      57.2340 
    135.0000      10.0000      2.00000      52.4180 
    140.0000      10.0000      2.00000      42.7020 
    145.0000      10.0000      2.00000      68.8270 
    150.0000      10.0000      2.00000      68.9040 
    155.0000      10.0000      2.00000      89.5540 
    160.0000      10.0000      2.00000      83.9790 
    165.0000      10.0000      2.00000      79.5230 
    170.0000      10.0000      2.00000      70.4420 
    175.0000      10.0000      2.00000      74.7860 
    180.0000      10.0000      2.00000      77.2640 
    185.0000      10.0000      2.00000      84.3510 
    190.0000      10.0000      2.00000      82.1910 
    195.0000      10.0000      2.00000      95.4730 
    200.0000      10.0000      2.00000      90.5190 
    205.0000      10.0000      2.00000      98.3180 
    210.0000      10.0000      2.00000      84.6800 
    215.0000      10.0000      2.00000      73.1160 
    220.0000      10.0000      2.00000      73.3890 
    225.0000      10.0000      2.00000      94.3290 
    230.0000      10.0000      2.00000     106.5400 
    235.0000      10.0000      2.00000      95.7740 
    240.0000      10.0000      2.00000     113.6200 
      0.0000      20.0000      1.00000      15.3580 
      5.0000      20.0000      1.00000      16.7490 
     10.0000      20.0000      1.00000      12.9970 
     15.0000      20.0000      1.00000      12.8480 
     20.0000      20.0000      1.00000      14.8640 
     25.0000      20.0000      1.00000      12.6570 
     30.0000      20.0000      1.00000      21.7110 
     35.0000      20.0000      1.00000      27.8660 
     40.0000      20.0000      1.00000      26.7590 
     45.0000      20.0000      1.00000      20.3410 
     50.0000      20.0000      1.00000      17.5140 
     55.0000      20.0000      1.00000      20.7130 
     60.0000      20.0000      1.00000      30.9780 
     65.0000      20.0000      1.00000      37.0610 
     70.0000      20.0000      1.00000      42.1440 
     75.0000      20.0000      1.00000      43.7450 
     80.0000      20.0000      1.00000      42.1640 
     85.0000      20.0000      1.00000      39.2090 
     90.0000      20.0000      1.00000      37.6950 
     95.0000      20.0000      1.00000      38.9520 
    100.0000      20.0000      1.00000      44.1190 
    105.0000      20.0000      1.00000      39.3580 
    110.0000      20.0000      1.00000      41.0150 
    115.0000      20.0000      1.00000      32.1710 
    120.0000      20.0000      1.00000      30.2710 
    125.0000      20.0000      1.00000      27.7690 
    130.0000      20.0000      1.00000      34.1710 
    135.0000      20.0000      1.00000      24.5510 
    140.0000      20.0000      1.00000      44.4610 
    145.0000      20.0000      1.00000      70.8840 
    150.0000      20.0000      1.00000      76.7420 
    155.0000      20.0000      1.00000      73.5340 
    160.0000      20.0000      1.00000      59.4940 
    165.0000      20.0000      1.00000      58.0840 
    170.0000      20.0000      1.00000      53.1280 
    175.0000      20.0000      1.00000      45.5590 
    180.0000      20.0000      1.00000      54.8520 
    185.0000      20.0000      1.00000      77.4380 
    190.0000      20.0000      1.00000      92.9500 
    195.0000      20.0000      1.00000      93.2900 
    200.0000      20.0000      1.00000      82.7450 
    205.0000      20.0000      1.00000      81.0910 
    210.0000      20.0000      1.00000      93.8500 
    215.0000      20.0000      1.00000     117.1500 
    220.0000      20.0000      1.00000     116.8800 
      0.0000      10.0000      3.00000      19.5730 
      5.0000      10.0000      3.00000      17.5500 
     10.0000      10.0000      3.00000      18.8730 
     15.0000      10.0000      3.00000      24.2250 
     20.0000      10.0000      3.00000      24.6360 
     25.0000      10.0000      3.00000      22.9470 
     30.0000      10.0000      3.00000      23.0620 
     35.0000      10.0000      3.00000      23.8940 
     40.0000      10.0000      3.00000      28.9220 
     45.0000      10.0000      3.00000      30.8600 
     50.0000      10.0000      3.00000      49.6510 
     55.0000      10.0000      3.00000      36.1080 
     60.0000      10.0000      3.00000      42.0420 
     65.0000      10.0000      3.00000      48.2900 
     70.0000      10.0000      3.00000      48.1150 
     75.0000      10.0000      3.00000      51.7060 
     80.0000      10.0000      3.00000      48.1500 
     85.0000      10.0000      3.00000      52.5820 
     90.0000      10.0000      3.00000      55.3630 
     95.0000      10.0000      3.00000      39.4220 
    100.0000      10.0000      3.00000      35.2530 
    105.0000      10.0000      3.00000      43.4700 
    110.0000      10.0000      3.00000      48.2570 
    115.0000      10.0000      3.00000      60.4220 
    120.0000      10.0000      3.00000      71.1540 
    125.0000      10.0000      3.00000      55.8080 
    130.0000      10.0000      3.00000      50.8850 
    135.0000      10.0000      3.00000      60.2060 
    140.0000      10.0000      3.00000      61.7580 
    145.0000      10.0000      3.00000      61.9310 
    150.0000      10.0000      3.00000      66.8720 
    155.0000      10.0000      3.00000      81.5000 
    160.0000      10.0000      3.00000      93.6680 
    165.0000      10.0000      3.00000      72.1880 
    170.0000      10.0000      3.00000      70.0470 
    175.0000      10.0000      3.00000      88.9430 
    180.0000      10.0000      3.00000      97.6090 
    185.0000      10.0000      3.00000      64.8410 
    190.0000      10.0000      3.00000      67.9620 
    195.0000      10.0000      3.00000      86.7490 
    200.0000      10.0000      3.00000      63.0350 
    205.0000      10.0000      3.00000      68.4830 
    210.0000      10.0000      3.00000      94.4380 
    215.0000      10.0000      3.00000      98.3960 
    220.0000      10.0000      3.00000      78.0120 
    225.0000      10.0000      3.00000      92.9910 
    230.0000      10.0000      3.00000      93.8560 
      0.0000      25.0000      1.00000      19.6310 
      5.0000      25.0000      1.00000      12.4720 
     10.0000      25.0000      1.00000      12.0210 
     15.0000      25.0000      1.00000      13.4790 
     20.0000      25.0000      1.00000      13.2230 
     25.0000      25.0000      1.00000      26.0170 
     30.0000      25.0000      1.00000      28.8090 
     35.0000      25.0000      1.00000      24.5980 
     40.0000      25.0000      1.00000      24.5640 
     45.0000      25.0000      1.00000      30.9600 
     50.0000      25.0000      1.00000      31.5940 
     55.0000      25.0000      1.00000      47.7370 
     60.0000      25.0000      1.00000      41.1180 
     65.0000      25.0000      1.00000      47.5100 
     70.0000      25.0000      1.00000      45.0550 
     75.0000      25.0000      1.00000      48.3240 
     80.0000      25.0000      1.00000      43.0560 
     85.0000      25.0000      1.00000      40.0880 
     90.0000      25.0000      1.00000      41.5290 
     95.0000      25.0000      1.00000      42.8860 
    100.0000      25.0000      1.00000      39.9900 
    105.0000      25.0000      1.00000      33.8470 
    110.0000      25.0000      1.00000      34.5480 
    115.0000      25.0000      1.00000      32.7820 
    120.0000      25.0000      1.00000      31.8080 
    125.0000      25.0000      1.00000      28.8450 
    130.0000      25.0000      1.00000      34.3920 
    135.0000      25.0000      1.00000      40.3860 
    140.0000      25.0000      1.00000      54.6930 
    145.0000      25.0000      1.00000      55.0550 
    150.0000      25.0000      1.00000      53.9610 
    155.0000      25.0000      1.00000      46.3860 
    160.0000      25.0000      1.00000      44.8700 
    165.0000      25.0000      1.00000      44.2080 
    170.0000      25.0000      1.00000      44.6470 
    175.0000      25.0000      1.00000      52.6070 
    180.0000      25.0000      1.00000      70.6820 
    185.0000      25.0000      1.00000      84.9990 
    190.0000      25.0000      1.00000      83.0400 
    195.0000      25.0000      1.00000      80.0880 
    200.0000      25.0000      1.00000      81.8210 
    205.0000      25.0000      1.00000      87.3480 
      0.0000      15.0000      2.00000      15.8140 
      5.0000      15.0000      2.00000      16.1000 
     10.0000      15.0000      2.00000      18.9590 
     15.0000      15.0000      2.00000      18.1140 
     20.0000      15.0000      2.00000      16.6680 
     25.0000      15.0000      2.00000      21.4550 
     30.0000      15.0000      2.00000      25.2860 
     35.0000      15.0000      2.00000      35.4270 
     40.0000      15.0000      2.00000      31.8760 
     45.0000      15.0000      2.00000      22.5110 
     50.0000      15.0000      2.00000      23.5050 
     55.0000      15.0000      2.00000      24.5170 
     60.0000      15.0000      2.00000      30.9530 
     65.0000      15.0000      2.00000      38.7820 
     70.0000      15.0000      2.00000      41.7560 
     75.0000      15.0000      2.00000      46.3170 
     80.0000      15.0000      2.00000      46.3250 
     85.0000      15.0000      2.00000      46.7700 
     90.0000      15.0000      2.00000      47.4780 
     95.0000      15.0000      2.00000      50.4030 
    100.0000      15.0000      2.00000      45.0910 
    105.0000      15.0000      2.00000      27.4390 
    110.0000      15.0000      2.00000      44.0820 
    115.0000      15.0000      2.00000      44.8290 
    120.0000      15.0000      2.00000      42.1660 
    125.0000      15.0000      2.00000      25.7020 
    130.0000      15.0000      2.00000      41.5290 
    135.0000      15.0000      2.00000      28.2020 
    140.0000      15.0000      2.00000      29.8840 
    145.0000      15.0000      2.00000      49.8900 
    150.0000      15.0000      2.00000      41.5740 
    155.0000      15.0000      2.00000      47.6070 
    160.0000      15.0000      2.00000      53.3820 
    165.0000      15.0000      2.00000      44.8800 
    170.0000      15.0000      2.00000      56.0220 
    175.0000      15.0000      2.00000      61.5790 
    180.0000      15.0000      2.00000      53.1330 
    185.0000      15.0000      2.00000      55.3510 
    190.0000      15.0000      2.00000      49.3030 
    195.0000      15.0000      2.00000      72.1210 
    200.0000      15.0000      2.00000      81.5570 
    205.0000      15.0000      2.00000      80.1880 
    210.0000      15.0000      2.00000      92.0390 
    215.0000      15.0000      2.00000      78.3680 
    220.0000      15.0000      2.00000      85.5250 
      0.0000      10.0000      4.00000      42.6670 
      5.0000      10.0000      4.00000      30.0820 
     10.0000      10.0000      4.00000      29.3170 
     15.0000      10.0000      4.00000      30.6920 
     20.0000      10.0000      4.00000      30.4530 
     25.0000      10.0000      4.00000      26.0660 
     30.0000      10.0000      4.00000      31.2930 
     35.0000      10.0000      4.00000      29.6750 
     40.0000      10.0000      4.00000      35.7550 
     45.0000      10.0000      4.00000      36.4520 
     50.0000      10.0000      4.00000      33.4170 
     55.0000      10.0000      4.00000      34.5390 
     60.0000      10.0000      4.00000      65.5480 
     65.0000      10.0000      4.00000      44.2370 
     70.0000      10.0000      4.00000      48.1830 
     75.0000      10.0000      4.00000      53.3960 
     80.0000      10.0000      4.00000      57.5060 
     85.0000      10.0000      4.00000      58.7770 
     90.0000      10.0000      4.00000      62.1350 
     95.0000      10.0000      4.00000      59.3000 
    100.0000      10.0000      4.00000      49.4450 
    105.0000      10.0000      4.00000      42.3120 
    110.0000      10.0000      4.00000      44.1710 
    115.0000      10.0000      4.00000      45.7400 
    120.0000      10.0000      4.00000      44.8510 
    125.0000      10.0000      4.00000      44.0360 
    130.0000      10.0000      4.00000      46.4290 
    135.0000      10.0000      4.00000      47.5840 
    140.0000      10.0000      4.00000      45.6060 
    145.0000      10.0000      4.00000      46.8780 
    150.0000      10.0000      4.00000      48.1270 
    155.0000      10.0000      4.00000      81.4110 
    160.0000      10.0000      4.00000      86.6900 
    165.0000      10.0000      4.00000      73.2180 
    170.0000      10.0000      4.00000      80.4470 
    175.0000      10.0000      4.00000      98.3240 
    180.0000      10.0000      4.00000      96.6480 
    185.0000      10.0000      4.00000      88.6550 
    190.0000      10.0000      4.00000      79.5680 
    195.0000      10.0000      4.00000      71.9920 
    200.0000      10.0000      4.00000      84.4060 
    205.0000      10.0000      4.00000     106.4400 
    210.0000      10.0000      4.00000     137.1200 
    215.0000      10.0000      4.00000     126.2800 
    220.0000      10.0000      4.00000     126.4300 
      0.0000      30.0000      1.00000      18.2990 
      5.0000      30.0000      1.00000      16.2880 
     10.0000      30.0000      1.00000      16.4310 
     15.0000      30.0000      1.00000      17.1900 
     20.0000      30.0000      1.00000      18.0750 
     25.0000      30.0000      1.00000      21.2050 
     30.0000      30.0000      1.00000      24.6430 
     35.0000      30.0000      1.00000      30.2580 
     40.0000      30.0000      1.00000      33.7730 
     45.0000      30.0000      1.00000      35.7370 
     50.0000      30.0000      1.00000      38.9760 
     55.0000      30.0000      1.00000      42.6400 
     60.0000      30.0000      1.00000      45.3440 
     65.0000      30.0000      1.00000      45.1450 
     70.0000      30.0000      1.00000      48.2750 
     75.0000      30.0000      1.00000      49.1890 
     80.0000      30.0000      1.00000      44.3850 
     85.0000      30.0000      1.00000      47.2010 
     90.0000      30.0000      1.00000      44.9920 
     95.0000      30.0000      1.00000      41.2990 
    100.0000      30.0000      1.00000      42.1710 
    105.0000      30.0000      1.00000      37.6390 
    110.0000      30.0000      1.00000      36.2680 
    115.0000      30.0000      1.00000      33.3610 
    120.0000      30.0000      1.00000      36.8190 
    125.0000      30.0000      1.00000      44.6410 
    130.0000      30.0000      1.00000      42.0600 
    135.0000      30.0000      1.00000      44.2770 
    140.0000      30.0000      1.00000      47.8780 
    145.0000      30.0000      1.00000      34.2830 
    150.0000      30.0000      1.00000      45.1540 
    155.0000      30.0000      1.00000      40.0520 
    160.0000      30.0000      1.00000      47.1710 
    165.0000      30.0000      1.00000      52.7210 
    170.0000      30.0000      1.00000      57.9220 
    175.0000      30.0000      1.00000      66.9860 
    180.0000      30.0000      1.00000      75.4150 
    185.0000      30.0000      1.00000      83.3450 
    190.0000      30.0000      1.00000      82.1890 
      0.0000      20.0000      2.00000      23.0240 
      5.0000      20.0000      2.00000      18.2130 
     10.0000      20.0000      2.00000      29.0470 
     15.0000      20.0000      2.00000      14.4630 
     20.0000      20.0000      2.00000      17.4410 
     25.0000      20.0000      2.00000      29.3660 
     30.0000      20.0000      2.00000      24.1030 
     35.0000      20.0000      2.00000      44.6680 
     40.0000      20.0000      2.00000      34.2860 
     45.0000      20.0000      2.00000      42.0890 
     50.0000      20.0000      2.00000      44.9640 
     55.0000      20.0000      2.00000      40.0820 
     60.0000      20.0000      2.00000      47.0580 
     65.0000      20.0000      2.00000      42.0120 
     70.0000      20.0000      2.00000      57.0540 
     75.0000      20.0000      2.00000      47.9220 
     80.0000      20.0000      2.00000      58.0940 
     85.0000      20.0000      2.00000      55.9280 
     90.0000      20.0000      2.00000      48.4350 
     95.0000      20.0000      2.00000      42.7920 
    100.0000      20.0000      2.00000      42.7820 
    105.0000      20.0000      2.00000      41.7820 
    110.0000      20.0000      2.00000      42.2450 
    115.0000      20.0000      2.00000      38.5340 
    120.0000      20.0000      2.00000      33.5180 
    125.0000      20.0000      2.00000      35.9470 
    130.0000      20.0000      2.00000      53.0120 
    135.0000      20.0000      2.00000      45.2220 
    140.0000      20.0000      2.00000      44.7000 
    145.0000      20.0000      2.00000      46.5320 
    150.0000      20.0000      2.00000      48.2980 
    155.0000      20.0000      2.00000      47.6660 
    160.0000      20.0000      2.00000      49.9730 
    165.0000      20.0000      2.00000      53.3980 
    170.0000      20.0000      2.00000      56.4610 
    175.0000      20.0000      2.00000      52.5250 
    180.0000      20.0000      2.00000      53.4330 
    185.0000      20.0000      2.00000      56.7140 
    190.0000      20.0000      2.00000      66.2910 
    195.0000      20.0000      2.00000      64.7760 
    200.0000      20.0000      2.00000      59.7370 
      0.0000      15.0000      3.00000      19.4780 
      5.0000      15.0000      3.00000      21.2340 
     10.0000      15.0000      3.00000      28.7080 
     15.0000      15.0000      3.00000      19.5230 
     20.0000      15.0000      3.00000      21.2810 
     25.0000      15.0000      3.00000      28.0660 
     30.0000      15.0000      3.00000      41.8700 
     35.0000      15.0000      3.00000      47.7280 
     40.0000      15.0000      3.00000      43.2840 
     45.0000      15.0000      3.00000      30.0770 
     50.0000      15.0000      3.00000      34.8200 
     55.0000      15.0000      3.00000      36.6240 
     60.0000      15.0000      3.00000      37.1150 
     65.0000      15.0000      3.00000      66.6860 
     70.0000      15.0000      3.00000      85.4780 
     75.0000      15.0000      3.00000      58.7420 
     80.0000      15.0000      3.00000      53.7670 
     85.0000      15.0000      3.00000      69.0320 
     90.0000      15.0000      3.00000      80.9670 
     95.0000      15.0000      3.00000      32.6700 
    100.0000      15.0000      3.00000      46.5770 
    105.0000      15.0000      3.00000      28.6280 
    110.0000      15.0000      3.00000      38.4180 
    115.0000      15.0000      3.00000      50.8750 
    120.0000      15.0000      3.00000      32.6680 
    125.0000      15.0000      3.00000      34.6840 
    130.0000      15.0000      3.00000      41.8740 
    135.0000      15.0000      3.00000      39.8330 
    140.0000      15.0000      3.00000      37.8060 
    145.0000      15.0000      3.00000      43.7210 
    150.0000      15.0000      3.00000      49.1880 
    155.0000      15.0000      3.00000      49.0160 
    160.0000      15.0000      3.00000      44.1760 
    165.0000      15.0000      3.00000      62.0070 
    170.0000      15.0000      3.00000      75.0340 
    175.0000      15.0000      3.00000      95.1770 
    180.0000      15.0000      3.00000      64.6900 
    185.0000      15.0000      3.00000      62.7320 
    190.0000      15.0000      3.00000      68.2780 
    195.0000      15.0000      3.00000      73.3570 
    200.0000      15.0000      3.00000      61.5310 
    205.0000      15.0000      3.00000      76.4860 
      0.0000      25.0000      2.00000      33.6820 
      5.0000      25.0000      2.00000      29.0580 
     10.0000      25.0000      2.00000      24.1190 
     15.0000      25.0000      2.00000      25.1960 
     20.0000      25.0000      2.00000      27.2600 
     25.0000      25.0000      2.00000      27.5130 
     30.0000      25.0000      2.00000      31.6500 
     35.0000      25.0000      2.00000      36.4950 
     40.0000      25.0000      2.00000      41.1200 
     45.0000      25.0000      2.00000      45.5020 
     50.0000      25.0000      2.00000      46.4820 
     55.0000      25.0000      2.00000      47.6260 
     60.0000      25.0000      2.00000      49.6250 
     65.0000      25.0000      2.00000      57.3920 
     70.0000      25.0000      2.00000      52.3520 
     75.0000      25.0000      2.00000      56.7920 
     80.0000      25.0000      2.00000      53.9260 
     85.0000      25.0000      2.00000      51.9130 
     90.0000      25.0000      2.00000      49.6530 
     95.0000      25.0000      2.00000      57.0060 
    100.0000      25.0000      2.00000      48.1140 
    105.0000      25.0000      2.00000      47.9630 
    110.0000      25.0000      2.00000      50.0220 
    115.0000      25.0000      2.00000      55.9060 
    120.0000      25.0000      2.00000      48.9370 
    125.0000      25.0000      2.00000      48.8590 
    130.0000      25.0000      2.00000      50.1280 
    135.0000      25.0000      2.00000      48.9140 
    140.0000      25.0000      2.00000      52.9860 
    145.0000      25.0000      2.00000      55.3630 
    150.0000      25.0000      2.00000      59.7090 
    155.0000      25.0000      2.00000      60.8560 
    160.0000      25.0000      2.00000      66.7010 
    165.0000      25.0000      2.00000      67.6090 
    170.0000      25.0000      2.00000      68.5860 
    175.0000      25.0000      2.00000      76.8390 
    180.0000      25.0000      2.00000      89.0080 
      0.0000      20.0000      3.00000      44.7900 
      5.0000      20.0000      3.00000      39.5750 
     10.0000      20.0000      3.00000      31.5890 
     15.0000      20.0000      3.00000      28.2070 
     20.0000      20.0000      3.00000      25.8020 
     25.0000      20.0000      3.00000      30.1810 
     30.0000      20.0000      3.00000      37.0900 
     35.0000      20.0000      3.00000      37.7350 
     40.0000      20.0000      3.00000      37.7280 
     45.0000      20.0000      3.00000      40.4290 
     50.0000      20.0000      3.00000      47.4020 
     55.0000      20.0000      3.00000      54.4000 
     60.0000      20.0000      3.00000      59.9260 
     65.0000      20.0000      3.00000      53.0550 
     70.0000      20.0000      3.00000      58.8820 
     75.0000      20.0000      3.00000      48.6410 
     80.0000      20.0000      3.00000      55.9210 
     85.0000      20.0000      3.00000      61.9520 
     90.0000      20.0000      3.00000      54.7900 
     95.0000      20.0000      3.00000      50.7920 
    100.0000      20.0000      3.00000      58.2540 
    105.0000      20.0000      3.00000      55.4250 
    110.0000      20.0000      3.00000      60.2490 
    115.0000      20.0000      3.00000      59.2410 
    120.0000      20.0000      3.00000      59.8380 
    125.0000      20.0000      3.00000      54.5110 
    130.0000      20.0000      3.00000      55.0800 
    135.0000      20.0000      3.00000      56.1190 
    140.0000      20.0000      3.00000      48.4530 
    145.0000      20.0000      3.00000      60.2940 
    150.0000      20.0000      3.00000      62.7030 
    155.0000      20.0000      3.00000      66.5320 
    160.0000      20.0000      3.00000      66.5990 
    165.0000      20.0000      3.00000      77.7440 
    170.0000      20.0000      3.00000      80.9030 
    175.0000      20.0000      3.00000      81.2220 
    180.0000      20.0000      3.00000      86.5910 
      0.0000      30.0000      2.00000      46.8590 
      5.0000      30.0000      2.00000      41.4280 
     10.0000      30.0000      2.00000      36.6960 
     15.0000      30.0000      2.00000      32.3670 
     20.0000      30.0000      2.00000      35.2590 
     25.0000      30.0000      2.00000      37.9910 
     30.0000      30.0000      2.00000      38.4080 
     35.0000      30.0000      2.00000      44.1440 
     40.0000      30.0000      2.00000      47.5630 
     45.0000      30.0000      2.00000      52.6590 
     50.0000      30.0000      2.00000      48.6440 
     55.0000      30.0000      2.00000      49.6320 
     60.0000      30.0000      2.00000      54.6850 
     65.0000      30.0000      2.00000      49.3590 
     70.0000      30.0000      2.00000      55.4770 
     75.0000      30.0000      2.00000      59.7550 
     80.0000      30.0000      2.00000      60.6450 
     85.0000      30.0000      2.00000      59.8280 
     90.0000      30.0000      2.00000      63.5590 
     95.0000      30.0000      2.00000      76.4020 
    100.0000      30.0000      2.00000      73.9000 
    105.0000      30.0000      2.00000      62.2290 
    110.0000      30.0000      2.00000      72.5230 
    115.0000      30.0000      2.00000      65.1350 
    120.0000      30.0000      2.00000      65.6600 
    125.0000      30.0000      2.00000      61.0440 
    130.0000      30.0000      2.00000      55.1930 
    135.0000      30.0000      2.00000      62.8880 
    140.0000      30.0000      2.00000      63.8090 
    145.0000      30.0000      2.00000      76.7560 
    150.0000      30.0000      2.00000      69.8400 
    155.0000      30.0000      2.00000      75.3370 
    160.0000      30.0000      2.00000      87.0450 
      0.0000      25.0000      3.00000      64.9960 
      5.0000      25.0000      3.00000      64.4620 
     10.0000      25.0000      3.00000      50.0850 
     15.0000      25.0000      3.00000      36.5160 
     20.0000      25.0000      3.00000      35.5160 
     25.0000      25.0000      3.00000      32.8060 
     30.0000      25.0000      3.00000      32.5560 
     35.0000      25.0000      3.00000      34.8020 
     40.0000      25.0000      3.00000      53.1480 
     45.0000      25.0000      3.00000      54.1930 
     50.0000      25.0000      3.00000      51.9590 
     55.0000      25.0000      3.00000      51.7350 
     60.0000      25.0000      3.00000      52.4750 
     65.0000      25.0000      3.00000      67.6700 
     70.0000      25.0000      3.00000      58.1630 
     75.0000      25.0000      3.00000      62.9090 
     80.0000      25.0000      3.00000      75.5800 
     85.0000      25.0000      3.00000      71.1460 
     90.0000      25.0000      3.00000      65.1460 
     95.0000      25.0000      3.00000      95.5890 
    100.0000      25.0000      3.00000      97.9880 
    105.0000      25.0000      3.00000      91.7070 
    110.0000      25.0000      3.00000      93.2630 
    115.0000      25.0000      3.00000      94.7270 
    120.0000      25.0000      3.00000      77.9150 
    125.0000      25.0000      3.00000      80.7480 
    130.0000      25.0000      3.00000      79.0230 
    135.0000      25.0000      3.00000      72.5520 
    140.0000      25.0000      3.00000      90.3700 
    145.0000      25.0000      3.00000      79.8720 
    150.0000      25.0000      3.00000      90.7950 
    155.0000      25.0000      3.00000      77.1710 
      0.0000      30.0000      3.00000      67.0860 
      5.0000      30.0000      3.00000      58.0390 
     10.0000      30.0000      3.00000      50.1840 
     15.0000      30.0000      3.00000      44.7440 
     20.0000      30.0000      3.00000      42.0910 
     25.0000      30.0000      3.00000      48.0490 
     30.0000      30.0000      3.00000      45.6860 
     35.0000      30.0000      3.00000      48.6300 
     40.0000      30.0000      3.00000      53.3590 
     45.0000      30.0000      3.00000      56.3540 
     50.0000      30.0000      3.00000      62.8250 
     55.0000      30.0000      3.00000      57.2290 
     60.0000      30.0000      3.00000      73.8530 
     65.0000      30.0000      3.00000      81.7350 
     70.0000      30.0000      3.00000      83.7900 
     75.0000      30.0000      3.00000     103.6400 
     80.0000      30.0000      3.00000     107.7500 
     85.0000      30.0000      3.00000     117.3200 
     90.0000      30.0000      3.00000     108.1900 
     95.0000      30.0000      3.00000      89.1410 
    100.0000      30.0000      3.00000     113.8900 
    105.0000      30.0000      3.00000      88.3890 
    110.0000      30.0000      3.00000     122.7100 
    115.0000      30.0000      3.00000      89.1590 
    120.0000      30.0000      3.00000      65.6360 
    125.0000      30.0000      3.00000      73.0680 
    130.0000      30.0000      3.00000      77.5400 
2
29
      0.0000     428.0000
     10.0000     428.0000
     20.0000     429.0000
     30.0000     429.0000
     40.0000     429.5000
     50.0000     430.0000
     60.0000     430.5000
     70.0000     431.0000
     80.0000     431.5000
     90.0000     432.0000
    100.0000     432.5000
    110.0000     433.0000
    120.0000     433.5000
    130.0000     434.0000
    140.0000     434.0000
    150.0000     434.5000
    160.0000     435.0000
    170.0000     435.5000
    180.0000     436.0000
    190.0000     437.0000
    200.0000     437.0000
    210.0000     438.0000
    220.0000     438.5000
    230.0000     439.0000
    240.0000     440.0000
    250.0000     441.0000
    260.0000     442.0000
    270.0000     443.0000
    280.0000     444.0000
1
0
0
0
0
0
0
