# Supplementary material for: Geoelectrical resistivity data set for characterising crystalline basement aquifers in Basiri, Ado-Ekiti, southwestern Nigeria
Source: Data Brief. 2018 May 23;19:810–6. doi: 10.1016/j.dib.2018.05.091 (PMC5997927; doi:10.1016/j.dib.2018.05.091)
Supplement: Supplementary file 2 — Supplementary material [file mmc2.zip › Traverse 1.inv]

TRAVERSE 1
      2.5000
3
870
1
0
      7.5000,       5.0000,   1.00000,      30.024
     12.5000,       5.0000,   1.00000,      19.728
     17.5000,       5.0000,   1.00000,      13.437
     22.5000,       5.0000,   1.00000,      13.600
     27.5000,       5.0000,   1.00000,      9.2449
     32.5000,       5.0000,   1.00000,      9.2165
     37.5000,       5.0000,   1.00000,      9.9024
     42.5000,       5.0000,   1.00000,      11.905
     47.5000,       5.0000,   1.00000,      9.4309
     52.5000,       5.0000,   1.00000,      9.1453
     57.5000,       5.0000,   1.00000,      14.387
     62.5000,       5.0000,   1.00000,      29.434
     67.5000,       5.0000,   1.00000,      38.853
     72.5000,       5.0000,   1.00000,      41.086
     77.5000,       5.0000,   1.00000,      46.066
     82.5000,       5.0000,   1.00000,      44.057
     87.5000,       5.0000,   1.00000,      58.143
     92.5000,       5.0000,   1.00000,      78.428
     97.5000,       5.0000,   1.00000,      71.830
    102.5000,       5.0000,   1.00000,      65.547
    107.5000,       5.0000,   1.00000,      70.339
    112.5000,       5.0000,   1.00000,      71.752
    117.5000,       5.0000,   1.00000,      77.259
    122.5000,       5.0000,   1.00000,      84.184
    127.5000,       5.0000,   1.00000,      78.797
    132.5000,       5.0000,   1.00000,      75.364
    137.5000,       5.0000,   1.00000,      81.785
    142.5000,       5.0000,   1.00000,      80.235
    147.5000,       5.0000,   1.00000,      106.01
    152.5000,       5.0000,   1.00000,      108.23
    157.5000,       5.0000,   1.00000,      117.61
    162.5000,       5.0000,   1.00000,      112.15
    167.5000,       5.0000,   1.00000,      111.07
    172.5000,       5.0000,   1.00000,      103.04
    177.5000,       5.0000,   1.00000,      118.04
    182.5000,       5.0000,   1.00000,      109.11
    187.5000,       5.0000,   1.00000,      122.26
    192.5000,       5.0000,   1.00000,      121.72
    197.5000,       5.0000,   1.00000,      121.29
    202.5000,       5.0000,   1.00000,      135.20
    207.5000,       5.0000,   1.00000,      136.63
    212.5000,       5.0000,   1.00000,      122.84
    217.5000,       5.0000,   1.00000,      98.132
    222.5000,       5.0000,   1.00000,      127.01
    227.5000,       5.0000,   1.00000,      84.558
    232.5000,       5.0000,   1.00000,      75.203
    237.5000,       5.0000,   1.00000,      91.270
    242.5000,       5.0000,   1.00000,      115.91
    247.5000,       5.0000,   1.00000,      94.983
    252.5000,       5.0000,   1.00000,      119.44
    257.5000,       5.0000,   1.00000,      119.81
    262.5000,       5.0000,   1.00000,      90.420
    267.5000,       5.0000,   1.00000,      70.198
    272.5000,       5.0000,   1.00000,      88.612
     10.0000,       5.0000,   2.00000,      36.453
     15.0000,       5.0000,   2.00000,      17.080
     20.0000,       5.0000,   2.00000,      11.726
     25.0000,       5.0000,   2.00000,      11.277
     30.0000,       5.0000,   2.00000,      11.664
     35.0000,       5.0000,   2.00000,      9.2174
     40.0000,       5.0000,   2.00000,      9.3729
     45.0000,       5.0000,   2.00000,      9.5606
     50.0000,       5.0000,   2.00000,      9.2109
     55.0000,       5.0000,   2.00000,      14.532
     60.0000,       5.0000,   2.00000,      13.190
     65.0000,       5.0000,   2.00000,      16.845
     70.0000,       5.0000,   2.00000,      20.570
     75.0000,       5.0000,   2.00000,      27.477
     80.0000,       5.0000,   2.00000,      29.720
     85.0000,       5.0000,   2.00000,      27.042
     90.0000,       5.0000,   2.00000,      45.311
     95.0000,       5.0000,   2.00000,      45.488
    100.0000,       5.0000,   2.00000,      43.733
    105.0000,       5.0000,   2.00000,      62.149
    110.0000,       5.0000,   2.00000,      69.139
    115.0000,       5.0000,   2.00000,      66.322
    120.0000,       5.0000,   2.00000,      67.768
    125.0000,       5.0000,   2.00000,      57.618
    130.0000,       5.0000,   2.00000,      56.814
    135.0000,       5.0000,   2.00000,      68.489
    140.0000,       5.0000,   2.00000,      69.311
    145.0000,       5.0000,   2.00000,      89.930
    150.0000,       5.0000,   2.00000,      96.998
    155.0000,       5.0000,   2.00000,      71.428
    160.0000,       5.0000,   2.00000,      72.377
    165.0000,       5.0000,   2.00000,      87.099
    170.0000,       5.0000,   2.00000,      69.410
    175.0000,       5.0000,   2.00000,      63.366
    180.0000,       5.0000,   2.00000,      99.236
    185.0000,       5.0000,   2.00000,      95.814
    190.0000,       5.0000,   2.00000,      117.41
    195.0000,       5.0000,   2.00000,      126.27
    200.0000,       5.0000,   2.00000,      129.31
    205.0000,       5.0000,   2.00000,      120.70
    210.0000,       5.0000,   2.00000,      139.16
    215.0000,       5.0000,   2.00000,      135.65
    220.0000,       5.0000,   2.00000,      120.66
    225.0000,       5.0000,   2.00000,      112.10
    230.0000,       5.0000,   2.00000,      98.526
    235.0000,       5.0000,   2.00000,      84.360
    240.0000,       5.0000,   2.00000,      75.319
    245.0000,       5.0000,   2.00000,      105.50
    250.0000,       5.0000,   2.00000,      104.48
    255.0000,       5.0000,   2.00000,      82.672
    260.0000,       5.0000,   2.00000,      97.735
    265.0000,       5.0000,   2.00000,      105.24
    270.0000,       5.0000,   2.00000,      90.122
     15.0000,      10.0000,   1.00000,      19.376
     20.0000,      10.0000,   1.00000,      12.776
     25.0000,      10.0000,   1.00000,      10.576
     30.0000,      10.0000,   1.00000,      12.910
     35.0000,      10.0000,   1.00000,      10.005
     40.0000,      10.0000,   1.00000,      11.344
     45.0000,      10.0000,   1.00000,      11.134
     50.0000,      10.0000,   1.00000,      12.685
     55.0000,      10.0000,   1.00000,      14.345
     60.0000,      10.0000,   1.00000,      12.881
     65.0000,      10.0000,   1.00000,      13.913
     70.0000,      10.0000,   1.00000,      16.932
     75.0000,      10.0000,   1.00000,      18.354
     80.0000,      10.0000,   1.00000,      22.133
     85.0000,      10.0000,   1.00000,      27.235
     90.0000,      10.0000,   1.00000,      33.780
     95.0000,      10.0000,   1.00000,      38.791
    100.0000,      10.0000,   1.00000,      41.221
    105.0000,      10.0000,   1.00000,      52.208
    110.0000,      10.0000,   1.00000,      59.129
    115.0000,      10.0000,   1.00000,      42.343
    120.0000,      10.0000,   1.00000,      43.669
    125.0000,      10.0000,   1.00000,      48.975
    130.0000,      10.0000,   1.00000,      58.054
    135.0000,      10.0000,   1.00000,      51.603
    140.0000,      10.0000,   1.00000,      61.170
    145.0000,      10.0000,   1.00000,      70.921
    150.0000,      10.0000,   1.00000,      53.813
    155.0000,      10.0000,   1.00000,      57.123
    160.0000,      10.0000,   1.00000,      67.876
    165.0000,      10.0000,   1.00000,      82.519
    170.0000,      10.0000,   1.00000,      72.148
    175.0000,      10.0000,   1.00000,      80.533
    180.0000,      10.0000,   1.00000,      99.560
    185.0000,      10.0000,   1.00000,      93.825
    190.0000,      10.0000,   1.00000,      100.68
    195.0000,      10.0000,   1.00000,      111.70
    200.0000,      10.0000,   1.00000,      108.51
    205.0000,      10.0000,   1.00000,      95.914
    210.0000,      10.0000,   1.00000,      93.696
    215.0000,      10.0000,   1.00000,      99.339
    220.0000,      10.0000,   1.00000,      116.73
    225.0000,      10.0000,   1.00000,      116.11
    230.0000,      10.0000,   1.00000,      79.911
    235.0000,      10.0000,   1.00000,      86.929
    240.0000,      10.0000,   1.00000,      100.98
    245.0000,      10.0000,   1.00000,      121.47
    250.0000,      10.0000,   1.00000,      110.99
    255.0000,      10.0000,   1.00000,      90.293
    260.0000,      10.0000,   1.00000,      66.501
    265.0000,      10.0000,   1.00000,      88.603
     12.5000,       5.0000,   3.00000,      26.282
     17.5000,       5.0000,   3.00000,      18.226
     22.5000,       5.0000,   3.00000,      16.635
     27.5000,       5.0000,   3.00000,      20.841
     32.5000,       5.0000,   3.00000,      24.052
     37.5000,       5.0000,   3.00000,      12.157
     42.5000,       5.0000,   3.00000,      12.134
     47.5000,       5.0000,   3.00000,      14.166
     52.5000,       5.0000,   3.00000,      27.510
     57.5000,       5.0000,   3.00000,      26.437
     62.5000,       5.0000,   3.00000,      30.979
     67.5000,       5.0000,   3.00000,      28.745
     72.5000,       5.0000,   3.00000,      25.694
     77.5000,       5.0000,   3.00000,      28.961
     82.5000,       5.0000,   3.00000,      28.977
     87.5000,       5.0000,   3.00000,      32.439
     92.5000,       5.0000,   3.00000,      28.906
     97.5000,       5.0000,   3.00000,      25.647
    102.5000,       5.0000,   3.00000,      37.491
    107.5000,       5.0000,   3.00000,      34.531
    112.5000,       5.0000,   3.00000,      33.006
    117.5000,       5.0000,   3.00000,      25.806
    122.5000,       5.0000,   3.00000,      32.924
    127.5000,       5.0000,   3.00000,      45.949
    132.5000,       5.0000,   3.00000,      42.910
    137.5000,       5.0000,   3.00000,      50.834
    142.5000,       5.0000,   3.00000,      49.034
    147.5000,       5.0000,   3.00000,      32.148
    152.5000,       5.0000,   3.00000,      39.808
    157.5000,       5.0000,   3.00000,      41.001
    162.5000,       5.0000,   3.00000,      53.248
    167.5000,       5.0000,   3.00000,      62.749
    172.5000,       5.0000,   3.00000,      70.889
    177.5000,       5.0000,   3.00000,      84.298
    182.5000,       5.0000,   3.00000,      85.526
    187.5000,       5.0000,   3.00000,      89.497
    192.5000,       5.0000,   3.00000,      113.68
    197.5000,       5.0000,   3.00000,      126.62
    202.5000,       5.0000,   3.00000,      116.17
    207.5000,       5.0000,   3.00000,      88.802
    212.5000,       5.0000,   3.00000,      87.052
    217.5000,       5.0000,   3.00000,      103.72
    222.5000,       5.0000,   3.00000,      127.01
    227.5000,       5.0000,   3.00000,      120.02
    232.5000,       5.0000,   3.00000,      65.550
    237.5000,       5.0000,   3.00000,      62.961
    242.5000,       5.0000,   3.00000,      71.413
    247.5000,       5.0000,   3.00000,      85.187
    252.5000,       5.0000,   3.00000,      69.028
    257.5000,       5.0000,   3.00000,      78.468
    262.5000,       5.0000,   3.00000,      78.117
    267.5000,       5.0000,   3.00000,      95.488
     15.0000,       5.0000,   4.00000,      18.636
     20.0000,       5.0000,   4.00000,      15.058
     25.0000,       5.0000,   4.00000,      12.894
     30.0000,       5.0000,   4.00000,      11.378
     35.0000,       5.0000,   4.00000,      15.021
     40.0000,       5.0000,   4.00000,      14.358
     45.0000,       5.0000,   4.00000,      14.546
     50.0000,       5.0000,   4.00000,      14.976
     55.0000,       5.0000,   4.00000,      23.720
     60.0000,       5.0000,   4.00000,      21.730
     65.0000,       5.0000,   4.00000,      17.978
     70.0000,       5.0000,   4.00000,      14.204
     75.0000,       5.0000,   4.00000,      17.340
     80.0000,       5.0000,   4.00000,      28.155
     85.0000,       5.0000,   4.00000,      23.761
     90.0000,       5.0000,   4.00000,      20.394
     95.0000,       5.0000,   4.00000,      39.437
    100.0000,       5.0000,   4.00000,      46.101
    105.0000,       5.0000,   4.00000,      55.939
    110.0000,       5.0000,   4.00000,      51.609
    115.0000,       5.0000,   4.00000,      32.165
    120.0000,       5.0000,   4.00000,      26.225
    125.0000,       5.0000,   4.00000,      27.316
    130.0000,       5.0000,   4.00000,      50.342
    135.0000,       5.0000,   4.00000,      58.980
    140.0000,       5.0000,   4.00000,      54.964
    145.0000,       5.0000,   4.00000,      52.390
    150.0000,       5.0000,   4.00000,      44.436
    155.0000,       5.0000,   4.00000,      45.706
    160.0000,       5.0000,   4.00000,      49.268
    165.0000,       5.0000,   4.00000,      49.900
    170.0000,       5.0000,   4.00000,      50.842
    175.0000,       5.0000,   4.00000,      78.460
    180.0000,       5.0000,   4.00000,      92.497
    185.0000,       5.0000,   4.00000,      75.574
    190.0000,       5.0000,   4.00000,      97.648
    195.0000,       5.0000,   4.00000,      95.958
    200.0000,       5.0000,   4.00000,      75.671
    205.0000,       5.0000,   4.00000,      82.183
    210.0000,       5.0000,   4.00000,      83.971
    215.0000,       5.0000,   4.00000,      101.28
    220.0000,       5.0000,   4.00000,      120.38
    225.0000,       5.0000,   4.00000,      125.29
    230.0000,       5.0000,   4.00000,      112.16
    235.0000,       5.0000,   4.00000,      86.664
    240.0000,       5.0000,   4.00000,      50.851
    245.0000,       5.0000,   4.00000,      57.270
    250.0000,       5.0000,   4.00000,      58.946
    255.0000,       5.0000,   4.00000,      56.861
    260.0000,       5.0000,   4.00000,      47.248
    265.0000,       5.0000,   4.00000,      66.796
     22.5000,      15.0000,   1.00000,      12.652
     27.5000,      15.0000,   1.00000,      12.482
     32.5000,      15.0000,   1.00000,      14.775
     37.5000,      15.0000,   1.00000,      9.7783
     42.5000,      15.0000,   1.00000,      9.9851
     47.5000,      15.0000,   1.00000,      9.8651
     52.5000,      15.0000,   1.00000,      14.815
     57.5000,      15.0000,   1.00000,      16.549
     62.5000,      15.0000,   1.00000,      16.688
     67.5000,      15.0000,   1.00000,      12.810
     72.5000,      15.0000,   1.00000,      12.979
     77.5000,      15.0000,   1.00000,      15.966
     82.5000,      15.0000,   1.00000,      24.917
     87.5000,      15.0000,   1.00000,      30.210
     92.5000,      15.0000,   1.00000,      29.148
     97.5000,      15.0000,   1.00000,      35.428
    102.5000,      15.0000,   1.00000,      41.666
    107.5000,      15.0000,   1.00000,      47.129
    112.5000,      15.0000,   1.00000,      53.744
    117.5000,      15.0000,   1.00000,      41.458
    122.5000,      15.0000,   1.00000,      30.464
    127.5000,      15.0000,   1.00000,      42.932
    132.5000,      15.0000,   1.00000,      42.930
    137.5000,      15.0000,   1.00000,      45.053
    142.5000,      15.0000,   1.00000,      43.133
    147.5000,      15.0000,   1.00000,      34.744
    152.5000,      15.0000,   1.00000,      36.382
    157.5000,      15.0000,   1.00000,      40.201
    162.5000,      15.0000,   1.00000,      39.983
    167.5000,      15.0000,   1.00000,      34.595
    172.5000,      15.0000,   1.00000,      60.496
    177.5000,      15.0000,   1.00000,      93.722
    182.5000,      15.0000,   1.00000,      97.135
    187.5000,      15.0000,   1.00000,      63.881
    192.5000,      15.0000,   1.00000,      75.688
    197.5000,      15.0000,   1.00000,      86.223
    202.5000,      15.0000,   1.00000,      65.977
    207.5000,      15.0000,   1.00000,      65.777
    212.5000,      15.0000,   1.00000,      64.931
    217.5000,      15.0000,   1.00000,      96.787
    222.5000,      15.0000,   1.00000,      95.499
    227.5000,      15.0000,   1.00000,      85.902
    232.5000,      15.0000,   1.00000,      70.406
    237.5000,      15.0000,   1.00000,      65.824
    242.5000,      15.0000,   1.00000,      82.496
    247.5000,      15.0000,   1.00000,      91.752
    252.5000,      15.0000,   1.00000,      74.020
    257.5000,      15.0000,   1.00000,      78.232
     20.0000,      10.0000,   2.00000,      15.292
     25.0000,      10.0000,   2.00000,      14.382
     30.0000,      10.0000,   2.00000,      16.223
     35.0000,      10.0000,   2.00000,      15.795
     40.0000,      10.0000,   2.00000,      20.769
     45.0000,      10.0000,   2.00000,      22.782
     50.0000,      10.0000,   2.00000,      17.046
     55.0000,      10.0000,   2.00000,      19.805
     60.0000,      10.0000,   2.00000,      26.811
     65.0000,      10.0000,   2.00000,      30.886
     70.0000,      10.0000,   2.00000,      27.065
     75.0000,      10.0000,   2.00000,      32.408
     80.0000,      10.0000,   2.00000,      28.863
     85.0000,      10.0000,   2.00000,      24.057
     90.0000,      10.0000,   2.00000,      20.343
     95.0000,      10.0000,   2.00000,      27.904
    100.0000,      10.0000,   2.00000,      25.674
    105.0000,      10.0000,   2.00000,      26.450
    110.0000,      10.0000,   2.00000,      29.384
    115.0000,      10.0000,   2.00000,      32.430
    120.0000,      10.0000,   2.00000,      37.180
    125.0000,      10.0000,   2.00000,      39.111
    130.0000,      10.0000,   2.00000,      39.626
    135.0000,      10.0000,   2.00000,      57.248
    140.0000,      10.0000,   2.00000,      53.345
    145.0000,      10.0000,   2.00000,      54.917
    150.0000,      10.0000,   2.00000,      57.234
    155.0000,      10.0000,   2.00000,      52.418
    160.0000,      10.0000,   2.00000,      42.702
    165.0000,      10.0000,   2.00000,      68.827
    170.0000,      10.0000,   2.00000,      68.904
    175.0000,      10.0000,   2.00000,      89.554
    180.0000,      10.0000,   2.00000,      83.979
    185.0000,      10.0000,   2.00000,      79.523
    190.0000,      10.0000,   2.00000,      70.442
    195.0000,      10.0000,   2.00000,      74.786
    200.0000,      10.0000,   2.00000,      77.264
    205.0000,      10.0000,   2.00000,      84.351
    210.0000,      10.0000,   2.00000,      82.191
    215.0000,      10.0000,   2.00000,      95.473
    220.0000,      10.0000,   2.00000,      90.519
    225.0000,      10.0000,   2.00000,      98.318
    230.0000,      10.0000,   2.00000,      84.680
    235.0000,      10.0000,   2.00000,      73.116
    240.0000,      10.0000,   2.00000,      73.389
    245.0000,      10.0000,   2.00000,      94.329
    250.0000,      10.0000,   2.00000,      106.54
    255.0000,      10.0000,   2.00000,      95.774
    260.0000,      10.0000,   2.00000,      113.62
     30.0000,      20.0000,   1.00000,      15.358
     35.0000,      20.0000,   1.00000,      16.749
     40.0000,      20.0000,   1.00000,      12.997
     45.0000,      20.0000,   1.00000,      12.848
     50.0000,      20.0000,   1.00000,      14.864
     55.0000,      20.0000,   1.00000,      12.657
     60.0000,      20.0000,   1.00000,      21.711
     65.0000,      20.0000,   1.00000,      27.866
     70.0000,      20.0000,   1.00000,      26.759
     75.0000,      20.0000,   1.00000,      20.341
     80.0000,      20.0000,   1.00000,      17.514
     85.0000,      20.0000,   1.00000,      20.713
     90.0000,      20.0000,   1.00000,      30.978
     95.0000,      20.0000,   1.00000,      37.061
    100.0000,      20.0000,   1.00000,      42.144
    105.0000,      20.0000,   1.00000,      43.745
    110.0000,      20.0000,   1.00000,      42.164
    115.0000,      20.0000,   1.00000,      39.209
    120.0000,      20.0000,   1.00000,      37.695
    125.0000,      20.0000,   1.00000,      38.952
    130.0000,      20.0000,   1.00000,      44.119
    135.0000,      20.0000,   1.00000,      39.358
    140.0000,      20.0000,   1.00000,      41.015
    145.0000,      20.0000,   1.00000,      32.171
    150.0000,      20.0000,   1.00000,      30.271
    155.0000,      20.0000,   1.00000,      27.769
    160.0000,      20.0000,   1.00000,      34.171
    165.0000,      20.0000,   1.00000,      24.551
    170.0000,      20.0000,   1.00000,      44.461
    175.0000,      20.0000,   1.00000,      70.884
    180.0000,      20.0000,   1.00000,      76.742
    185.0000,      20.0000,   1.00000,      73.534
    190.0000,      20.0000,   1.00000,      59.494
    195.0000,      20.0000,   1.00000,      58.084
    200.0000,      20.0000,   1.00000,      53.128
    205.0000,      20.0000,   1.00000,      45.559
    210.0000,      20.0000,   1.00000,      54.852
    215.0000,      20.0000,   1.00000,      77.438
    220.0000,      20.0000,   1.00000,      92.950
    225.0000,      20.0000,   1.00000,      93.290
    230.0000,      20.0000,   1.00000,      82.745
    235.0000,      20.0000,   1.00000,      81.091
    240.0000,      20.0000,   1.00000,      93.850
    245.0000,      20.0000,   1.00000,      117.15
    250.0000,      20.0000,   1.00000,      116.88
     25.0000,      10.0000,   3.00000,      19.573
     30.0000,      10.0000,   3.00000,      17.550
     35.0000,      10.0000,   3.00000,      18.873
     40.0000,      10.0000,   3.00000,      24.225
     45.0000,      10.0000,   3.00000,      24.636
     50.0000,      10.0000,   3.00000,      22.947
     55.0000,      10.0000,   3.00000,      23.062
     60.0000,      10.0000,   3.00000,      23.894
     65.0000,      10.0000,   3.00000,      28.922
     70.0000,      10.0000,   3.00000,      30.860
     75.0000,      10.0000,   3.00000,      49.651
     80.0000,      10.0000,   3.00000,      36.108
     85.0000,      10.0000,   3.00000,      42.042
     90.0000,      10.0000,   3.00000,      48.290
     95.0000,      10.0000,   3.00000,      48.115
    100.0000,      10.0000,   3.00000,      51.706
    105.0000,      10.0000,   3.00000,      48.150
    110.0000,      10.0000,   3.00000,      52.582
    115.0000,      10.0000,   3.00000,      55.363
    120.0000,      10.0000,   3.00000,      39.422
    125.0000,      10.0000,   3.00000,      35.253
    130.0000,      10.0000,   3.00000,      43.470
    135.0000,      10.0000,   3.00000,      48.257
    140.0000,      10.0000,   3.00000,      60.422
    145.0000,      10.0000,   3.00000,      71.154
    150.0000,      10.0000,   3.00000,      55.808
    155.0000,      10.0000,   3.00000,      50.885
    160.0000,      10.0000,   3.00000,      60.206
    165.0000,      10.0000,   3.00000,      61.758
    170.0000,      10.0000,   3.00000,      61.931
    175.0000,      10.0000,   3.00000,      66.872
    180.0000,      10.0000,   3.00000,      81.500
    185.0000,      10.0000,   3.00000,      93.668
    190.0000,      10.0000,   3.00000,      72.188
    195.0000,      10.0000,   3.00000,      70.047
    200.0000,      10.0000,   3.00000,      88.943
    205.0000,      10.0000,   3.00000,      97.609
    210.0000,      10.0000,   3.00000,      64.841
    215.0000,      10.0000,   3.00000,      67.962
    220.0000,      10.0000,   3.00000,      86.749
    225.0000,      10.0000,   3.00000,      63.035
    230.0000,      10.0000,   3.00000,      68.483
    235.0000,      10.0000,   3.00000,      94.438
    240.0000,      10.0000,   3.00000,      98.396
    245.0000,      10.0000,   3.00000,      78.012
    250.0000,      10.0000,   3.00000,      92.991
    255.0000,      10.0000,   3.00000,      93.856
     37.5000,      25.0000,   1.00000,      19.631
     42.5000,      25.0000,   1.00000,      12.472
     47.5000,      25.0000,   1.00000,      12.021
     52.5000,      25.0000,   1.00000,      13.479
     57.5000,      25.0000,   1.00000,      13.223
     62.5000,      25.0000,   1.00000,      26.017
     67.5000,      25.0000,   1.00000,      28.809
     72.5000,      25.0000,   1.00000,      24.598
     77.5000,      25.0000,   1.00000,      24.564
     82.5000,      25.0000,   1.00000,      30.960
     87.5000,      25.0000,   1.00000,      31.594
     92.5000,      25.0000,   1.00000,      47.737
     97.5000,      25.0000,   1.00000,      41.118
    102.5000,      25.0000,   1.00000,      47.510
    107.5000,      25.0000,   1.00000,      45.055
    112.5000,      25.0000,   1.00000,      48.324
    117.5000,      25.0000,   1.00000,      43.056
    122.5000,      25.0000,   1.00000,      40.088
    127.5000,      25.0000,   1.00000,      41.529
    132.5000,      25.0000,   1.00000,      42.886
    137.5000,      25.0000,   1.00000,      39.990
    142.5000,      25.0000,   1.00000,      33.847
    147.5000,      25.0000,   1.00000,      34.548
    152.5000,      25.0000,   1.00000,      32.782
    157.5000,      25.0000,   1.00000,      31.808
    162.5000,      25.0000,   1.00000,      28.845
    167.5000,      25.0000,   1.00000,      34.392
    172.5000,      25.0000,   1.00000,      40.386
    177.5000,      25.0000,   1.00000,      54.693
    182.5000,      25.0000,   1.00000,      55.055
    187.5000,      25.0000,   1.00000,      53.961
    192.5000,      25.0000,   1.00000,      46.386
    197.5000,      25.0000,   1.00000,      44.870
    202.5000,      25.0000,   1.00000,      44.208
    207.5000,      25.0000,   1.00000,      44.647
    212.5000,      25.0000,   1.00000,      52.607
    217.5000,      25.0000,   1.00000,      70.682
    222.5000,      25.0000,   1.00000,      84.999
    227.5000,      25.0000,   1.00000,      83.040
    232.5000,      25.0000,   1.00000,      80.088
    237.5000,      25.0000,   1.00000,      81.821
    242.5000,      25.0000,   1.00000,      87.348
     30.0000,      15.0000,   2.00000,      15.814
     35.0000,      15.0000,   2.00000,      16.100
     40.0000,      15.0000,   2.00000,      18.959
     45.0000,      15.0000,   2.00000,      18.114
     50.0000,      15.0000,   2.00000,      16.668
     55.0000,      15.0000,   2.00000,      21.455
     60.0000,      15.0000,   2.00000,      25.286
     65.0000,      15.0000,   2.00000,      35.427
     70.0000,      15.0000,   2.00000,      31.876
     75.0000,      15.0000,   2.00000,      22.511
     80.0000,      15.0000,   2.00000,      23.505
     85.0000,      15.0000,   2.00000,      24.517
     90.0000,      15.0000,   2.00000,      30.953
     95.0000,      15.0000,   2.00000,      38.782
    100.0000,      15.0000,   2.00000,      41.756
    105.0000,      15.0000,   2.00000,      46.317
    110.0000,      15.0000,   2.00000,      46.325
    115.0000,      15.0000,   2.00000,      46.770
    120.0000,      15.0000,   2.00000,      47.478
    125.0000,      15.0000,   2.00000,      50.403
    130.0000,      15.0000,   2.00000,      45.091
    135.0000,      15.0000,   2.00000,      27.439
    140.0000,      15.0000,   2.00000,      44.082
    145.0000,      15.0000,   2.00000,      44.829
    150.0000,      15.0000,   2.00000,      42.166
    155.0000,      15.0000,   2.00000,      25.702
    160.0000,      15.0000,   2.00000,      41.529
    165.0000,      15.0000,   2.00000,      28.202
    170.0000,      15.0000,   2.00000,      29.884
    175.0000,      15.0000,   2.00000,      49.890
    180.0000,      15.0000,   2.00000,      41.574
    185.0000,      15.0000,   2.00000,      47.607
    190.0000,      15.0000,   2.00000,      53.382
    195.0000,      15.0000,   2.00000,      44.880
    200.0000,      15.0000,   2.00000,      56.022
    205.0000,      15.0000,   2.00000,      61.579
    210.0000,      15.0000,   2.00000,      53.133
    215.0000,      15.0000,   2.00000,      55.351
    220.0000,      15.0000,   2.00000,      49.303
    225.0000,      15.0000,   2.00000,      72.121
    230.0000,      15.0000,   2.00000,      81.557
    235.0000,      15.0000,   2.00000,      80.188
    240.0000,      15.0000,   2.00000,      92.039
    245.0000,      15.0000,   2.00000,      78.368
    250.0000,      15.0000,   2.00000,      85.525
     30.0000,      10.0000,   4.00000,      42.667
     35.0000,      10.0000,   4.00000,      30.082
     40.0000,      10.0000,   4.00000,      29.317
     45.0000,      10.0000,   4.00000,      30.692
     50.0000,      10.0000,   4.00000,      30.453
     55.0000,      10.0000,   4.00000,      26.066
     60.0000,      10.0000,   4.00000,      31.293
     65.0000,      10.0000,   4.00000,      29.675
     70.0000,      10.0000,   4.00000,      35.755
     75.0000,      10.0000,   4.00000,      36.452
     80.0000,      10.0000,   4.00000,      33.417
     85.0000,      10.0000,   4.00000,      34.539
     90.0000,      10.0000,   4.00000,      65.548
     95.0000,      10.0000,   4.00000,      44.237
    100.0000,      10.0000,   4.00000,      48.183
    105.0000,      10.0000,   4.00000,      53.396
    110.0000,      10.0000,   4.00000,      57.506
    115.0000,      10.0000,   4.00000,      58.777
    120.0000,      10.0000,   4.00000,      62.135
    125.0000,      10.0000,   4.00000,      59.300
    130.0000,      10.0000,   4.00000,      49.445
    135.0000,      10.0000,   4.00000,      42.312
    140.0000,      10.0000,   4.00000,      44.171
    145.0000,      10.0000,   4.00000,      45.740
    150.0000,      10.0000,   4.00000,      44.851
    155.0000,      10.0000,   4.00000,      44.036
    160.0000,      10.0000,   4.00000,      46.429
    165.0000,      10.0000,   4.00000,      47.584
    170.0000,      10.0000,   4.00000,      45.606
    175.0000,      10.0000,   4.00000,      46.878
    180.0000,      10.0000,   4.00000,      48.127
    185.0000,      10.0000,   4.00000,      81.411
    190.0000,      10.0000,   4.00000,      86.690
    195.0000,      10.0000,   4.00000,      73.218
    200.0000,      10.0000,   4.00000,      80.447
    205.0000,      10.0000,   4.00000,      98.324
    210.0000,      10.0000,   4.00000,      96.648
    215.0000,      10.0000,   4.00000,      88.655
    220.0000,      10.0000,   4.00000,      79.568
    225.0000,      10.0000,   4.00000,      71.992
    230.0000,      10.0000,   4.00000,      84.406
    235.0000,      10.0000,   4.00000,      106.44
    240.0000,      10.0000,   4.00000,      137.12
    245.0000,      10.0000,   4.00000,      126.28
    250.0000,      10.0000,   4.00000,      126.43
     45.0000,      30.0000,   1.00000,      18.299
     50.0000,      30.0000,   1.00000,      16.288
     55.0000,      30.0000,   1.00000,      16.431
     60.0000,      30.0000,   1.00000,      17.190
     65.0000,      30.0000,   1.00000,      18.075
     70.0000,      30.0000,   1.00000,      21.205
     75.0000,      30.0000,   1.00000,      24.643
     80.0000,      30.0000,   1.00000,      30.258
     85.0000,      30.0000,   1.00000,      33.773
     90.0000,      30.0000,   1.00000,      35.737
     95.0000,      30.0000,   1.00000,      38.976
    100.0000,      30.0000,   1.00000,      42.640
    105.0000,      30.0000,   1.00000,      45.344
    110.0000,      30.0000,   1.00000,      45.145
    115.0000,      30.0000,   1.00000,      48.275
    120.0000,      30.0000,   1.00000,      49.189
    125.0000,      30.0000,   1.00000,      44.385
    130.0000,      30.0000,   1.00000,      47.201
    135.0000,      30.0000,   1.00000,      44.992
    140.0000,      30.0000,   1.00000,      41.299
    145.0000,      30.0000,   1.00000,      42.171
    150.0000,      30.0000,   1.00000,      37.639
    155.0000,      30.0000,   1.00000,      36.268
    160.0000,      30.0000,   1.00000,      33.361
    165.0000,      30.0000,   1.00000,      36.819
    170.0000,      30.0000,   1.00000,      44.641
    175.0000,      30.0000,   1.00000,      42.060
    180.0000,      30.0000,   1.00000,      44.277
    185.0000,      30.0000,   1.00000,      47.878
    190.0000,      30.0000,   1.00000,      34.283
    195.0000,      30.0000,   1.00000,      45.154
    200.0000,      30.0000,   1.00000,      40.052
    205.0000,      30.0000,   1.00000,      47.171
    210.0000,      30.0000,   1.00000,      52.721
    215.0000,      30.0000,   1.00000,      57.922
    220.0000,      30.0000,   1.00000,      66.986
    225.0000,      30.0000,   1.00000,      75.415
    230.0000,      30.0000,   1.00000,      83.345
    235.0000,      30.0000,   1.00000,      82.189
     40.0000,      20.0000,   2.00000,      23.024
     45.0000,      20.0000,   2.00000,      18.213
     50.0000,      20.0000,   2.00000,      29.047
     55.0000,      20.0000,   2.00000,      14.463
     60.0000,      20.0000,   2.00000,      17.441
     65.0000,      20.0000,   2.00000,      29.366
     70.0000,      20.0000,   2.00000,      24.103
     75.0000,      20.0000,   2.00000,      44.668
     80.0000,      20.0000,   2.00000,      34.286
     85.0000,      20.0000,   2.00000,      42.089
     90.0000,      20.0000,   2.00000,      44.964
     95.0000,      20.0000,   2.00000,      40.082
    100.0000,      20.0000,   2.00000,      47.058
    105.0000,      20.0000,   2.00000,      42.012
    110.0000,      20.0000,   2.00000,      57.054
    115.0000,      20.0000,   2.00000,      47.922
    120.0000,      20.0000,   2.00000,      58.094
    125.0000,      20.0000,   2.00000,      55.928
    130.0000,      20.0000,   2.00000,      48.435
    135.0000,      20.0000,   2.00000,      42.792
    140.0000,      20.0000,   2.00000,      42.782
    145.0000,      20.0000,   2.00000,      41.782
    150.0000,      20.0000,   2.00000,      42.245
    155.0000,      20.0000,   2.00000,      38.534
    160.0000,      20.0000,   2.00000,      33.518
    165.0000,      20.0000,   2.00000,      35.947
    170.0000,      20.0000,   2.00000,      53.012
    175.0000,      20.0000,   2.00000,      45.222
    180.0000,      20.0000,   2.00000,      44.700
    185.0000,      20.0000,   2.00000,      46.532
    190.0000,      20.0000,   2.00000,      48.298
    195.0000,      20.0000,   2.00000,      47.666
    200.0000,      20.0000,   2.00000,      49.973
    205.0000,      20.0000,   2.00000,      53.398
    210.0000,      20.0000,   2.00000,      56.461
    215.0000,      20.0000,   2.00000,      52.525
    220.0000,      20.0000,   2.00000,      53.433
    225.0000,      20.0000,   2.00000,      56.714
    230.0000,      20.0000,   2.00000,      66.291
    235.0000,      20.0000,   2.00000,      64.776
    240.0000,      20.0000,   2.00000,      59.737
     37.5000,      15.0000,   3.00000,      19.478
     42.5000,      15.0000,   3.00000,      21.234
     47.5000,      15.0000,   3.00000,      28.708
     52.5000,      15.0000,   3.00000,      19.523
     57.5000,      15.0000,   3.00000,      21.281
     62.5000,      15.0000,   3.00000,      28.066
     67.5000,      15.0000,   3.00000,      41.870
     72.5000,      15.0000,   3.00000,      47.728
     77.5000,      15.0000,   3.00000,      43.284
     82.5000,      15.0000,   3.00000,      30.077
     87.5000,      15.0000,   3.00000,      34.820
     92.5000,      15.0000,   3.00000,      36.624
     97.5000,      15.0000,   3.00000,      37.115
    102.5000,      15.0000,   3.00000,      66.686
    107.5000,      15.0000,   3.00000,      85.478
    112.5000,      15.0000,   3.00000,      58.742
    117.5000,      15.0000,   3.00000,      53.767
    122.5000,      15.0000,   3.00000,      69.032
    127.5000,      15.0000,   3.00000,      80.967
    132.5000,      15.0000,   3.00000,      32.670
    137.5000,      15.0000,   3.00000,      46.577
    142.5000,      15.0000,   3.00000,      28.628
    147.5000,      15.0000,   3.00000,      38.418
    152.5000,      15.0000,   3.00000,      50.875
    157.5000,      15.0000,   3.00000,      32.668
    162.5000,      15.0000,   3.00000,      34.684
    167.5000,      15.0000,   3.00000,      41.874
    172.5000,      15.0000,   3.00000,      39.833
    177.5000,      15.0000,   3.00000,      37.806
    182.5000,      15.0000,   3.00000,      43.721
    187.5000,      15.0000,   3.00000,      49.188
    192.5000,      15.0000,   3.00000,      49.016
    197.5000,      15.0000,   3.00000,      44.176
    202.5000,      15.0000,   3.00000,      62.007
    207.5000,      15.0000,   3.00000,      75.034
    212.5000,      15.0000,   3.00000,      95.177
    217.5000,      15.0000,   3.00000,      64.690
    222.5000,      15.0000,   3.00000,      62.732
    227.5000,      15.0000,   3.00000,      68.278
    232.5000,      15.0000,   3.00000,      73.357
    237.5000,      15.0000,   3.00000,      61.531
    242.5000,      15.0000,   3.00000,      76.486
     50.0000,      25.0000,   2.00000,      33.682
     55.0000,      25.0000,   2.00000,      29.058
     60.0000,      25.0000,   2.00000,      24.119
     65.0000,      25.0000,   2.00000,      25.196
     70.0000,      25.0000,   2.00000,      27.260
     75.0000,      25.0000,   2.00000,      27.513
     80.0000,      25.0000,   2.00000,      31.650
     85.0000,      25.0000,   2.00000,      36.495
     90.0000,      25.0000,   2.00000,      41.120
     95.0000,      25.0000,   2.00000,      45.502
    100.0000,      25.0000,   2.00000,      46.482
    105.0000,      25.0000,   2.00000,      47.626
    110.0000,      25.0000,   2.00000,      49.625
    115.0000,      25.0000,   2.00000,      57.392
    120.0000,      25.0000,   2.00000,      52.352
    125.0000,      25.0000,   2.00000,      56.792
    130.0000,      25.0000,   2.00000,      53.926
    135.0000,      25.0000,   2.00000,      51.913
    140.0000,      25.0000,   2.00000,      49.653
    145.0000,      25.0000,   2.00000,      57.006
    150.0000,      25.0000,   2.00000,      48.114
    155.0000,      25.0000,   2.00000,      47.963
    160.0000,      25.0000,   2.00000,      50.022
    165.0000,      25.0000,   2.00000,      55.906
    170.0000,      25.0000,   2.00000,      48.937
    175.0000,      25.0000,   2.00000,      48.859
    180.0000,      25.0000,   2.00000,      50.128
    185.0000,      25.0000,   2.00000,      48.914
    190.0000,      25.0000,   2.00000,      52.986
    195.0000,      25.0000,   2.00000,      55.363
    200.0000,      25.0000,   2.00000,      59.709
    205.0000,      25.0000,   2.00000,      60.856
    210.0000,      25.0000,   2.00000,      66.701
    215.0000,      25.0000,   2.00000,      67.609
    220.0000,      25.0000,   2.00000,      68.586
    225.0000,      25.0000,   2.00000,      76.839
    230.0000,      25.0000,   2.00000,      89.008
     50.0000,      20.0000,   3.00000,      44.790
     55.0000,      20.0000,   3.00000,      39.575
     60.0000,      20.0000,   3.00000,      31.589
     65.0000,      20.0000,   3.00000,      28.207
     70.0000,      20.0000,   3.00000,      25.802
     75.0000,      20.0000,   3.00000,      30.181
     80.0000,      20.0000,   3.00000,      37.090
     85.0000,      20.0000,   3.00000,      37.735
     90.0000,      20.0000,   3.00000,      37.728
     95.0000,      20.0000,   3.00000,      40.429
    100.0000,      20.0000,   3.00000,      47.402
    105.0000,      20.0000,   3.00000,      54.400
    110.0000,      20.0000,   3.00000,      59.926
    115.0000,      20.0000,   3.00000,      53.055
    120.0000,      20.0000,   3.00000,      58.882
    125.0000,      20.0000,   3.00000,      48.641
    130.0000,      20.0000,   3.00000,      55.921
    135.0000,      20.0000,   3.00000,      61.952
    140.0000,      20.0000,   3.00000,      54.790
    145.0000,      20.0000,   3.00000,      50.792
    150.0000,      20.0000,   3.00000,      58.254
    155.0000,      20.0000,   3.00000,      55.425
    160.0000,      20.0000,   3.00000,      60.249
    165.0000,      20.0000,   3.00000,      59.241
    170.0000,      20.0000,   3.00000,      59.838
    175.0000,      20.0000,   3.00000,      54.511
    180.0000,      20.0000,   3.00000,      55.080
    185.0000,      20.0000,   3.00000,      56.119
    190.0000,      20.0000,   3.00000,      48.453
    195.0000,      20.0000,   3.00000,      60.294
    200.0000,      20.0000,   3.00000,      62.703
    205.0000,      20.0000,   3.00000,      66.532
    210.0000,      20.0000,   3.00000,      66.599
    215.0000,      20.0000,   3.00000,      77.744
    220.0000,      20.0000,   3.00000,      80.903
    225.0000,      20.0000,   3.00000,      81.222
    230.0000,      20.0000,   3.00000,      86.591
     60.0000,      30.0000,   2.00000,      46.859
     65.0000,      30.0000,   2.00000,      41.428
     70.0000,      30.0000,   2.00000,      36.696
     75.0000,      30.0000,   2.00000,      32.367
     80.0000,      30.0000,   2.00000,      35.259
     85.0000,      30.0000,   2.00000,      37.991
     90.0000,      30.0000,   2.00000,      38.408
     95.0000,      30.0000,   2.00000,      44.144
    100.0000,      30.0000,   2.00000,      47.563
    105.0000,      30.0000,   2.00000,      52.659
    110.0000,      30.0000,   2.00000,      48.644
    115.0000,      30.0000,   2.00000,      49.632
    120.0000,      30.0000,   2.00000,      54.685
    125.0000,      30.0000,   2.00000,      49.359
    130.0000,      30.0000,   2.00000,      55.477
    135.0000,      30.0000,   2.00000,      59.755
    140.0000,      30.0000,   2.00000,      60.645
    145.0000,      30.0000,   2.00000,      59.828
    150.0000,      30.0000,   2.00000,      63.559
    155.0000,      30.0000,   2.00000,      76.402
    160.0000,      30.0000,   2.00000,      73.900
    165.0000,      30.0000,   2.00000,      62.229
    170.0000,      30.0000,   2.00000,      72.523
    175.0000,      30.0000,   2.00000,      65.135
    180.0000,      30.0000,   2.00000,      65.660
    185.0000,      30.0000,   2.00000,      61.044
    190.0000,      30.0000,   2.00000,      55.193
    195.0000,      30.0000,   2.00000,      62.888
    200.0000,      30.0000,   2.00000,      63.809
    205.0000,      30.0000,   2.00000,      76.756
    210.0000,      30.0000,   2.00000,      69.840
    215.0000,      30.0000,   2.00000,      75.337
    220.0000,      30.0000,   2.00000,      87.045
     62.5000,      25.0000,   3.00000,      64.996
     67.5000,      25.0000,   3.00000,      64.462
     72.5000,      25.0000,   3.00000,      50.085
     77.5000,      25.0000,   3.00000,      36.516
     82.5000,      25.0000,   3.00000,      35.516
     87.5000,      25.0000,   3.00000,      32.806
     92.5000,      25.0000,   3.00000,      32.556
     97.5000,      25.0000,   3.00000,      34.802
    102.5000,      25.0000,   3.00000,      53.148
    107.5000,      25.0000,   3.00000,      54.193
    112.5000,      25.0000,   3.00000,      51.959
    117.5000,      25.0000,   3.00000,      51.735
    122.5000,      25.0000,   3.00000,      52.475
    127.5000,      25.0000,   3.00000,      67.670
    132.5000,      25.0000,   3.00000,      58.163
    137.5000,      25.0000,   3.00000,      62.909
    142.5000,      25.0000,   3.00000,      75.580
    147.5000,      25.0000,   3.00000,      71.146
    152.5000,      25.0000,   3.00000,      65.146
    157.5000,      25.0000,   3.00000,      95.589
    162.5000,      25.0000,   3.00000,      97.988
    167.5000,      25.0000,   3.00000,      91.707
    172.5000,      25.0000,   3.00000,      93.263
    177.5000,      25.0000,   3.00000,      94.727
    182.5000,      25.0000,   3.00000,      77.915
    187.5000,      25.0000,   3.00000,      80.748
    192.5000,      25.0000,   3.00000,      79.023
    197.5000,      25.0000,   3.00000,      72.552
    202.5000,      25.0000,   3.00000,      90.370
    207.5000,      25.0000,   3.00000,      79.872
    212.5000,      25.0000,   3.00000,      90.795
    217.5000,      25.0000,   3.00000,      77.171
     75.0000,      30.0000,   3.00000,      67.086
     80.0000,      30.0000,   3.00000,      58.039
     85.0000,      30.0000,   3.00000,      50.184
     90.0000,      30.0000,   3.00000,      44.744
     95.0000,      30.0000,   3.00000,      42.091
    100.0000,      30.0000,   3.00000,      48.049
    105.0000,      30.0000,   3.00000,      45.686
    110.0000,      30.0000,   3.00000,      48.630
    115.0000,      30.0000,   3.00000,      53.359
    120.0000,      30.0000,   3.00000,      56.354
    125.0000,      30.0000,   3.00000,      62.825
    130.0000,      30.0000,   3.00000,      57.229
    135.0000,      30.0000,   3.00000,      73.853
    140.0000,      30.0000,   3.00000,      81.735
    145.0000,      30.0000,   3.00000,      83.790
    150.0000,      30.0000,   3.00000,      103.64
    155.0000,      30.0000,   3.00000,      107.75
    160.0000,      30.0000,   3.00000,      117.32
    165.0000,      30.0000,   3.00000,      108.19
    170.0000,      30.0000,   3.00000,      89.141
    175.0000,      30.0000,   3.00000,      113.89
    180.0000,      30.0000,   3.00000,      88.389
    185.0000,      30.0000,   3.00000,      122.71
    190.0000,      30.0000,   3.00000,      89.159
    195.0000,      30.0000,   3.00000,      65.636
    200.0000,      30.0000,   3.00000,      73.068
    205.0000,      30.0000,   3.00000,      77.540
INVERSION RESULTS
Initial RMS error
 60.22
NUMBER OF LAYERS
23
NUMBER OF BLOCKS
1874
ITERATION 1
MODEL RESISTIVITY
LAYER 1
108,       1.2500
      7.5000,      26.873
     10.0000,      21.674
     12.5000,      19.396
     15.0000,      17.211
     17.5000,      18.846
     20.0000,      17.769
     22.5000,      16.214
     25.0000,      14.581
     27.5000,      11.104
     30.0000,      9.6174
     32.5000,      8.6084
     35.0000,      8.7319
     37.5000,      9.4117
     40.0000,      9.8461
     42.5000,      11.172
     45.0000,      11.507
     47.5000,      12.072
     50.0000,      12.207
     52.5000,      12.556
     55.0000,      13.211
     57.5000,      13.443
     60.0000,      15.981
     62.5000,      18.558
     65.0000,      22.058
     67.5000,      25.723
     70.0000,      29.941
     72.5000,      34.452
     75.0000,      37.495
     77.5000,      42.348
     80.0000,      45.393
     82.5000,      52.146
     85.0000,      57.082
     87.5000,      57.671
     90.0000,      61.355
     92.5000,      63.005
     95.0000,      66.995
     97.5000,      70.859
    100.0000,      69.730
    102.5000,      63.535
    105.0000,      62.167
    107.5000,      59.268
    110.0000,      61.683
    112.5000,      74.220
    115.0000,      80.653
    117.5000,      94.404
    120.0000,      99.525
    122.5000,      103.50
    125.0000,      101.71
    127.5000,      98.290
    130.0000,      94.616
    132.5000,      87.744
    135.0000,      85.522
    137.5000,      77.532
    140.0000,      77.868
    142.5000,      80.570
    145.0000,      86.686
    147.5000,      93.381
    150.0000,      101.65
    152.5000,      119.85
    155.0000,      125.31
    157.5000,      128.75
    160.0000,      130.10
    162.5000,      128.95
    165.0000,      125.52
    167.5000,      113.55
    170.0000,      109.79
    172.5000,      102.85
    175.0000,      99.318
    177.5000,      89.958
    180.0000,      88.376
    182.5000,      90.325
    185.0000,      96.904
    187.5000,      107.20
    190.0000,      111.47
    192.5000,      115.55
    195.0000,      115.18
    197.5000,      113.87
    200.0000,      116.92
    202.5000,      129.58
    205.0000,      136.44
    207.5000,      154.15
    210.0000,      153.27
    212.5000,      150.77
    215.0000,      141.62
    217.5000,      129.95
    220.0000,      120.31
    222.5000,      100.92
    225.0000,      94.841
    227.5000,      96.838
    230.0000,      95.968
    232.5000,      104.94
    235.0000,      110.16
    237.5000,      114.23
    240.0000,      117.21
    242.5000,      100.91
    245.0000,      97.423
    247.5000,      92.334
    250.0000,      92.275
    252.5000,      92.612
    255.0000,      96.558
    257.5000,      107.09
    260.0000,      104.76
    262.5000,      98.801
    265.0000,      91.724
    267.5000,      91.762
    270.0000,      90.538
    272.5000,      87.796
                   89.133
LAYER 2
108,       2.5125
      7.5000,      29.064
     10.0000,      23.064
     12.5000,      19.672
     15.0000,      17.150
     17.5000,      18.126
     20.0000,      17.215
     22.5000,      16.083
     25.0000,      14.575
     27.5000,      11.136
     30.0000,      9.4524
     32.5000,      8.5399
     35.0000,      8.7876
     37.5000,      9.4684
     40.0000,      9.9005
     42.5000,      11.205
     45.0000,      11.519
     47.5000,      11.786
     50.0000,      11.850
     52.5000,      12.152
     55.0000,      12.661
     57.5000,      13.054
     60.0000,      15.729
     62.5000,      18.679
     65.0000,      22.161
     67.5000,      25.901
     70.0000,      30.449
     72.5000,      34.747
     75.0000,      37.455
     77.5000,      41.708
     80.0000,      44.226
     82.5000,      50.280
     85.0000,      55.580
     87.5000,      56.761
     90.0000,      60.462
     92.5000,      63.133
     95.0000,      67.640
     97.5000,      71.320
    100.0000,      69.453
    102.5000,      63.021
    105.0000,      61.784
    107.5000,      59.292
    110.0000,      61.824
    112.5000,      74.041
    115.0000,      80.599
    117.5000,      93.479
    120.0000,      99.082
    122.5000,      102.62
    125.0000,      100.11
    127.5000,      95.854
    130.0000,      91.971
    132.5000,      86.032
    135.0000,      84.016
    137.5000,      76.662
    140.0000,      76.759
    142.5000,      79.774
    145.0000,      86.809
    147.5000,      94.346
    150.0000,      102.91
    152.5000,      120.05
    155.0000,      124.46
    157.5000,      126.64
    160.0000,      128.24
    162.5000,      128.29
    165.0000,      124.85
    167.5000,      112.92
    170.0000,      109.28
    172.5000,      102.24
    175.0000,      98.427
    177.5000,      90.116
    180.0000,      87.949
    182.5000,      90.083
    185.0000,      98.499
    187.5000,      109.52
    190.0000,      113.71
    192.5000,      117.04
    195.0000,      115.70
    197.5000,      114.26
    200.0000,      117.89
    202.5000,      130.98
    205.0000,      138.75
    207.5000,      155.61
    210.0000,      154.12
    212.5000,      150.41
    215.0000,      140.50
    217.5000,      128.82
    220.0000,      119.57
    222.5000,      101.76
    225.0000,      95.280
    227.5000,      95.350
    230.0000,      93.577
    232.5000,      101.37
    235.0000,      107.18
    237.5000,      112.84
    240.0000,      117.10
    242.5000,      102.42
    245.0000,      98.077
    247.5000,      92.762
    250.0000,      92.474
    252.5000,      93.356
    255.0000,      98.293
    257.5000,      109.41
    260.0000,      106.83
    262.5000,      98.729
    265.0000,      90.500
    267.5000,      89.702
    270.0000,      89.011
    272.5000,      87.724
                   89.475
LAYER 3
106,       3.7876
     10.0000,      29.197
     12.5000,      22.143
     15.0000,      17.586
     17.5000,      16.935
     20.0000,      16.054
     22.5000,      15.648
     25.0000,      14.607
     27.5000,      11.445
     30.0000,      9.5033
     32.5000,      8.6688
     35.0000,      9.0274
     37.5000,      9.6461
     40.0000,      10.011
     42.5000,      11.156
     45.0000,      11.428
     47.5000,      11.352
     50.0000,      11.415
     52.5000,      11.725
     55.0000,      12.058
     57.5000,      12.567
     60.0000,      15.064
     62.5000,      18.049
     65.0000,      21.081
     67.5000,      24.711
     70.0000,      29.590
     72.5000,      33.429
     75.0000,      35.310
     77.5000,      37.975
     80.0000,      39.358
     82.5000,      43.866
     85.0000,      49.318
     87.5000,      51.739
     90.0000,      55.550
     92.5000,      59.671
     95.0000,      64.605
     97.5000,      67.579
    100.0000,      64.886
    102.5000,      59.240
    105.0000,      58.947
    107.5000,      57.902
    110.0000,      60.666
    112.5000,      71.227
    115.0000,      77.117
    117.5000,      87.415
    120.0000,      93.319
    122.5000,      95.966
    125.0000,      92.477
    127.5000,      87.266
    130.0000,      83.677
    132.5000,      80.013
    135.0000,      78.666
    137.5000,      72.960
    140.0000,      72.768
    142.5000,      76.618
    145.0000,      85.530
    147.5000,      94.712
    150.0000,      102.90
    152.5000,      115.46
    155.0000,      116.44
    157.5000,      116.19
    160.0000,      119.13
    162.5000,      122.93
    165.0000,      121.31
    167.5000,      110.67
    170.0000,      106.47
    172.5000,      98.668
    175.0000,      93.907
    177.5000,      87.971
    180.0000,      85.886
    182.5000,      89.564
    185.0000,      102.11
    187.5000,      115.04
    190.0000,      119.30
    192.5000,      120.60
    195.0000,      117.35
    197.5000,      116.21
    200.0000,      121.38
    202.5000,      135.09
    205.0000,      144.06
    207.5000,      157.84
    210.0000,      155.01
    212.5000,      149.38
    215.0000,      138.97
    217.5000,      128.07
    220.0000,      119.93
    222.5000,      105.38
    225.0000,      97.721
    227.5000,      93.397
    230.0000,      89.227
    232.5000,      94.111
    235.0000,      100.29
    237.5000,      108.29
    240.0000,      114.34
    242.5000,      103.58
    245.0000,      98.154
    247.5000,      92.373
    250.0000,      91.275
    252.5000,      92.571
    255.0000,      98.775
    257.5000,      110.09
    260.0000,      107.86
    262.5000,      97.642
    265.0000,      88.580
    267.5000,      87.092
    270.0000,      87.749
                   89.112
LAYER 4
104,       5.0755
     12.5000,      31.334
     15.0000,      19.355
     17.5000,      16.269
     20.0000,      14.950
     22.5000,      15.248
     25.0000,      15.087
     27.5000,      12.240
     30.0000,      10.069
     32.5000,      9.1848
     35.0000,      9.5857
     37.5000,      10.053
     40.0000,      10.171
     42.5000,      11.170
     45.0000,      11.455
     47.5000,      11.340
     50.0000,      11.700
     52.5000,      12.271
     55.0000,      12.474
     57.5000,      12.674
     60.0000,      14.490
     62.5000,      16.598
     65.0000,      18.449
     67.5000,      21.407
     70.0000,      26.175
     72.5000,      29.344
     75.0000,      29.970
     77.5000,      30.824
     80.0000,      30.794
     82.5000,      33.750
     85.0000,      38.783
     87.5000,      41.722
     90.0000,      45.261
     92.5000,      49.608
     95.0000,      54.119
     97.5000,      56.397
    100.0000,      53.841
    102.5000,      50.106
    105.0000,      51.925
    107.5000,      52.511
    110.0000,      54.869
    112.5000,      62.754
    115.0000,      65.728
    117.5000,      72.365
    120.0000,      77.441
    122.5000,      79.636
    125.0000,      76.319
    127.5000,      71.740
    130.0000,      69.852
    132.5000,      69.041
    135.0000,      69.212
    137.5000,      64.903
    140.0000,      64.620
    142.5000,      69.188
    145.0000,      79.811
    147.5000,      89.723
    150.0000,      95.172
    152.5000,      100.90
    155.0000,      96.565
    157.5000,      94.188
    160.0000,      99.774
    162.5000,      109.79
    165.0000,      113.23
    167.5000,      104.92
    170.0000,      100.50
    172.5000,      90.999
    175.0000,      85.243
    177.5000,      81.663
    180.0000,      81.020
    182.5000,      87.805
    185.0000,      106.58
    187.5000,      123.09
    190.0000,      126.83
    192.5000,      124.91
    195.0000,      118.66
    197.5000,      117.89
    200.0000,      124.90
    202.5000,      139.45
    205.0000,      147.58
    207.5000,      157.50
    210.0000,      152.13
    212.5000,      145.90
    215.0000,      136.95
    217.5000,      128.87
    220.0000,      124.11
    222.5000,      112.65
    225.0000,      103.49
    227.5000,      93.656
    230.0000,      85.021
    232.5000,      86.252
    235.0000,      91.411
    237.5000,      100.37
    240.0000,      107.84
    242.5000,      99.804
    245.0000,      94.038
    247.5000,      87.543
    250.0000,      85.237
    252.5000,      85.955
    255.0000,      92.621
    257.5000,      104.70
    260.0000,      104.09
    262.5000,      94.195
    265.0000,      86.171
    267.5000,      86.012
                   89.697
LAYER 5
102,       6.3763
     15.0000,      32.994
     17.5000,      20.020
     20.0000,      15.764
     22.5000,      15.579
     25.0000,      16.049
     27.5000,      14.731
     30.0000,      12.921
     32.5000,      11.843
     35.0000,      11.656
     37.5000,      11.483
     40.0000,      11.259
     42.5000,      11.858
     45.0000,      12.696
     47.5000,      13.803
     50.0000,      15.685
     52.5000,      17.442
     55.0000,      17.678
     57.5000,      16.599
     60.0000,      15.587
     62.5000,      14.654
     65.0000,      14.144
     67.5000,      15.120
     70.0000,      17.465
     72.5000,      18.855
     75.0000,      18.489
     77.5000,      17.708
     80.0000,      17.071
     82.5000,      17.973
     85.0000,      20.319
     87.5000,      22.464
     90.0000,      24.453
     92.5000,      26.573
     95.0000,      28.507
     97.5000,      29.771
    100.0000,      30.082
    102.5000,      31.057
    105.0000,      34.247
    107.5000,      36.249
    110.0000,      36.820
    112.5000,      37.295
    115.0000,      35.868
    117.5000,      36.069
    120.0000,      37.643
    122.5000,      39.339
    125.0000,      39.953
    127.5000,      40.491
    130.0000,      42.455
    132.5000,      45.162
    135.0000,      47.101
    137.5000,      46.578
    140.0000,      47.053
    142.5000,      50.664
    145.0000,      57.469
    147.5000,      62.180
    150.0000,      61.120
    152.5000,      56.959
    155.0000,      51.325
    157.5000,      50.355
    160.0000,      57.291
    162.5000,      70.502
    165.0000,      81.680
    167.5000,      83.614
    170.0000,      80.888
    172.5000,      73.243
    175.0000,      68.193
    177.5000,      68.244
    180.0000,      72.820
    182.5000,      85.589
    185.0000,      108.40
    187.5000,      126.60
    190.0000,      129.71
    192.5000,      123.09
    195.0000,      114.75
    197.5000,      113.91
    200.0000,      119.72
    202.5000,      127.56
    205.0000,      129.72
    207.5000,      129.31
    210.0000,      124.60
    212.5000,      122.89
    215.0000,      123.73
    217.5000,      127.30
    220.0000,      132.22
    222.5000,      130.14
    225.0000,      119.97
    227.5000,      102.29
    230.0000,      86.124
    232.5000,      78.494
    235.0000,      77.265
    237.5000,      80.339
    240.0000,      83.043
    242.5000,      79.591
    245.0000,      74.859
    247.5000,      69.478
    250.0000,      66.185
    252.5000,      66.017
    255.0000,      70.793
    257.5000,      79.409
    260.0000,      84.088
    262.5000,      83.751
    265.0000,      84.897
                   90.824
LAYER 6
100,       7.6900
     17.5000,      26.661
     20.0000,      18.491
     22.5000,      17.265
     25.0000,      17.016
     27.5000,      16.208
     30.0000,      14.884
     32.5000,      13.768
     35.0000,      13.120
     37.5000,      12.624
     40.0000,      12.423
     42.5000,      13.127
     45.0000,      14.746
     47.5000,      17.353
     50.0000,      20.992
     52.5000,      24.148
     55.0000,      24.593
     57.5000,      22.150
     60.0000,      18.703
     62.5000,      15.689
     65.0000,      13.893
     67.5000,      13.755
     70.0000,      14.731
     72.5000,      15.305
     75.0000,      14.852
     77.5000,      14.043
     80.0000,      13.515
     82.5000,      13.904
     85.0000,      15.156
     87.5000,      16.483
     90.0000,      17.602
     92.5000,      18.637
     95.0000,      19.655
     97.5000,      20.760
    100.0000,      22.060
    102.5000,      24.114
    105.0000,      26.869
    107.5000,      28.245
    110.0000,      27.546
    112.5000,      25.690
    115.0000,      23.289
    117.5000,      22.137
    120.0000,      22.537
    122.5000,      23.994
    125.0000,      25.942
    127.5000,      28.417
    130.0000,      31.676
    132.5000,      35.119
    135.0000,      37.524
    137.5000,      38.251
    140.0000,      38.860
    142.5000,      40.749
    145.0000,      43.532
    147.5000,      44.230
    150.0000,      41.249
    152.5000,      36.648
    155.0000,      33.006
    157.5000,      33.206
    160.0000,      38.925
    162.5000,      49.670
    165.0000,      60.975
    167.5000,      67.086
    170.0000,      67.467
    172.5000,      63.536
    175.0000,      60.724
    177.5000,      62.305
    180.0000,      68.768
    182.5000,      81.976
    185.0000,      100.95
    187.5000,      114.86
    190.0000,      116.26
    192.5000,      108.91
    195.0000,      100.92
    197.5000,      98.450
    200.0000,      100.04
    202.5000,      101.63
    205.0000,      100.09
    207.5000,      97.278
    210.0000,      95.341
    212.5000,      97.770
    215.0000,      104.76
    217.5000,      115.57
    220.0000,      127.30
    222.5000,      132.61
    225.0000,      126.31
    227.5000,      109.30
    230.0000,      91.261
    232.5000,      79.207
    235.0000,      73.236
    237.5000,      71.205
    240.0000,      69.918
    242.5000,      66.815
    245.0000,      62.922
    247.5000,      58.915
    250.0000,      56.321
    252.5000,      56.372
    255.0000,      60.229
    257.5000,      67.372
    260.0000,      74.568
    262.5000,      78.624
                   86.517
LAYER 7
96,       9.0169
     22.5000,      20.384
     25.0000,      17.987
     27.5000,      16.743
     30.0000,      15.568
     32.5000,      14.521
     35.0000,      13.769
     37.5000,      13.313
     40.0000,      13.390
     42.5000,      14.472
     45.0000,      16.851
     47.5000,      20.691
     50.0000,      25.713
     52.5000,      29.973
     55.0000,      30.765
     57.5000,      27.593
     60.0000,      22.698
     62.5000,      18.408
     65.0000,      15.770
     67.5000,      14.905
     70.0000,      15.126
     72.5000,      15.309
     75.0000,      14.910
     77.5000,      14.262
     80.0000,      13.868
     82.5000,      14.096
     85.0000,      14.890
     87.5000,      15.769
     90.0000,      16.470
     92.5000,      17.097
     95.0000,      17.864
     97.5000,      19.025
    100.0000,      20.699
    102.5000,      22.945
    105.0000,      25.114
    107.5000,      25.669
    110.0000,      24.125
    112.5000,      21.460
    115.0000,      18.813
    117.5000,      17.347
    120.0000,      17.355
    122.5000,      18.653
    125.0000,      20.958
    127.5000,      24.092
    130.0000,      27.819
    132.5000,      31.438
    135.0000,      33.953
    137.5000,      34.996
    140.0000,      35.344
    142.5000,      35.790
    145.0000,      36.024
    147.5000,      34.670
    150.0000,      31.373
    152.5000,      27.642
    155.0000,      25.305
    157.5000,      25.886
    160.0000,      30.326
    162.5000,      38.441
    165.0000,      47.842
    167.5000,      54.732
    170.0000,      57.376
    172.5000,      56.654
    175.0000,      56.052
    177.5000,      58.417
    180.0000,      64.717
    182.5000,      75.531
    185.0000,      88.700
    187.5000,      97.251
    190.0000,      96.893
    192.5000,      90.235
    195.0000,      83.124
    197.5000,      79.275
    200.0000,      77.749
    202.5000,      76.251
    205.0000,      73.752
    207.5000,      71.545
    210.0000,      71.617
    212.5000,      75.872
    215.0000,      84.805
    217.5000,      97.851
    220.0000,      112.36
    222.5000,      122.28
    225.0000,      121.77
    227.5000,      110.29
    230.0000,      94.886
    232.5000,      82.127
    235.0000,      73.809
    237.5000,      68.842
    240.0000,      65.314
    242.5000,      61.843
    245.0000,      58.443
    247.5000,      55.471
    250.0000,      53.819
    252.5000,      54.486
    255.0000,      58.365
    257.5000,      65.613
                   76.002
LAYER 8
94,      10.3571
     25.0000,      18.236
     27.5000,      16.577
     30.0000,      15.385
     32.5000,      14.443
     35.0000,      13.810
     37.5000,      13.577
     40.0000,      13.995
     42.5000,      15.457
     45.0000,      18.327
     47.5000,      22.779
     50.0000,      28.351
     52.5000,      33.062
     55.0000,      34.308
     57.5000,      31.429
     60.0000,      26.448
     62.5000,      21.847
     65.0000,      18.852
     67.5000,      17.582
     70.0000,      17.409
     72.5000,      17.455
     75.0000,      17.211
     77.5000,      16.804
     80.0000,      16.592
     82.5000,      16.815
     85.0000,      17.420
     87.5000,      18.079
     90.0000,      18.601
     92.5000,      19.114
     95.0000,      19.889
     97.5000,      21.205
    100.0000,      23.101
    102.5000,      25.313
    105.0000,      26.918
    107.5000,      26.696
    110.0000,      24.458
    112.5000,      21.292
    115.0000,      18.424
    117.5000,      16.767
    120.0000,      16.573
    122.5000,      17.772
    125.0000,      20.180
    127.5000,      23.554
    130.0000,      27.437
    132.5000,      31.038
    135.0000,      33.474
    137.5000,      34.438
    140.0000,      34.346
    142.5000,      33.699
    145.0000,      32.421
    147.5000,      30.062
    150.0000,      26.807
    152.5000,      23.738
    155.0000,      22.043
    157.5000,      22.604
    160.0000,      25.949
    162.5000,      31.928
    165.0000,      39.177
    167.5000,      45.375
    170.0000,      48.990
    172.5000,      50.296
    175.0000,      51.281
    177.5000,      53.949
    180.0000,      59.173
    182.5000,      66.900
    185.0000,      75.064
    187.5000,      79.552
    190.0000,      78.176
    192.5000,      72.660
    195.0000,      66.669
    197.5000,      62.442
    200.0000,      59.643
    202.5000,      57.237
    205.0000,      54.985
    207.5000,      53.716
    210.0000,      54.738
    212.5000,      59.209
    215.0000,      67.678
    217.5000,      79.914
    220.0000,      94.076
    222.5000,      105.80
    225.0000,      110.18
    227.5000,      105.39
    230.0000,      95.243
    232.5000,      84.756
    235.0000,      76.512
    237.5000,      70.616
    240.0000,      66.245
    242.5000,      62.662
    245.0000,      59.706
    247.5000,      57.554
    250.0000,      56.776
    252.5000,      58.137
    255.0000,      62.312
                   69.607
LAYER 9
92,      11.7107
     27.5000,      16.090
     30.0000,      14.858
     32.5000,      14.020
     35.0000,      13.565
     37.5000,      13.560
     40.0000,      14.233
     42.5000,      15.894
     45.0000,      18.870
     47.5000,      23.276
     50.0000,      28.608
     52.5000,      33.174
     55.0000,      34.876
     57.5000,      33.037
     60.0000,      29.091
     62.5000,      25.126
     65.0000,      22.376
     67.5000,      21.109
     70.0000,      20.887
     72.5000,      21.051
     75.0000,      21.131
     77.5000,      21.115
     80.0000,      21.224
     82.5000,      21.607
     85.0000,      22.223
     87.5000,      22.845
     90.0000,      23.362
     92.5000,      23.939
     95.0000,      24.861
     97.5000,      26.383
    100.0000,      28.420
    102.5000,      30.470
    105.0000,      31.479
    107.5000,      30.487
    110.0000,      27.565
    112.5000,      23.891
    115.0000,      20.689
    117.5000,      18.777
    120.0000,      18.389
    122.5000,      19.487
    125.0000,      21.899
    127.5000,      25.312
    130.0000,      29.138
    132.5000,      32.541
    135.0000,      34.711
    137.5000,      35.364
    140.0000,      34.752
    142.5000,      33.267
    145.0000,      31.053
    147.5000,      28.155
    150.0000,      24.957
    152.5000,      22.245
    155.0000,      20.796
    157.5000,      21.134
    160.0000,      23.534
    162.5000,      27.822
    165.0000,      33.164
    167.5000,      38.179
    170.0000,      41.805
    172.5000,      44.021
    175.0000,      45.837
    177.5000,      48.462
    180.0000,      52.472
    182.5000,      57.622
    185.0000,      62.401
    187.5000,      64.507
    190.0000,      62.883
    192.5000,      58.592
    195.0000,      53.810
    197.5000,      49.935
    200.0000,      47.001
    202.5000,      44.637
    205.0000,      42.871
    207.5000,      42.233
    210.0000,      43.541
    212.5000,      47.545
    215.0000,      54.721
    217.5000,      65.053
    220.0000,      77.447
    222.5000,      89.082
    225.0000,      96.397
    227.5000,      97.201
    230.0000,      92.796
    232.5000,      86.268
    235.0000,      80.003
    237.5000,      74.828
    240.0000,      70.752
    242.5000,      67.572
    245.0000,      65.231
    247.5000,      63.837
    250.0000,      63.829
    252.5000,      65.871
                   70.287
LAYER 10
90,      13.0778
     30.0000,      14.303
     32.5000,      13.563
     35.0000,      13.291
     37.5000,      13.426
     40.0000,      14.206
     42.5000,      15.836
     45.0000,      18.566
     47.5000,      22.478
     50.0000,      27.120
     52.5000,      31.218
     55.0000,      33.266
     57.5000,      32.674
     60.0000,      30.281
     62.5000,      27.574
     65.0000,      25.616
     67.5000,      24.795
     70.0000,      24.891
     72.5000,      25.457
     75.0000,      26.088
     77.5000,      26.681
     80.0000,      27.331
     82.5000,      28.106
     85.0000,      28.970
     87.5000,      29.776
     90.0000,      30.484
     92.5000,      31.291
     95.0000,      32.464
     97.5000,      34.202
    100.0000,      36.279
    102.5000,      38.027
    105.0000,      38.378
    107.5000,      36.611
    110.0000,      33.003
    112.5000,      28.779
    115.0000,      25.144
    117.5000,      22.886
    120.0000,      22.239
    122.5000,      23.168
    125.0000,      25.457
    127.5000,      28.707
    130.0000,      32.247
    132.5000,      35.237
    135.0000,      36.943
    137.5000,      37.115
    140.0000,      35.941
    142.5000,      33.790
    145.0000,      30.955
    147.5000,      27.723
    150.0000,      24.530
    152.5000,      21.958
    155.0000,      20.526
    157.5000,      20.541
    160.0000,      22.120
    162.5000,      25.076
    165.0000,      28.873
    167.5000,      32.683
    170.0000,      35.835
    172.5000,      38.211
    175.0000,      40.275
    177.5000,      42.670
    180.0000,      45.700
    182.5000,      49.120
    185.0000,      51.952
    187.5000,      52.925
    190.0000,      51.521
    192.5000,      48.355
    195.0000,      44.702
    197.5000,      41.476
    200.0000,      38.872
    202.5000,      36.835
    205.0000,      35.486
    207.5000,      35.188
    210.0000,      36.475
    212.5000,      39.854
    215.0000,      45.705
    217.5000,      54.111
    220.0000,      64.497
    222.5000,      75.170
    225.0000,      83.791
    227.5000,      88.392
    230.0000,      88.907
    232.5000,      86.766
    235.0000,      83.602
    237.5000,      80.351
    240.0000,      77.487
    242.5000,      75.285
    245.0000,      73.890
    247.5000,      73.227
    250.0000,      73.747
                   76.554
LAYER 11
86,      14.4585
     35.0000,      13.176
     37.5000,      13.298
     40.0000,      14.069
     42.5000,      15.456
     45.0000,      17.673
     47.5000,      20.910
     50.0000,      24.761
     52.5000,      28.311
     55.0000,      30.548
     57.5000,      31.018
     60.0000,      30.148
     62.5000,      28.884
     65.0000,      28.025
     67.5000,      27.983
     70.0000,      28.705
     72.5000,      29.929
     75.0000,      31.327
     77.5000,      32.748
     80.0000,      34.184
     82.5000,      35.624
     85.0000,      37.025
     87.5000,      38.289
     90.0000,      39.428
     92.5000,      40.646
     95.0000,      42.166
     97.5000,      44.105
    100.0000,      46.117
    102.5000,      47.454
    105.0000,      47.128
    107.5000,      44.642
    110.0000,      40.414
    112.5000,      35.665
    115.0000,      31.563
    117.5000,      28.892
    120.0000,      27.894
    122.5000,      28.523
    125.0000,      30.503
    127.5000,      33.353
    130.0000,      36.355
    132.5000,      38.706
    135.0000,      39.764
    137.5000,      39.332
    140.0000,      37.581
    142.5000,      34.879
    145.0000,      31.600
    147.5000,      28.128
    150.0000,      24.887
    152.5000,      22.320
    155.0000,      20.778
    157.5000,      20.433
    160.0000,      21.312
    162.5000,      23.237
    165.0000,      25.845
    167.5000,      28.627
    170.0000,      31.168
    172.5000,      33.340
    175.0000,      35.330
    177.5000,      37.444
    180.0000,      39.805
    182.5000,      42.216
    185.0000,      44.064
    187.5000,      44.631
    190.0000,      43.637
    192.5000,      41.416
    195.0000,      38.722
    197.5000,      36.174
    200.0000,      34.015
    202.5000,      32.331
    205.0000,      31.285
    207.5000,      31.152
    210.0000,      32.307
    212.5000,      35.114
    215.0000,      39.873
    217.5000,      46.710
    220.0000,      55.364
    222.5000,      64.878
    225.0000,      73.821
    227.5000,      80.688
    230.0000,      84.884
    232.5000,      86.784
    235.0000,      87.154
    237.5000,      86.543
    240.0000,      85.442
    242.5000,      84.707
    245.0000,      84.864
                   84.756
LAYER 12
84,      15.8531
     37.5000,      13.182
     40.0000,      14.020
     42.5000,      14.949
     45.0000,      16.377
     47.5000,      19.017
     50.0000,      22.210
     52.5000,      25.275
     55.0000,      27.556
     57.5000,      28.757
     60.0000,      29.084
     62.5000,      29.104
     65.0000,      29.366
     67.5000,      30.229
     70.0000,      31.732
     72.5000,      33.752
     75.0000,      36.038
     77.5000,      38.426
     80.0000,      40.830
     82.5000,      43.170
     85.0000,      45.381
     87.5000,      47.382
     90.0000,      49.199
     92.5000,      51.011
     95.0000,      52.971
     97.5000,      55.111
    100.0000,      57.007
    102.5000,      57.922
    105.0000,      57.010
    107.5000,      53.971
    110.0000,      49.293
    112.5000,      44.148
    115.0000,      39.634
    117.5000,      36.532
    120.0000,      35.096
    122.5000,      35.272
    125.0000,      36.731
    127.5000,      38.936
    130.0000,      41.165
    132.5000,      42.687
    135.0000,      42.963
    137.5000,      41.853
    140.0000,      39.530
    142.5000,      36.357
    145.0000,      32.734
    147.5000,      29.065
    150.0000,      25.737
    152.5000,      23.094
    155.0000,      21.378
    157.5000,      20.680
    160.0000,      20.980
    162.5000,      22.120
    165.0000,      23.845
    167.5000,      25.828
    170.0000,      27.803
    172.5000,      29.664
    175.0000,      31.465
    177.5000,      33.331
    180.0000,      35.283
    182.5000,      37.165
    185.0000,      38.585
    187.5000,      39.108
    190.0000,      38.556
    192.5000,      37.097
    195.0000,      35.179
    197.5000,      33.230
    200.0000,      31.494
    202.5000,      30.116
    205.0000,      29.278
    207.5000,      29.212
    210.0000,      30.209
    212.5000,      32.550
    215.0000,      36.478
    217.5000,      42.140
    220.0000,      49.460
    222.5000,      57.929
    225.0000,      66.728
    227.5000,      74.831
    230.0000,      81.598
    232.5000,      86.952
    235.0000,      90.955
    237.5000,      93.360
    240.0000,      93.833
    242.5000,      94.606
                   98.187
LAYER 13
78,      17.2617
     45.0000,      14.529
     47.5000,      17.096
     50.0000,      19.890
     52.5000,      22.578
     55.0000,      24.783
     57.5000,      26.392
     60.0000,      27.515
     62.5000,      28.499
     65.0000,      29.698
     67.5000,      31.389
     70.0000,      33.651
     72.5000,      36.448
     75.0000,      39.604
     77.5000,      42.959
     80.0000,      46.383
     82.5000,      49.743
     85.0000,      52.938
     87.5000,      55.876
     90.0000,      58.559
     92.5000,      61.111
     95.0000,      63.599
     97.5000,      65.984
    100.0000,      67.812
    102.5000,      68.425
    105.0000,      67.144
    107.5000,      63.824
    110.0000,      58.966
    112.5000,      53.645
    115.0000,      48.865
    117.5000,      45.383
    120.0000,      43.464
    122.5000,      43.057
    125.0000,      43.811
    127.5000,      45.175
    130.0000,      46.463
    132.5000,      47.037
    135.0000,      46.459
    137.5000,      44.646
    140.0000,      41.773
    142.5000,      38.187
    145.0000,      34.277
    147.5000,      30.430
    150.0000,      26.988
    152.5000,      24.222
    155.0000,      22.306
    157.5000,      21.282
    160.0000,      21.115
    162.5000,      21.664
    165.0000,      22.745
    167.5000,      24.137
    170.0000,      25.661
    172.5000,      27.230
    175.0000,      28.840
    177.5000,      30.526
    180.0000,      32.255
    182.5000,      33.899
    185.0000,      35.188
    187.5000,      35.833
    190.0000,      35.698
    192.5000,      34.848
    195.0000,      33.550
    197.5000,      32.105
    200.0000,      30.730
    202.5000,      29.596
    205.0000,      28.894
    207.5000,      28.836
    210.0000,      29.673
    212.5000,      31.639
    215.0000,      34.948
    217.5000,      39.758
    220.0000,      46.102
    222.5000,      53.735
    225.0000,      62.223
    227.5000,      70.947
    230.0000,      79.413
    232.5000,      87.755
    235.0000,      95.700
                   101.94
LAYER 14
76,      18.6843
     47.5000,      15.642
     50.0000,      18.090
     52.5000,      20.462
     55.0000,      22.447
     57.5000,      24.214
     60.0000,      25.780
     62.5000,      27.392
     65.0000,      29.262
     67.5000,      31.584
     70.0000,      34.444
     72.5000,      37.874
     75.0000,      41.757
     77.5000,      45.953
     80.0000,      50.311
     82.5000,      54.664
     85.0000,      58.872
     87.5000,      62.814
     90.0000,      66.442
     92.5000,      69.809
     95.0000,      72.897
     97.5000,      75.612
    100.0000,      77.513
    102.5000,      78.048
    105.0000,      76.702
    107.5000,      73.435
    110.0000,      68.716
    112.5000,      63.495
    115.0000,      58.655
    117.5000,      54.911
    120.0000,      52.531
    122.5000,      51.483
    125.0000,      51.428
    127.5000,      51.845
    130.0000,      52.116
    132.5000,      51.707
    135.0000,      50.271
    137.5000,      47.773
    140.0000,      44.384
    142.5000,      40.427
    145.0000,      36.260
    147.5000,      32.239
    150.0000,      28.660
    152.5000,      25.744
    155.0000,      23.620
    157.5000,      22.305
    160.0000,      21.759
    162.5000,      21.864
    165.0000,      22.480
    167.5000,      23.446
    170.0000,      24.637
    172.5000,      25.981
    175.0000,      27.449
    177.5000,      29.030
    180.0000,      30.668
    182.5000,      32.249
    185.0000,      33.569
    187.5000,      34.414
    190.0000,      34.662
    192.5000,      34.314
    195.0000,      33.521
    197.5000,      32.494
    200.0000,      31.418
    202.5000,      30.468
    205.0000,      29.839
    207.5000,      29.742
    210.0000,      30.408
    212.5000,      32.054
    215.0000,      34.885
    217.5000,      39.077
    220.0000,      44.729
    222.5000,      51.740
    225.0000,      59.880
    227.5000,      68.895
    230.0000,      78.150
    232.5000,      89.230
                   102.20
LAYER 15
74,      20.1211
     50.0000,      16.884
     52.5000,      19.055
     55.0000,      20.541
     57.5000,      22.356
     60.0000,      24.080
     62.5000,      26.060
     65.0000,      28.359
     67.5000,      31.073
     70.0000,      34.305
     72.5000,      38.157
     75.0000,      42.566
     77.5000,      47.410
     80.0000,      52.528
     82.5000,      57.732
     85.0000,      62.853
     87.5000,      67.734
     90.0000,      72.275
     92.5000,      76.455
     95.0000,      80.182
     97.5000,      83.325
    100.0000,      85.481
    102.5000,      86.203
    105.0000,      85.112
    107.5000,      82.227
    110.0000,      77.958
    112.5000,      73.114
    115.0000,      68.446
    117.5000,      64.607
    120.0000,      61.861
    122.5000,      60.204
    125.0000,      59.339
    127.5000,      58.809
    130.0000,      58.085
    132.5000,      56.733
    135.0000,      54.488
    137.5000,      51.351
    140.0000,      47.487
    142.5000,      43.188
    145.0000,      38.778
    147.5000,      34.577
    150.0000,      30.840
    152.5000,      27.754
    155.0000,      25.419
    157.5000,      23.843
    160.0000,      22.986
    162.5000,      22.750
    165.0000,      23.026
    167.5000,      23.691
    170.0000,      24.651
    172.5000,      25.845
    175.0000,      27.236
    177.5000,      28.789
    180.0000,      30.436
    182.5000,      32.071
    185.0000,      33.525
    187.5000,      34.619
    190.0000,      35.234
    192.5000,      35.324
    195.0000,      34.962
    197.5000,      34.288
    200.0000,      33.455
    202.5000,      32.628
    205.0000,      32.008
    207.5000,      31.806
    210.0000,      32.261
    212.5000,      33.592
    215.0000,      36.017
    217.5000,      39.741
    220.0000,      44.930
    222.5000,      51.542
    225.0000,      59.273
    227.5000,      68.717
    230.0000,      76.782
                   90.387
LAYER 16
70,      21.5723
     55.0000,      18.703
     57.5000,      20.928
     60.0000,      22.459
     62.5000,      24.700
     65.0000,      27.279
     67.5000,      30.152
     70.0000,      33.496
     72.5000,      37.559
     75.0000,      42.307
     77.5000,      47.612
     80.0000,      53.299
     82.5000,      59.167
     85.0000,      65.028
     87.5000,      70.701
     90.0000,      76.041
     92.5000,      80.967
     95.0000,      85.334
     97.5000,      88.990
    100.0000,      91.570
    102.5000,      92.721
    105.0000,      92.158
    107.5000,      89.927
    110.0000,      86.364
    112.5000,      82.136
    115.0000,      77.861
    117.5000,      74.118
    120.0000,      71.155
    122.5000,      69.003
    125.0000,      67.424
    127.5000,      66.040
    130.0000,      64.418
    132.5000,      62.220
    135.0000,      59.250
    137.5000,      55.537
    140.0000,      51.239
    142.5000,      46.617
    145.0000,      41.966
    147.5000,      37.568
    150.0000,      33.650
    152.5000,      30.374
    155.0000,      27.825
    157.5000,      26.006
    160.0000,      24.885
    162.5000,      24.380
    165.0000,      24.405
    167.5000,      24.860
    170.0000,      25.673
    172.5000,      26.792
    175.0000,      28.174
    177.5000,      29.776
    180.0000,      31.521
    182.5000,      33.305
    185.0000,      34.976
    187.5000,      36.371
    190.0000,      37.363
    192.5000,      37.868
    195.0000,      37.899
    197.5000,      37.537
    200.0000,      36.897
    202.5000,      36.129
    205.0000,      35.428
    207.5000,      35.020
    210.0000,      35.164
    212.5000,      36.111
    215.0000,      38.119
    217.5000,      41.447
    220.0000,      46.397
    222.5000,      53.012
    225.0000,      59.656
                   72.288
LAYER 17
66,      23.0381
     60.0000,      20.630
     62.5000,      23.475
     65.0000,      26.327
     67.5000,      29.084
     70.0000,      32.207
     72.5000,      36.336
     75.0000,      41.319
     77.5000,      46.966
     80.0000,      53.072
     82.5000,      59.428
     85.0000,      65.845
     87.5000,      72.134
     90.0000,      78.126
     92.5000,      83.702
     95.0000,      88.682
     97.5000,      92.901
    100.0000,      96.035
    102.5000,      97.793
    105.0000,      97.955
    107.5000,      96.567
    110.0000,      93.889
    112.5000,      90.457
    115.0000,      86.763
    117.5000,      83.303
    120.0000,      80.305
    122.5000,      77.827
    125.0000,      75.696
    127.5000,      73.615
    130.0000,      71.245
    132.5000,      68.332
    135.0000,      64.739
    137.5000,      60.518
    140.0000,      55.821
    142.5000,      50.887
    145.0000,      45.982
    147.5000,      41.364
    150.0000,      37.238
    152.5000,      33.748
    155.0000,      30.975
    157.5000,      28.922
    160.0000,      27.566
    162.5000,      26.840
    165.0000,      26.676
    167.5000,      26.992
    170.0000,      27.730
    172.5000,      28.844
    175.0000,      30.293
    177.5000,      32.027
    180.0000,      33.961
    182.5000,      35.993
    185.0000,      37.972
    187.5000,      39.737
    190.0000,      41.148
    192.5000,      42.084
    195.0000,      42.507
    197.5000,      42.441
    200.0000,      41.955
    202.5000,      41.165
    205.0000,      40.256
    207.5000,      39.464
    210.0000,      39.098
    212.5000,      39.479
    215.0000,      40.951
    217.5000,      43.804
    220.0000,      48.731
                   57.155
LAYER 18
64,      24.5184
     62.5000,      22.870
     65.0000,      25.992
     67.5000,      28.081
     70.0000,      30.374
     72.5000,      34.652
     75.0000,      39.926
     77.5000,      45.899
     80.0000,      52.338
     82.5000,      59.046
     85.0000,      65.856
     87.5000,      72.599
     90.0000,      79.103
     92.5000,      85.230
     95.0000,      90.782
     97.5000,      95.590
    100.0000,      99.357
    102.5000,      101.84
    105.0000,      102.85
    107.5000,      102.41
    110.0000,      100.73
    112.5000,      98.210
    115.0000,      95.239
    117.5000,      92.232
    120.0000,      89.386
    122.5000,      86.780
    125.0000,      84.295
    127.5000,      81.709
    130.0000,      78.766
    132.5000,      75.283
    135.0000,      71.172
    137.5000,      66.508
    140.0000,      61.439
    142.5000,      56.191
    145.0000,      51.011
    147.5000,      46.140
    150.0000,      41.769
    152.5000,      38.037
    155.0000,      35.020
    157.5000,      32.731
    160.0000,      31.156
    162.5000,      30.241
    165.0000,      29.934
    167.5000,      30.169
    170.0000,      30.900
    172.5000,      32.087
    175.0000,      33.689
    177.5000,      35.652
    180.0000,      37.886
    182.5000,      40.282
    185.0000,      42.684
    187.5000,      44.922
    190.0000,      46.833
    192.5000,      48.263
    195.0000,      49.118
    197.5000,      49.366
    200.0000,      49.013
    202.5000,      48.117
    205.0000,      46.811
    207.5000,      45.328
    210.0000,      44.075
    212.5000,      43.520
    215.0000,      44.225
    217.5000,      46.108
                   50.127
LAYER 19
58,      26.0136
     70.0000,      27.253
     72.5000,      32.675
     75.0000,      38.466
     77.5000,      44.833
     80.0000,      51.562
     82.5000,      58.512
     85.0000,      65.582
     87.5000,      72.645
     90.0000,      79.548
     92.5000,      86.148
     95.0000,      92.239
     97.5000,      97.649
    100.0000,      102.10
    102.5000,      105.37
    105.0000,      107.29
    107.5000,      107.86
    110.0000,      107.23
    112.5000,      105.69
    115.0000,      103.55
    117.5000,      101.14
    120.0000,      98.623
    122.5000,      96.091
    125.0000,      93.464
    127.5000,      90.580
    130.0000,      87.246
    132.5000,      83.339
    135.0000,      78.811
    137.5000,      73.757
    140.0000,      68.332
    142.5000,      62.755
    145.0000,      57.264
    147.5000,      52.094
    150.0000,      47.432
    152.5000,      43.414
    155.0000,      40.126
    157.5000,      37.586
    160.0000,      35.795
    162.5000,      34.713
    165.0000,      34.302
    167.5000,      34.511
    170.0000,      35.306
    172.5000,      36.654
    175.0000,      38.517
    177.5000,      40.837
    180.0000,      43.515
    182.5000,      46.429
    185.0000,      49.412
    187.5000,      52.271
    190.0000,      54.818
    192.5000,      56.857
    195.0000,      58.244
    197.5000,      58.884
    200.0000,      58.705
    202.5000,      57.648
    205.0000,      55.697
    207.5000,      52.989
    210.0000,      50.149
                   47.895
LAYER 20
56,      27.5238
     72.5000,      31.452
     75.0000,      37.396
     77.5000,      44.215
     80.0000,      51.168
     82.5000,      58.231
     85.0000,      65.434
     87.5000,      72.716
     90.0000,      79.946
     92.5000,      86.977
     95.0000,      93.599
     97.5000,      99.633
    100.0000,      104.81
    102.5000,      108.91
    105.0000,      111.78
    107.5000,      113.38
    110.0000,      113.81
    112.5000,      113.30
    115.0000,      112.06
    117.5000,      110.36
    120.0000,      108.35
    122.5000,      106.09
    125.0000,      103.53
    127.5000,      100.56
    130.0000,      97.019
    132.5000,      92.828
    135.0000,      87.973
    137.5000,      82.572
    140.0000,      76.788
    142.5000,      70.847
    145.0000,      64.990
    147.5000,      59.454
    150.0000,      54.433
    152.5000,      50.072
    155.0000,      46.466
    157.5000,      43.647
    160.0000,      41.629
    162.5000,      40.391
    165.0000,      39.912
    167.5000,      40.153
    170.0000,      41.095
    172.5000,      42.718
    175.0000,      44.986
    177.5000,      47.838
    180.0000,      51.159
    182.5000,      54.810
    185.0000,      58.596
    187.5000,      62.297
    190.0000,      65.684
    192.5000,      68.519
    195.0000,      70.613
    197.5000,      71.827
    200.0000,      72.007
    202.5000,      70.915
    205.0000,      68.132
    207.5000,      63.224
                   57.565
LAYER 21
54,      29.0490
     75.0000,      36.631
     77.5000,      44.541
     80.0000,      51.524
     82.5000,      58.478
     85.0000,      65.680
     87.5000,      73.121
     90.0000,      80.656
     92.5000,      88.126
     95.0000,      95.306
     97.5000,      102.01
    100.0000,      107.97
    102.5000,      112.96
    105.0000,      116.79
    107.5000,      119.43
    110.0000,      120.93
    112.5000,      121.47
    115.0000,      121.19
    117.5000,      120.32
    120.0000,      118.96
    122.5000,      117.17
    125.0000,      114.91
    127.5000,      112.06
    130.0000,      108.50
    132.5000,      104.16
    135.0000,      99.056
    137.5000,      93.330
    140.0000,      87.164
    142.5000,      80.796
    145.0000,      74.485
    147.5000,      68.485
    150.0000,      63.008
    152.5000,      58.214
    155.0000,      54.218
    157.5000,      51.066
    160.0000,      48.794
    162.5000,      47.398
    165.0000,      46.880
    167.5000,      47.216
    170.0000,      48.411
    172.5000,      50.460
    175.0000,      53.336
    177.5000,      56.971
    180.0000,      61.226
    182.5000,      65.929
    185.0000,      70.845
    187.5000,      75.707
    190.0000,      80.234
    192.5000,      84.136
    195.0000,      87.204
    197.5000,      89.312
    200.0000,      90.333
    202.5000,      89.936
    205.0000,      86.929
                   77.650
LAYER 22
54,      30.5895
     75.0000,      41.948
     77.5000,      47.253
     80.0000,      52.916
     82.5000,      59.316
     85.0000,      66.411
     87.5000,      74.029
     90.0000,      81.920
     92.5000,      89.902
     95.0000,      97.712
     97.5000,      105.19
    100.0000,      112.03
    102.5000,      117.96
    105.0000,      122.81
    107.5000,      126.49
    110.0000,      129.05
    112.5000,      130.66
    115.0000,      131.39
    117.5000,      131.46
    120.0000,      130.91
    122.5000,      129.79
    125.0000,      128.07
    127.5000,      125.60
    130.0000,      122.22
    132.5000,      117.88
    135.0000,      112.58
    137.5000,      106.53
    140.0000,      99.919
    142.5000,      93.019
    145.0000,      86.115
    147.5000,      79.501
    150.0000,      73.418
    152.5000,      68.054
    155.0000,      63.553
    157.5000,      59.974
    160.0000,      57.388
    162.5000,      55.807
    165.0000,      55.279
    167.5000,      55.774
    170.0000,      57.348
    172.5000,      60.031
    175.0000,      63.805
    177.5000,      68.607
    180.0000,      74.228
    182.5000,      80.459
    185.0000,      86.985
    187.5000,      93.477
    190.0000,      99.574
    192.5000,      104.90
    195.0000,      109.25
    197.5000,      112.65
    200.0000,      115.31
    202.5000,      117.75
    205.0000,      120.41
                   122.42
LAYER 23
54, 
     75.0000,      50.679
     77.5000,      50.561
     80.0000,      54.422
     82.5000,      60.341
     85.0000,      67.514
     87.5000,      75.519
     90.0000,      83.899
     92.5000,      92.561
     95.0000,      101.09
     97.5000,      109.54
    100.0000,      117.40
    102.5000,      124.38
    105.0000,      130.31
    107.5000,      135.04
    110.0000,      138.62
    112.5000,      141.37
    115.0000,      143.12
    117.5000,      144.29
    120.0000,      144.68
    122.5000,      144.45
    125.0000,      143.60
    127.5000,      141.82
    130.0000,      138.88
    132.5000,      134.72
    135.0000,      129.20
    137.5000,      122.82
    140.0000,      115.66
    142.5000,      108.07
    145.0000,      100.34
    147.5000,      92.883
    150.0000,      85.964
    152.5000,      79.806
    155.0000,      74.632
    157.5000,      70.457
    160.0000,      67.451
    162.5000,      65.595
    165.0000,      65.095
    167.5000,      65.783
    170.0000,      67.884
    172.5000,      71.485
    175.0000,      76.579
    177.5000,      83.164
    180.0000,      90.802
    182.5000,      99.294
    185.0000,      108.14
    187.5000,      116.97
    190.0000,      125.28
    192.5000,      132.46
    195.0000,      138.29
    197.5000,      143.04
    200.0000,      147.50
    202.5000,      153.88
    205.0000,      167.69
                   206.17
CALCULATED APPARENT RESISTIVITY
      7.5000,       5.0000,   1.00000,      24.210
     12.5000,       5.0000,   1.00000,      21.242
     17.5000,       5.0000,   1.00000,      16.726
     22.5000,       5.0000,   1.00000,      13.887
     27.5000,       5.0000,   1.00000,      10.709
     32.5000,       5.0000,   1.00000,      8.9955
     37.5000,       5.0000,   1.00000,      9.5380
     42.5000,       5.0000,   1.00000,      10.544
     47.5000,       5.0000,   1.00000,      11.796
     52.5000,       5.0000,   1.00000,      12.426
     57.5000,       5.0000,   1.00000,      14.758
     62.5000,       5.0000,   1.00000,      18.234
     67.5000,       5.0000,   1.00000,      24.751
     72.5000,       5.0000,   1.00000,      31.189
     77.5000,       5.0000,   1.00000,      36.470
     82.5000,       5.0000,   1.00000,      40.784
     87.5000,       5.0000,   1.00000,      49.700
     92.5000,       5.0000,   1.00000,      56.709
     97.5000,       5.0000,   1.00000,      56.077
    102.5000,       5.0000,   1.00000,      55.770
    107.5000,       5.0000,   1.00000,      59.676
    112.5000,       5.0000,   1.00000,      64.978
    117.5000,       5.0000,   1.00000,      76.649
    122.5000,       5.0000,   1.00000,      82.036
    127.5000,       5.0000,   1.00000,      79.805
    132.5000,       5.0000,   1.00000,      73.986
    137.5000,       5.0000,   1.00000,      70.970
    142.5000,       5.0000,   1.00000,      74.419
    147.5000,       5.0000,   1.00000,      92.120
    152.5000,       5.0000,   1.00000,      95.811
    157.5000,       5.0000,   1.00000,      105.37
    162.5000,       5.0000,   1.00000,      107.22
    167.5000,       5.0000,   1.00000,      105.33
    172.5000,       5.0000,   1.00000,      89.734
    177.5000,       5.0000,   1.00000,      85.727
    182.5000,       5.0000,   1.00000,      94.724
    187.5000,       5.0000,   1.00000,      113.60
    192.5000,       5.0000,   1.00000,      118.12
    197.5000,       5.0000,   1.00000,      117.09
    202.5000,       5.0000,   1.00000,      128.69
    207.5000,       5.0000,   1.00000,      142.11
    212.5000,       5.0000,   1.00000,      139.18
    217.5000,       5.0000,   1.00000,      118.14
    222.5000,       5.0000,   1.00000,      109.64
    227.5000,       5.0000,   1.00000,      93.339
    232.5000,       5.0000,   1.00000,      94.479
    237.5000,       5.0000,   1.00000,      97.427
    242.5000,       5.0000,   1.00000,      97.895
    247.5000,       5.0000,   1.00000,      87.225
    252.5000,       5.0000,   1.00000,      94.110
    257.5000,       5.0000,   1.00000,      93.604
    262.5000,       5.0000,   1.00000,      95.611
    267.5000,       5.0000,   1.00000,      86.641
    272.5000,       5.0000,   1.00000,      87.865
     10.0000,       5.0000,   2.00000,      22.911
     15.0000,       5.0000,   2.00000,      21.451
     20.0000,       5.0000,   2.00000,      14.798
     25.0000,       5.0000,   2.00000,      12.144
     30.0000,       5.0000,   2.00000,      11.545
     35.0000,       5.0000,   2.00000,      10.199
     40.0000,       5.0000,   2.00000,      10.093
     45.0000,       5.0000,   2.00000,      11.532
     50.0000,       5.0000,   2.00000,      13.559
     55.0000,       5.0000,   2.00000,      15.882
     60.0000,       5.0000,   2.00000,      17.156
     65.0000,       5.0000,   2.00000,      19.047
     70.0000,       5.0000,   2.00000,      22.360
     75.0000,       5.0000,   2.00000,      26.562
     80.0000,       5.0000,   2.00000,      28.874
     85.0000,       5.0000,   2.00000,      32.179
     90.0000,       5.0000,   2.00000,      40.405
     95.0000,       5.0000,   2.00000,      40.423
    100.0000,       5.0000,   2.00000,      42.556
    105.0000,       5.0000,   2.00000,      50.853
    110.0000,       5.0000,   2.00000,      51.292
    115.0000,       5.0000,   2.00000,      48.597
    120.0000,       5.0000,   2.00000,      51.623
    125.0000,       5.0000,   2.00000,      56.960
    130.0000,       5.0000,   2.00000,      59.444
    135.0000,       5.0000,   2.00000,      60.141
    140.0000,       5.0000,   2.00000,      62.018
    145.0000,       5.0000,   2.00000,      66.623
    150.0000,       5.0000,   2.00000,      66.668
    155.0000,       5.0000,   2.00000,      67.706
    160.0000,       5.0000,   2.00000,      74.544
    165.0000,       5.0000,   2.00000,      82.078
    170.0000,       5.0000,   2.00000,      82.336
    175.0000,       5.0000,   2.00000,      79.638
    180.0000,       5.0000,   2.00000,      89.161
    185.0000,       5.0000,   2.00000,      98.371
    190.0000,       5.0000,   2.00000,      112.00
    195.0000,       5.0000,   2.00000,      115.31
    200.0000,       5.0000,   2.00000,      109.58
    205.0000,       5.0000,   2.00000,      110.38
    210.0000,       5.0000,   2.00000,      119.53
    215.0000,       5.0000,   2.00000,      115.43
    220.0000,       5.0000,   2.00000,      115.88
    225.0000,       5.0000,   2.00000,      111.14
    230.0000,       5.0000,   2.00000,      94.138
    235.0000,       5.0000,   2.00000,      82.552
    240.0000,       5.0000,   2.00000,      83.726
    245.0000,       5.0000,   2.00000,      87.870
    250.0000,       5.0000,   2.00000,      87.772
    255.0000,       5.0000,   2.00000,      81.484
    260.0000,       5.0000,   2.00000,      84.958
    265.0000,       5.0000,   2.00000,      93.444
    270.0000,       5.0000,   2.00000,      86.626
     15.0000,      10.0000,   1.00000,      20.390
     20.0000,      10.0000,   1.00000,      15.298
     25.0000,      10.0000,   1.00000,      12.554
     30.0000,      10.0000,   1.00000,      12.262
     35.0000,      10.0000,   1.00000,      11.204
     40.0000,      10.0000,   1.00000,      10.616
     45.0000,      10.0000,   1.00000,      11.774
     50.0000,      10.0000,   1.00000,      14.271
     55.0000,      10.0000,   1.00000,      16.877
     60.0000,      10.0000,   1.00000,      18.084
     65.0000,      10.0000,   1.00000,      18.882
     70.0000,      10.0000,   1.00000,      20.828
     75.0000,      10.0000,   1.00000,      24.111
     80.0000,      10.0000,   1.00000,      26.700
     85.0000,      10.0000,   1.00000,      29.891
     90.0000,      10.0000,   1.00000,      35.020
     95.0000,      10.0000,   1.00000,      36.121
    100.0000,      10.0000,   1.00000,      39.437
    105.0000,      10.0000,   1.00000,      46.228
    110.0000,      10.0000,   1.00000,      46.467
    115.0000,      10.0000,   1.00000,      42.779
    120.0000,      10.0000,   1.00000,      43.829
    125.0000,      10.0000,   1.00000,      48.634
    130.0000,      10.0000,   1.00000,      52.701
    135.0000,      10.0000,   1.00000,      55.100
    140.0000,      10.0000,   1.00000,      56.946
    145.0000,      10.0000,   1.00000,      57.505
    150.0000,      10.0000,   1.00000,      56.114
    155.0000,      10.0000,   1.00000,      57.029
    160.0000,      10.0000,   1.00000,      61.843
    165.0000,      10.0000,   1.00000,      68.148
    170.0000,      10.0000,   1.00000,      72.558
    175.0000,      10.0000,   1.00000,      77.154
    180.0000,      10.0000,   1.00000,      85.249
    185.0000,      10.0000,   1.00000,      91.652
    190.0000,      10.0000,   1.00000,      101.73
    195.0000,      10.0000,   1.00000,      105.92
    200.0000,      10.0000,   1.00000,      99.488
    205.0000,      10.0000,   1.00000,      96.944
    210.0000,      10.0000,   1.00000,      102.93
    215.0000,      10.0000,   1.00000,      105.84
    220.0000,      10.0000,   1.00000,      110.42
    225.0000,      10.0000,   1.00000,      109.56
    230.0000,      10.0000,   1.00000,      94.807
    235.0000,      10.0000,   1.00000,      79.999
    240.0000,      10.0000,   1.00000,      79.028
    245.0000,      10.0000,   1.00000,      86.181
    250.0000,      10.0000,   1.00000,      86.203
    255.0000,      10.0000,   1.00000,      78.604
    260.0000,      10.0000,   1.00000,      80.902
    265.0000,      10.0000,   1.00000,      89.232
     12.5000,       5.0000,   3.00000,      21.141
     17.5000,       5.0000,   3.00000,      18.485
     22.5000,       5.0000,   3.00000,      13.010
     27.5000,       5.0000,   3.00000,      12.663
     32.5000,       5.0000,   3.00000,      12.876
     37.5000,       5.0000,   3.00000,      10.852
     42.5000,       5.0000,   3.00000,      11.051
     47.5000,       5.0000,   3.00000,      12.955
     52.5000,       5.0000,   3.00000,      16.833
     57.5000,       5.0000,   3.00000,      18.445
     62.5000,       5.0000,   3.00000,      18.975
     67.5000,       5.0000,   3.00000,      18.293
     72.5000,       5.0000,   3.00000,      20.608
     77.5000,       5.0000,   3.00000,      23.275
     82.5000,       5.0000,   3.00000,      26.001
     87.5000,       5.0000,   3.00000,      29.107
     92.5000,       5.0000,   3.00000,      31.490
     97.5000,       5.0000,   3.00000,      33.125
    102.5000,       5.0000,   3.00000,      40.255
    107.5000,       5.0000,   3.00000,      44.540
    112.5000,       5.0000,   3.00000,      39.964
    117.5000,       5.0000,   3.00000,      35.180
    122.5000,       5.0000,   3.00000,      38.655
    127.5000,       5.0000,   3.00000,      44.336
    132.5000,       5.0000,   3.00000,      49.850
    137.5000,       5.0000,   3.00000,      52.369
    142.5000,       5.0000,   3.00000,      53.965
    147.5000,       5.0000,   3.00000,      46.862
    152.5000,       5.0000,   3.00000,      48.025
    157.5000,       5.0000,   3.00000,      48.571
    162.5000,       5.0000,   3.00000,      54.865
    167.5000,       5.0000,   3.00000,      59.868
    172.5000,       5.0000,   3.00000,      71.142
    177.5000,       5.0000,   3.00000,      80.185
    182.5000,       5.0000,   3.00000,      85.780
    187.5000,       5.0000,   3.00000,      88.921
    192.5000,       5.0000,   3.00000,      100.79
    197.5000,       5.0000,   3.00000,      98.812
    202.5000,       5.0000,   3.00000,      86.264
    207.5000,       5.0000,   3.00000,      87.528
    212.5000,       5.0000,   3.00000,      93.537
    217.5000,       5.0000,   3.00000,      105.09
    222.5000,       5.0000,   3.00000,      109.26
    227.5000,       5.0000,   3.00000,      108.92
    232.5000,       5.0000,   3.00000,      82.936
    237.5000,       5.0000,   3.00000,      73.213
    242.5000,       5.0000,   3.00000,      76.940
    247.5000,       5.0000,   3.00000,      91.814
    252.5000,       5.0000,   3.00000,      77.500
    257.5000,       5.0000,   3.00000,      74.625
    262.5000,       5.0000,   3.00000,      81.091
    267.5000,       5.0000,   3.00000,      91.841
     15.0000,       5.0000,   4.00000,      17.398
     20.0000,       5.0000,   4.00000,      16.000
     25.0000,       5.0000,   4.00000,      13.470
     30.0000,       5.0000,   4.00000,      13.815
     35.0000,       5.0000,   4.00000,      13.589
     40.0000,       5.0000,   4.00000,      11.881
     45.0000,       5.0000,   4.00000,      12.065
     50.0000,       5.0000,   4.00000,      15.343
     55.0000,       5.0000,   4.00000,      18.801
     60.0000,       5.0000,   4.00000,      20.219
     65.0000,       5.0000,   4.00000,      19.054
     70.0000,       5.0000,   4.00000,      18.680
     75.0000,       5.0000,   4.00000,      20.535
     80.0000,       5.0000,   4.00000,      24.079
     85.0000,       5.0000,   4.00000,      27.798
     90.0000,       5.0000,   4.00000,      26.982
     95.0000,       5.0000,   4.00000,      29.869
    100.0000,       5.0000,   4.00000,      34.824
    105.0000,       5.0000,   4.00000,      38.428
    110.0000,       5.0000,   4.00000,      39.201
    115.0000,       5.0000,   4.00000,      34.518
    120.0000,       5.0000,   4.00000,      32.502
    125.0000,       5.0000,   4.00000,      35.556
    130.0000,       5.0000,   4.00000,      41.420
    135.0000,       5.0000,   4.00000,      45.860
    140.0000,       5.0000,   4.00000,      46.702
    145.0000,       5.0000,   4.00000,      40.286
    150.0000,       5.0000,   4.00000,      38.026
    155.0000,       5.0000,   4.00000,      38.571
    160.0000,       5.0000,   4.00000,      38.839
    165.0000,       5.0000,   4.00000,      41.629
    170.0000,       5.0000,   4.00000,      51.877
    175.0000,       5.0000,   4.00000,      70.701
    180.0000,       5.0000,   4.00000,      74.754
    185.0000,       5.0000,   4.00000,      75.269
    190.0000,       5.0000,   4.00000,      77.921
    195.0000,       5.0000,   4.00000,      83.375
    200.0000,       5.0000,   4.00000,      76.838
    205.0000,       5.0000,   4.00000,      69.979
    210.0000,       5.0000,   4.00000,      69.567
    215.0000,       5.0000,   4.00000,      83.971
    220.0000,       5.0000,   4.00000,      96.112
    225.0000,       5.0000,   4.00000,      103.53
    230.0000,       5.0000,   4.00000,      93.660
    235.0000,       5.0000,   4.00000,      74.932
    240.0000,       5.0000,   4.00000,      71.341
    245.0000,       5.0000,   4.00000,      84.958
    250.0000,       5.0000,   4.00000,      84.535
    255.0000,       5.0000,   4.00000,      74.369
    260.0000,       5.0000,   4.00000,      72.797
    265.0000,       5.0000,   4.00000,      79.232
     22.5000,      15.0000,   1.00000,      14.668
     27.5000,      15.0000,   1.00000,      14.302
     32.5000,      15.0000,   1.00000,      14.026
     37.5000,      15.0000,   1.00000,      12.956
     42.5000,      15.0000,   1.00000,      12.714
     47.5000,      15.0000,   1.00000,      13.845
     52.5000,      15.0000,   1.00000,      16.810
     57.5000,      15.0000,   1.00000,      18.867
     62.5000,      15.0000,   1.00000,      19.684
     67.5000,      15.0000,   1.00000,      19.406
     72.5000,      15.0000,   1.00000,      20.718
     77.5000,      15.0000,   1.00000,      23.332
     82.5000,      15.0000,   1.00000,      26.359
     87.5000,      15.0000,   1.00000,      28.438
     92.5000,      15.0000,   1.00000,      30.317
     97.5000,      15.0000,   1.00000,      32.883
    102.5000,      15.0000,   1.00000,      37.378
    107.5000,      15.0000,   1.00000,      39.941
    112.5000,      15.0000,   1.00000,      38.611
    117.5000,      15.0000,   1.00000,      36.169
    122.5000,      15.0000,   1.00000,      36.950
    127.5000,      15.0000,   1.00000,      40.061
    132.5000,      15.0000,   1.00000,      43.949
    137.5000,      15.0000,   1.00000,      45.110
    142.5000,      15.0000,   1.00000,      44.281
    147.5000,      15.0000,   1.00000,      40.113
    152.5000,      15.0000,   1.00000,      39.737
    157.5000,      15.0000,   1.00000,      39.348
    162.5000,      15.0000,   1.00000,      42.242
    167.5000,      15.0000,   1.00000,      47.870
    172.5000,      15.0000,   1.00000,      59.251
    177.5000,      15.0000,   1.00000,      68.712
    182.5000,      15.0000,   1.00000,      73.304
    187.5000,      15.0000,   1.00000,      74.673
    192.5000,      15.0000,   1.00000,      79.049
    197.5000,      15.0000,   1.00000,      78.356
    202.5000,      15.0000,   1.00000,      72.492
    207.5000,      15.0000,   1.00000,      71.777
    212.5000,      15.0000,   1.00000,      76.982
    217.5000,      15.0000,   1.00000,      88.343
    222.5000,      15.0000,   1.00000,      95.275
    227.5000,      15.0000,   1.00000,      95.450
    232.5000,      15.0000,   1.00000,      82.504
    237.5000,      15.0000,   1.00000,      76.898
    242.5000,      15.0000,   1.00000,      78.523
    247.5000,      15.0000,   1.00000,      85.342
    252.5000,      15.0000,   1.00000,      79.236
    257.5000,      15.0000,   1.00000,      75.747
     20.0000,      10.0000,   2.00000,      15.752
     25.0000,      10.0000,   2.00000,      15.099
     30.0000,      10.0000,   2.00000,      14.433
     35.0000,      10.0000,   2.00000,      14.368
     40.0000,      10.0000,   2.00000,      13.297
     45.0000,      10.0000,   2.00000,      13.001
     50.0000,      10.0000,   2.00000,      15.239
     55.0000,      10.0000,   2.00000,      18.428
     60.0000,      10.0000,   2.00000,      20.092
     65.0000,      10.0000,   2.00000,      19.845
     70.0000,      10.0000,   2.00000,      19.718
     75.0000,      10.0000,   2.00000,      21.226
     80.0000,      10.0000,   2.00000,      25.054
     85.0000,      10.0000,   2.00000,      28.074
     90.0000,      10.0000,   2.00000,      28.040
     95.0000,      10.0000,   2.00000,      30.707
    100.0000,      10.0000,   2.00000,      34.886
    105.0000,      10.0000,   2.00000,      37.225
    110.0000,      10.0000,   2.00000,      38.455
    115.0000,      10.0000,   2.00000,      37.115
    120.0000,      10.0000,   2.00000,      35.007
    125.0000,      10.0000,   2.00000,      36.087
    130.0000,      10.0000,   2.00000,      39.994
    135.0000,      10.0000,   2.00000,      42.973
    140.0000,      10.0000,   2.00000,      41.889
    145.0000,      10.0000,   2.00000,      38.027
    150.0000,      10.0000,   2.00000,      36.394
    155.0000,      10.0000,   2.00000,      35.673
    160.0000,      10.0000,   2.00000,      35.213
    165.0000,      10.0000,   2.00000,      37.740
    170.0000,      10.0000,   2.00000,      47.320
    175.0000,      10.0000,   2.00000,      61.864
    180.0000,      10.0000,   2.00000,      67.942
    185.0000,      10.0000,   2.00000,      68.782
    190.0000,      10.0000,   2.00000,      69.390
    195.0000,      10.0000,   2.00000,      70.854
    200.0000,      10.0000,   2.00000,      69.237
    205.0000,      10.0000,   2.00000,      64.824
    210.0000,      10.0000,   2.00000,      64.337
    215.0000,      10.0000,   2.00000,      75.218
    220.0000,      10.0000,   2.00000,      87.967
    225.0000,      10.0000,   2.00000,      93.148
    230.0000,      10.0000,   2.00000,      87.588
    235.0000,      10.0000,   2.00000,      77.895
    240.0000,      10.0000,   2.00000,      76.509
    245.0000,      10.0000,   2.00000,      82.232
    250.0000,      10.0000,   2.00000,      82.709
    255.0000,      10.0000,   2.00000,      77.864
    260.0000,      10.0000,   2.00000,      73.279
     30.0000,      20.0000,   1.00000,      16.272
     35.0000,      20.0000,   1.00000,      16.185
     40.0000,      20.0000,   1.00000,      15.222
     45.0000,      20.0000,   1.00000,      14.992
     50.0000,      20.0000,   1.00000,      16.021
     55.0000,      20.0000,   1.00000,      17.752
     60.0000,      20.0000,   1.00000,      19.462
     65.0000,      20.0000,   1.00000,      20.584
     70.0000,      20.0000,   1.00000,      21.909
     75.0000,      20.0000,   1.00000,      23.730
     80.0000,      20.0000,   1.00000,      26.363
     85.0000,      20.0000,   1.00000,      29.076
     90.0000,      20.0000,   1.00000,      30.256
     95.0000,      20.0000,   1.00000,      32.719
    100.0000,      20.0000,   1.00000,      35.651
    105.0000,      20.0000,   1.00000,      38.078
    110.0000,      20.0000,   1.00000,      40.452
    115.0000,      20.0000,   1.00000,      40.927
    120.0000,      20.0000,   1.00000,      40.442
    125.0000,      20.0000,   1.00000,      40.115
    130.0000,      20.0000,   1.00000,      39.960
    135.0000,      20.0000,   1.00000,      40.082
    140.0000,      20.0000,   1.00000,      39.283
    145.0000,      20.0000,   1.00000,      36.845
    150.0000,      20.0000,   1.00000,      35.602
    155.0000,      20.0000,   1.00000,      35.081
    160.0000,      20.0000,   1.00000,      35.268
    165.0000,      20.0000,   1.00000,      37.287
    170.0000,      20.0000,   1.00000,      43.277
    175.0000,      20.0000,   1.00000,      52.705
    180.0000,      20.0000,   1.00000,      57.563
    185.0000,      20.0000,   1.00000,      59.557
    190.0000,      20.0000,   1.00000,      60.809
    195.0000,      20.0000,   1.00000,      61.965
    200.0000,      20.0000,   1.00000,      61.556
    205.0000,      20.0000,   1.00000,      60.979
    210.0000,      20.0000,   1.00000,      62.814
    215.0000,      20.0000,   1.00000,      69.597
    220.0000,      20.0000,   1.00000,      76.321
    225.0000,      20.0000,   1.00000,      81.041
    230.0000,      20.0000,   1.00000,      82.082
    235.0000,      20.0000,   1.00000,      79.730
    240.0000,      20.0000,   1.00000,      80.114
    245.0000,      20.0000,   1.00000,      83.510
    250.0000,      20.0000,   1.00000,      82.472
     25.0000,      10.0000,   3.00000,      18.153
     30.0000,      10.0000,   3.00000,      17.725
     35.0000,      10.0000,   3.00000,      16.582
     40.0000,      10.0000,   3.00000,      16.888
     45.0000,      10.0000,   3.00000,      16.317
     50.0000,      10.0000,   3.00000,      15.540
     55.0000,      10.0000,   3.00000,      16.648
     60.0000,      10.0000,   3.00000,      19.035
     65.0000,      10.0000,   3.00000,      21.540
     70.0000,      10.0000,   3.00000,      23.306
     75.0000,      10.0000,   3.00000,      25.214
     80.0000,      10.0000,   3.00000,      27.413
     85.0000,      10.0000,   3.00000,      29.343
     90.0000,      10.0000,   3.00000,      32.290
     95.0000,      10.0000,   3.00000,      34.326
    100.0000,      10.0000,   3.00000,      35.794
    105.0000,      10.0000,   3.00000,      37.627
    110.0000,      10.0000,   3.00000,      40.848
    115.0000,      10.0000,   3.00000,      45.392
    120.0000,      10.0000,   3.00000,      45.699
    125.0000,      10.0000,   3.00000,      42.112
    130.0000,      10.0000,   3.00000,      39.320
    135.0000,      10.0000,   3.00000,      37.038
    140.0000,      10.0000,   3.00000,      35.367
    145.0000,      10.0000,   3.00000,      36.027
    150.0000,      10.0000,   3.00000,      35.239
    155.0000,      10.0000,   3.00000,      32.940
    160.0000,      10.0000,   3.00000,      32.561
    165.0000,      10.0000,   3.00000,      35.530
    170.0000,      10.0000,   3.00000,      39.200
    175.0000,      10.0000,   3.00000,      43.200
    180.0000,      10.0000,   3.00000,      50.616
    185.0000,      10.0000,   3.00000,      54.761
    190.0000,      10.0000,   3.00000,      52.951
    195.0000,      10.0000,   3.00000,      51.447
    200.0000,      10.0000,   3.00000,      54.570
    205.0000,      10.0000,   3.00000,      57.808
    210.0000,      10.0000,   3.00000,      59.676
    215.0000,      10.0000,   3.00000,      62.749
    220.0000,      10.0000,   3.00000,      68.215
    225.0000,      10.0000,   3.00000,      70.098
    230.0000,      10.0000,   3.00000,      74.036
    235.0000,      10.0000,   3.00000,      85.201
    240.0000,      10.0000,   3.00000,      87.973
    245.0000,      10.0000,   3.00000,      80.145
    250.0000,      10.0000,   3.00000,      80.494
    255.0000,      10.0000,   3.00000,      83.839
     37.5000,      25.0000,   1.00000,      18.656
     42.5000,      25.0000,   1.00000,      17.822
     47.5000,      25.0000,   1.00000,      17.182
     52.5000,      25.0000,   1.00000,      17.574
     57.5000,      25.0000,   1.00000,      19.034
     62.5000,      25.0000,   1.00000,      20.654
     67.5000,      25.0000,   1.00000,      22.783
     72.5000,      25.0000,   1.00000,      24.666
     77.5000,      25.0000,   1.00000,      27.264
     82.5000,      25.0000,   1.00000,      29.944
     87.5000,      25.0000,   1.00000,      31.698
     92.5000,      25.0000,   1.00000,      33.327
     97.5000,      25.0000,   1.00000,      36.533
    102.5000,      25.0000,   1.00000,      38.939
    107.5000,      25.0000,   1.00000,      41.653
    112.5000,      25.0000,   1.00000,      44.808
    117.5000,      25.0000,   1.00000,      46.130
    122.5000,      25.0000,   1.00000,      44.374
    127.5000,      25.0000,   1.00000,      42.852
    132.5000,      25.0000,   1.00000,      40.959
    137.5000,      25.0000,   1.00000,      38.870
    142.5000,      25.0000,   1.00000,      36.614
    147.5000,      25.0000,   1.00000,      36.761
    152.5000,      25.0000,   1.00000,      36.411
    157.5000,      25.0000,   1.00000,      36.452
    162.5000,      25.0000,   1.00000,      36.638
    167.5000,      25.0000,   1.00000,      39.026
    172.5000,      25.0000,   1.00000,      42.711
    177.5000,      25.0000,   1.00000,      47.365
    182.5000,      25.0000,   1.00000,      50.198
    187.5000,      25.0000,   1.00000,      52.055
    192.5000,      25.0000,   1.00000,      52.642
    197.5000,      25.0000,   1.00000,      55.114
    202.5000,      25.0000,   1.00000,      58.282
    207.5000,      25.0000,   1.00000,      58.896
    212.5000,      25.0000,   1.00000,      61.346
    217.5000,      25.0000,   1.00000,      66.082
    222.5000,      25.0000,   1.00000,      71.278
    227.5000,      25.0000,   1.00000,      73.444
    232.5000,      25.0000,   1.00000,      78.380
    237.5000,      25.0000,   1.00000,      81.582
    242.5000,      25.0000,   1.00000,      84.290
     30.0000,      15.0000,   2.00000,      18.477
     35.0000,      15.0000,   2.00000,      18.364
     40.0000,      15.0000,   2.00000,      17.950
     45.0000,      15.0000,   2.00000,      17.423
     50.0000,      15.0000,   2.00000,      16.534
     55.0000,      15.0000,   2.00000,      16.782
     60.0000,      15.0000,   2.00000,      18.693
     65.0000,      15.0000,   2.00000,      21.665
     70.0000,      15.0000,   2.00000,      24.625
     75.0000,      15.0000,   2.00000,      26.495
     80.0000,      15.0000,   2.00000,      28.314
     85.0000,      15.0000,   2.00000,      30.209
     90.0000,      15.0000,   2.00000,      33.069
     95.0000,      15.0000,   2.00000,      35.240
    100.0000,      15.0000,   2.00000,      36.984
    105.0000,      15.0000,   2.00000,      39.054
    110.0000,      15.0000,   2.00000,      42.774
    115.0000,      15.0000,   2.00000,      47.333
    120.0000,      15.0000,   2.00000,      48.013
    125.0000,      15.0000,   2.00000,      45.061
    130.0000,      15.0000,   2.00000,      40.210
    135.0000,      15.0000,   2.00000,      37.368
    140.0000,      15.0000,   2.00000,      35.901
    145.0000,      15.0000,   2.00000,      36.254
    150.0000,      15.0000,   2.00000,      35.487
    155.0000,      15.0000,   2.00000,      34.521
    160.0000,      15.0000,   2.00000,      35.235
    165.0000,      15.0000,   2.00000,      36.878
    170.0000,      15.0000,   2.00000,      39.080
    175.0000,      15.0000,   2.00000,      41.536
    180.0000,      15.0000,   2.00000,      46.864
    185.0000,      15.0000,   2.00000,      50.321
    190.0000,      15.0000,   2.00000,      51.499
    195.0000,      15.0000,   2.00000,      50.700
    200.0000,      15.0000,   2.00000,      53.850
    205.0000,      15.0000,   2.00000,      57.364
    210.0000,      15.0000,   2.00000,      61.169
    215.0000,      15.0000,   2.00000,      62.709
    220.0000,      15.0000,   2.00000,      64.910
    225.0000,      15.0000,   2.00000,      66.786
    230.0000,      15.0000,   2.00000,      74.114
    235.0000,      15.0000,   2.00000,      83.444
    240.0000,      15.0000,   2.00000,      87.235
    245.0000,      15.0000,   2.00000,      83.041
    250.0000,      15.0000,   2.00000,      81.770
     30.0000,      10.0000,   4.00000,      21.090
     35.0000,      10.0000,   4.00000,      20.784
     40.0000,      10.0000,   4.00000,      19.939
     45.0000,      10.0000,   4.00000,      20.054
     50.0000,      10.0000,   4.00000,      18.087
     55.0000,      10.0000,   4.00000,      16.232
     60.0000,      10.0000,   4.00000,      17.783
     65.0000,      10.0000,   4.00000,      21.930
     70.0000,      10.0000,   4.00000,      26.989
     75.0000,      10.0000,   4.00000,      29.733
     80.0000,      10.0000,   4.00000,      29.247
     85.0000,      10.0000,   4.00000,      30.987
     90.0000,      10.0000,   4.00000,      35.025
     95.0000,      10.0000,   4.00000,      37.484
    100.0000,      10.0000,   4.00000,      38.180
    105.0000,      10.0000,   4.00000,      41.363
    110.0000,      10.0000,   4.00000,      46.206
    115.0000,      10.0000,   4.00000,      50.603
    120.0000,      10.0000,   4.00000,      54.372
    125.0000,      10.0000,   4.00000,      50.677
    130.0000,      10.0000,   4.00000,      41.328
    135.0000,      10.0000,   4.00000,      36.578
    140.0000,      10.0000,   4.00000,      37.252
    145.0000,      10.0000,   4.00000,      37.099
    150.0000,      10.0000,   4.00000,      36.121
    155.0000,      10.0000,   4.00000,      36.844
    160.0000,      10.0000,   4.00000,      39.676
    165.0000,      10.0000,   4.00000,      40.646
    170.0000,      10.0000,   4.00000,      38.711
    175.0000,      10.0000,   4.00000,      38.099
    180.0000,      10.0000,   4.00000,      40.003
    185.0000,      10.0000,   4.00000,      44.526
    190.0000,      10.0000,   4.00000,      48.721
    195.0000,      10.0000,   4.00000,      50.346
    200.0000,      10.0000,   4.00000,      50.870
    205.0000,      10.0000,   4.00000,      57.176
    210.0000,      10.0000,   4.00000,      65.343
    215.0000,      10.0000,   4.00000,      64.099
    220.0000,      10.0000,   4.00000,      57.683
    225.0000,      10.0000,   4.00000,      60.167
    230.0000,      10.0000,   4.00000,      72.275
    235.0000,      10.0000,   4.00000,      83.803
    240.0000,      10.0000,   4.00000,      87.902
    245.0000,      10.0000,   4.00000,      87.012
    250.0000,      10.0000,   4.00000,      83.204
     45.0000,      30.0000,   1.00000,      20.418
     50.0000,      30.0000,   1.00000,      19.711
     55.0000,      30.0000,   1.00000,      19.769
     60.0000,      30.0000,   1.00000,      21.049
     65.0000,      30.0000,   1.00000,      23.062
     70.0000,      30.0000,   1.00000,      25.217
     75.0000,      30.0000,   1.00000,      27.439
     80.0000,      30.0000,   1.00000,      29.984
     85.0000,      30.0000,   1.00000,      32.177
     90.0000,      30.0000,   1.00000,      34.782
     95.0000,      30.0000,   1.00000,      37.178
    100.0000,      30.0000,   1.00000,      39.788
    105.0000,      30.0000,   1.00000,      42.536
    110.0000,      30.0000,   1.00000,      45.658
    115.0000,      30.0000,   1.00000,      48.535
    120.0000,      30.0000,   1.00000,      48.676
    125.0000,      30.0000,   1.00000,      46.860
    130.0000,      30.0000,   1.00000,      44.167
    135.0000,      30.0000,   1.00000,      41.538
    140.0000,      30.0000,   1.00000,      39.666
    145.0000,      30.0000,   1.00000,      39.719
    150.0000,      30.0000,   1.00000,      39.671
    155.0000,      30.0000,   1.00000,      39.450
    160.0000,      30.0000,   1.00000,      39.895
    165.0000,      30.0000,   1.00000,      40.975
    170.0000,      30.0000,   1.00000,      41.951
    175.0000,      30.0000,   1.00000,      42.939
    180.0000,      30.0000,   1.00000,      45.839
    185.0000,      30.0000,   1.00000,      48.342
    190.0000,      30.0000,   1.00000,      49.740
    195.0000,      30.0000,   1.00000,      51.419
    200.0000,      30.0000,   1.00000,      55.286
    205.0000,      30.0000,   1.00000,      58.543
    210.0000,      30.0000,   1.00000,      60.544
    215.0000,      30.0000,   1.00000,      62.974
    220.0000,      30.0000,   1.00000,      66.270
    225.0000,      30.0000,   1.00000,      68.857
    230.0000,      30.0000,   1.00000,      73.515
    235.0000,      30.0000,   1.00000,      80.532
     40.0000,      20.0000,   2.00000,      22.905
     45.0000,      20.0000,   2.00000,      22.459
     50.0000,      20.0000,   2.00000,      20.508
     55.0000,      20.0000,   2.00000,      19.439
     60.0000,      20.0000,   2.00000,      20.421
     65.0000,      20.0000,   2.00000,      22.794
     70.0000,      20.0000,   2.00000,      26.255
     75.0000,      20.0000,   2.00000,      29.645
     80.0000,      20.0000,   2.00000,      31.088
     85.0000,      20.0000,   2.00000,      32.834
     90.0000,      20.0000,   2.00000,      35.572
     95.0000,      20.0000,   2.00000,      38.318
    100.0000,      20.0000,   2.00000,      40.865
    105.0000,      20.0000,   2.00000,      44.711
    110.0000,      20.0000,   2.00000,      48.385
    115.0000,      20.0000,   2.00000,      51.010
    120.0000,      20.0000,   2.00000,      52.543
    125.0000,      20.0000,   2.00000,      50.204
    130.0000,      20.0000,   2.00000,      45.774
    135.0000,      20.0000,   2.00000,      41.931
    140.0000,      20.0000,   2.00000,      40.121
    145.0000,      20.0000,   2.00000,      39.496
    150.0000,      20.0000,   2.00000,      40.478
    155.0000,      20.0000,   2.00000,      41.932
    160.0000,      20.0000,   2.00000,      43.470
    165.0000,      20.0000,   2.00000,      44.056
    170.0000,      20.0000,   2.00000,      42.377
    175.0000,      20.0000,   2.00000,      41.014
    180.0000,      20.0000,   2.00000,      41.695
    185.0000,      20.0000,   2.00000,      44.377
    190.0000,      20.0000,   2.00000,      47.554
    195.0000,      20.0000,   2.00000,      51.574
    200.0000,      20.0000,   2.00000,      55.141
    205.0000,      20.0000,   2.00000,      59.398
    210.0000,      20.0000,   2.00000,      62.739
    215.0000,      20.0000,   2.00000,      63.092
    220.0000,      20.0000,   2.00000,      63.083
    225.0000,      20.0000,   2.00000,      65.914
    230.0000,      20.0000,   2.00000,      71.788
    235.0000,      20.0000,   2.00000,      79.910
    240.0000,      20.0000,   2.00000,      84.968
     37.5000,      15.0000,   3.00000,      24.133
     42.5000,      15.0000,   3.00000,      23.340
     47.5000,      15.0000,   3.00000,      21.860
     52.5000,      15.0000,   3.00000,      20.129
     57.5000,      15.0000,   3.00000,      19.546
     62.5000,      15.0000,   3.00000,      20.800
     67.5000,      15.0000,   3.00000,      24.604
     72.5000,      15.0000,   3.00000,      28.649
     77.5000,      15.0000,   3.00000,      31.110
     82.5000,      15.0000,   3.00000,      32.326
     87.5000,      15.0000,   3.00000,      34.317
     92.5000,      15.0000,   3.00000,      36.557
     97.5000,      15.0000,   3.00000,      40.215
    102.5000,      15.0000,   3.00000,      43.331
    107.5000,      15.0000,   3.00000,      47.610
    112.5000,      15.0000,   3.00000,      50.517
    117.5000,      15.0000,   3.00000,      53.174
    122.5000,      15.0000,   3.00000,      52.507
    127.5000,      15.0000,   3.00000,      49.050
    132.5000,      15.0000,   3.00000,      44.081
    137.5000,      15.0000,   3.00000,      41.555
    142.5000,      15.0000,   3.00000,      39.299
    147.5000,      15.0000,   3.00000,      39.564
    152.5000,      15.0000,   3.00000,      41.659
    157.5000,      15.0000,   3.00000,      44.825
    162.5000,      15.0000,   3.00000,      45.276
    167.5000,      15.0000,   3.00000,      43.855
    172.5000,      15.0000,   3.00000,      41.826
    177.5000,      15.0000,   3.00000,      40.827
    182.5000,      15.0000,   3.00000,      40.993
    187.5000,      15.0000,   3.00000,      44.821
    192.5000,      15.0000,   3.00000,      49.905
    197.5000,      15.0000,   3.00000,      54.022
    202.5000,      15.0000,   3.00000,      57.752
    207.5000,      15.0000,   3.00000,      61.759
    212.5000,      15.0000,   3.00000,      64.173
    217.5000,      15.0000,   3.00000,      62.119
    222.5000,      15.0000,   3.00000,      63.708
    227.5000,      15.0000,   3.00000,      68.313
    232.5000,      15.0000,   3.00000,      76.039
    237.5000,      15.0000,   3.00000,      80.592
    242.5000,      15.0000,   3.00000,      87.441
     50.0000,      25.0000,   2.00000,      27.555
     55.0000,      25.0000,   2.00000,      26.854
     60.0000,      25.0000,   2.00000,      25.404
     65.0000,      25.0000,   2.00000,      25.822
     70.0000,      25.0000,   2.00000,      27.481
     75.0000,      25.0000,   2.00000,      29.052
     80.0000,      25.0000,   2.00000,      31.563
     85.0000,      25.0000,   2.00000,      34.411
     90.0000,      25.0000,   2.00000,      37.157
     95.0000,      25.0000,   2.00000,      40.409
    100.0000,      25.0000,   2.00000,      43.906
    105.0000,      25.0000,   2.00000,      46.346
    110.0000,      25.0000,   2.00000,      48.149
    115.0000,      25.0000,   2.00000,      49.477
    120.0000,      25.0000,   2.00000,      49.922
    125.0000,      25.0000,   2.00000,      50.211
    130.0000,      25.0000,   2.00000,      49.215
    135.0000,      25.0000,   2.00000,      49.145
    140.0000,      25.0000,   2.00000,      49.089
    145.0000,      25.0000,   2.00000,      48.696
    150.0000,      25.0000,   2.00000,      48.521
    155.0000,      25.0000,   2.00000,      50.060
    160.0000,      25.0000,   2.00000,      51.340
    165.0000,      25.0000,   2.00000,      50.431
    170.0000,      25.0000,   2.00000,      50.362
    175.0000,      25.0000,   2.00000,      49.874
    180.0000,      25.0000,   2.00000,      49.035
    185.0000,      25.0000,   2.00000,      49.001
    190.0000,      25.0000,   2.00000,      52.563
    195.0000,      25.0000,   2.00000,      54.937
    200.0000,      25.0000,   2.00000,      57.480
    205.0000,      25.0000,   2.00000,      59.791
    210.0000,      25.0000,   2.00000,      64.355
    215.0000,      25.0000,   2.00000,      66.488
    220.0000,      25.0000,   2.00000,      68.677
    225.0000,      25.0000,   2.00000,      72.082
    230.0000,      25.0000,   2.00000,      76.908
     50.0000,      20.0000,   3.00000,      31.175
     55.0000,      20.0000,   3.00000,      31.420
     60.0000,      20.0000,   3.00000,      29.241
     65.0000,      20.0000,   3.00000,      27.697
     70.0000,      20.0000,   3.00000,      26.849
     75.0000,      20.0000,   3.00000,      28.131
     80.0000,      20.0000,   3.00000,      31.455
     85.0000,      20.0000,   3.00000,      35.026
     90.0000,      20.0000,   3.00000,      37.841
     95.0000,      20.0000,   3.00000,      41.050
    100.0000,      20.0000,   3.00000,      44.564
    105.0000,      20.0000,   3.00000,      47.028
    110.0000,      20.0000,   3.00000,      47.390
    115.0000,      20.0000,   3.00000,      47.554
    120.0000,      20.0000,   3.00000,      47.431
    125.0000,      20.0000,   3.00000,      48.263
    130.0000,      20.0000,   3.00000,      51.844
    135.0000,      20.0000,   3.00000,      53.055
    140.0000,      20.0000,   3.00000,      53.477
    145.0000,      20.0000,   3.00000,      53.696
    150.0000,      20.0000,   3.00000,      53.823
    155.0000,      20.0000,   3.00000,      54.064
    160.0000,      20.0000,   3.00000,      53.634
    165.0000,      20.0000,   3.00000,      53.911
    170.0000,      20.0000,   3.00000,      54.923
    175.0000,      20.0000,   3.00000,      54.977
    180.0000,      20.0000,   3.00000,      54.524
    185.0000,      20.0000,   3.00000,      54.137
    190.0000,      20.0000,   3.00000,      53.971
    195.0000,      20.0000,   3.00000,      56.484
    200.0000,      20.0000,   3.00000,      58.992
    205.0000,      20.0000,   3.00000,      60.864
    210.0000,      20.0000,   3.00000,      62.727
    215.0000,      20.0000,   3.00000,      66.929
    220.0000,      20.0000,   3.00000,      73.556
    225.0000,      20.0000,   3.00000,      77.918
    230.0000,      20.0000,   3.00000,      77.722
     60.0000,      30.0000,   2.00000,      33.303
     65.0000,      30.0000,   2.00000,      31.475
     70.0000,      30.0000,   2.00000,      29.629
     75.0000,      30.0000,   2.00000,      30.429
     80.0000,      30.0000,   2.00000,      32.470
     85.0000,      30.0000,   2.00000,      34.573
     90.0000,      30.0000,   2.00000,      36.898
     95.0000,      30.0000,   2.00000,      39.845
    100.0000,      30.0000,   2.00000,      42.552
    105.0000,      30.0000,   2.00000,      44.490
    110.0000,      30.0000,   2.00000,      45.169
    115.0000,      30.0000,   2.00000,      45.612
    120.0000,      30.0000,   2.00000,      46.184
    125.0000,      30.0000,   2.00000,      48.218
    130.0000,      30.0000,   2.00000,      52.953
    135.0000,      30.0000,   2.00000,      55.280
    140.0000,      30.0000,   2.00000,      56.224
    145.0000,      30.0000,   2.00000,      57.502
    150.0000,      30.0000,   2.00000,      59.191
    155.0000,      30.0000,   2.00000,      59.542
    160.0000,      30.0000,   2.00000,      58.713
    165.0000,      30.0000,   2.00000,      58.968
    170.0000,      30.0000,   2.00000,      59.902
    175.0000,      30.0000,   2.00000,      60.633
    180.0000,      30.0000,   2.00000,      61.192
    185.0000,      30.0000,   2.00000,      60.555
    190.0000,      30.0000,   2.00000,      58.614
    195.0000,      30.0000,   2.00000,      59.520
    200.0000,      30.0000,   2.00000,      61.829
    205.0000,      30.0000,   2.00000,      63.038
    210.0000,      30.0000,   2.00000,      63.489
    215.0000,      30.0000,   2.00000,      67.927
    220.0000,      30.0000,   2.00000,      74.606
     62.5000,      25.0000,   3.00000,      38.565
     67.5000,      25.0000,   3.00000,      35.587
     72.5000,      25.0000,   3.00000,      32.616
     77.5000,      25.0000,   3.00000,      31.669
     82.5000,      25.0000,   3.00000,      32.945
     87.5000,      25.0000,   3.00000,      35.146
     92.5000,      25.0000,   3.00000,      37.951
     97.5000,      25.0000,   3.00000,      39.191
    102.5000,      25.0000,   3.00000,      40.397
    107.5000,      25.0000,   3.00000,      40.936
    112.5000,      25.0000,   3.00000,      41.514
    117.5000,      25.0000,   3.00000,      42.047
    122.5000,      25.0000,   3.00000,      45.928
    127.5000,      25.0000,   3.00000,      50.216
    132.5000,      25.0000,   3.00000,      54.968
    137.5000,      25.0000,   3.00000,      60.634
    142.5000,      25.0000,   3.00000,      65.874
    147.5000,      25.0000,   3.00000,      67.313
    152.5000,      25.0000,   3.00000,      66.644
    157.5000,      25.0000,   3.00000,      66.664
    162.5000,      25.0000,   3.00000,      66.546
    167.5000,      25.0000,   3.00000,      67.270
    172.5000,      25.0000,   3.00000,      69.857
    177.5000,      25.0000,   3.00000,      72.245
    182.5000,      25.0000,   3.00000,      71.647
    187.5000,      25.0000,   3.00000,      69.402
    192.5000,      25.0000,   3.00000,      66.217
    197.5000,      25.0000,   3.00000,      63.638
    202.5000,      25.0000,   3.00000,      62.764
    207.5000,      25.0000,   3.00000,      64.694
    212.5000,      25.0000,   3.00000,      68.706
    217.5000,      25.0000,   3.00000,      72.941
     75.0000,      30.0000,   3.00000,      41.317
     80.0000,      30.0000,   3.00000,      37.911
     85.0000,      30.0000,   3.00000,      34.587
     90.0000,      30.0000,   3.00000,      33.586
     95.0000,      30.0000,   3.00000,      33.478
    100.0000,      30.0000,   3.00000,      33.304
    105.0000,      30.0000,   3.00000,      33.590
    110.0000,      30.0000,   3.00000,      35.657
    115.0000,      30.0000,   3.00000,      39.926
    120.0000,      30.0000,   3.00000,      43.768
    125.0000,      30.0000,   3.00000,      47.105
    130.0000,      30.0000,   3.00000,      51.976
    135.0000,      30.0000,   3.00000,      58.296
    140.0000,      30.0000,   3.00000,      64.458
    145.0000,      30.0000,   3.00000,      70.644
    150.0000,      30.0000,   3.00000,      75.226
    155.0000,      30.0000,   3.00000,      79.070
    160.0000,      30.0000,   3.00000,      82.255
    165.0000,      30.0000,   3.00000,      85.306
    170.0000,      30.0000,   3.00000,      86.086
    175.0000,      30.0000,   3.00000,      83.693
    180.0000,      30.0000,   3.00000,      82.916
    185.0000,      30.0000,   3.00000,      83.179
    190.0000,      30.0000,   3.00000,      81.387
    195.0000,      30.0000,   3.00000,      77.438
    200.0000,      30.0000,   3.00000,      74.866
    205.0000,      30.0000,   3.00000,      73.359
  21.35
ITERATION 2
MODEL RESISTIVITY
LAYER 1
108,       1.2500
      7.5000,      32.244
     10.0000,      22.448
     12.5000,      20.519
     15.0000,      17.934
     17.5000,      20.469
     20.0000,      18.944
     22.5000,      16.336
     25.0000,      14.733
     27.5000,      10.558
     30.0000,      9.0688
     32.5000,      7.9190
     35.0000,      8.3939
     37.5000,      9.0041
     40.0000,      9.4315
     42.5000,      10.838
     45.0000,      11.033
     47.5000,      11.646
     50.0000,      11.533
     52.5000,      11.812
     55.0000,      12.672
     57.5000,      12.615
     60.0000,      16.401
     62.5000,      19.345
     65.0000,      23.617
     67.5000,      28.939
     70.0000,      33.961
     72.5000,      41.378
     75.0000,      44.278
     77.5000,      52.961
     80.0000,      55.166
     82.5000,      66.522
     85.0000,      73.875
     87.5000,      72.487
     90.0000,      77.230
     92.5000,      76.445
     95.0000,      82.154
     97.5000,      85.563
    100.0000,      82.789
    102.5000,      71.423
    105.0000,      68.831
    107.5000,      63.327
    110.0000,      64.759
    112.5000,      84.041
    115.0000,      91.836
    117.5000,      114.48
    120.0000,      122.21
    122.5000,      124.78
    125.0000,      120.55
    127.5000,      109.68
    130.0000,      103.48
    132.5000,      89.171
    135.0000,      87.848
    137.5000,      75.654
    140.0000,      76.775
    142.5000,      80.762
    145.0000,      88.556
    147.5000,      97.785
    150.0000,      108.52
    152.5000,      136.25
    155.0000,      144.41
    157.5000,      149.35
    160.0000,      147.91
    162.5000,      147.27
    165.0000,      139.60
    167.5000,      123.32
    170.0000,      121.20
    172.5000,      112.39
    175.0000,      108.12
    177.5000,      94.527
    180.0000,      90.118
    182.5000,      91.988
    185.0000,      99.999
    187.5000,      111.47
    190.0000,      115.92
    192.5000,      121.17
    195.0000,      118.79
    197.5000,      116.07
    200.0000,      117.78
    202.5000,      132.03
    205.0000,      140.07
    207.5000,      161.06
    210.0000,      158.88
    212.5000,      154.77
    215.0000,      141.55
    217.5000,      129.19
    220.0000,      118.60
    222.5000,      96.086
    225.0000,      90.535
    227.5000,      96.225
    230.0000,      95.600
    232.5000,      110.61
    235.0000,      118.81
    237.5000,      124.91
    240.0000,      132.48
    242.5000,      107.78
    245.0000,      104.47
    247.5000,      97.993
    250.0000,      99.492
    252.5000,      98.773
    255.0000,      104.01
    257.5000,      119.62
    260.0000,      114.01
    262.5000,      107.24
    265.0000,      94.692
    267.5000,      96.723
    270.0000,      94.938
    272.5000,      89.365
                   92.671
LAYER 2
108,       2.5125
      7.5000,      35.890
     10.0000,      24.190
     12.5000,      20.541
     15.0000,      17.757
     17.5000,      19.270
     20.0000,      17.805
     22.5000,      16.067
     25.0000,      14.757
     27.5000,      10.566
     30.0000,      8.7944
     32.5000,      7.8773
     35.0000,      8.5552
     37.5000,      9.1751
     40.0000,      9.5429
     42.5000,      11.005
     45.0000,      11.174
     47.5000,      11.224
     50.0000,      10.993
     52.5000,      11.239
     55.0000,      11.857
     57.5000,      12.069
     60.0000,      16.178
     62.5000,      20.147
     65.0000,      24.444
     67.5000,      29.702
     70.0000,      35.211
     72.5000,      41.479
     75.0000,      43.760
     77.5000,      51.120
     80.0000,      51.695
     82.5000,      60.325
     85.0000,      68.196
     87.5000,      68.187
     90.0000,      73.310
     92.5000,      76.056
     95.0000,      83.203
     97.5000,      86.565
    100.0000,      82.545
    102.5000,      70.867
    105.0000,      68.715
    107.5000,      64.168
    110.0000,      65.909
    112.5000,      84.226
    115.0000,      91.368
    117.5000,      111.00
    120.0000,      118.92
    122.5000,      120.90
    125.0000,      115.11
    127.5000,      103.11
    130.0000,      96.919
    132.5000,      86.297
    135.0000,      86.485
    137.5000,      76.150
    140.0000,      76.987
    142.5000,      81.069
    145.0000,      90.173
    147.5000,      100.66
    150.0000,      111.55
    152.5000,      136.59
    155.0000,      142.48
    157.5000,      144.31
    160.0000,      142.47
    162.5000,      143.79
    165.0000,      136.10
    167.5000,      120.01
    170.0000,      119.56
    172.5000,      110.99
    175.0000,      106.23
    177.5000,      95.503
    180.0000,      89.486
    182.5000,      90.775
    185.0000,      101.89
    187.5000,      114.06
    190.0000,      118.70
    192.5000,      123.08
    195.0000,      119.30
    197.5000,      116.81
    200.0000,      119.11
    202.5000,      133.70
    205.0000,      143.16
    207.5000,      163.03
    210.0000,      159.92
    212.5000,      154.25
    215.0000,      139.77
    217.5000,      127.04
    220.0000,      117.42
    222.5000,      97.883
    225.0000,      92.135
    227.5000,      94.495
    230.0000,      92.283
    232.5000,      104.49
    235.0000,      112.66
    237.5000,      121.28
    240.0000,      131.63
    242.5000,      110.46
    245.0000,      106.12
    247.5000,      99.725
    250.0000,      101.30
    252.5000,      101.52
    255.0000,      107.83
    257.5000,      124.31
    260.0000,      117.94
    262.5000,      106.09
    265.0000,      91.660
    267.5000,      92.091
    270.0000,      91.351
    272.5000,      88.736
                   92.862
LAYER 3
106,       3.7876
     10.0000,      35.114
     12.5000,      24.057
     15.0000,      18.468
     17.5000,      17.536
     20.0000,      15.798
     22.5000,      15.430
     25.0000,      15.012
     27.5000,      11.045
     30.0000,      8.8338
     32.5000,      8.1208
     35.0000,      8.9811
     37.5000,      9.5122
     40.0000,      9.6560
     42.5000,      10.959
     45.0000,      11.120
     47.5000,      10.630
     50.0000,      10.517
     52.5000,      10.878
     55.0000,      11.112
     57.5000,      11.345
     60.0000,      15.103
     62.5000,      19.677
     65.0000,      23.508
     67.5000,      28.449
     70.0000,      34.427
     72.5000,      38.550
     75.0000,      39.358
     77.5000,      43.342
     80.0000,      41.462
     82.5000,      45.366
     85.0000,      52.313
     87.5000,      54.715
     90.0000,      60.989
     92.5000,      69.351
     95.0000,      78.624
     97.5000,      81.713
    100.0000,      76.408
    102.5000,      66.025
    105.0000,      65.701
    107.5000,      64.605
    110.0000,      68.021
    112.5000,      83.438
    115.0000,      87.352
    117.5000,      98.951
    120.0000,      104.96
    122.5000,      105.31
    125.0000,      97.234
    127.5000,      84.627
    130.0000,      80.173
    132.5000,      77.384
    135.0000,      81.023
    137.5000,      75.050
    140.0000,      75.571
    142.5000,      80.410
    145.0000,      92.710
    147.5000,      106.18
    150.0000,      115.54
    152.5000,      129.40
    155.0000,      126.47
    157.5000,      121.99
    160.0000,      121.69
    162.5000,      129.20
    165.0000,      125.77
    167.5000,      111.80
    170.0000,      111.31
    172.5000,      101.66
    175.0000,      95.711
    177.5000,      90.952
    180.0000,      84.852
    182.5000,      87.190
    185.0000,      104.47
    187.5000,      119.04
    190.0000,      124.59
    192.5000,      126.61
    195.0000,      121.08
    197.5000,      121.02
    200.0000,      126.10
    202.5000,      141.15
    205.0000,      151.54
    207.5000,      166.30
    210.0000,      160.61
    212.5000,      152.95
    215.0000,      138.21
    217.5000,      126.12
    220.0000,      118.75
    222.5000,      104.76
    225.0000,      98.012
    227.5000,      93.332
    230.0000,      87.218
    232.5000,      93.482
    235.0000,      100.51
    237.5000,      112.31
    240.0000,      126.12
    242.5000,      113.52
    245.0000,      108.93
    247.5000,      102.95
    250.0000,      103.63
    252.5000,      104.08
    255.0000,      110.74
    257.5000,      126.14
    260.0000,      119.67
    262.5000,      102.39
    265.0000,      87.113
    267.5000,      86.470
    270.0000,      88.407
                   91.316
LAYER 4
104,       5.0755
     12.5000,      39.291
     15.0000,      21.088
     17.5000,      16.560
     20.0000,      13.901
     22.5000,      14.788
     25.0000,      16.126
     27.5000,      12.446
     30.0000,      9.6982
     32.5000,      8.9172
     35.0000,      9.8661
     37.5000,      10.053
     40.0000,      9.6140
     42.5000,      10.630
     45.0000,      10.929
     47.5000,      10.578
     50.0000,      11.233
     52.5000,      12.198
     55.0000,      11.919
     57.5000,      11.161
     60.0000,      13.525
     62.5000,      16.866
     65.0000,      19.201
     67.5000,      23.420
     70.0000,      29.438
     72.5000,      31.815
     75.0000,      30.943
     77.5000,      32.273
     80.0000,      28.900
     82.5000,      30.036
     85.0000,      35.384
     87.5000,      38.195
     90.0000,      44.166
     92.5000,      54.284
     95.0000,      63.601
     97.5000,      66.286
    100.0000,      61.352
    102.5000,      53.587
    105.0000,      56.302
    107.5000,      59.352
    110.0000,      64.952
    112.5000,      77.349
    115.0000,      74.612
    117.5000,      77.277
    120.0000,      79.947
    122.5000,      79.863
    125.0000,      72.466
    127.5000,      61.728
    130.0000,      60.506
    132.5000,      64.274
    135.0000,      71.709
    137.5000,      68.746
    140.0000,      68.714
    142.5000,      74.174
    145.0000,      90.000
    147.5000,      106.10
    150.0000,      110.06
    152.5000,      108.45
    155.0000,      94.567
    157.5000,      86.111
    160.0000,      89.529
    162.5000,      106.14
    165.0000,      111.45
    167.5000,      99.867
    170.0000,      97.668
    172.5000,      84.778
    175.0000,      77.846
    177.5000,      79.035
    180.0000,      75.629
    182.5000,      81.465
    185.0000,      107.12
    187.5000,      125.56
    190.0000,      131.10
    192.5000,      129.27
    195.0000,      122.05
    197.5000,      127.68
    200.0000,      138.28
    202.5000,      154.09
    205.0000,      160.58
    207.5000,      165.78
    210.0000,      154.43
    212.5000,      147.40
    215.0000,      136.40
    217.5000,      128.86
    220.0000,      127.30
    222.5000,      118.81
    225.0000,      110.53
    227.5000,      96.919
    230.0000,      83.665
    232.5000,      83.383
    235.0000,      87.220
    237.5000,      99.241
    240.0000,      115.06
    242.5000,      109.13
    245.0000,      105.95
    247.5000,      99.831
    250.0000,      98.127
    252.5000,      96.209
    255.0000,      101.18
    257.5000,      115.40
    260.0000,      111.54
    262.5000,      94.882
    265.0000,      82.476
    267.5000,      84.657
                   92.607
LAYER 5
102,       6.3763
     15.0000,      37.042
     17.5000,      18.326
     20.0000,      13.087
     22.5000,      14.123
     25.0000,      17.117
     27.5000,      16.617
     30.0000,      14.526
     32.5000,      13.285
     35.0000,      12.994
     37.5000,      11.829
     40.0000,      10.403
     42.5000,      10.467
     45.0000,      11.460
     47.5000,      13.292
     50.0000,      16.871
     52.5000,      20.012
     55.0000,      18.985
     57.5000,      15.251
     60.0000,      12.837
     62.5000,      11.567
     65.0000,      11.113
     67.5000,      12.817
     70.0000,      16.057
     72.5000,      17.522
     75.0000,      17.119
     77.5000,      17.056
     80.0000,      16.101
     82.5000,      17.078
     85.0000,      19.973
     87.5000,      21.568
     90.0000,      23.393
     92.5000,      26.679
     95.0000,      29.499
     97.5000,      30.614
    100.0000,      29.497
    102.5000,      28.359
    105.0000,      31.473
    107.5000,      35.845
    110.0000,      40.632
    112.5000,      44.591
    115.0000,      40.942
    117.5000,      39.457
    120.0000,      41.071
    122.5000,      43.270
    125.0000,      42.317
    127.5000,      39.214
    130.0000,      40.372
    132.5000,      44.850
    135.0000,      49.060
    137.5000,      47.703
    140.0000,      46.690
    142.5000,      50.391
    145.0000,      60.684
    147.5000,      69.364
    150.0000,      66.691
    152.5000,      56.737
    155.0000,      45.861
    157.5000,      42.264
    160.0000,      49.263
    162.5000,      67.377
    165.0000,      81.506
    167.5000,      79.048
    170.0000,      72.178
    172.5000,      60.138
    175.0000,      54.703
    177.5000,      59.511
    180.0000,      66.265
    182.5000,      81.669
    185.0000,      110.65
    187.5000,      128.78
    190.0000,      129.61
    192.5000,      121.26
    195.0000,      117.32
    197.5000,      130.84
    200.0000,      147.95
    202.5000,      155.89
    205.0000,      147.34
    207.5000,      132.98
    210.0000,      119.37
    212.5000,      117.89
    215.0000,      122.57
    217.5000,      133.16
    220.0000,      148.32
    222.5000,      154.40
    225.0000,      143.07
    227.5000,      114.19
    230.0000,      87.854
    232.5000,      74.990
    235.0000,      71.515
    237.5000,      75.866
    240.0000,      82.142
    242.5000,      80.304
    245.0000,      76.350
    247.5000,      69.770
    250.0000,      63.885
    252.5000,      60.125
    255.0000,      62.546
    257.5000,      71.737
    260.0000,      78.291
    262.5000,      79.045
    265.0000,      82.932
                   95.140
LAYER 6
100,       7.6900
     17.5000,      21.546
     20.0000,      13.876
     22.5000,      14.140
     25.0000,      16.834
     27.5000,      18.331
     30.0000,      17.815
     32.5000,      16.592
     35.0000,      15.264
     37.5000,      13.360
     40.0000,      11.707
     42.5000,      11.620
     45.0000,      13.399
     47.5000,      17.363
     50.0000,      23.886
     52.5000,      29.556
     55.0000,      28.688
     57.5000,      22.310
     60.0000,      16.056
     62.5000,      12.044
     65.0000,      10.256
     67.5000,      10.714
     70.0000,      12.434
     72.5000,      13.492
     75.0000,      13.507
     77.5000,      13.571
     80.0000,      13.737
     82.5000,      15.061
     85.0000,      17.196
     87.5000,      18.038
     90.0000,      17.975
     92.5000,      18.200
     95.0000,      18.541
     97.5000,      19.015
    100.0000,      19.260
    102.5000,      19.943
    105.0000,      22.222
    107.5000,      24.889
    110.0000,      26.982
    112.5000,      27.473
    115.0000,      24.992
    117.5000,      23.988
    120.0000,      25.737
    122.5000,      29.189
    125.0000,      31.945
    127.5000,      33.231
    130.0000,      35.480
    132.5000,      38.330
    135.0000,      39.439
    137.5000,      37.511
    140.0000,      35.909
    142.5000,      37.362
    145.0000,      42.092
    147.5000,      45.474
    150.0000,      42.940
    152.5000,      36.637
    155.0000,      31.190
    157.5000,      30.822
    160.0000,      38.081
    162.5000,      53.439
    165.0000,      67.892
    167.5000,      70.509
    170.0000,      65.465
    172.5000,      57.327
    175.0000,      54.553
    177.5000,      60.862
    180.0000,      72.429
    182.5000,      90.726
    185.0000,      113.08
    187.5000,      121.82
    190.0000,      115.22
    192.5000,      103.88
    195.0000,      100.53
    197.5000,      110.68
    200.0000,      122.47
    202.5000,      123.39
    205.0000,      111.60
    207.5000,      97.003
    210.0000,      88.087
    212.5000,      90.314
    215.0000,      101.67
    217.5000,      120.99
    220.0000,      144.74
    222.5000,      159.24
    225.0000,      150.80
    227.5000,      121.12
    230.0000,      91.637
    232.5000,      73.900
    235.0000,      66.491
    237.5000,      65.600
    240.0000,      65.908
    242.5000,      62.927
    245.0000,      58.129
    247.5000,      52.155
    250.0000,      47.032
    252.5000,      44.750
    255.0000,      47.624
    257.5000,      56.251
    260.0000,      67.338
    262.5000,      75.234
                   89.801
LAYER 7
96,       9.0169
     22.5000,      14.597
     25.0000,      16.431
     27.5000,      18.420
     30.0000,      18.858
     32.5000,      17.961
     35.0000,      16.414
     37.5000,      14.561
     40.0000,      13.252
     42.5000,      13.525
     45.0000,      16.102
     47.5000,      21.650
     50.0000,      30.241
     52.5000,      37.950
     55.0000,      38.214
     57.5000,      30.811
     60.0000,      21.967
     62.5000,      15.786
     65.0000,      12.736
     67.5000,      12.228
     70.0000,      13.014
     72.5000,      13.704
     75.0000,      13.852
     77.5000,      14.106
     80.0000,      14.800
     82.5000,      16.325
     85.0000,      18.070
     87.5000,      18.450
     90.0000,      17.530
     92.5000,      16.576
     95.0000,      16.112
     97.5000,      16.455
    100.0000,      17.279
    102.5000,      18.588
    105.0000,      20.350
    107.5000,      21.690
    110.0000,      21.877
    112.5000,      20.706
    115.0000,      18.477
    117.5000,      17.639
    120.0000,      19.151
    122.5000,      22.783
    125.0000,      27.193
    127.5000,      31.012
    130.0000,      34.219
    132.5000,      36.163
    135.0000,      35.786
    137.5000,      33.519
    140.0000,      31.653
    142.5000,      31.776
    145.0000,      33.695
    147.5000,      34.897
    150.0000,      33.200
    152.5000,      29.643
    155.0000,      27.075
    157.5000,      28.220
    160.0000,      35.064
    162.5000,      47.661
    165.0000,      60.367
    167.5000,      65.698
    170.0000,      64.501
    172.5000,      61.155
    175.0000,      61.761
    177.5000,      69.653
    180.0000,      82.760
    182.5000,      98.634
    185.0000,      110.73
    187.5000,      109.18
    190.0000,      97.230
    192.5000,      84.893
    195.0000,      80.297
    197.5000,      84.522
    200.0000,      89.665
    202.5000,      87.986
    205.0000,      79.384
    207.5000,      69.999
    210.0000,      65.540
    212.5000,      69.139
    215.0000,      80.802
    217.5000,      99.987
    220.0000,      123.25
    222.5000,      139.62
    225.0000,      137.02
    227.5000,      115.71
    230.0000,      91.265
    232.5000,      74.452
    235.0000,      66.165
    237.5000,      63.105
    240.0000,      61.146
    242.5000,      57.648
    245.0000,      52.982
    247.5000,      48.038
    250.0000,      44.377
    252.5000,      43.748
    255.0000,      47.969
    257.5000,      58.111
                   74.175
LAYER 8
94,      10.3571
     25.0000,      16.143
     27.5000,      18.265
     30.0000,      18.942
     32.5000,      18.266
     35.0000,      16.932
     37.5000,      15.521
     40.0000,      14.797
     42.5000,      15.606
     45.0000,      18.782
     47.5000,      25.051
     50.0000,      34.257
     52.5000,      42.768
     55.0000,      44.572
     57.5000,      38.292
     60.0000,      28.996
     62.5000,      21.598
     65.0000,      17.424
     67.5000,      15.975
     70.0000,      15.974
     72.5000,      16.291
     75.0000,      16.451
     77.5000,      16.861
     80.0000,      17.842
     82.5000,      19.446
     85.0000,      20.935
     87.5000,      21.085
     90.0000,      19.884
     92.5000,      18.567
     95.0000,      17.926
     97.5000,      18.399
    100.0000,      19.657
    102.5000,      21.324
    105.0000,      22.727
    107.5000,      23.009
    110.0000,      21.748
    112.5000,      19.433
    115.0000,      16.952
    117.5000,      15.952
    120.0000,      17.101
    122.5000,      20.455
    125.0000,      25.267
    127.5000,      30.164
    130.0000,      33.952
    132.5000,      35.624
    135.0000,      34.832
    137.5000,      32.643
    140.0000,      30.795
    142.5000,      30.291
    145.0000,      30.938
    147.5000,      31.304
    150.0000,      30.208
    152.5000,      28.163
    155.0000,      27.019
    157.5000,      28.682
    160.0000,      34.527
    162.5000,      44.228
    165.0000,      54.306
    167.5000,      60.404
    170.0000,      62.484
    172.5000,      63.456
    175.0000,      67.186
    177.5000,      75.801
    180.0000,      87.390
    182.5000,      97.756
    185.0000,      100.87
    187.5000,      93.194
    190.0000,      79.900
    192.5000,      68.417
    195.0000,      63.134
    197.5000,      63.551
    200.0000,      64.913
    202.5000,      62.980
    205.0000,      57.821
    207.5000,      52.663
    210.0000,      50.903
    212.5000,      54.564
    215.0000,      64.210
    217.5000,      79.628
    220.0000,      98.312
    222.5000,      112.93
    225.0000,      115.26
    227.5000,      104.05
    230.0000,      88.197
    232.5000,      75.835
    235.0000,      69.174
    237.5000,      66.315
    240.0000,      64.370
    242.5000,      61.494
    245.0000,      57.763
    247.5000,      54.104
    250.0000,      51.963
    252.5000,      52.967
    255.0000,      58.694
                   70.010
LAYER 9
92,      11.7107
     27.5000,      18.749
     30.0000,      19.210
     32.5000,      18.475
     35.0000,      17.381
     37.5000,      16.407
     40.0000,      16.201
     42.5000,      17.430
     45.0000,      20.822
     47.5000,      26.932
     50.0000,      35.448
     52.5000,      43.501
     55.0000,      46.504
     57.5000,      42.640
     60.0000,      35.000
     62.5000,      27.891
     65.0000,      23.251
     67.5000,      21.108
     70.0000,      20.474
     72.5000,      20.472
     75.0000,      20.633
     77.5000,      21.192
     80.0000,      22.363
     82.5000,      24.008
     85.0000,      25.395
     87.5000,      25.585
     90.0000,      24.553
     92.5000,      23.397
     95.0000,      22.980
     97.5000,      23.821
    100.0000,      25.555
    102.5000,      27.491
    105.0000,      28.504
    107.5000,      27.722
    110.0000,      25.082
    112.5000,      21.648
    115.0000,      18.592
    117.5000,      17.204
    120.0000,      17.934
    122.5000,      20.856
    125.0000,      25.427
    127.5000,      30.400
    130.0000,      34.248
    132.5000,      35.854
    135.0000,      35.144
    137.5000,      33.278
    140.0000,      31.623
    142.5000,      30.886
    145.0000,      30.948
    147.5000,      30.952
    150.0000,      30.184
    152.5000,      28.894
    155.0000,      28.323
    157.5000,      29.768
    160.0000,      34.075
    162.5000,      40.791
    165.0000,      47.932
    167.5000,      53.299
    170.0000,      56.851
    172.5000,      60.242
    175.0000,      65.477
    177.5000,      73.323
    180.0000,      81.788
    182.5000,      87.078
    185.0000,      85.442
    187.5000,      76.579
    190.0000,      65.062
    192.5000,      55.693
    195.0000,      50.791
    197.5000,      49.666
    200.0000,      49.528
    202.5000,      48.012
    205.0000,      45.093
    207.5000,      42.416
    210.0000,      42.015
    212.5000,      45.240
    215.0000,      52.660
    217.5000,      64.172
    220.0000,      78.173
    222.5000,      90.264
    225.0000,      95.500
    227.5000,      92.223
    230.0000,      84.674
    232.5000,      78.046
    235.0000,      74.668
    237.5000,      73.740
    240.0000,      73.412
    242.5000,      72.372
    245.0000,      70.558
    247.5000,      68.739
    250.0000,      68.372
    252.5000,      71.073
                   77.616
LAYER 10
90,      13.0778
     30.0000,      20.078
     32.5000,      18.941
     35.0000,      18.083
     37.5000,      17.359
     40.0000,      17.436
     42.5000,      18.803
     45.0000,      21.985
     47.5000,      27.320
     50.0000,      34.432
     52.5000,      41.284
     55.0000,      44.803
     57.5000,      43.372
     60.0000,      38.426
     62.5000,      32.934
     65.0000,      28.803
     67.5000,      26.557
     70.0000,      25.662
     72.5000,      25.559
     75.0000,      25.843
     77.5000,      26.633
     80.0000,      28.030
     82.5000,      29.816
     85.0000,      31.346
     87.5000,      31.912
     90.0000,      31.478
     92.5000,      30.965
     95.0000,      31.182
     97.5000,      32.664
    100.0000,      34.957
    102.5000,      37.074
    105.0000,      37.558
    107.5000,      35.589
    110.0000,      31.485
    112.5000,      26.789
    115.0000,      22.873
    117.5000,      20.865
    120.0000,      21.054
    122.5000,      23.413
    125.0000,      27.397
    127.5000,      31.849
    130.0000,      35.300
    132.5000,      36.742
    135.0000,      36.186
    137.5000,      34.652
    140.0000,      33.211
    142.5000,      32.381
    145.0000,      32.108
    147.5000,      31.851
    150.0000,      31.141
    152.5000,      30.083
    155.0000,      29.502
    157.5000,      30.235
    160.0000,      32.786
    162.5000,      36.791
    165.0000,      41.241
    167.5000,      45.148
    170.0000,      48.573
    172.5000,      52.366
    175.0000,      57.358
    177.5000,      63.494
    180.0000,      69.070
    182.5000,      71.514
    185.0000,      68.896
    187.5000,      61.806
    190.0000,      53.389
    192.5000,      46.573
    195.0000,      42.712
    197.5000,      41.353
    200.0000,      40.868
    202.5000,      39.858
    205.0000,      38.242
    207.5000,      36.899
    210.0000,      37.112
    212.5000,      39.809
    215.0000,      45.459
    217.5000,      54.029
    220.0000,      64.577
    222.5000,      74.580
    225.0000,      81.259
    227.5000,      83.168
    230.0000,      82.117
    232.5000,      81.045
    235.0000,      81.739
    237.5000,      83.871
    240.0000,      86.272
    242.5000,      88.225
    245.0000,      89.554
    247.5000,      90.109
    250.0000,      91.385
                   95.978
LAYER 11
86,      14.4585
     35.0000,      19.274
     37.5000,      18.443
     40.0000,      18.543
     42.5000,      19.735
     45.0000,      22.347
     47.5000,      26.651
     50.0000,      32.228
     52.5000,      37.696
     55.0000,      41.160
     57.5000,      41.464
     60.0000,      39.101
     62.5000,      35.782
     65.0000,      32.937
     67.5000,      31.276
     70.0000,      30.651
     72.5000,      30.818
     75.0000,      31.479
     77.5000,      32.698
     80.0000,      34.506
     82.5000,      36.677
     85.0000,      38.690
     87.5000,      40.022
     90.0000,      40.626
     92.5000,      41.233
     95.0000,      42.514
     97.5000,      44.922
    100.0000,      47.847
    102.5000,      50.035
    105.0000,      49.842
    107.5000,      46.581
    110.0000,      40.937
    112.5000,      34.829
    115.0000,      29.796
    117.5000,      26.909
    120.0000,      26.345
    122.5000,      27.947
    125.0000,      31.085
    127.5000,      34.659
    130.0000,      37.381
    132.5000,      38.436
    135.0000,      37.860
    137.5000,      36.483
    140.0000,      35.123
    142.5000,      34.156
    145.0000,      33.558
    147.5000,      32.967
    150.0000,      32.062
    152.5000,      30.868
    155.0000,      29.929
    157.5000,      29.773
    160.0000,      30.741
    162.5000,      32.630
    165.0000,      34.998
    167.5000,      37.422
    170.0000,      39.989
    172.5000,      43.102
    175.0000,      47.018
    177.5000,      51.421
    180.0000,      55.098
    182.5000,      56.524
    185.0000,      54.726
    187.5000,      50.217
    190.0000,      44.883
    192.5000,      40.471
    195.0000,      37.873
    197.5000,      36.888
    200.0000,      36.564
    202.5000,      36.032
    205.0000,      35.202
    207.5000,      34.582
    210.0000,      35.054
    212.5000,      37.292
    215.0000,      41.693
    217.5000,      48.300
    220.0000,      56.610
    222.5000,      65.188
    225.0000,      72.531
    227.5000,      77.585
    230.0000,      81.111
    232.5000,      84.716
    235.0000,      89.536
    237.5000,      95.175
    240.0000,      100.45
    242.5000,      105.87
    245.0000,      111.83
                   114.13
LAYER 12
84,      15.8531
     37.5000,      19.509
     40.0000,      19.605
     42.5000,      20.359
     45.0000,      22.053
     47.5000,      25.426
     50.0000,      29.713
     52.5000,      33.958
     55.0000,      37.066
     57.5000,      38.337
     60.0000,      37.878
     62.5000,      36.568
     65.0000,      35.295
     67.5000,      34.692
     70.0000,      34.815
     72.5000,      35.647
     75.0000,      36.999
     77.5000,      38.926
     80.0000,      41.432
     82.5000,      44.329
     85.0000,      47.225
     87.5000,      49.737
     90.0000,      51.798
     92.5000,      53.963
     95.0000,      56.695
     97.5000,      60.272
    100.0000,      63.874
    102.5000,      66.050
    105.0000,      65.111
    107.5000,      60.572
    110.0000,      53.418
    112.5000,      45.832
    115.0000,      39.485
    117.5000,      35.463
    120.0000,      33.878
    122.5000,      34.466
    125.0000,      36.511
    127.5000,      38.957
    130.0000,      40.704
    132.5000,      41.122
    135.0000,      40.260
    137.5000,      38.772
    140.0000,      37.268
    142.5000,      36.011
    145.0000,      34.986
    147.5000,      33.942
    150.0000,      32.654
    152.5000,      31.116
    155.0000,      29.694
    157.5000,      28.738
    160.0000,      28.513
    162.5000,      28.957
    165.0000,      29.909
    167.5000,      31.184
    170.0000,      32.841
    172.5000,      35.062
    175.0000,      37.879
    177.5000,      40.991
    180.0000,      43.618
    182.5000,      44.893
    185.0000,      44.275
    187.5000,      42.027
    190.0000,      39.193
    192.5000,      36.793
    195.0000,      35.436
    197.5000,      35.072
    200.0000,      35.136
    202.5000,      35.058
    205.0000,      34.764
    207.5000,      34.580
    210.0000,      35.169
    212.5000,      37.065
    215.0000,      40.640
    217.5000,      46.016
    220.0000,      52.967
    222.5000,      60.665
    225.0000,      68.319
    227.5000,      75.214
    230.0000,      81.737
    232.5000,      88.927
    235.0000,      97.530
    237.5000,      106.82
    240.0000,      113.01
    242.5000,      120.24
                   135.12
LAYER 13
78,      17.2617
     45.0000,      20.941
     47.5000,      24.074
     50.0000,      27.488
     52.5000,      30.786
     55.0000,      33.432
     57.5000,      35.115
     60.0000,      35.841
     62.5000,      36.050
     65.0000,      36.223
     67.5000,      36.825
     70.0000,      37.966
     72.5000,      39.744
     75.0000,      42.056
     77.5000,      44.965
     80.0000,      48.478
     82.5000,      52.460
     85.0000,      56.626
     87.5000,      60.694
     90.0000,      64.567
     92.5000,      68.627
     95.0000,      73.089
     97.5000,      77.994
    100.0000,      82.304
    102.5000,      84.461
    105.0000,      82.852
    107.5000,      77.215
    110.0000,      68.735
    112.5000,      59.739
    115.0000,      51.987
    117.5000,      46.621
    120.0000,      43.747
    122.5000,      43.042
    125.0000,      43.745
    127.5000,      44.847
    130.0000,      45.412
    132.5000,      44.959
    135.0000,      43.534
    137.5000,      41.651
    140.0000,      39.760
    142.5000,      38.034
    145.0000,      36.460
    147.5000,      34.865
    150.0000,      33.097
    152.5000,      31.142
    155.0000,      29.262
    157.5000,      27.701
    160.0000,      26.687
    162.5000,      26.234
    165.0000,      26.307
    167.5000,      26.810
    170.0000,      27.776
    172.5000,      29.280
    175.0000,      31.289
    177.5000,      33.582
    180.0000,      35.676
    182.5000,      37.072
    185.0000,      37.435
    187.5000,      36.855
    190.0000,      35.876
    192.5000,      35.072
    195.0000,      34.840
    197.5000,      35.183
    200.0000,      35.740
    202.5000,      36.116
    205.0000,      36.254
    207.5000,      36.390
    210.0000,      37.067
    212.5000,      38.748
    215.0000,      41.813
    217.5000,      46.459
    220.0000,      52.633
    222.5000,      59.830
    225.0000,      67.617
    227.5000,      75.515
    230.0000,      83.750
    232.5000,      93.432
    235.0000,      105.54
                   121.10
LAYER 14
76,      18.6843
     47.5000,      23.351
     50.0000,      26.001
     52.5000,      28.540
     55.0000,      30.672
     57.5000,      32.441
     60.0000,      33.813
     62.5000,      35.043
     65.0000,      36.361
     67.5000,      38.073
     70.0000,      40.277
     72.5000,      43.119
     75.0000,      46.547
     77.5000,      50.637
     80.0000,      55.405
     82.5000,      60.761
     85.0000,      66.500
     87.5000,      72.398
     90.0000,      78.315
     92.5000,      84.458
     95.0000,      90.785
     97.5000,      97.086
    100.0000,      102.14
    102.5000,      104.37
    105.0000,      102.32
    107.5000,      95.928
    110.0000,      86.461
    112.5000,      76.271
    115.0000,      67.157
    117.5000,      60.335
    120.0000,      55.957
    122.5000,      53.708
    125.0000,      52.834
    127.5000,      52.397
    130.0000,      51.596
    132.5000,      50.057
    135.0000,      47.820
    137.5000,      45.289
    140.0000,      42.792
    142.5000,      40.441
    145.0000,      38.225
    147.5000,      36.028
    150.0000,      33.750
    152.5000,      31.383
    155.0000,      29.123
    157.5000,      27.145
    160.0000,      25.642
    162.5000,      24.660
    165.0000,      24.213
    167.5000,      24.239
    170.0000,      24.750
    172.5000,      25.777
    175.0000,      27.276
    177.5000,      29.099
    180.0000,      30.944
    182.5000,      32.515
    185.0000,      33.591
    187.5000,      34.177
    190.0000,      34.542
    192.5000,      34.988
    195.0000,      35.743
    197.5000,      36.797
    200.0000,      37.889
    202.5000,      38.727
    205.0000,      39.266
    207.5000,      39.695
    210.0000,      40.489
    212.5000,      42.079
    215.0000,      44.870
    217.5000,      49.126
    220.0000,      54.903
    222.5000,      61.833
    225.0000,      69.598
    227.5000,      77.892
    230.0000,      86.541
    232.5000,      97.461
                   111.48
LAYER 15
74,      20.1211
     50.0000,      25.402
     52.5000,      27.384
     55.0000,      28.846
     57.5000,      30.591
     60.0000,      32.248
     62.5000,      34.143
     65.0000,      36.313
     67.5000,      38.932
     70.0000,      42.087
     72.5000,      45.969
     75.0000,      50.557
     77.5000,      55.925
     80.0000,      62.090
     82.5000,      68.991
     85.0000,      76.467
     87.5000,      84.323
     90.0000,      92.353
     92.5000,      100.60
     95.0000,      108.79
     97.5000,      116.47
    100.0000,      122.32
    102.5000,      124.81
    105.0000,      122.67
    107.5000,      115.96
    110.0000,      105.95
    112.5000,      94.909
    115.0000,      84.612
    117.5000,      76.346
    120.0000,      70.347
    122.5000,      66.375
    125.0000,      63.739
    127.5000,      61.597
    130.0000,      59.270
    132.5000,      56.464
    135.0000,      53.209
    137.5000,      49.826
    140.0000,      46.555
    142.5000,      43.463
    145.0000,      40.546
    147.5000,      37.730
    150.0000,      34.951
    152.5000,      32.203
    155.0000,      29.636
    157.5000,      27.371
    160.0000,      25.567
    162.5000,      24.274
    165.0000,      23.524
    167.5000,      23.265
    170.0000,      23.500
    172.5000,      24.242
    175.0000,      25.453
    177.5000,      27.036
    180.0000,      28.793
    182.5000,      30.545
    185.0000,      32.142
    187.5000,      33.556
    190.0000,      34.911
    192.5000,      36.337
    195.0000,      37.935
    197.5000,      39.653
    200.0000,      41.275
    202.5000,      42.567
    205.0000,      43.500
    207.5000,      44.233
    210.0000,      45.196
    212.5000,      46.804
    215.0000,      49.490
    217.5000,      53.588
    220.0000,      59.227
    222.5000,      66.034
    225.0000,      73.493
    227.5000,      81.880
    230.0000,      88.981
                   100.31
LAYER 16
70,      21.5723
     55.0000,      27.631
     57.5000,      29.719
     60.0000,      31.279
     62.5000,      33.709
     65.0000,      36.548
     67.5000,      39.824
     70.0000,      43.708
     72.5000,      48.534
     75.0000,      54.265
     77.5000,      60.933
     80.0000,      68.534
     82.5000,      77.016
     85.0000,      86.240
     87.5000,      96.014
     90.0000,      106.07
     92.5000,      116.29
     95.0000,      126.21
     97.5000,      135.21
    100.0000,      141.90
    102.5000,      144.87
    105.0000,      143.02
    107.5000,      136.47
    110.0000,      126.40
    112.5000,      114.93
    115.0000,      103.73
    117.5000,      94.158
    120.0000,      86.543
    122.5000,      80.771
    125.0000,      76.269
    127.5000,      72.315
    130.0000,      68.348
    132.5000,      64.141
    135.0000,      59.718
    137.5000,      55.339
    140.0000,      51.178
    142.5000,      47.276
    145.0000,      43.631
    147.5000,      40.200
    150.0000,      36.940
    152.5000,      33.842
    155.0000,      31.015
    157.5000,      28.540
    160.0000,      26.541
    162.5000,      25.059
    165.0000,      24.130
    167.5000,      23.705
    170.0000,      23.786
    172.5000,      24.378
    175.0000,      25.452
    177.5000,      26.943
    180.0000,      28.716
    182.5000,      30.656
    185.0000,      32.661
    187.5000,      34.693
    190.0000,      36.794
    192.5000,      38.988
    195.0000,      41.276
    197.5000,      43.564
    200.0000,      45.655
    202.5000,      47.359
    205.0000,      48.665
    207.5000,      49.713
    210.0000,      50.891
    212.5000,      52.590
    215.0000,      55.257
    217.5000,      59.329
    220.0000,      65.064
    222.5000,      71.939
    225.0000,      78.191
                   88.132
LAYER 17
66,      23.0381
     60.0000,      30.580
     62.5000,      33.998
     65.0000,      37.494
     67.5000,      41.065
     70.0000,      45.267
     72.5000,      50.967
     75.0000,      57.858
     77.5000,      65.829
     80.0000,      74.827
     82.5000,      84.807
     85.0000,      95.647
     87.5000,      107.15
     90.0000,      119.00
     92.5000,      130.96
     95.0000,      142.39
     97.5000,      152.60
    100.0000,      160.18
    102.5000,      163.83
    105.0000,      162.61
    107.5000,      156.64
    110.0000,      146.96
    112.5000,      135.46
    115.0000,      123.71
    117.5000,      113.06
    120.0000,      103.95
    122.5000,      96.420
    125.0000,      90.049
    127.5000,      84.259
    130.0000,      78.609
    132.5000,      72.936
    135.0000,      67.266
    137.5000,      61.810
    140.0000,      56.702
    142.5000,      51.962
    145.0000,      47.592
    147.5000,      43.563
    150.0000,      39.846
    152.5000,      36.421
    155.0000,      33.366
    157.5000,      30.724
    160.0000,      28.588
    162.5000,      26.988
    165.0000,      25.955
    167.5000,      25.445
    170.0000,      25.457
    172.5000,      25.995
    175.0000,      27.036
    177.5000,      28.536
    180.0000,      30.395
    182.5000,      32.535
    185.0000,      34.882
    187.5000,      37.392
    190.0000,      40.059
    192.5000,      42.831
    195.0000,      45.640
    197.5000,      48.355
    200.0000,      50.796
    202.5000,      52.820
    205.0000,      54.440
    207.5000,      55.784
    210.0000,      57.189
    212.5000,      58.985
    215.0000,      61.546
    217.5000,      65.534
    220.0000,      71.702
                   79.833
LAYER 18
64,      24.5184
     62.5000,      35.728
     65.0000,      39.872
     67.5000,      42.869
     70.0000,      46.404
     72.5000,      53.285
     75.0000,      61.539
     77.5000,      70.839
     80.0000,      81.132
     82.5000,      92.420
     85.0000,      104.62
     87.5000,      117.56
     90.0000,      130.88
     92.5000,      144.26
     95.0000,      156.96
     97.5000,      168.22
    100.0000,      176.69
    102.5000,      181.17
    105.0000,      180.81
    107.5000,      175.72
    110.0000,      166.76
    112.5000,      155.59
    115.0000,      143.62
    117.5000,      132.18
    120.0000,      121.79
    122.5000,      112.65
    125.0000,      104.52
    127.5000,      96.969
    130.0000,      89.683
    132.5000,      82.563
    135.0000,      75.642
    137.5000,      69.105
    140.0000,      63.051
    142.5000,      57.490
    145.0000,      52.423
    147.5000,      47.832
    150.0000,      43.687
    152.5000,      39.962
    155.0000,      36.702
    157.5000,      33.923
    160.0000,      31.690
    162.5000,      30.021
    165.0000,      28.941
    167.5000,      28.405
    170.0000,      28.415
    172.5000,      28.972
    175.0000,      30.057
    177.5000,      31.637
    180.0000,      33.630
    182.5000,      35.977
    185.0000,      38.616
    187.5000,      41.495
    190.0000,      44.570
    192.5000,      47.737
    195.0000,      50.875
    197.5000,      53.832
    200.0000,      56.452
    202.5000,      58.646
    205.0000,      60.469
    207.5000,      62.045
    210.0000,      63.656
    212.5000,      65.524
    215.0000,      67.480
    217.5000,      70.677
                   77.289
LAYER 19
58,      26.0136
     70.0000,      45.338
     72.5000,      55.629
     75.0000,      65.686
     77.5000,      76.295
     80.0000,      87.664
     82.5000,      99.944
     85.0000,      113.15
     87.5000,      127.14
     90.0000,      141.56
     92.5000,      156.02
     95.0000,      169.72
     97.5000,      181.89
    100.0000,      191.20
    102.5000,      196.56
    105.0000,      197.19
    107.5000,      193.14
    110.0000,      185.10
    112.5000,      174.49
    115.0000,      162.57
    117.5000,      150.60
    120.0000,      139.20
    122.5000,      128.68
    125.0000,      118.98
    127.5000,      109.84
    130.0000,      101.05
    132.5000,      92.591
    135.0000,      84.499
    137.5000,      76.946
    140.0000,      70.008
    142.5000,      63.687
    145.0000,      57.984
    147.5000,      52.884
    150.0000,      48.356
    152.5000,      44.363
    155.0000,      40.929
    157.5000,      38.044
    160.0000,      35.752
    162.5000,      34.057
    165.0000,      32.980
    167.5000,      32.475
    170.0000,      32.541
    172.5000,      33.179
    175.0000,      34.369
    177.5000,      36.078
    180.0000,      38.233
    182.5000,      40.780
    185.0000,      43.657
    187.5000,      46.800
    190.0000,      50.132
    192.5000,      53.508
    195.0000,      56.773
    197.5000,      59.766
    200.0000,      62.362
    202.5000,      64.538
    205.0000,      66.404
    207.5000,      68.095
    210.0000,      69.877
                   72.209
LAYER 20
56,      27.5238
     72.5000,      60.532
     75.0000,      71.200
     77.5000,      82.671
     80.0000,      94.638
     82.5000,      107.42
     85.0000,      121.17
     87.5000,      135.82
     90.0000,      150.96
     92.5000,      166.20
     95.0000,      180.67
     97.5000,      193.57
    100.0000,      203.65
    102.5000,      209.87
    105.0000,      211.48
    107.5000,      208.48
    110.0000,      201.40
    112.5000,      191.46
    115.0000,      179.75
    117.5000,      167.48
    120.0000,      155.31
    122.5000,      143.68
    125.0000,      132.67
    127.5000,      122.17
    130.0000,      112.10
    132.5000,      102.47
    135.0000,      93.358
    137.5000,      84.914
    140.0000,      77.205
    142.5000,      70.226
    145.0000,      63.976
    147.5000,      58.443
    150.0000,      53.592
    152.5000,      49.380
    155.0000,      45.810
    157.5000,      42.857
    160.0000,      40.546
    162.5000,      38.871
    165.0000,      37.847
    167.5000,      37.425
    170.0000,      37.601
    172.5000,      38.371
    175.0000,      39.709
    177.5000,      41.581
    180.0000,      43.907
    182.5000,      46.632
    185.0000,      49.687
    187.5000,      52.989
    190.0000,      56.433
    192.5000,      59.844
    195.0000,      63.047
    197.5000,      65.883
    200.0000,      68.265
    202.5000,      70.233
    205.0000,      71.961
    207.5000,      73.574
                   75.143
LAYER 21
54,      29.0490
     75.0000,      77.858
     77.5000,      90.290
     80.0000,      102.09
     82.5000,      114.71
     85.0000,      128.53
     87.5000,      143.45
     90.0000,      159.03
     92.5000,      174.80
     95.0000,      189.86
     97.5000,      203.38
    100.0000,      214.14
    102.5000,      221.14
    105.0000,      223.64
    107.5000,      221.58
    110.0000,      215.36
    112.5000,      206.03
    115.0000,      194.56
    117.5000,      182.11
    120.0000,      169.38
    122.5000,      156.88
    125.0000,      144.85
    127.5000,      133.27
    130.0000,      122.15
    132.5000,      111.58
    135.0000,      101.64
    137.5000,      92.470
    140.0000,      84.136
    142.5000,      76.626
    145.0000,      69.940
    147.5000,      64.063
    150.0000,      58.961
    152.5000,      54.584
    155.0000,      50.924
    157.5000,      47.944
    160.0000,      45.654
    162.5000,      44.040
    165.0000,      43.111
    167.5000,      42.814
    170.0000,      43.142
    172.5000,      44.082
    175.0000,      45.600
    177.5000,      47.649
    180.0000,      50.145
    182.5000,      53.020
    185.0000,      56.192
    187.5000,      59.562
    190.0000,      62.999
    192.5000,      66.310
    195.0000,      69.311
    197.5000,      71.856
    200.0000,      73.897
    202.5000,      75.538
    205.0000,      77.040
                   78.549
LAYER 22
54,      30.5895
     75.0000,      94.047
     77.5000,      100.30
     80.0000,      109.67
     82.5000,      121.31
     85.0000,      134.82
     87.5000,      149.80
     90.0000,      165.67
     92.5000,      181.86
     95.0000,      197.42
     97.5000,      211.52
    100.0000,      222.90
    102.5000,      230.58
    105.0000,      233.81
    107.5000,      232.47
    110.0000,      226.87
    112.5000,      217.98
    115.0000,      206.66
    117.5000,      194.05
    120.0000,      180.86
    122.5000,      167.70
    125.0000,      154.88
    127.5000,      142.48
    130.0000,      130.58
    132.5000,      119.29
    135.0000,      108.71
    137.5000,      98.997
    140.0000,      90.189
    142.5000,      82.280
    145.0000,      75.267
    147.5000,      69.137
    150.0000,      63.854
    152.5000,      59.366
    155.0000,      55.657
    157.5000,      52.678
    160.0000,      50.435
    162.5000,      48.906
    165.0000,      48.096
    167.5000,      47.947
    170.0000,      48.445
    172.5000,      49.570
    175.0000,      51.279
    177.5000,      53.511
    180.0000,      56.167
    182.5000,      59.167
    185.0000,      62.418
    187.5000,      65.801
    190.0000,      69.169
    192.5000,      72.315
    195.0000,      75.057
    197.5000,      77.269
    200.0000,      78.943
    202.5000,      80.270
    205.0000,      81.679
                   83.755
LAYER 23
54, 
     75.0000,      104.56
     77.5000,      107.45
     80.0000,      115.15
     82.5000,      126.09
     85.0000,      139.43
     87.5000,      154.58
     90.0000,      170.79
     92.5000,      187.46
     95.0000,      203.56
     97.5000,      218.28
    100.0000,      230.28
    102.5000,      238.56
    105.0000,      242.33
    107.5000,      241.44
    110.0000,      236.13
    112.5000,      227.36
    115.0000,      215.95
    117.5000,      203.06
    120.0000,      189.43
    122.5000,      175.74
    125.0000,      162.33
    127.5000,      149.34
    130.0000,      136.85
    132.5000,      125.03
    135.0000,      113.98
    137.5000,      103.86
    140.0000,      94.714
    142.5000,      86.515
    145.0000,      79.264
    147.5000,      72.952
    150.0000,      67.544
    152.5000,      62.977
    155.0000,      59.239
    157.5000,      56.268
    160.0000,      54.069
    162.5000,      52.614
    165.0000,      51.915
    167.5000,      51.897
    170.0000,      52.546
    172.5000,      53.841
    175.0000,      55.727
    177.5000,      58.131
    180.0000,      60.935
    182.5000,      64.050
    185.0000,      67.374
    187.5000,      70.773
    190.0000,      74.093
    192.5000,      77.106
    195.0000,      79.633
    197.5000,      81.561
    200.0000,      82.917
    202.5000,      83.963
    205.0000,      85.301
                   87.899
CALCULATED APPARENT RESISTIVITY
      7.5000,       5.0000,   1.00000,      27.494
     12.5000,       5.0000,   1.00000,      22.679
     17.5000,       5.0000,   1.00000,      16.337
     22.5000,       5.0000,   1.00000,      13.619
     27.5000,       5.0000,   1.00000,      10.437
     32.5000,       5.0000,   1.00000,      8.6587
     37.5000,       5.0000,   1.00000,      9.2369
     42.5000,       5.0000,   1.00000,      9.9911
     47.5000,       5.0000,   1.00000,      11.156
     52.5000,       5.0000,   1.00000,      11.594
     57.5000,       5.0000,   1.00000,      14.246
     62.5000,       5.0000,   1.00000,      18.904
     67.5000,       5.0000,   1.00000,      27.292
     72.5000,       5.0000,   1.00000,      35.263
     77.5000,       5.0000,   1.00000,      40.574
     82.5000,       5.0000,   1.00000,      44.059
     87.5000,       5.0000,   1.00000,      55.879
     92.5000,       5.0000,   1.00000,      66.819
     97.5000,       5.0000,   1.00000,      64.001
    102.5000,       5.0000,   1.00000,      60.791
    107.5000,       5.0000,   1.00000,      67.113
    112.5000,       5.0000,   1.00000,      73.294
    117.5000,       5.0000,   1.00000,      85.888
    122.5000,       5.0000,   1.00000,      89.114
    127.5000,       5.0000,   1.00000,      81.168
    132.5000,       5.0000,   1.00000,      74.306
    137.5000,       5.0000,   1.00000,      72.924
    142.5000,       5.0000,   1.00000,      77.330
    147.5000,       5.0000,   1.00000,      101.96
    152.5000,       5.0000,   1.00000,      102.19
    157.5000,       5.0000,   1.00000,      111.15
    162.5000,       5.0000,   1.00000,      111.61
    167.5000,       5.0000,   1.00000,      110.05
    172.5000,       5.0000,   1.00000,      90.748
    177.5000,       5.0000,   1.00000,      87.119
    182.5000,       5.0000,   1.00000,      96.606
    187.5000,       5.0000,   1.00000,      117.19
    192.5000,       5.0000,   1.00000,      121.10
    197.5000,       5.0000,   1.00000,      124.00
    202.5000,       5.0000,   1.00000,      136.63
    207.5000,       5.0000,   1.00000,      145.05
    212.5000,       5.0000,   1.00000,      139.66
    217.5000,       5.0000,   1.00000,      116.97
    222.5000,       5.0000,   1.00000,      112.52
    227.5000,       5.0000,   1.00000,      93.281
    232.5000,       5.0000,   1.00000,      94.230
    237.5000,       5.0000,   1.00000,      100.58
    242.5000,       5.0000,   1.00000,      107.52
    247.5000,       5.0000,   1.00000,      93.932
    252.5000,       5.0000,   1.00000,      103.28
    257.5000,       5.0000,   1.00000,      99.013
    262.5000,       5.0000,   1.00000,      99.858
    267.5000,       5.0000,   1.00000,      86.948
    272.5000,       5.0000,   1.00000,      91.125
     10.0000,       5.0000,   2.00000,      25.184
     15.0000,       5.0000,   2.00000,      21.043
     20.0000,       5.0000,   2.00000,      13.790
     25.0000,       5.0000,   2.00000,      11.898
     30.0000,       5.0000,   2.00000,      11.875
     35.0000,       5.0000,   2.00000,      9.9656
     40.0000,       5.0000,   2.00000,      9.6973
     45.0000,       5.0000,   2.00000,      10.977
     50.0000,       5.0000,   2.00000,      12.924
     55.0000,       5.0000,   2.00000,      15.446
     60.0000,       5.0000,   2.00000,      16.495
     65.0000,       5.0000,   2.00000,      18.738
     70.0000,       5.0000,   2.00000,      22.880
     75.0000,       5.0000,   2.00000,      27.411
     80.0000,       5.0000,   2.00000,      29.352
     85.0000,       5.0000,   2.00000,      32.662
     90.0000,       5.0000,   2.00000,      43.490
     95.0000,       5.0000,   2.00000,      42.420
    100.0000,       5.0000,   2.00000,      43.896
    105.0000,       5.0000,   2.00000,      55.261
    110.0000,       5.0000,   2.00000,      57.057
    115.0000,       5.0000,   2.00000,      52.007
    120.0000,       5.0000,   2.00000,      53.045
    125.0000,       5.0000,   2.00000,      58.605
    130.0000,       5.0000,   2.00000,      61.033
    135.0000,       5.0000,   2.00000,      60.971
    140.0000,       5.0000,   2.00000,      64.812
    145.0000,       5.0000,   2.00000,      71.384
    150.0000,       5.0000,   2.00000,      70.212
    155.0000,       5.0000,   2.00000,      69.708
    160.0000,       5.0000,   2.00000,      76.570
    165.0000,       5.0000,   2.00000,      84.474
    170.0000,       5.0000,   2.00000,      83.664
    175.0000,       5.0000,   2.00000,      81.099
    180.0000,       5.0000,   2.00000,      94.701
    185.0000,       5.0000,   2.00000,      101.38
    190.0000,       5.0000,   2.00000,      113.64
    195.0000,       5.0000,   2.00000,      122.06
    200.0000,       5.0000,   2.00000,      120.07
    205.0000,       5.0000,   2.00000,      114.67
    210.0000,       5.0000,   2.00000,      119.43
    215.0000,       5.0000,   2.00000,      116.08
    220.0000,       5.0000,   2.00000,      120.84
    225.0000,       5.0000,   2.00000,      115.74
    230.0000,       5.0000,   2.00000,      93.848
    235.0000,       5.0000,   2.00000,      80.122
    240.0000,       5.0000,   2.00000,      84.940
    245.0000,       5.0000,   2.00000,      93.443
    250.0000,       5.0000,   2.00000,      92.802
    255.0000,       5.0000,   2.00000,      83.070
    260.0000,       5.0000,   2.00000,      85.769
    265.0000,       5.0000,   2.00000,      96.733
    270.0000,       5.0000,   2.00000,      88.393
     15.0000,      10.0000,   1.00000,      20.189
     20.0000,      10.0000,   1.00000,      14.595
     25.0000,      10.0000,   1.00000,      12.392
     30.0000,      10.0000,   1.00000,      12.617
     35.0000,      10.0000,   1.00000,      11.219
     40.0000,      10.0000,   1.00000,      10.415
     45.0000,      10.0000,   1.00000,      11.389
     50.0000,      10.0000,   1.00000,      13.784
     55.0000,      10.0000,   1.00000,      16.516
     60.0000,      10.0000,   1.00000,      17.546
     65.0000,      10.0000,   1.00000,      18.399
     70.0000,      10.0000,   1.00000,      20.758
     75.0000,      10.0000,   1.00000,      24.371
     80.0000,      10.0000,   1.00000,      26.975
     85.0000,      10.0000,   1.00000,      30.310
     90.0000,      10.0000,   1.00000,      36.492
     95.0000,      10.0000,   1.00000,      36.771
    100.0000,      10.0000,   1.00000,      40.307
    105.0000,      10.0000,   1.00000,      49.560
    110.0000,      10.0000,   1.00000,      50.482
    115.0000,      10.0000,   1.00000,      44.700
    120.0000,      10.0000,   1.00000,      44.447
    125.0000,      10.0000,   1.00000,      50.022
    130.0000,      10.0000,   1.00000,      54.672
    135.0000,      10.0000,   1.00000,      56.749
    140.0000,      10.0000,   1.00000,      59.838
    145.0000,      10.0000,   1.00000,      61.039
    150.0000,      10.0000,   1.00000,      58.953
    155.0000,      10.0000,   1.00000,      59.826
    160.0000,      10.0000,   1.00000,      64.782
    165.0000,      10.0000,   1.00000,      70.999
    170.0000,      10.0000,   1.00000,      75.708
    175.0000,      10.0000,   1.00000,      82.079
    180.0000,      10.0000,   1.00000,      91.797
    185.0000,      10.0000,   1.00000,      95.529
    190.0000,      10.0000,   1.00000,      104.76
    195.0000,      10.0000,   1.00000,      112.64
    200.0000,      10.0000,   1.00000,      107.59
    205.0000,      10.0000,   1.00000,      100.97
    210.0000,      10.0000,   1.00000,      104.22
    215.0000,      10.0000,   1.00000,      108.06
    220.0000,      10.0000,   1.00000,      115.06
    225.0000,      10.0000,   1.00000,      113.83
    230.0000,      10.0000,   1.00000,      95.684
    235.0000,      10.0000,   1.00000,      78.478
    240.0000,      10.0000,   1.00000,      79.101
    245.0000,      10.0000,   1.00000,      90.246
    250.0000,      10.0000,   1.00000,      90.543
    255.0000,      10.0000,   1.00000,      80.054
    260.0000,      10.0000,   1.00000,      81.959
    265.0000,      10.0000,   1.00000,      92.680
     12.5000,       5.0000,   3.00000,      21.536
     17.5000,       5.0000,   3.00000,      17.875
     22.5000,       5.0000,   3.00000,      12.465
     27.5000,       5.0000,   3.00000,      12.954
     32.5000,       5.0000,   3.00000,      13.343
     37.5000,       5.0000,   3.00000,      10.718
     42.5000,       5.0000,   3.00000,      10.985
     47.5000,       5.0000,   3.00000,      12.451
     52.5000,       5.0000,   3.00000,      16.559
     57.5000,       5.0000,   3.00000,      18.090
     62.5000,       5.0000,   3.00000,      18.322
     67.5000,       5.0000,   3.00000,      17.417
     72.5000,       5.0000,   3.00000,      20.090
     77.5000,       5.0000,   3.00000,      23.136
     82.5000,       5.0000,   3.00000,      26.251
     87.5000,       5.0000,   3.00000,      29.561
     92.5000,       5.0000,   3.00000,      31.135
     97.5000,       5.0000,   3.00000,      32.109
    102.5000,       5.0000,   3.00000,      41.844
    107.5000,       5.0000,   3.00000,      47.559
    112.5000,       5.0000,   3.00000,      41.714
    117.5000,       5.0000,   3.00000,      34.841
    122.5000,       5.0000,   3.00000,      39.000
    127.5000,       5.0000,   3.00000,      46.671
    132.5000,       5.0000,   3.00000,      52.240
    137.5000,       5.0000,   3.00000,      54.173
    142.5000,       5.0000,   3.00000,      57.864
    147.5000,       5.0000,   3.00000,      47.872
    152.5000,       5.0000,   3.00000,      51.199
    157.5000,       5.0000,   3.00000,      52.315
    162.5000,       5.0000,   3.00000,      58.446
    167.5000,       5.0000,   3.00000,      62.478
    172.5000,       5.0000,   3.00000,      77.668
    177.5000,       5.0000,   3.00000,      88.284
    182.5000,       5.0000,   3.00000,      92.469
    187.5000,       5.0000,   3.00000,      91.370
    192.5000,       5.0000,   3.00000,      106.45
    197.5000,       5.0000,   3.00000,      106.70
    202.5000,       5.0000,   3.00000,      91.055
    207.5000,       5.0000,   3.00000,      90.331
    212.5000,       5.0000,   3.00000,      95.322
    217.5000,       5.0000,   3.00000,      110.09
    222.5000,       5.0000,   3.00000,      113.21
    227.5000,       5.0000,   3.00000,      113.00
    232.5000,       5.0000,   3.00000,      82.273
    237.5000,       5.0000,   3.00000,      71.820
    242.5000,       5.0000,   3.00000,      76.287
    247.5000,       5.0000,   3.00000,      97.788
    252.5000,       5.0000,   3.00000,      78.471
    257.5000,       5.0000,   3.00000,      75.391
    262.5000,       5.0000,   3.00000,      82.274
    267.5000,       5.0000,   3.00000,      97.791
     15.0000,       5.0000,   4.00000,      17.853
     20.0000,       5.0000,   4.00000,      16.321
     25.0000,       5.0000,   4.00000,      13.593
     30.0000,       5.0000,   4.00000,      14.200
     35.0000,       5.0000,   4.00000,      14.244
     40.0000,       5.0000,   4.00000,      12.263
     45.0000,       5.0000,   4.00000,      12.132
     50.0000,       5.0000,   4.00000,      15.200
     55.0000,       5.0000,   4.00000,      18.631
     60.0000,       5.0000,   4.00000,      20.161
     65.0000,       5.0000,   4.00000,      18.818
     70.0000,       5.0000,   4.00000,      18.164
     75.0000,       5.0000,   4.00000,      20.206
     80.0000,       5.0000,   4.00000,      24.215
     85.0000,       5.0000,   4.00000,      28.160
     90.0000,       5.0000,   4.00000,      26.076
     95.0000,       5.0000,   4.00000,      29.123
    100.0000,       5.0000,   4.00000,      35.681
    105.0000,       5.0000,   4.00000,      40.492
    110.0000,       5.0000,   4.00000,      40.991
    115.0000,       5.0000,   4.00000,      33.855
    120.0000,       5.0000,   4.00000,      31.560
    125.0000,       5.0000,   4.00000,      35.856
    130.0000,       5.0000,   4.00000,      43.731
    135.0000,       5.0000,   4.00000,      49.809
    140.0000,       5.0000,   4.00000,      50.243
    145.0000,       5.0000,   4.00000,      41.991
    150.0000,       5.0000,   4.00000,      40.325
    155.0000,       5.0000,   4.00000,      42.697
    160.0000,       5.0000,   4.00000,      43.447
    165.0000,       5.0000,   4.00000,      45.772
    170.0000,       5.0000,   4.00000,      58.470
    175.0000,       5.0000,   4.00000,      83.390
    180.0000,       5.0000,   4.00000,      82.962
    185.0000,       5.0000,   4.00000,      80.704
    190.0000,       5.0000,   4.00000,      83.727
    195.0000,       5.0000,   4.00000,      89.768
    200.0000,       5.0000,   4.00000,      80.015
    205.0000,       5.0000,   4.00000,      73.575
    210.0000,       5.0000,   4.00000,      73.790
    215.0000,       5.0000,   4.00000,      89.362
    220.0000,       5.0000,   4.00000,      99.850
    225.0000,       5.0000,   4.00000,      107.16
    230.0000,       5.0000,   4.00000,      97.052
    235.0000,       5.0000,   4.00000,      75.984
    240.0000,       5.0000,   4.00000,      70.094
    245.0000,       5.0000,   4.00000,      87.100
    250.0000,       5.0000,   4.00000,      88.899
    255.0000,       5.0000,   4.00000,      77.463
    260.0000,       5.0000,   4.00000,      75.417
    265.0000,       5.0000,   4.00000,      83.006
     22.5000,      15.0000,   1.00000,      15.140
     27.5000,      15.0000,   1.00000,      14.885
     32.5000,      15.0000,   1.00000,      14.705
     37.5000,      15.0000,   1.00000,      13.497
     42.5000,      15.0000,   1.00000,      13.173
     47.5000,      15.0000,   1.00000,      13.922
     52.5000,      15.0000,   1.00000,      16.866
     57.5000,      15.0000,   1.00000,      18.909
     62.5000,      15.0000,   1.00000,      19.789
     67.5000,      15.0000,   1.00000,      19.455
     72.5000,      15.0000,   1.00000,      20.787
     77.5000,      15.0000,   1.00000,      23.421
     82.5000,      15.0000,   1.00000,      26.411
     87.5000,      15.0000,   1.00000,      28.288
     92.5000,      15.0000,   1.00000,      30.212
     97.5000,      15.0000,   1.00000,      33.488
    102.5000,      15.0000,   1.00000,      39.661
    107.5000,      15.0000,   1.00000,      42.480
    112.5000,      15.0000,   1.00000,      39.778
    117.5000,      15.0000,   1.00000,      35.514
    122.5000,      15.0000,   1.00000,      36.342
    127.5000,      15.0000,   1.00000,      41.298
    132.5000,      15.0000,   1.00000,      47.020
    137.5000,      15.0000,   1.00000,      48.583
    142.5000,      15.0000,   1.00000,      48.035
    147.5000,      15.0000,   1.00000,      42.312
    152.5000,      15.0000,   1.00000,      42.797
    157.5000,      15.0000,   1.00000,      42.878
    162.5000,      15.0000,   1.00000,      46.348
    167.5000,      15.0000,   1.00000,      52.950
    172.5000,      15.0000,   1.00000,      67.541
    177.5000,      15.0000,   1.00000,      77.730
    182.5000,      15.0000,   1.00000,      80.725
    187.5000,      15.0000,   1.00000,      79.760
    192.5000,      15.0000,   1.00000,      84.580
    197.5000,      15.0000,   1.00000,      83.640
    202.5000,      15.0000,   1.00000,      76.349
    207.5000,      15.0000,   1.00000,      75.544
    212.5000,      15.0000,   1.00000,      80.882
    217.5000,      15.0000,   1.00000,      93.353
    222.5000,      15.0000,   1.00000,      99.411
    227.5000,      15.0000,   1.00000,      99.436
    232.5000,      15.0000,   1.00000,      84.394
    237.5000,      15.0000,   1.00000,      78.149
    242.5000,      15.0000,   1.00000,      79.615
    247.5000,      15.0000,   1.00000,      89.728
    252.5000,      15.0000,   1.00000,      82.933
    257.5000,      15.0000,   1.00000,      79.793
     20.0000,      10.0000,   2.00000,      16.807
     25.0000,      10.0000,   2.00000,      15.761
     30.0000,      10.0000,   2.00000,      14.933
     35.0000,      10.0000,   2.00000,      15.296
     40.0000,      10.0000,   2.00000,      14.091
     45.0000,      10.0000,   2.00000,      13.409
     50.0000,      10.0000,   2.00000,      15.427
     55.0000,      10.0000,   2.00000,      18.498
     60.0000,      10.0000,   2.00000,      20.352
     65.0000,      10.0000,   2.00000,      20.305
     70.0000,      10.0000,   2.00000,      20.009
     75.0000,      10.0000,   2.00000,      21.305
     80.0000,      10.0000,   2.00000,      25.246
     85.0000,      10.0000,   2.00000,      27.923
     90.0000,      10.0000,   2.00000,      27.262
     95.0000,      10.0000,   2.00000,      31.099
    100.0000,      10.0000,   2.00000,      36.977
    105.0000,      10.0000,   2.00000,      39.928
    110.0000,      10.0000,   2.00000,      40.357
    115.0000,      10.0000,   2.00000,      36.854
    120.0000,      10.0000,   2.00000,      33.579
    125.0000,      10.0000,   2.00000,      35.481
    130.0000,      10.0000,   2.00000,      42.081
    135.0000,      10.0000,   2.00000,      47.650
    140.0000,      10.0000,   2.00000,      45.936
    145.0000,      10.0000,   2.00000,      40.729
    150.0000,      10.0000,   2.00000,      39.183
    155.0000,      10.0000,   2.00000,      38.915
    160.0000,      10.0000,   2.00000,      39.167
    165.0000,      10.0000,   2.00000,      42.600
    170.0000,      10.0000,   2.00000,      54.869
    175.0000,      10.0000,   2.00000,      72.890
    180.0000,      10.0000,   2.00000,      76.511
    185.0000,      10.0000,   2.00000,      75.222
    190.0000,      10.0000,   2.00000,      75.665
    195.0000,      10.0000,   2.00000,      75.831
    200.0000,      10.0000,   2.00000,      72.416
    205.0000,      10.0000,   2.00000,      68.492
    210.0000,      10.0000,   2.00000,      69.072
    215.0000,      10.0000,   2.00000,      80.588
    220.0000,      10.0000,   2.00000,      92.485
    225.0000,      10.0000,   2.00000,      96.992
    230.0000,      10.0000,   2.00000,      91.391
    235.0000,      10.0000,   2.00000,      80.422
    240.0000,      10.0000,   2.00000,      77.818
    245.0000,      10.0000,   2.00000,      84.512
    250.0000,      10.0000,   2.00000,      87.337
    255.0000,      10.0000,   2.00000,      83.530
    260.0000,      10.0000,   2.00000,      77.957
     30.0000,      20.0000,   1.00000,      17.753
     35.0000,      20.0000,   1.00000,      17.663
     40.0000,      20.0000,   1.00000,      16.482
     45.0000,      20.0000,   1.00000,      16.073
     50.0000,      20.0000,   1.00000,      16.946
     55.0000,      20.0000,   1.00000,      18.623
     60.0000,      20.0000,   1.00000,      20.602
     65.0000,      20.0000,   1.00000,      22.011
     70.0000,      20.0000,   1.00000,      23.320
     75.0000,      20.0000,   1.00000,      24.726
     80.0000,      20.0000,   1.00000,      26.886
     85.0000,      20.0000,   1.00000,      29.415
     90.0000,      20.0000,   1.00000,      30.823
     95.0000,      20.0000,   1.00000,      34.735
    100.0000,      20.0000,   1.00000,      39.058
    105.0000,      20.0000,   1.00000,      41.779
    110.0000,      20.0000,   1.00000,      43.095
    115.0000,      20.0000,   1.00000,      41.292
    120.0000,      20.0000,   1.00000,      39.756
    125.0000,      20.0000,   1.00000,      40.033
    130.0000,      20.0000,   1.00000,      41.839
    135.0000,      20.0000,   1.00000,      44.338
    140.0000,      20.0000,   1.00000,      43.962
    145.0000,      20.0000,   1.00000,      40.497
    150.0000,      20.0000,   1.00000,      38.559
    155.0000,      20.0000,   1.00000,      37.655
    160.0000,      20.0000,   1.00000,      38.256
    165.0000,      20.0000,   1.00000,      41.244
    170.0000,      20.0000,   1.00000,      49.288
    175.0000,      20.0000,   1.00000,      61.400
    180.0000,      20.0000,   1.00000,      65.179
    185.0000,      20.0000,   1.00000,      65.856
    190.0000,      20.0000,   1.00000,      66.460
    195.0000,      20.0000,   1.00000,      66.368
    200.0000,      20.0000,   1.00000,      64.650
    205.0000,      20.0000,   1.00000,      64.304
    210.0000,      20.0000,   1.00000,      66.886
    215.0000,      20.0000,   1.00000,      74.309
    220.0000,      20.0000,   1.00000,      80.718
    225.0000,      20.0000,   1.00000,      85.314
    230.0000,      20.0000,   1.00000,      86.686
    235.0000,      20.0000,   1.00000,      83.823
    240.0000,      20.0000,   1.00000,      83.566
    245.0000,      20.0000,   1.00000,      87.792
    250.0000,      20.0000,   1.00000,      87.944
     25.0000,      10.0000,   3.00000,      20.638
     30.0000,      10.0000,   3.00000,      19.630
     35.0000,      10.0000,   3.00000,      18.116
     40.0000,      10.0000,   3.00000,      18.594
     45.0000,      10.0000,   3.00000,      17.906
     50.0000,      10.0000,   3.00000,      16.787
     55.0000,      10.0000,   3.00000,      17.772
     60.0000,      10.0000,   3.00000,      20.525
     65.0000,      10.0000,   3.00000,      23.851
     70.0000,      10.0000,   3.00000,      25.963
     75.0000,      10.0000,   3.00000,      27.102
     80.0000,      10.0000,   3.00000,      27.757
     85.0000,      10.0000,   3.00000,      28.766
     90.0000,      10.0000,   3.00000,      33.096
     95.0000,      10.0000,   3.00000,      37.721
    100.0000,      10.0000,   3.00000,      41.168
    105.0000,      10.0000,   3.00000,      42.811
    110.0000,      10.0000,   3.00000,      44.103
    115.0000,      10.0000,   3.00000,      46.321
    120.0000,      10.0000,   3.00000,      43.843
    125.0000,      10.0000,   3.00000,      40.442
    130.0000,      10.0000,   3.00000,      41.196
    135.0000,      10.0000,   3.00000,      41.905
    140.0000,      10.0000,   3.00000,      41.242
    145.0000,      10.0000,   3.00000,      41.400
    150.0000,      10.0000,   3.00000,      38.177
    155.0000,      10.0000,   3.00000,      34.034
    160.0000,      10.0000,   3.00000,      34.060
    165.0000,      10.0000,   3.00000,      39.662
    170.0000,      10.0000,   3.00000,      45.458
    175.0000,      10.0000,   3.00000,      49.550
    180.0000,      10.0000,   3.00000,      58.367
    185.0000,      10.0000,   3.00000,      62.500
    190.0000,      10.0000,   3.00000,      57.999
    195.0000,      10.0000,   3.00000,      54.473
    200.0000,      10.0000,   3.00000,      57.859
    205.0000,      10.0000,   3.00000,      61.393
    210.0000,      10.0000,   3.00000,      63.193
    215.0000,      10.0000,   3.00000,      67.171
    220.0000,      10.0000,   3.00000,      73.987
    225.0000,      10.0000,   3.00000,      75.023
    230.0000,      10.0000,   3.00000,      78.175
    235.0000,      10.0000,   3.00000,      91.375
    240.0000,      10.0000,   3.00000,      94.936
    245.0000,      10.0000,   3.00000,      84.452
    250.0000,      10.0000,   3.00000,      85.524
    255.0000,      10.0000,   3.00000,      92.562
     37.5000,      25.0000,   1.00000,      21.268
     42.5000,      25.0000,   1.00000,      20.048
     47.5000,      25.0000,   1.00000,      19.305
     52.5000,      25.0000,   1.00000,      19.682
     57.5000,      25.0000,   1.00000,      21.332
     62.5000,      25.0000,   1.00000,      23.269
     67.5000,      25.0000,   1.00000,      25.598
     72.5000,      25.0000,   1.00000,      27.052
     77.5000,      25.0000,   1.00000,      29.307
     82.5000,      25.0000,   1.00000,      31.780
     87.5000,      25.0000,   1.00000,      33.657
     92.5000,      25.0000,   1.00000,      36.239
     97.5000,      25.0000,   1.00000,      41.113
    102.5000,      25.0000,   1.00000,      43.809
    107.5000,      25.0000,   1.00000,      45.897
    112.5000,      25.0000,   1.00000,      47.680
    117.5000,      25.0000,   1.00000,      47.640
    122.5000,      25.0000,   1.00000,      44.965
    127.5000,      25.0000,   1.00000,      44.512
    132.5000,      25.0000,   1.00000,      44.573
    137.5000,      25.0000,   1.00000,      43.586
    142.5000,      25.0000,   1.00000,      40.642
    147.5000,      25.0000,   1.00000,      40.473
    152.5000,      25.0000,   1.00000,      38.637
    157.5000,      25.0000,   1.00000,      37.924
    162.5000,      25.0000,   1.00000,      38.424
    167.5000,      25.0000,   1.00000,      42.288
    172.5000,      25.0000,   1.00000,      47.456
    177.5000,      25.0000,   1.00000,      53.254
    182.5000,      25.0000,   1.00000,      55.755
    187.5000,      25.0000,   1.00000,      57.353
    192.5000,      25.0000,   1.00000,      56.522
    197.5000,      25.0000,   1.00000,      57.622
    202.5000,      25.0000,   1.00000,      60.534
    207.5000,      25.0000,   1.00000,      61.265
    212.5000,      25.0000,   1.00000,      64.358
    217.5000,      25.0000,   1.00000,      69.271
    222.5000,      25.0000,   1.00000,      74.962
    227.5000,      25.0000,   1.00000,      77.146
    232.5000,      25.0000,   1.00000,      83.331
    237.5000,      25.0000,   1.00000,      86.621
    242.5000,      25.0000,   1.00000,      89.570
     30.0000,      15.0000,   2.00000,      21.061
     35.0000,      15.0000,   2.00000,      20.569
     40.0000,      15.0000,   2.00000,      19.900
     45.0000,      15.0000,   2.00000,      19.387
     50.0000,      15.0000,   2.00000,      18.400
     55.0000,      15.0000,   2.00000,      18.563
     60.0000,      15.0000,   2.00000,      20.821
     65.0000,      15.0000,   2.00000,      24.471
     70.0000,      15.0000,   2.00000,      27.781
     75.0000,      15.0000,   2.00000,      28.761
     80.0000,      15.0000,   2.00000,      29.337
     85.0000,      15.0000,   2.00000,      30.724
     90.0000,      15.0000,   2.00000,      34.960
     95.0000,      15.0000,   2.00000,      39.454
    100.0000,      15.0000,   2.00000,      42.629
    105.0000,      15.0000,   2.00000,      44.496
    110.0000,      15.0000,   2.00000,      46.452
    115.0000,      15.0000,   2.00000,      48.790
    120.0000,      15.0000,   2.00000,      47.575
    125.0000,      15.0000,   2.00000,      44.880
    130.0000,      15.0000,   2.00000,      42.056
    135.0000,      15.0000,   2.00000,      41.938
    140.0000,      15.0000,   2.00000,      41.528
    145.0000,      15.0000,   2.00000,      41.412
    150.0000,      15.0000,   2.00000,      38.511
    155.0000,      15.0000,   2.00000,      35.547
    160.0000,      15.0000,   2.00000,      36.287
    165.0000,      15.0000,   2.00000,      39.429
    170.0000,      15.0000,   2.00000,      43.556
    175.0000,      15.0000,   2.00000,      46.995
    180.0000,      15.0000,   2.00000,      53.654
    185.0000,      15.0000,   2.00000,      56.686
    190.0000,      15.0000,   2.00000,      56.358
    195.0000,      15.0000,   2.00000,      53.535
    200.0000,      15.0000,   2.00000,      56.699
    205.0000,      15.0000,   2.00000,      60.014
    210.0000,      15.0000,   2.00000,      64.058
    215.0000,      15.0000,   2.00000,      66.155
    220.0000,      15.0000,   2.00000,      69.569
    225.0000,      15.0000,   2.00000,      71.140
    230.0000,      15.0000,   2.00000,      78.970
    235.0000,      15.0000,   2.00000,      89.366
    240.0000,      15.0000,   2.00000,      94.168
    245.0000,      15.0000,   2.00000,      88.459
    250.0000,      15.0000,   2.00000,      87.275
     30.0000,      10.0000,   4.00000,      25.363
     35.0000,      10.0000,   4.00000,      23.695
     40.0000,      10.0000,   4.00000,      22.315
     45.0000,      10.0000,   4.00000,      22.916
     50.0000,      10.0000,   4.00000,      20.964
     55.0000,      10.0000,   4.00000,      19.113
     60.0000,      10.0000,   4.00000,      21.010
     65.0000,      10.0000,   4.00000,      25.603
     70.0000,      10.0000,   4.00000,      31.253
     75.0000,      10.0000,   4.00000,      33.289
     80.0000,      10.0000,   4.00000,      30.895
     85.0000,      10.0000,   4.00000,      32.834
     90.0000,      10.0000,   4.00000,      38.942
     95.0000,      10.0000,   4.00000,      43.331
    100.0000,      10.0000,   4.00000,      44.635
    105.0000,      10.0000,   4.00000,      47.609
    110.0000,      10.0000,   4.00000,      50.896
    115.0000,      10.0000,   4.00000,      52.758
    120.0000,      10.0000,   4.00000,      56.142
    125.0000,      10.0000,   4.00000,      52.849
    130.0000,      10.0000,   4.00000,      43.289
    135.0000,      10.0000,   4.00000,      40.255
    140.0000,      10.0000,   4.00000,      43.334
    145.0000,      10.0000,   4.00000,      42.490
    150.0000,      10.0000,   4.00000,      38.800
    155.0000,      10.0000,   4.00000,      37.503
    160.0000,      10.0000,   4.00000,      39.332
    165.0000,      10.0000,   4.00000,      40.402
    170.0000,      10.0000,   4.00000,      40.109
    175.0000,      10.0000,   4.00000,      41.900
    180.0000,      10.0000,   4.00000,      45.135
    185.0000,      10.0000,   4.00000,      49.722
    190.0000,      10.0000,   4.00000,      52.331
    195.0000,      10.0000,   4.00000,      52.812
    200.0000,      10.0000,   4.00000,      52.684
    205.0000,      10.0000,   4.00000,      58.475
    210.0000,      10.0000,   4.00000,      66.367
    215.0000,      10.0000,   4.00000,      65.791
    220.0000,      10.0000,   4.00000,      60.366
    225.0000,      10.0000,   4.00000,      63.855
    230.0000,      10.0000,   4.00000,      77.103
    235.0000,      10.0000,   4.00000,      89.902
    240.0000,      10.0000,   4.00000,      94.918
    245.0000,      10.0000,   4.00000,      94.437
    250.0000,      10.0000,   4.00000,      88.722
     45.0000,      30.0000,   1.00000,      24.333
     50.0000,      30.0000,   1.00000,      23.523
     55.0000,      30.0000,   1.00000,      23.477
     60.0000,      30.0000,   1.00000,      24.853
     65.0000,      30.0000,   1.00000,      27.076
     70.0000,      30.0000,   1.00000,      29.327
     75.0000,      30.0000,   1.00000,      31.326
     80.0000,      30.0000,   1.00000,      33.647
     85.0000,      30.0000,   1.00000,      35.743
     90.0000,      30.0000,   1.00000,      39.086
     95.0000,      30.0000,   1.00000,      42.401
    100.0000,      30.0000,   1.00000,      45.500
    105.0000,      30.0000,   1.00000,      48.122
    110.0000,      30.0000,   1.00000,      50.569
    115.0000,      30.0000,   1.00000,      52.588
    120.0000,      30.0000,   1.00000,      51.675
    125.0000,      30.0000,   1.00000,      49.693
    130.0000,      30.0000,   1.00000,      47.777
    135.0000,      30.0000,   1.00000,      45.821
    140.0000,      30.0000,   1.00000,      43.808
    145.0000,      30.0000,   1.00000,      43.277
    150.0000,      30.0000,   1.00000,      41.841
    155.0000,      30.0000,   1.00000,      40.254
    160.0000,      30.0000,   1.00000,      40.354
    165.0000,      30.0000,   1.00000,      42.045
    170.0000,      30.0000,   1.00000,      43.745
    175.0000,      30.0000,   1.00000,      45.236
    180.0000,      30.0000,   1.00000,      49.287
    185.0000,      30.0000,   1.00000,      52.044
    190.0000,      30.0000,   1.00000,      52.584
    195.0000,      30.0000,   1.00000,      53.063
    200.0000,      30.0000,   1.00000,      56.564
    205.0000,      30.0000,   1.00000,      59.365
    210.0000,      30.0000,   1.00000,      60.922
    215.0000,      30.0000,   1.00000,      63.647
    220.0000,      30.0000,   1.00000,      67.819
    225.0000,      30.0000,   1.00000,      70.634
    230.0000,      30.0000,   1.00000,      75.894
    235.0000,      30.0000,   1.00000,      84.423
     40.0000,      20.0000,   2.00000,      27.299
     45.0000,      20.0000,   2.00000,      26.969
     50.0000,      20.0000,   2.00000,      24.926
     55.0000,      20.0000,   2.00000,      24.119
     60.0000,      20.0000,   2.00000,      25.268
     65.0000,      20.0000,   2.00000,      27.334
     70.0000,      20.0000,   2.00000,      30.717
     75.0000,      20.0000,   2.00000,      34.239
     80.0000,      20.0000,   2.00000,      35.502
     85.0000,      20.0000,   2.00000,      37.953
     90.0000,      20.0000,   2.00000,      41.539
     95.0000,      20.0000,   2.00000,      44.540
    100.0000,      20.0000,   2.00000,      46.902
    105.0000,      20.0000,   2.00000,      50.338
    110.0000,      20.0000,   2.00000,      53.733
    115.0000,      20.0000,   2.00000,      56.149
    120.0000,      20.0000,   2.00000,      57.666
    125.0000,      20.0000,   2.00000,      55.159
    130.0000,      20.0000,   2.00000,      49.974
    135.0000,      20.0000,   2.00000,      45.431
    140.0000,      20.0000,   2.00000,      43.838
    145.0000,      20.0000,   2.00000,      42.940
    150.0000,      20.0000,   2.00000,      42.822
    155.0000,      20.0000,   2.00000,      42.805
    160.0000,      20.0000,   2.00000,      42.816
    165.0000,      20.0000,   2.00000,      42.801
    170.0000,      20.0000,   2.00000,      41.848
    175.0000,      20.0000,   2.00000,      41.917
    180.0000,      20.0000,   2.00000,      44.057
    185.0000,      20.0000,   2.00000,      47.609
    190.0000,      20.0000,   2.00000,      49.843
    195.0000,      20.0000,   2.00000,      52.879
    200.0000,      20.0000,   2.00000,      55.472
    205.0000,      20.0000,   2.00000,      58.894
    210.0000,      20.0000,   2.00000,      61.749
    215.0000,      20.0000,   2.00000,      62.222
    220.0000,      20.0000,   2.00000,      62.774
    225.0000,      20.0000,   2.00000,      66.628
    230.0000,      20.0000,   2.00000,      73.758
    235.0000,      20.0000,   2.00000,      83.807
    240.0000,      20.0000,   2.00000,      89.893
     37.5000,      15.0000,   3.00000,      28.949
     42.5000,      15.0000,   3.00000,      27.698
     47.5000,      15.0000,   3.00000,      26.442
     52.5000,      15.0000,   3.00000,      25.070
     57.5000,      15.0000,   3.00000,      24.751
     62.5000,      15.0000,   3.00000,      25.735
     67.5000,      15.0000,   3.00000,      29.262
     72.5000,      15.0000,   3.00000,      33.018
     77.5000,      15.0000,   3.00000,      35.728
     82.5000,      15.0000,   3.00000,      37.699
     87.5000,      15.0000,   3.00000,      40.727
     92.5000,      15.0000,   3.00000,      42.966
     97.5000,      15.0000,   3.00000,      46.705
    102.5000,      15.0000,   3.00000,      48.902
    107.5000,      15.0000,   3.00000,      53.025
    112.5000,      15.0000,   3.00000,      55.726
    117.5000,      15.0000,   3.00000,      59.280
    122.5000,      15.0000,   3.00000,      58.770
    127.5000,      15.0000,   3.00000,      54.424
    132.5000,      15.0000,   3.00000,      47.630
    137.5000,      15.0000,   3.00000,      44.826
    142.5000,      15.0000,   3.00000,      42.364
    147.5000,      15.0000,   3.00000,      42.674
    152.5000,      15.0000,   3.00000,      43.639
    157.5000,      15.0000,   3.00000,      45.024
    162.5000,      15.0000,   3.00000,      43.271
    167.5000,      15.0000,   3.00000,      41.681
    172.5000,      15.0000,   3.00000,      41.385
    177.5000,      15.0000,   3.00000,      42.476
    182.5000,      15.0000,   3.00000,      43.402
    187.5000,      15.0000,   3.00000,      47.579
    192.5000,      15.0000,   3.00000,      51.942
    197.5000,      15.0000,   3.00000,      54.507
    202.5000,      15.0000,   3.00000,      56.855
    207.5000,      15.0000,   3.00000,      60.436
    212.5000,      15.0000,   3.00000,      63.102
    217.5000,      15.0000,   3.00000,      60.473
    222.5000,      15.0000,   3.00000,      63.011
    227.5000,      15.0000,   3.00000,      69.298
    232.5000,      15.0000,   3.00000,      79.408
    237.5000,      15.0000,   3.00000,      84.235
    242.5000,      15.0000,   3.00000,      92.916
     50.0000,      25.0000,   2.00000,      36.545
     55.0000,      25.0000,   2.00000,      35.216
     60.0000,      25.0000,   2.00000,      32.690
     65.0000,      25.0000,   2.00000,      32.812
     70.0000,      25.0000,   2.00000,      34.436
     75.0000,      25.0000,   2.00000,      36.272
     80.0000,      25.0000,   2.00000,      39.866
     85.0000,      25.0000,   2.00000,      43.349
     90.0000,      25.0000,   2.00000,      45.605
     95.0000,      25.0000,   2.00000,      47.855
    100.0000,      25.0000,   2.00000,      50.360
    105.0000,      25.0000,   2.00000,      52.658
    110.0000,      25.0000,   2.00000,      55.107
    115.0000,      25.0000,   2.00000,      57.764
    120.0000,      25.0000,   2.00000,      59.167
    125.0000,      25.0000,   2.00000,      58.741
    130.0000,      25.0000,   2.00000,      55.141
    135.0000,      25.0000,   2.00000,      52.890
    140.0000,      25.0000,   2.00000,      50.846
    145.0000,      25.0000,   2.00000,      49.348
    150.0000,      25.0000,   2.00000,      48.948
    155.0000,      25.0000,   2.00000,      50.252
    160.0000,      25.0000,   2.00000,      50.704
    165.0000,      25.0000,   2.00000,      48.209
    170.0000,      25.0000,   2.00000,      47.489
    175.0000,      25.0000,   2.00000,      47.147
    180.0000,      25.0000,   2.00000,      46.644
    185.0000,      25.0000,   2.00000,      46.768
    190.0000,      25.0000,   2.00000,      51.417
    195.0000,      25.0000,   2.00000,      53.516
    200.0000,      25.0000,   2.00000,      55.067
    205.0000,      25.0000,   2.00000,      56.123
    210.0000,      25.0000,   2.00000,      60.093
    215.0000,      25.0000,   2.00000,      60.966
    220.0000,      25.0000,   2.00000,      62.627
    225.0000,      25.0000,   2.00000,      66.561
    230.0000,      25.0000,   2.00000,      73.108
     50.0000,      20.0000,   3.00000,      42.576
     55.0000,      20.0000,   3.00000,      41.827
     60.0000,      20.0000,   3.00000,      37.924
     65.0000,      20.0000,   3.00000,      35.842
     70.0000,      20.0000,   3.00000,      34.678
     75.0000,      20.0000,   3.00000,      36.735
     80.0000,      20.0000,   3.00000,      41.623
     85.0000,      20.0000,   3.00000,      45.891
     90.0000,      20.0000,   3.00000,      47.494
     95.0000,      20.0000,   3.00000,      48.703
    100.0000,      20.0000,   3.00000,      51.077
    105.0000,      20.0000,   3.00000,      53.403
    110.0000,      20.0000,   3.00000,      55.022
    115.0000,      20.0000,   3.00000,      57.701
    120.0000,      20.0000,   3.00000,      58.172
    125.0000,      20.0000,   3.00000,      57.658
    130.0000,      20.0000,   3.00000,      59.461
    135.0000,      20.0000,   3.00000,      56.563
    140.0000,      20.0000,   3.00000,      53.902
    145.0000,      20.0000,   3.00000,      52.771
    150.0000,      20.0000,   3.00000,      52.932
    155.0000,      20.0000,   3.00000,      54.035
    160.0000,      20.0000,   3.00000,      53.218
    165.0000,      20.0000,   3.00000,      52.367
    170.0000,      20.0000,   3.00000,      51.562
    175.0000,      20.0000,   3.00000,      49.810
    180.0000,      20.0000,   3.00000,      49.218
    185.0000,      20.0000,   3.00000,      49.708
    190.0000,      20.0000,   3.00000,      50.443
    195.0000,      20.0000,   3.00000,      53.835
    200.0000,      20.0000,   3.00000,      55.532
    205.0000,      20.0000,   3.00000,      56.174
    210.0000,      20.0000,   3.00000,      56.670
    215.0000,      20.0000,   3.00000,      59.319
    220.0000,      20.0000,   3.00000,      64.833
    225.0000,      20.0000,   3.00000,      69.167
    230.0000,      20.0000,   3.00000,      69.683
     60.0000,      30.0000,   2.00000,      45.423
     65.0000,      30.0000,   2.00000,      42.625
     70.0000,      30.0000,   2.00000,      39.620
     75.0000,      30.0000,   2.00000,      40.693
     80.0000,      30.0000,   2.00000,      43.271
     85.0000,      30.0000,   2.00000,      45.157
     90.0000,      30.0000,   2.00000,      46.666
     95.0000,      30.0000,   2.00000,      48.627
    100.0000,      30.0000,   2.00000,      50.668
    105.0000,      30.0000,   2.00000,      52.578
    110.0000,      30.0000,   2.00000,      53.839
    115.0000,      30.0000,   2.00000,      55.208
    120.0000,      30.0000,   2.00000,      55.673
    125.0000,      30.0000,   2.00000,      56.604
    130.0000,      30.0000,   2.00000,      60.013
    135.0000,      30.0000,   2.00000,      59.004
    140.0000,      30.0000,   2.00000,      57.284
    145.0000,      30.0000,   2.00000,      57.390
    150.0000,      30.0000,   2.00000,      58.695
    155.0000,      30.0000,   2.00000,      58.592
    160.0000,      30.0000,   2.00000,      56.825
    165.0000,      30.0000,   2.00000,      56.431
    170.0000,      30.0000,   2.00000,      56.059
    175.0000,      30.0000,   2.00000,      54.965
    180.0000,      30.0000,   2.00000,      54.644
    185.0000,      30.0000,   2.00000,      54.027
    190.0000,      30.0000,   2.00000,      52.265
    195.0000,      30.0000,   2.00000,      53.603
    200.0000,      30.0000,   2.00000,      55.813
    205.0000,      30.0000,   2.00000,      56.748
    210.0000,      30.0000,   2.00000,      56.217
    215.0000,      30.0000,   2.00000,      59.286
    220.0000,      30.0000,   2.00000,      64.472
     62.5000,      25.0000,   3.00000,      54.334
     67.5000,      25.0000,   3.00000,      50.421
     72.5000,      25.0000,   3.00000,      46.330
     77.5000,      25.0000,   3.00000,      44.136
     82.5000,      25.0000,   3.00000,      44.247
     87.5000,      25.0000,   3.00000,      45.534
     92.5000,      25.0000,   3.00000,      48.387
     97.5000,      25.0000,   3.00000,      48.931
    102.5000,      25.0000,   3.00000,      50.447
    107.5000,      25.0000,   3.00000,      51.241
    112.5000,      25.0000,   3.00000,      51.273
    117.5000,      25.0000,   3.00000,      50.577
    122.5000,      25.0000,   3.00000,      54.419
    127.5000,      25.0000,   3.00000,      57.254
    132.5000,      25.0000,   3.00000,      60.209
    137.5000,      25.0000,   3.00000,      64.036
    142.5000,      25.0000,   3.00000,      67.093
    147.5000,      25.0000,   3.00000,      66.129
    152.5000,      25.0000,   3.00000,      64.233
    157.5000,      25.0000,   3.00000,      64.296
    162.5000,      25.0000,   3.00000,      64.238
    167.5000,      25.0000,   3.00000,      63.643
    172.5000,      25.0000,   3.00000,      64.004
    177.5000,      25.0000,   3.00000,      63.756
    182.5000,      25.0000,   3.00000,      60.926
    187.5000,      25.0000,   3.00000,      58.023
    192.5000,      25.0000,   3.00000,      55.565
    197.5000,      25.0000,   3.00000,      54.257
    202.5000,      25.0000,   3.00000,      54.350
    207.5000,      25.0000,   3.00000,      55.928
    212.5000,      25.0000,   3.00000,      58.494
    217.5000,      25.0000,   3.00000,      61.353
     75.0000,      30.0000,   3.00000,      59.126
     80.0000,      30.0000,   3.00000,      52.808
     85.0000,      30.0000,   3.00000,      47.083
     90.0000,      30.0000,   3.00000,      45.351
     95.0000,      30.0000,   3.00000,      45.293
    100.0000,      30.0000,   3.00000,      45.003
    105.0000,      30.0000,   3.00000,      44.231
    110.0000,      30.0000,   3.00000,      44.939
    115.0000,      30.0000,   3.00000,      48.276
    120.0000,      30.0000,   3.00000,      50.377
    125.0000,      30.0000,   3.00000,      52.411
    130.0000,      30.0000,   3.00000,      57.027
    135.0000,      30.0000,   3.00000,      63.170
    140.0000,      30.0000,   3.00000,      68.368
    145.0000,      30.0000,   3.00000,      73.051
    150.0000,      30.0000,   3.00000,      75.458
    155.0000,      30.0000,   3.00000,      76.720
    160.0000,      30.0000,   3.00000,      77.099
    165.0000,      30.0000,   3.00000,      78.265
    170.0000,      30.0000,   3.00000,      77.903
    175.0000,      30.0000,   3.00000,      73.692
    180.0000,      30.0000,   3.00000,      71.069
    185.0000,      30.0000,   3.00000,      69.433
    190.0000,      30.0000,   3.00000,      66.318
    195.0000,      30.0000,   3.00000,      61.970
    200.0000,      30.0000,   3.00000,      59.435
    205.0000,      30.0000,   3.00000,      58.292
  20.09
ITERATION 3
MODEL RESISTIVITY
LAYER 1
108,       1.2500
      7.5000,      31.617
     10.0000,      20.853
     12.5000,      19.914
     15.0000,      17.581
     17.5000,      20.452
     20.0000,      18.860
     22.5000,      15.837
     25.0000,      14.340
     27.5000,      10.143
     30.0000,      8.6975
     32.5000,      7.5213
     35.0000,      8.1458
     37.5000,      8.7445
     40.0000,      9.1536
     42.5000,      10.748
     45.0000,      10.862
     47.5000,      11.866
     50.0000,      11.473
     52.5000,      11.912
     55.0000,      12.803
     57.5000,      12.641
     60.0000,      17.339
     62.5000,      20.388
     65.0000,      25.067
     67.5000,      30.992
     70.0000,      36.301
     72.5000,      44.556
     75.0000,      46.971
     77.5000,      56.831
     80.0000,      58.033
     82.5000,      70.698
     85.0000,      78.782
     87.5000,      76.533
     90.0000,      81.655
     92.5000,      79.898
     95.0000,      86.253
     97.5000,      89.301
    100.0000,      86.287
    102.5000,      72.805
    105.0000,      70.238
    107.5000,      63.739
    110.0000,      64.260
    112.5000,      85.402
    115.0000,      92.496
    117.5000,      117.71
    120.0000,      125.47
    122.5000,      127.79
    125.0000,      124.24
    127.5000,      112.03
    130.0000,      106.76
    132.5000,      89.605
    135.0000,      89.250
    137.5000,      75.134
    140.0000,      76.659
    142.5000,      80.371
    145.0000,      88.510
    147.5000,      97.570
    150.0000,      108.48
    152.5000,      138.31
    155.0000,      147.25
    157.5000,      153.39
    160.0000,      150.85
    162.5000,      151.40
    165.0000,      142.31
    167.5000,      126.77
    170.0000,      127.51
    172.5000,      118.97
    175.0000,      115.76
    177.5000,      99.444
    180.0000,      93.583
    182.5000,      94.167
    185.0000,      101.77
    187.5000,      112.03
    190.0000,      115.13
    192.5000,      120.10
    195.0000,      116.52
    197.5000,      113.84
    200.0000,      114.50
    202.5000,      128.65
    205.0000,      136.06
    207.5000,      156.81
    210.0000,      153.83
    212.5000,      150.42
    215.0000,      136.67
    217.5000,      125.33
    220.0000,      115.53
    222.5000,      92.141
    225.0000,      86.650
    227.5000,      93.299
    230.0000,      91.969
    232.5000,      108.76
    235.0000,      116.94
    237.5000,      124.47
    240.0000,      134.09
    242.5000,      108.96
    245.0000,      105.85
    247.5000,      100.54
    250.0000,      103.13
    252.5000,      102.58
    255.0000,      108.62
    257.5000,      125.51
    260.0000,      118.06
    262.5000,      110.73
    265.0000,      95.366
    267.5000,      97.274
    270.0000,      95.323
    272.5000,      87.375
                   91.221
LAYER 2
108,       2.5125
      7.5000,      36.079
     10.0000,      22.794
     12.5000,      19.925
     15.0000,      17.448
     17.5000,      19.146
     20.0000,      17.536
     22.5000,      15.624
     25.0000,      14.483
     27.5000,      10.157
     30.0000,      8.3991
     32.5000,      7.5334
     35.0000,      8.3951
     37.5000,      8.9944
     40.0000,      9.3313
     42.5000,      11.052
     45.0000,      11.144
     47.5000,      11.286
     50.0000,      10.736
     52.5000,      11.114
     55.0000,      11.690
     57.5000,      11.854
     60.0000,      16.992
     62.5000,      21.534
     65.0000,      26.186
     67.5000,      31.848
     70.0000,      37.690
     72.5000,      44.183
     75.0000,      45.879
     77.5000,      54.578
     80.0000,      53.788
     82.5000,      62.773
     85.0000,      71.522
     87.5000,      70.799
     90.0000,      76.438
     92.5000,      79.500
     95.0000,      87.571
     97.5000,      90.669
    100.0000,      86.154
    102.5000,      72.255
    105.0000,      70.387
    107.5000,      64.929
    110.0000,      65.715
    112.5000,      85.993
    115.0000,      92.203
    117.5000,      113.58
    120.0000,      121.44
    122.5000,      122.81
    125.0000,      117.38
    127.5000,      104.03
    130.0000,      98.941
    132.5000,      86.756
    135.0000,      88.211
    137.5000,      76.282
    140.0000,      77.449
    142.5000,      81.217
    145.0000,      90.891
    147.5000,      101.33
    150.0000,      112.40
    152.5000,      139.60
    155.0000,      146.09
    157.5000,      148.16
    160.0000,      144.70
    162.5000,      147.30
    165.0000,      137.63
    167.5000,      121.52
    170.0000,      124.77
    172.5000,      116.62
    175.0000,      112.98
    177.5000,      101.47
    180.0000,      93.463
    182.5000,      92.760
    185.0000,      103.94
    187.5000,      114.60
    190.0000,      118.04
    192.5000,      122.34
    195.0000,      117.23
    197.5000,      114.84
    200.0000,      116.10
    202.5000,      130.52
    205.0000,      139.49
    207.5000,      159.05
    210.0000,      155.01
    212.5000,      149.94
    215.0000,      134.77
    217.5000,      122.76
    220.0000,      114.21
    222.5000,      94.718
    225.0000,      89.109
    227.5000,      91.750
    230.0000,      88.780
    232.5000,      102.17
    235.0000,      109.99
    237.5000,      120.28
    240.0000,      133.32
    242.5000,      112.20
    245.0000,      107.92
    247.5000,      102.48
    250.0000,      105.35
    252.5000,      105.89
    255.0000,      113.05
    257.5000,      131.49
    260.0000,      123.04
    262.5000,      108.66
    265.0000,      91.147
    267.5000,      91.549
    270.0000,      90.939
    272.5000,      86.807
                   91.542
LAYER 3
106,       3.7876
     10.0000,      35.931
     12.5000,      24.148
     15.0000,      18.488
     17.5000,      17.322
     20.0000,      15.276
     22.5000,      15.115
     25.0000,      15.106
     27.5000,      10.842
     30.0000,      8.5488
     32.5000,      7.9372
     35.0000,      8.9928
     37.5000,      9.4640
     40.0000,      9.5239
     42.5000,      11.082
     45.0000,      11.118
     47.5000,      10.354
     50.0000,      9.9778
     52.5000,      10.506
     55.0000,      10.615
     57.5000,      10.746
     60.0000,      15.337
     62.5000,      20.826
     65.0000,      24.838
     67.5000,      29.829
     70.0000,      36.057
     72.5000,      39.502
     75.0000,      39.652
     77.5000,      44.976
     80.0000,      41.815
     82.5000,      45.266
     85.0000,      52.985
     87.5000,      54.778
     90.0000,      61.687
     92.5000,      72.136
     95.0000,      82.985
     97.5000,      85.943
    100.0000,      79.424
    102.5000,      66.706
    105.0000,      67.044
    107.5000,      65.736
    110.0000,      68.701
    112.5000,      86.438
    115.0000,      89.221
    117.5000,      101.45
    120.0000,      107.68
    122.5000,      107.10
    125.0000,      98.100
    127.5000,      83.346
    130.0000,      79.913
    132.5000,      77.671
    135.0000,      83.088
    137.5000,      76.201
    140.0000,      76.862
    142.5000,      81.630
    145.0000,      95.369
    147.5000,      109.51
    150.0000,      118.96
    152.5000,      134.04
    155.0000,      130.17
    157.5000,      123.86
    160.0000,      121.63
    162.5000,      130.88
    165.0000,      125.23
    167.5000,      109.70
    170.0000,      112.63
    172.5000,      103.05
    175.0000,      98.072
    177.5000,      95.694
    180.0000,      87.552
    182.5000,      87.232
    185.0000,      105.24
    187.5000,      118.44
    190.0000,      123.69
    192.5000,      126.08
    195.0000,      119.22
    197.5000,      119.88
    200.0000,      124.66
    202.5000,      139.66
    205.0000,      149.53
    207.5000,      163.47
    210.0000,      156.49
    212.5000,      149.38
    215.0000,      133.86
    217.5000,      121.86
    220.0000,      115.74
    222.5000,      103.23
    225.0000,      96.865
    227.5000,      91.463
    230.0000,      84.595
    232.5000,      91.276
    235.0000,      97.628
    237.5000,      111.18
    240.0000,      128.14
    242.5000,      116.63
    245.0000,      112.49
    247.5000,      107.35
    250.0000,      109.23
    252.5000,      109.55
    255.0000,      116.37
    257.5000,      133.90
    260.0000,      125.18
    262.5000,      103.16
    265.0000,      85.080
    267.5000,      84.967
    270.0000,      87.549
                   90.093
LAYER 4
104,       5.0755
     12.5000,      43.293
     15.0000,      21.989
     17.5000,      16.370
     20.0000,      13.186
     22.5000,      14.686
     25.0000,      17.088
     27.5000,      12.968
     30.0000,      9.8750
     32.5000,      9.1223
     35.0000,      10.224
     37.5000,      10.199
     40.0000,      9.5052
     42.5000,      10.635
     45.0000,      10.705
     47.5000,      9.9332
     50.0000,      10.515
     52.5000,      11.924
     55.0000,      11.421
     57.5000,      10.275
     60.0000,      12.992
     62.5000,      16.909
     65.0000,      19.153
     67.5000,      23.245
     70.0000,      29.459
     72.5000,      30.796
     75.0000,      29.327
     77.5000,      32.009
     80.0000,      27.860
     82.5000,      28.726
     85.0000,      34.962
     87.5000,      36.955
     90.0000,      43.042
     92.5000,      55.502
     95.0000,      66.542
     97.5000,      69.175
    100.0000,      62.571
    102.5000,      52.482
    105.0000,      56.101
    107.5000,      59.833
    110.0000,      65.858
    112.5000,      81.137
    115.0000,      76.646
    117.5000,      79.220
    120.0000,      83.044
    122.5000,      82.856
    125.0000,      73.751
    127.5000,      59.610
    130.0000,      58.751
    132.5000,      63.846
    135.0000,      73.268
    137.5000,      69.824
    140.0000,      69.820
    142.5000,      75.601
    145.0000,      94.074
    147.5000,      111.65
    150.0000,      114.90
    152.5000,      112.54
    155.0000,      96.155
    157.5000,      85.058
    160.0000,      87.005
    162.5000,      106.32
    165.0000,      109.61
    167.5000,      94.600
    170.0000,      94.763
    172.5000,      80.939
    175.0000,      74.338
    177.5000,      79.283
    180.0000,      74.186
    182.5000,      77.204
    185.0000,      104.38
    187.5000,      122.57
    190.0000,      129.69
    192.5000,      128.83
    195.0000,      120.28
    197.5000,      128.53
    200.0000,      141.10
    202.5000,      157.78
    205.0000,      163.12
    207.5000,      165.96
    210.0000,      152.28
    212.5000,      146.16
    215.0000,      134.47
    217.5000,      126.32
    220.0000,      125.93
    222.5000,      120.30
    225.0000,      112.84
    227.5000,      97.339
    230.0000,      82.963
    232.5000,      82.490
    235.0000,      85.197
    237.5000,      98.604
    240.0000,      116.97
    242.5000,      112.62
    245.0000,      110.73
    247.5000,      105.47
    250.0000,      104.05
    252.5000,      100.43
    255.0000,      103.94
    257.5000,      119.68
    260.0000,      114.40
    262.5000,      93.107
    265.0000,      79.260
    267.5000,      83.269
                   92.722
LAYER 5
102,       6.3763
     15.0000,      43.023
     17.5000,      18.696
     20.0000,      12.708
     22.5000,      14.661
     25.0000,      19.756
     27.5000,      19.911
     30.0000,      17.314
     32.5000,      15.582
     35.0000,      14.814
     37.5000,      12.785
     40.0000,      10.584
     42.5000,      10.244
     45.0000,      10.873
     47.5000,      12.471
     50.0000,      16.605
     52.5000,      20.967
     55.0000,      19.632
     57.5000,      14.630
     60.0000,      11.537
     62.5000,      9.9971
     65.0000,      9.4122
     67.5000,      11.153
     70.0000,      14.663
     72.5000,      15.972
     75.0000,      15.367
     77.5000,      15.659
     80.0000,      14.573
     82.5000,      15.751
     85.0000,      19.421
     87.5000,      20.652
     90.0000,      22.006
     92.5000,      25.684
     95.0000,      28.826
     97.5000,      29.888
    100.0000,      28.032
    102.5000,      26.064
    105.0000,      29.410
    107.5000,      34.332
    110.0000,      39.867
    112.5000,      45.125
    115.0000,      40.578
    117.5000,      38.983
    120.0000,      42.052
    122.5000,      45.758
    125.0000,      44.186
    127.5000,      38.279
    130.0000,      38.363
    132.5000,      42.979
    135.0000,      47.630
    137.5000,      46.130
    140.0000,      45.017
    142.5000,      48.913
    145.0000,      60.188
    147.5000,      69.049
    150.0000,      65.477
    152.5000,      54.922
    155.0000,      43.519
    157.5000,      39.339
    160.0000,      46.275
    162.5000,      66.291
    165.0000,      80.092
    167.5000,      74.706
    170.0000,      67.509
    172.5000,      53.958
    175.0000,      47.530
    177.5000,      52.665
    180.0000,      58.089
    182.5000,      71.969
    185.0000,      103.22
    187.5000,      125.26
    190.0000,      129.96
    192.5000,      122.35
    195.0000,      118.51
    197.5000,      137.73
    200.0000,      162.08
    202.5000,      172.65
    205.0000,      160.26
    207.5000,      140.33
    210.0000,      123.64
    212.5000,      123.06
    215.0000,      128.53
    217.5000,      139.48
    220.0000,      156.73
    222.5000,      167.11
    225.0000,      156.38
    227.5000,      122.48
    230.0000,      91.996
    232.5000,      76.807
    235.0000,      71.842
    237.5000,      76.067
    240.0000,      81.984
    242.5000,      79.819
    245.0000,      76.262
    247.5000,      69.515
    250.0000,      62.311
    252.5000,      56.466
    255.0000,      57.336
    257.5000,      66.806
    260.0000,      74.254
    262.5000,      74.813
    265.0000,      80.392
                   96.536
LAYER 6
100,       7.6900
     17.5000,      22.160
     20.0000,      13.746
     22.5000,      14.637
     25.0000,      19.073
     27.5000,      22.002
     30.0000,      21.744
     32.5000,      20.037
     35.0000,      17.862
     37.5000,      14.851
     40.0000,      12.286
     42.5000,      11.679
     45.0000,      13.233
     47.5000,      17.479
     50.0000,      25.629
     52.5000,      33.690
     55.0000,      32.526
     57.5000,      23.507
     60.0000,      15.341
     62.5000,      10.636
     65.0000,      8.7718
     67.5000,      9.4708
     70.0000,      11.633
     72.5000,      12.829
     75.0000,      12.623
     77.5000,      12.572
     80.0000,      12.566
     82.5000,      14.115
     85.0000,      16.865
     87.5000,      17.516
     90.0000,      16.877
     92.5000,      16.915
     95.0000,      17.211
     97.5000,      17.717
    100.0000,      17.785
    102.5000,      18.262
    105.0000,      20.719
    107.5000,      23.720
    110.0000,      26.143
    112.5000,      26.887
    115.0000,      23.725
    117.5000,      22.511
    120.0000,      25.041
    122.5000,      29.883
    125.0000,      33.108
    127.5000,      33.030
    130.0000,      34.159
    132.5000,      36.655
    135.0000,      37.692
    137.5000,      35.618
    140.0000,      33.819
    142.5000,      35.083
    145.0000,      39.697
    147.5000,      42.766
    150.0000,      40.064
    152.5000,      34.070
    155.0000,      28.953
    157.5000,      28.694
    160.0000,      36.356
    162.5000,      53.317
    165.0000,      68.679
    167.5000,      70.293
    170.0000,      64.735
    172.5000,      55.016
    175.0000,      50.584
    177.5000,      55.996
    180.0000,      66.470
    182.5000,      85.104
    185.0000,      111.73
    187.5000,      125.18
    190.0000,      120.20
    192.5000,      107.35
    195.0000,      103.46
    197.5000,      117.52
    200.0000,      134.77
    202.5000,      137.28
    205.0000,      122.31
    207.5000,      103.84
    210.0000,      93.439
    212.5000,      96.955
    215.0000,      110.30
    217.5000,      131.61
    220.0000,      158.16
    222.5000,      176.01
    225.0000,      166.90
    227.5000,      131.23
    230.0000,      96.327
    232.5000,      75.530
    235.0000,      66.701
    237.5000,      65.097
    240.0000,      64.145
    242.5000,      59.959
    245.0000,      54.703
    247.5000,      48.313
    250.0000,      42.371
    252.5000,      39.086
    255.0000,      41.308
    257.5000,      50.418
    260.0000,      63.172
    262.5000,      72.420
                   90.779
LAYER 7
96,       9.0169
     22.5000,      14.289
     25.0000,      16.861
     27.5000,      19.887
     30.0000,      21.018
     32.5000,      20.222
     35.0000,      18.329
     37.5000,      15.891
     40.0000,      14.071
     42.5000,      14.110
     45.0000,      16.906
     47.5000,      23.591
     50.0000,      35.114
     52.5000,      46.445
     55.0000,      46.778
     57.5000,      35.603
     60.0000,      23.271
     62.5000,      15.519
     65.0000,      12.139
     67.5000,      11.946
     70.0000,      13.282
     72.5000,      14.195
     75.0000,      14.033
     77.5000,      13.910
     80.0000,      14.348
     82.5000,      16.069
     85.0000,      18.286
     87.5000,      18.466
     90.0000,      16.858
     92.5000,      15.472
     95.0000,      14.853
     97.5000,      15.306
    100.0000,      16.260
    102.5000,      17.752
    105.0000,      19.843
    107.5000,      21.462
    110.0000,      21.637
    112.5000,      20.162
    115.0000,      17.208
    117.5000,      16.068
    120.0000,      17.949
    122.5000,      22.605
    125.0000,      27.933
    127.5000,      31.564
    130.0000,      34.166
    132.5000,      35.752
    135.0000,      35.155
    137.5000,      32.646
    140.0000,      30.460
    142.5000,      30.218
    145.0000,      31.792
    147.5000,      32.756
    150.0000,      31.195
    152.5000,      28.123
    155.0000,      26.032
    157.5000,      27.547
    160.0000,      35.094
    162.5000,      49.277
    165.0000,      63.668
    167.5000,      69.890
    170.0000,      69.357
    172.5000,      65.498
    175.0000,      65.003
    177.5000,      72.411
    180.0000,      85.783
    182.5000,      103.87
    185.0000,      119.99
    187.5000,      119.90
    190.0000,      105.44
    192.5000,      89.212
    195.0000,      82.575
    197.5000,      87.623
    200.0000,      94.672
    202.5000,      93.533
    205.0000,      83.851
    207.5000,      73.333
    210.0000,      68.965
    212.5000,      73.980
    215.0000,      87.520
    217.5000,      108.47
    220.0000,      133.37
    222.5000,      150.75
    225.0000,      146.70
    227.5000,      121.16
    230.0000,      92.963
    232.5000,      74.184
    235.0000,      65.221
    237.5000,      61.709
    240.0000,      58.687
    242.5000,      54.015
    245.0000,      48.714
    247.5000,      43.425
    250.0000,      39.399
    252.5000,      38.455
    255.0000,      42.846
    257.5000,      54.487
                   74.032
LAYER 8
94,      10.3571
     25.0000,      14.296
     27.5000,      16.764
     30.0000,      18.134
     32.5000,      18.091
     35.0000,      17.158
     37.5000,      15.963
     40.0000,      15.409
     42.5000,      16.536
     45.0000,      20.536
     47.5000,      28.743
     50.0000,      41.690
     52.5000,      54.428
     55.0000,      57.008
     57.5000,      47.112
     60.0000,      33.500
     62.5000,      23.619
     65.0000,      18.626
     67.5000,      17.351
     70.0000,      17.834
     72.5000,      18.321
     75.0000,      18.068
     77.5000,      17.941
     80.0000,      18.604
     82.5000,      20.347
     85.0000,      22.139
     87.5000,      21.974
     90.0000,      19.931
     92.5000,      17.982
     95.0000,      17.098
     97.5000,      17.764
    100.0000,      19.429
    102.5000,      21.641
    105.0000,      23.553
    107.5000,      24.014
    110.0000,      22.344
    112.5000,      19.277
    115.0000,      15.920
    117.5000,      14.528
    120.0000,      15.858
    122.5000,      20.015
    125.0000,      25.910
    127.5000,      31.417
    130.0000,      35.265
    132.5000,      36.803
    135.0000,      35.757
    137.5000,      33.234
    140.0000,      30.976
    142.5000,      30.050
    145.0000,      30.366
    147.5000,      30.633
    150.0000,      29.794
    152.5000,      28.228
    155.0000,      27.555
    157.5000,      29.661
    160.0000,      36.238
    162.5000,      47.268
    165.0000,      59.112
    167.5000,      67.155
    170.0000,      71.318
    172.5000,      73.700
    175.0000,      78.119
    177.5000,      87.511
    180.0000,      100.28
    182.5000,      112.35
    185.0000,      116.21
    187.5000,      105.90
    190.0000,      87.589
    192.5000,      71.434
    195.0000,      63.408
    197.5000,      62.907
    200.0000,      64.267
    202.5000,      62.461
    205.0000,      57.442
    207.5000,      52.623
    210.0000,      51.656
    212.5000,      56.464
    215.0000,      67.164
    217.5000,      83.112
    220.0000,      101.65
    222.5000,      115.40
    225.0000,      116.15
    227.5000,      102.94
    230.0000,      85.779
    232.5000,      73.181
    235.0000,      66.955
    237.5000,      64.402
    240.0000,      62.079
    242.5000,      58.494
    245.0000,      54.322
    247.5000,      50.543
    250.0000,      48.481
    252.5000,      49.956
    255.0000,      57.163
                   72.065
LAYER 9
92,      11.7107
     27.5000,      14.501
     30.0000,      15.625
     32.5000,      15.870
     35.0000,      15.652
     37.5000,      15.502
     40.0000,      16.066
     42.5000,      18.144
     45.0000,      22.830
     47.5000,      31.214
     50.0000,      43.395
     52.5000,      55.374
     55.0000,      59.751
     57.5000,      53.604
     60.0000,      42.298
     62.5000,      32.563
     65.0000,      26.782
     67.5000,      24.580
     70.0000,      24.238
     72.5000,      24.297
     75.0000,      23.999
     77.5000,      23.979
     80.0000,      24.816
     82.5000,      26.527
     85.0000,      28.036
     87.5000,      27.777
     90.0000,      25.769
     92.5000,      23.820
     95.0000,      23.089
     97.5000,      24.234
    100.0000,      26.672
    102.5000,      29.504
    105.0000,      31.146
    107.5000,      30.313
    110.0000,      26.762
    112.5000,      22.097
    115.0000,      17.918
    117.5000,      16.008
    120.0000,      16.805
    122.5000,      20.406
    125.0000,      26.094
    127.5000,      32.087
    130.0000,      36.483
    132.5000,      38.209
    135.0000,      37.304
    137.5000,      35.105
    140.0000,      33.058
    142.5000,      31.947
    145.0000,      31.773
    147.5000,      31.801
    150.0000,      31.339
    152.5000,      30.455
    155.0000,      30.224
    157.5000,      31.932
    160.0000,      36.619
    162.5000,      44.039
    165.0000,      52.378
    167.5000,      59.580
    170.0000,      65.544
    172.5000,      71.308
    175.0000,      78.379
    177.5000,      87.525
    180.0000,      96.687
    182.5000,      101.80
    185.0000,      98.323
    187.5000,      85.525
    190.0000,      69.370
    192.5000,      56.196
    195.0000,      48.866
    197.5000,      46.424
    200.0000,      45.713
    202.5000,      44.211
    205.0000,      41.809
    207.5000,      39.911
    210.0000,      40.385
    212.5000,      44.336
    215.0000,      52.000
    217.5000,      62.992
    220.0000,      75.699
    222.5000,      86.066
    225.0000,      89.898
    227.5000,      86.006
    230.0000,      78.864
    232.5000,      73.446
    235.0000,      71.665
    237.5000,      72.094
    240.0000,      72.432
    242.5000,      71.587
    245.0000,      70.026
    247.5000,      68.734
    250.0000,      69.259
    252.5000,      73.789
                   83.674
LAYER 10
90,      13.0778
     30.0000,      14.196
     32.5000,      14.412
     35.0000,      14.485
     37.5000,      14.928
     40.0000,      16.153
     42.5000,      18.671
     45.0000,      23.285
     47.5000,      30.712
     50.0000,      40.776
     52.5000,      50.678
     55.0000,      55.721
     57.5000,      53.474
     60.0000,      46.393
     62.5000,      39.052
     65.0000,      33.977
     67.5000,      31.625
     70.0000,      30.921
     72.5000,      30.876
     75.0000,      30.816
     77.5000,      31.159
     80.0000,      32.310
     82.5000,      34.139
     85.0000,      35.680
     87.5000,      35.746
     90.0000,      34.324
     92.5000,      32.975
     95.0000,      32.884
     97.5000,      34.821
    100.0000,      38.108
    102.5000,      41.388
    105.0000,      42.492
    107.5000,      40.110
    110.0000,      34.523
    112.5000,      28.080
    115.0000,      22.714
    117.5000,      19.989
    120.0000,      20.117
    122.5000,      23.037
    125.0000,      28.050
    127.5000,      33.588
    130.0000,      37.756
    132.5000,      39.453
    135.0000,      38.785
    137.5000,      37.001
    140.0000,      35.273
    142.5000,      34.191
    145.0000,      33.799
    147.5000,      33.636
    150.0000,      33.193
    152.5000,      32.373
    155.0000,      31.867
    157.5000,      32.493
    160.0000,      34.900
    162.5000,      38.917
    165.0000,      43.797
    167.5000,      48.758
    170.0000,      53.821
    172.5000,      59.414
    175.0000,      65.823
    177.5000,      72.651
    180.0000,      78.017
    182.5000,      79.352
    185.0000,      74.704
    187.5000,      64.845
    190.0000,      53.615
    192.5000,      44.487
    195.0000,      38.966
    197.5000,      36.500
    200.0000,      35.418
    202.5000,      34.389
    205.0000,      33.291
    207.5000,      32.706
    210.0000,      33.629
    212.5000,      36.678
    215.0000,      42.052
    217.5000,      49.568
    220.0000,      58.418
    222.5000,      66.576
    225.0000,      72.115
    227.5000,      74.098
    230.0000,      74.377
    232.5000,      75.557
    235.0000,      79.010
    237.5000,      83.811
    240.0000,      88.291
    242.5000,      91.928
    245.0000,      95.047
    247.5000,      97.502
    250.0000,      100.67
                   109.20
LAYER 11
86,      14.4585
     35.0000,      13.788
     37.5000,      14.497
     40.0000,      15.993
     42.5000,      18.376
     45.0000,      22.227
     47.5000,      28.158
     50.0000,      35.817
     52.5000,      43.369
     55.0000,      48.123
     57.5000,      48.495
     60.0000,      45.361
     62.5000,      41.252
     65.0000,      38.034
     67.5000,      36.502
     70.0000,      36.194
     72.5000,      36.616
     75.0000,      37.249
     77.5000,      38.348
     80.0000,      40.150
     82.5000,      42.479
     85.0000,      44.556
     87.5000,      45.512
     90.0000,      45.305
     92.5000,      45.225
     95.0000,      46.335
     97.5000,      49.393
    100.0000,      53.544
    102.5000,      57.020
    105.0000,      57.297
    107.5000,      53.195
    110.0000,      45.512
    112.5000,      37.156
    115.0000,      30.303
    117.5000,      26.440
    120.0000,      25.626
    122.5000,      27.609
    125.0000,      31.569
    127.5000,      36.052
    130.0000,      39.395
    132.5000,      40.686
    135.0000,      40.040
    137.5000,      38.501
    140.0000,      36.974
    142.5000,      35.874
    145.0000,      35.235
    147.5000,      34.732
    150.0000,      33.971
    152.5000,      32.794
    155.0000,      31.648
    157.5000,      31.061
    160.0000,      31.509
    162.5000,      32.973
    165.0000,      35.219
    167.5000,      37.945
    170.0000,      41.167
    172.5000,      45.011
    175.0000,      49.356
    177.5000,      53.639
    180.0000,      56.622
    182.5000,      57.008
    185.0000,      54.035
    187.5000,      48.309
    190.0000,      41.824
    192.5000,      36.361
    195.0000,      32.831
    197.5000,      31.078
    200.0000,      30.269
    202.5000,      29.691
    205.0000,      29.259
    207.5000,      29.234
    210.0000,      30.203
    212.5000,      32.534
    215.0000,      36.408
    217.5000,      41.815
    220.0000,      48.464
    222.5000,      55.428
    225.0000,      61.971
    227.5000,      67.545
    230.0000,      73.026
    232.5000,      79.810
    235.0000,      88.688
    237.5000,      98.582
    240.0000,      107.48
    242.5000,      116.48
    245.0000,      126.96
                   133.29
LAYER 12
84,      15.8531
     37.5000,      14.335
     40.0000,      16.053
     42.5000,      17.747
     45.0000,      20.213
     47.5000,      24.752
     50.0000,      30.419
     52.5000,      35.981
     55.0000,      39.990
     57.5000,      41.605
     60.0000,      41.100
     62.5000,      39.733
     65.0000,      38.606
     67.5000,      38.443
     70.0000,      39.126
     72.5000,      40.520
     75.0000,      42.264
     77.5000,      44.513
     80.0000,      47.383
     82.5000,      50.709
     85.0000,      53.907
     87.5000,      56.357
     90.0000,      57.989
     92.5000,      59.816
     95.0000,      62.661
     97.5000,      67.120
    100.0000,      72.106
    102.5000,      75.563
    105.0000,      74.868
    107.5000,      69.100
    110.0000,      59.471
    112.5000,      49.221
    115.0000,      40.698
    117.5000,      35.399
    120.0000,      33.306
    122.5000,      34.017
    125.0000,      36.586
    127.5000,      39.638
    130.0000,      41.781
    132.5000,      42.329
    135.0000,      41.397
    137.5000,      39.809
    140.0000,      38.226
    142.5000,      36.914
    145.0000,      35.876
    147.5000,      34.865
    150.0000,      33.584
    152.5000,      31.887
    155.0000,      30.094
    157.5000,      28.578
    160.0000,      27.727
    162.5000,      27.618
    165.0000,      28.213
    167.5000,      29.359
    170.0000,      31.030
    172.5000,      33.232
    175.0000,      35.798
    177.5000,      38.341
    180.0000,      40.184
    182.5000,      40.724
    185.0000,      39.616
    187.5000,      37.101
    190.0000,      34.078
    192.5000,      31.399
    195.0000,      29.620
    197.5000,      28.776
    200.0000,      28.469
    202.5000,      28.312
    205.0000,      28.270
    207.5000,      28.491
    210.0000,      29.381
    212.5000,      31.206
    215.0000,      34.174
    217.5000,      38.412
    220.0000,      43.938
    222.5000,      50.404
    225.0000,      57.699
    227.5000,      65.624
    230.0000,      74.813
    232.5000,      86.293
    235.0000,      100.58
    237.5000,      116.05
    240.0000,      126.41
    242.5000,      138.15
                   162.60
LAYER 13
78,      17.2617
     45.0000,      17.302
     47.5000,      21.439
     50.0000,      25.783
     52.5000,      29.870
     55.0000,      33.042
     57.5000,      34.997
     60.0000,      35.861
     62.5000,      36.272
     65.0000,      36.807
     67.5000,      37.992
     70.0000,      39.840
     72.5000,      42.404
     75.0000,      45.449
     77.5000,      49.077
     80.0000,      53.334
     82.5000,      58.083
     85.0000,      62.901
     87.5000,      67.343
     90.0000,      71.301
     92.5000,      75.512
     95.0000,      80.482
     97.5000,      86.535
    100.0000,      92.343
    102.5000,      95.721
    105.0000,      94.169
    107.5000,      87.063
    110.0000,      75.873
    112.5000,      63.954
    115.0000,      53.741
    117.5000,      46.797
    120.0000,      43.118
    122.5000,      42.230
    125.0000,      43.124
    127.5000,      44.515
    130.0000,      45.249
    132.5000,      44.822
    135.0000,      43.331
    137.5000,      41.406
    140.0000,      39.507
    142.5000,      37.783
    145.0000,      36.209
    147.5000,      34.603
    150.0000,      32.756
    152.5000,      30.569
    155.0000,      28.296
    157.5000,      26.215
    160.0000,      24.647
    162.5000,      23.696
    165.0000,      23.384
    167.5000,      23.597
    170.0000,      24.292
    172.5000,      25.441
    175.0000,      26.923
    177.5000,      28.527
    180.0000,      29.906
    182.5000,      30.787
    185.0000,      30.984
    187.5000,      30.535
    190.0000,      29.792
    192.5000,      29.112
    195.0000,      28.789
    197.5000,      28.877
    200.0000,      29.169
    202.5000,      29.435
    205.0000,      29.681
    207.5000,      30.030
    210.0000,      30.830
    212.5000,      32.328
    215.0000,      34.787
    217.5000,      38.445
    220.0000,      43.508
    222.5000,      49.931
    225.0000,      57.917
    227.5000,      67.516
    230.0000,      79.321
    232.5000,      94.699
    235.0000,      114.68
                   139.96
LAYER 14
76,      18.6843
     47.5000,      19.363
     50.0000,      22.540
     52.5000,      25.496
     55.0000,      27.849
     57.5000,      29.694
     60.0000,      31.103
     62.5000,      32.462
     65.0000,      34.062
     67.5000,      36.257
     70.0000,      39.097
     72.5000,      42.725
     75.0000,      47.000
     77.5000,      52.006
     80.0000,      57.757
     82.5000,      64.144
     85.0000,      70.858
     87.5000,      77.561
     90.0000,      84.090
     92.5000,      90.912
     95.0000,      98.192
     97.5000,      105.93
    100.0000,      112.61
    102.5000,      116.06
    105.0000,      114.02
    107.5000,      106.15
    110.0000,      93.976
    112.5000,      80.802
    115.0000,      69.067
    117.5000,      60.422
    120.0000,      54.956
    122.5000,      52.226
    125.0000,      51.250
    127.5000,      50.853
    130.0000,      50.072
    132.5000,      48.528
    135.0000,      46.279
    137.5000,      43.795
    140.0000,      41.382
    142.5000,      39.105
    145.0000,      36.924
    147.5000,      34.714
    150.0000,      32.342
    152.5000,      29.751
    155.0000,      27.156
    157.5000,      24.763
    160.0000,      22.833
    162.5000,      21.458
    165.0000,      20.673
    167.5000,      20.380
    170.0000,      20.535
    172.5000,      21.112
    175.0000,      22.037
    177.5000,      23.210
    180.0000,      24.455
    182.5000,      25.655
    185.0000,      26.705
    187.5000,      27.574
    190.0000,      28.370
    192.5000,      29.186
    195.0000,      30.113
    197.5000,      31.141
    200.0000,      32.101
    202.5000,      32.825
    205.0000,      33.341
    207.5000,      33.785
    210.0000,      34.513
    212.5000,      35.810
    215.0000,      38.012
    217.5000,      41.452
    220.0000,      46.450
    222.5000,      53.098
    225.0000,      61.698
    227.5000,      72.454
    230.0000,      85.508
    232.5000,      103.58
                   127.65
LAYER 15
74,      20.1211
     50.0000,      20.655
     52.5000,      22.836
     55.0000,      24.321
     57.5000,      25.923
     60.0000,      27.425
     62.5000,      29.215
     65.0000,      31.407
     67.5000,      34.223
     70.0000,      37.735
     72.5000,      42.159
     75.0000,      47.432
     77.5000,      53.641
     80.0000,      60.786
     82.5000,      68.787
     85.0000,      77.408
     87.5000,      86.370
     90.0000,      95.442
     92.5000,      104.84
     95.0000,      114.41
     97.5000,      123.85
    100.0000,      131.52
    102.5000,      135.34
    105.0000,      133.36
    107.5000,      125.40
    110.0000,      112.94
    112.5000,      99.068
    115.0000,      86.150
    117.5000,      75.925
    120.0000,      68.633
    122.5000,      63.958
    125.0000,      61.024
    127.5000,      58.794
    130.0000,      56.460
    132.5000,      53.717
    135.0000,      50.580
    137.5000,      47.388
    140.0000,      44.333
    142.5000,      41.418
    145.0000,      38.606
    147.5000,      35.815
    150.0000,      32.970
    152.5000,      30.040
    155.0000,      27.207
    157.5000,      24.621
    160.0000,      22.488
    162.5000,      20.884
    165.0000,      19.840
    167.5000,      19.272
    170.0000,      19.144
    172.5000,      19.441
    175.0000,      20.126
    177.5000,      21.158
    180.0000,      22.455
    182.5000,      23.976
    185.0000,      25.675
    187.5000,      27.511
    190.0000,      29.489
    192.5000,      31.556
    195.0000,      33.652
    197.5000,      35.658
    200.0000,      37.367
    202.5000,      38.603
    205.0000,      39.402
    207.5000,      39.927
    210.0000,      40.588
    212.5000,      41.741
    215.0000,      43.823
    217.5000,      47.247
    220.0000,      52.403
    222.5000,      59.374
    225.0000,      68.272
    227.5000,      79.846
    230.0000,      91.182
                   110.82
LAYER 16
70,      21.5723
     55.0000,      21.976
     57.5000,      23.625
     60.0000,      24.885
     62.5000,      26.891
     65.0000,      29.409
     67.5000,      32.512
     70.0000,      36.349
     72.5000,      41.280
     75.0000,      47.290
     77.5000,      54.455
     80.0000,      62.772
     82.5000,      72.188
     85.0000,      82.515
     87.5000,      93.509
     90.0000,      104.87
     92.5000,      116.61
     95.0000,      128.29
     97.5000,      139.37
    100.0000,      148.15
    102.5000,      152.73
    105.0000,      151.37
    107.5000,      144.01
    110.0000,      131.96
    112.5000,      118.00
    115.0000,      104.37
    117.5000,      92.847
    120.0000,      83.867
    122.5000,      77.297
    125.0000,      72.437
    127.5000,      68.408
    130.0000,      64.538
    132.5000,      60.569
    135.0000,      56.472
    137.5000,      52.485
    140.0000,      48.713
    142.5000,      45.121
    145.0000,      41.675
    147.5000,      38.329
    150.0000,      35.041
    152.5000,      31.796
    155.0000,      28.745
    157.5000,      25.996
    160.0000,      23.710
    162.5000,      21.947
    165.0000,      20.741
    167.5000,      20.014
    170.0000,      19.745
    172.5000,      19.933
    175.0000,      20.567
    177.5000,      21.646
    180.0000,      23.138
    182.5000,      25.050
    185.0000,      27.375
    187.5000,      30.088
    190.0000,      33.148
    192.5000,      36.410
    195.0000,      39.692
    197.5000,      42.750
    200.0000,      45.295
    202.5000,      47.102
    205.0000,      48.193
    207.5000,      48.758
    210.0000,      49.280
    212.5000,      50.233
    215.0000,      52.198
    217.5000,      55.665
    220.0000,      61.079
    222.5000,      68.365
    225.0000,      76.340
                   90.906
LAYER 17
66,      23.0381
     60.0000,      23.134
     62.5000,      25.586
     65.0000,      28.384
     67.5000,      31.443
     70.0000,      35.189
     72.5000,      40.417
     75.0000,      46.982
     77.5000,      54.889
     80.0000,      64.128
     82.5000,      74.674
     85.0000,      86.388
     87.5000,      99.052
     90.0000,      112.32
     92.5000,      126.03
     95.0000,      139.55
     97.5000,      152.16
    100.0000,      162.17
    102.5000,      167.82
    105.0000,      167.58
    107.5000,      161.39
    110.0000,      150.35
    112.5000,      136.89
    115.0000,      123.05
    117.5000,      110.64
    120.0000,      100.26
    122.5000,      91.993
    125.0000,      85.355
    127.5000,      79.645
    130.0000,      74.314
    132.5000,      69.146
    135.0000,      64.075
    137.5000,      59.262
    140.0000,      54.750
    142.5000,      50.478
    145.0000,      46.412
    147.5000,      42.532
    150.0000,      38.819
    152.5000,      35.260
    155.0000,      31.982
    157.5000,      29.061
    160.0000,      26.627
    162.5000,      24.728
    165.0000,      23.402
    167.5000,      22.583
    170.0000,      22.263
    172.5000,      22.459
    175.0000,      23.183
    177.5000,      24.462
    180.0000,      26.295
    182.5000,      28.723
    185.0000,      31.770
    187.5000,      35.421
    190.0000,      39.612
    192.5000,      44.126
    195.0000,      48.670
    197.5000,      52.875
    200.0000,      56.340
    202.5000,      58.763
    205.0000,      60.121
    207.5000,      60.596
    210.0000,      60.736
    212.5000,      61.181
    215.0000,      62.834
    217.5000,      66.194
    220.0000,      71.943
                   80.372
LAYER 18
64,      24.5184
     62.5000,      25.573
     65.0000,      28.763
     67.5000,      31.160
     70.0000,      34.047
     72.5000,      39.662
     75.0000,      46.777
     77.5000,      55.292
     80.0000,      65.225
     82.5000,      76.606
     85.0000,      89.353
     87.5000,      103.28
     90.0000,      118.03
     92.5000,      133.32
     95.0000,      148.37
     97.5000,      162.38
    100.0000,      173.66
    102.5000,      180.59
    105.0000,      181.80
    107.5000,      177.18
    110.0000,      167.58
    112.5000,      155.09
    115.0000,      141.54
    117.5000,      128.69
    120.0000,      117.28
    122.5000,      107.63
    125.0000,      99.465
    127.5000,      92.273
    130.0000,      85.626
    132.5000,      79.348
    135.0000,      73.351
    137.5000,      67.745
    140.0000,      62.522
    142.5000,      57.604
    145.0000,      52.960
    147.5000,      48.585
    150.0000,      44.470
    152.5000,      40.606
    155.0000,      37.098
    157.5000,      33.998
    160.0000,      31.418
    162.5000,      29.401
    165.0000,      27.993
    167.5000,      27.139
    170.0000,      26.850
    172.5000,      27.162
    175.0000,      28.108
    177.5000,      29.740
    180.0000,      32.079
    182.5000,      35.189
    185.0000,      39.111
    187.5000,      43.837
    190.0000,      49.276
    192.5000,      55.144
    195.0000,      61.044
    197.5000,      66.487
    200.0000,      70.952
    202.5000,      74.032
    205.0000,      75.596
    207.5000,      75.719
    210.0000,      74.895
    212.5000,      73.914
    215.0000,      74.795
    217.5000,      77.380
                   82.914
LAYER 19
58,      26.0136
     70.0000,      31.739
     72.5000,      39.087
     75.0000,      46.922
     77.5000,      55.952
     80.0000,      66.368
     82.5000,      78.298
     85.0000,      91.740
     87.5000,      106.56
     90.0000,      122.40
     92.5000,      138.89
     95.0000,      155.20
     97.5000,      170.43
    100.0000,      182.96
    102.5000,      191.26
    105.0000,      194.08
    107.5000,      191.21
    110.0000,      183.29
    112.5000,      172.09
    115.0000,      159.19
    117.5000,      146.31
    120.0000,      134.28
    122.5000,      123.61
    125.0000,      114.24
    127.5000,      105.83
    130.0000,      98.077
    132.5000,      90.843
    135.0000,      84.038
    137.5000,      77.732
    140.0000,      71.886
    142.5000,      66.410
    145.0000,      61.271
    147.5000,      56.473
    150.0000,      52.015
    152.5000,      47.885
    155.0000,      44.174
    157.5000,      40.920
    160.0000,      38.224
    162.5000,      36.130
    165.0000,      34.698
    167.5000,      33.884
    170.0000,      33.722
    172.5000,      34.271
    175.0000,      35.584
    177.5000,      37.734
    180.0000,      40.755
    182.5000,      44.723
    185.0000,      49.688
    187.5000,      55.632
    190.0000,      62.433
    192.5000,      69.740
    195.0000,      77.070
    197.5000,      83.833
    200.0000,      89.406
    202.5000,      93.257
    205.0000,      95.048
    207.5000,      94.498
    210.0000,      91.676
                   86.580
LAYER 20
56,      27.5238
     72.5000,      40.142
     75.0000,      47.845
     77.5000,      57.128
     80.0000,      67.772
     82.5000,      79.968
     85.0000,      93.806
     87.5000,      109.20
     90.0000,      125.80
     92.5000,      143.21
     95.0000,      160.53
     97.5000,      176.83
    100.0000,      190.53
    102.5000,      200.18
    105.0000,      204.58
    107.5000,      203.45
    110.0000,      197.24
    112.5000,      187.43
    115.0000,      175.41
    117.5000,      162.81
    120.0000,      150.52
    122.5000,      139.19
    125.0000,      128.95
    127.5000,      119.62
    130.0000,      111.01
    132.5000,      103.02
    135.0000,      95.580
    137.5000,      88.727
    140.0000,      82.403
    142.5000,      76.506
    145.0000,      71.001
    147.5000,      65.898
    150.0000,      61.197
    152.5000,      56.886
    155.0000,      53.047
    157.5000,      49.707
    160.0000,      46.965
    162.5000,      44.870
    165.0000,      43.500
    167.5000,      42.826
    170.0000,      42.908
    172.5000,      43.828
    175.0000,      45.657
    177.5000,      48.484
    180.0000,      52.346
    182.5000,      57.322
    185.0000,      63.454
    187.5000,      70.707
    190.0000,      78.922
    192.5000,      87.690
    195.0000,      96.476
    197.5000,      104.65
    200.0000,      111.55
    202.5000,      116.57
    205.0000,      119.06
    207.5000,      117.97
                   112.83
LAYER 21
54,      29.0490
     75.0000,      49.063
     77.5000,      58.906
     80.0000,      69.516
     82.5000,      81.698
     85.0000,      95.687
     87.5000,      111.43
     90.0000,      128.58
     92.5000,      146.69
     95.0000,      164.84
     97.5000,      182.08
    100.0000,      196.85
    102.5000,      207.75
    105.0000,      213.58
    107.5000,      214.02
    110.0000,      209.35
    112.5000,      200.84
    115.0000,      189.71
    117.5000,      177.51
    120.0000,      165.19
    122.5000,      153.48
    125.0000,      142.68
    127.5000,      132.72
    130.0000,      123.50
    132.5000,      114.99
    135.0000,      107.11
    137.5000,      99.892
    140.0000,      93.262
    142.5000,      87.112
    145.0000,      81.399
    147.5000,      76.138
    150.0000,      71.329
    152.5000,      66.956
    155.0000,      63.096
    157.5000,      59.771
    160.0000,      57.080
    162.5000,      55.083
    165.0000,      53.877
    167.5000,      53.451
    170.0000,      53.889
    172.5000,      55.297
    175.0000,      57.763
    177.5000,      61.382
    180.0000,      66.187
    182.5000,      72.243
    185.0000,      79.580
    187.5000,      88.132
    190.0000,      97.708
    192.5000,      107.87
    195.0000,      118.08
    197.5000,      127.77
    200.0000,      136.41
    202.5000,      143.58
    205.0000,      148.50
                   147.87
LAYER 22
54,      30.5895
     75.0000,      54.815
     77.5000,      61.936
     80.0000,      71.548
     82.5000,      83.386
     85.0000,      97.375
     87.5000,      113.36
     90.0000,      130.95
     92.5000,      149.66
     95.0000,      168.56
     97.5000,      186.65
    100.0000,      202.40
    102.5000,      214.39
    105.0000,      221.43
    107.5000,      223.11
    110.0000,      219.63
    112.5000,      212.11
    115.0000,      201.67
    117.5000,      189.82
    120.0000,      177.51
    122.5000,      165.59
    125.0000,      154.43
    127.5000,      144.07
    130.0000,      134.47
    132.5000,      125.63
    135.0000,      117.49
    137.5000,      110.07
    140.0000,      103.30
    142.5000,      97.048
    145.0000,      91.273
    147.5000,      85.989
    150.0000,      81.194
    152.5000,      76.870
    155.0000,      73.089
    157.5000,      69.869
    160.0000,      67.311
    162.5000,      65.488
    165.0000,      64.519
    167.5000,      64.406
    170.0000,      65.256
    172.5000,      67.202
    175.0000,      70.344
    177.5000,      74.778
    180.0000,      80.515
    182.5000,      87.608
    185.0000,      96.067
    187.5000,      105.79
    190.0000,      116.58
    192.5000,      127.96
    195.0000,      139.48
    197.5000,      150.71
    200.0000,      161.55
    202.5000,      172.50
    205.0000,      185.20
                   203.01
LAYER 23
54, 
     75.0000,      57.261
     77.5000,      63.743
     80.0000,      72.922
     82.5000,      84.627
     85.0000,      98.722
     87.5000,      115.02
     90.0000,      133.06
     92.5000,      152.39
     95.0000,      172.01
     97.5000,      190.97
    100.0000,      207.66
    102.5000,      220.60
    105.0000,      228.56
    107.5000,      231.07
    110.0000,      228.25
    112.5000,      221.23
    115.0000,      211.03
    117.5000,      199.24
    120.0000,      186.81
    122.5000,      174.66
    125.0000,      163.24
    127.5000,      152.61
    130.0000,      142.77
    132.5000,      133.73
    135.0000,      125.43
    137.5000,      117.93
    140.0000,      111.12
    142.5000,      104.86
    145.0000,      99.092
    147.5000,      93.850
    150.0000,      89.129
    152.5000,      84.892
    155.0000,      81.224
    157.5000,      78.121
    160.0000,      75.701
    162.5000,      74.040
    165.0000,      73.296
    167.5000,      73.452
    170.0000,      74.650
    172.5000,      77.054
    175.0000,      80.771
    177.5000,      85.904
    180.0000,      92.424
    182.5000,      100.37
    185.0000,      109.75
    187.5000,      120.44
    190.0000,      132.22
    192.5000,      144.60
    195.0000,      157.14
    197.5000,      169.61
    200.0000,      182.27
    202.5000,      196.66
    205.0000,      217.15
                   255.00
CALCULATED APPARENT RESISTIVITY
      7.5000,       5.0000,   1.00000,      28.016
     12.5000,       5.0000,   1.00000,      22.582
     17.5000,       5.0000,   1.00000,      15.959
     22.5000,       5.0000,   1.00000,      13.486
     27.5000,       5.0000,   1.00000,      10.408
     32.5000,       5.0000,   1.00000,      8.6074
     37.5000,       5.0000,   1.00000,      9.2222
     42.5000,       5.0000,   1.00000,      9.9135
     47.5000,       5.0000,   1.00000,      10.992
     52.5000,       5.0000,   1.00000,      11.375
     57.5000,       5.0000,   1.00000,      14.272
     62.5000,       5.0000,   1.00000,      19.576
     67.5000,       5.0000,   1.00000,      28.326
     72.5000,       5.0000,   1.00000,      36.320
     77.5000,       5.0000,   1.00000,      41.276
     82.5000,       5.0000,   1.00000,      44.450
     87.5000,       5.0000,   1.00000,      56.945
     92.5000,       5.0000,   1.00000,      69.262
     97.5000,       5.0000,   1.00000,      65.615
    102.5000,       5.0000,   1.00000,      61.368
    107.5000,       5.0000,   1.00000,      68.239
    112.5000,       5.0000,   1.00000,      74.172
    117.5000,       5.0000,   1.00000,      87.130
    122.5000,       5.0000,   1.00000,      90.555
    127.5000,       5.0000,   1.00000,      81.038
    132.5000,       5.0000,   1.00000,      74.549
    137.5000,       5.0000,   1.00000,      73.601
    142.5000,       5.0000,   1.00000,      77.815
    147.5000,       5.0000,   1.00000,      104.07
    152.5000,       5.0000,   1.00000,      103.31
    157.5000,       5.0000,   1.00000,      111.93
    162.5000,       5.0000,   1.00000,      111.87
    167.5000,       5.0000,   1.00000,      110.83
    172.5000,       5.0000,   1.00000,      92.035
    177.5000,       5.0000,   1.00000,      88.569
    182.5000,       5.0000,   1.00000,      96.889
    187.5000,       5.0000,   1.00000,      117.25
    192.5000,       5.0000,   1.00000,      120.10
    197.5000,       5.0000,   1.00000,      123.49
    202.5000,       5.0000,   1.00000,      136.25
    207.5000,       5.0000,   1.00000,      143.08
    212.5000,       5.0000,   1.00000,      137.13
    217.5000,       5.0000,   1.00000,      114.52
    222.5000,       5.0000,   1.00000,      111.75
    227.5000,       5.0000,   1.00000,      91.689
    232.5000,       5.0000,   1.00000,      92.189
    237.5000,       5.0000,   1.00000,      99.921
    242.5000,       5.0000,   1.00000,      109.98
    247.5000,       5.0000,   1.00000,      96.409
    252.5000,       5.0000,   1.00000,      106.99
    257.5000,       5.0000,   1.00000,      101.30
    262.5000,       5.0000,   1.00000,      100.28
    267.5000,       5.0000,   1.00000,      85.399
    272.5000,       5.0000,   1.00000,      90.636
     10.0000,       5.0000,   2.00000,      26.230
     15.0000,       5.0000,   2.00000,      20.639
     20.0000,       5.0000,   2.00000,      13.613
     25.0000,       5.0000,   2.00000,      12.067
     30.0000,       5.0000,   2.00000,      12.364
     35.0000,       5.0000,   2.00000,      10.171
     40.0000,       5.0000,   2.00000,      9.7763
     45.0000,       5.0000,   2.00000,      10.961
     50.0000,       5.0000,   2.00000,      12.929
     55.0000,       5.0000,   2.00000,      15.595
     60.0000,       5.0000,   2.00000,      16.461
     65.0000,       5.0000,   2.00000,      18.751
     70.0000,       5.0000,   2.00000,      22.852
     75.0000,       5.0000,   2.00000,      27.224
     80.0000,       5.0000,   2.00000,      28.941
     85.0000,       5.0000,   2.00000,      32.174
     90.0000,       5.0000,   2.00000,      43.704
     95.0000,       5.0000,   2.00000,      42.344
    100.0000,       5.0000,   2.00000,      43.773
    105.0000,       5.0000,   2.00000,      55.704
    110.0000,       5.0000,   2.00000,      57.759
    115.0000,       5.0000,   2.00000,      52.086
    120.0000,       5.0000,   2.00000,      53.081
    125.0000,       5.0000,   2.00000,      58.633
    130.0000,       5.0000,   2.00000,      60.666
    135.0000,       5.0000,   2.00000,      60.805
    140.0000,       5.0000,   2.00000,      65.172
    145.0000,       5.0000,   2.00000,      72.017
    150.0000,       5.0000,   2.00000,      70.581
    155.0000,       5.0000,   2.00000,      69.098
    160.0000,       5.0000,   2.00000,      75.991
    165.0000,       5.0000,   2.00000,      84.543
    170.0000,       5.0000,   2.00000,      83.248
    175.0000,       5.0000,   2.00000,      80.157
    180.0000,       5.0000,   2.00000,      94.606
    185.0000,       5.0000,   2.00000,      101.46
    190.0000,       5.0000,   2.00000,      113.71
    195.0000,       5.0000,   2.00000,      122.82
    200.0000,       5.0000,   2.00000,      121.63
    205.0000,       5.0000,   2.00000,      115.63
    210.0000,       5.0000,   2.00000,      119.57
    215.0000,       5.0000,   2.00000,      115.96
    220.0000,       5.0000,   2.00000,      121.39
    225.0000,       5.0000,   2.00000,      116.12
    230.0000,       5.0000,   2.00000,      92.746
    235.0000,       5.0000,   2.00000,      78.641
    240.0000,       5.0000,   2.00000,      84.257
    245.0000,       5.0000,   2.00000,      93.978
    250.0000,       5.0000,   2.00000,      93.085
    255.0000,       5.0000,   2.00000,      82.518
    260.0000,       5.0000,   2.00000,      84.999
    265.0000,       5.0000,   2.00000,      96.142
    270.0000,       5.0000,   2.00000,      87.610
     15.0000,      10.0000,   1.00000,      19.846
     20.0000,      10.0000,   1.00000,      14.315
     25.0000,      10.0000,   1.00000,      12.487
     30.0000,      10.0000,   1.00000,      13.047
     35.0000,      10.0000,   1.00000,      11.491
     40.0000,      10.0000,   1.00000,      10.556
     45.0000,      10.0000,   1.00000,      11.498
     50.0000,      10.0000,   1.00000,      13.965
     55.0000,      10.0000,   1.00000,      16.795
     60.0000,      10.0000,   1.00000,      17.680
     65.0000,      10.0000,   1.00000,      18.475
     70.0000,      10.0000,   1.00000,      20.718
     75.0000,      10.0000,   1.00000,      24.251
     80.0000,      10.0000,   1.00000,      26.744
     85.0000,      10.0000,   1.00000,      29.991
     90.0000,      10.0000,   1.00000,      36.462
     95.0000,      10.0000,   1.00000,      36.597
    100.0000,      10.0000,   1.00000,      40.240
    105.0000,      10.0000,   1.00000,      49.882
    110.0000,      10.0000,   1.00000,      50.902
    115.0000,      10.0000,   1.00000,      44.648
    120.0000,      10.0000,   1.00000,      44.240
    125.0000,      10.0000,   1.00000,      49.872
    130.0000,      10.0000,   1.00000,      54.456
    135.0000,      10.0000,   1.00000,      56.633
    140.0000,      10.0000,   1.00000,      60.077
    145.0000,      10.0000,   1.00000,      61.355
    150.0000,      10.0000,   1.00000,      58.972
    155.0000,      10.0000,   1.00000,      59.311
    160.0000,      10.0000,   1.00000,      64.325
    165.0000,      10.0000,   1.00000,      70.991
    170.0000,      10.0000,   1.00000,      75.452
    175.0000,      10.0000,   1.00000,      81.669
    180.0000,      10.0000,   1.00000,      91.890
    185.0000,      10.0000,   1.00000,      95.602
    190.0000,      10.0000,   1.00000,      104.81
    195.0000,      10.0000,   1.00000,      113.25
    200.0000,      10.0000,   1.00000,      108.54
    205.0000,      10.0000,   1.00000,      101.48
    210.0000,      10.0000,   1.00000,      104.24
    215.0000,      10.0000,   1.00000,      108.15
    220.0000,      10.0000,   1.00000,      115.50
    225.0000,      10.0000,   1.00000,      113.80
    230.0000,      10.0000,   1.00000,      94.580
    235.0000,      10.0000,   1.00000,      76.994
    240.0000,      10.0000,   1.00000,      77.935
    245.0000,      10.0000,   1.00000,      89.922
    250.0000,      10.0000,   1.00000,      90.115
    255.0000,      10.0000,   1.00000,      79.112
    260.0000,      10.0000,   1.00000,      81.025
    265.0000,      10.0000,   1.00000,      92.347
     12.5000,       5.0000,   3.00000,      21.524
     17.5000,       5.0000,   3.00000,      17.394
     22.5000,       5.0000,   3.00000,      12.317
     27.5000,       5.0000,   3.00000,      13.279
     32.5000,       5.0000,   3.00000,      13.894
     37.5000,       5.0000,   3.00000,      10.876
     42.5000,       5.0000,   3.00000,      11.211
     47.5000,       5.0000,   3.00000,      12.640
     52.5000,       5.0000,   3.00000,      17.020
     57.5000,       5.0000,   3.00000,      18.390
     62.5000,       5.0000,   3.00000,      18.497
     67.5000,       5.0000,   3.00000,      17.368
     72.5000,       5.0000,   3.00000,      19.953
     77.5000,       5.0000,   3.00000,      23.096
     82.5000,       5.0000,   3.00000,      26.047
     87.5000,       5.0000,   3.00000,      29.323
     92.5000,       5.0000,   3.00000,      30.784
     97.5000,       5.0000,   3.00000,      31.716
    102.5000,       5.0000,   3.00000,      42.075
    107.5000,       5.0000,   3.00000,      47.769
    112.5000,       5.0000,   3.00000,      41.776
    117.5000,       5.0000,   3.00000,      34.426
    122.5000,       5.0000,   3.00000,      38.514
    127.5000,       5.0000,   3.00000,      46.589
    132.5000,       5.0000,   3.00000,      52.185
    137.5000,       5.0000,   3.00000,      53.977
    142.5000,       5.0000,   3.00000,      58.301
    147.5000,       5.0000,   3.00000,      47.505
    152.5000,       5.0000,   3.00000,      50.897
    157.5000,       5.0000,   3.00000,      51.701
    162.5000,       5.0000,   3.00000,      58.370
    167.5000,       5.0000,   3.00000,      62.462
    172.5000,       5.0000,   3.00000,      77.496
    177.5000,       5.0000,   3.00000,      88.276
    182.5000,       5.0000,   3.00000,      92.950
    187.5000,       5.0000,   3.00000,      91.206
    192.5000,       5.0000,   3.00000,      106.99
    197.5000,       5.0000,   3.00000,      107.54
    202.5000,       5.0000,   3.00000,      91.504
    207.5000,       5.0000,   3.00000,      90.581
    212.5000,       5.0000,   3.00000,      95.361
    217.5000,       5.0000,   3.00000,      111.01
    222.5000,       5.0000,   3.00000,      113.31
    227.5000,       5.0000,   3.00000,      112.42
    232.5000,       5.0000,   3.00000,      80.804
    237.5000,       5.0000,   3.00000,      70.332
    242.5000,       5.0000,   3.00000,      74.556
    247.5000,       5.0000,   3.00000,      97.125
    252.5000,       5.0000,   3.00000,      76.744
    257.5000,       5.0000,   3.00000,      74.121
    262.5000,       5.0000,   3.00000,      81.181
    267.5000,       5.0000,   3.00000,      98.571
     15.0000,       5.0000,   4.00000,      17.424
     20.0000,       5.0000,   4.00000,      15.667
     25.0000,       5.0000,   4.00000,      13.345
     30.0000,       5.0000,   4.00000,      14.306
     35.0000,       5.0000,   4.00000,      14.516
     40.0000,       5.0000,   4.00000,      12.505
     45.0000,       5.0000,   4.00000,      12.470
     50.0000,       5.0000,   4.00000,      15.685
     55.0000,       5.0000,   4.00000,      19.153
     60.0000,       5.0000,   4.00000,      20.725
     65.0000,       5.0000,   4.00000,      19.270
     70.0000,       5.0000,   4.00000,      18.277
     75.0000,       5.0000,   4.00000,      20.291
     80.0000,       5.0000,   4.00000,      24.453
     85.0000,       5.0000,   4.00000,      28.298
     90.0000,       5.0000,   4.00000,      25.891
     95.0000,       5.0000,   4.00000,      29.250
    100.0000,       5.0000,   4.00000,      35.953
    105.0000,       5.0000,   4.00000,      40.611
    110.0000,       5.0000,   4.00000,      41.128
    115.0000,       5.0000,   4.00000,      33.647
    120.0000,       5.0000,   4.00000,      31.115
    125.0000,       5.0000,   4.00000,      35.347
    130.0000,       5.0000,   4.00000,      43.689
    135.0000,       5.0000,   4.00000,      49.983
    140.0000,       5.0000,   4.00000,      50.349
    145.0000,       5.0000,   4.00000,      41.857
    150.0000,       5.0000,   4.00000,      40.014
    155.0000,       5.0000,   4.00000,      42.419
    160.0000,       5.0000,   4.00000,      43.149
    165.0000,       5.0000,   4.00000,      45.533
    170.0000,       5.0000,   4.00000,      58.359
    175.0000,       5.0000,   4.00000,      84.361
    180.0000,       5.0000,   4.00000,      83.415
    185.0000,       5.0000,   4.00000,      80.384
    190.0000,       5.0000,   4.00000,      83.194
    195.0000,       5.0000,   4.00000,      89.378
    200.0000,       5.0000,   4.00000,      79.191
    205.0000,       5.0000,   4.00000,      72.501
    210.0000,       5.0000,   4.00000,      72.708
    215.0000,       5.0000,   4.00000,      88.958
    220.0000,       5.0000,   4.00000,      99.411
    225.0000,       5.0000,   4.00000,      105.98
    230.0000,       5.0000,   4.00000,      95.614
    235.0000,       5.0000,   4.00000,      74.461
    240.0000,       5.0000,   4.00000,      68.284
    245.0000,       5.0000,   4.00000,      85.968
    250.0000,       5.0000,   4.00000,      87.982
    255.0000,       5.0000,   4.00000,      76.798
    260.0000,       5.0000,   4.00000,      74.654
    265.0000,       5.0000,   4.00000,      83.260
     22.5000,      15.0000,   1.00000,      14.591
     27.5000,      15.0000,   1.00000,      14.609
     32.5000,      15.0000,   1.00000,      14.756
     37.5000,      15.0000,   1.00000,      13.602
     42.5000,      15.0000,   1.00000,      13.432
     47.5000,      15.0000,   1.00000,      14.215
     52.5000,      15.0000,   1.00000,      17.312
     57.5000,      15.0000,   1.00000,      19.349
     62.5000,      15.0000,   1.00000,      20.220
     67.5000,      15.0000,   1.00000,      19.704
     72.5000,      15.0000,   1.00000,      20.860
     77.5000,      15.0000,   1.00000,      23.473
     82.5000,      15.0000,   1.00000,      26.422
     87.5000,      15.0000,   1.00000,      28.292
     92.5000,      15.0000,   1.00000,      30.283
     97.5000,      15.0000,   1.00000,      33.616
    102.5000,      15.0000,   1.00000,      39.948
    107.5000,      15.0000,   1.00000,      42.610
    112.5000,      15.0000,   1.00000,      39.793
    117.5000,      15.0000,   1.00000,      35.230
    122.5000,      15.0000,   1.00000,      35.914
    127.5000,      15.0000,   1.00000,      41.037
    132.5000,      15.0000,   1.00000,      46.981
    137.5000,      15.0000,   1.00000,      48.580
    142.5000,      15.0000,   1.00000,      48.223
    147.5000,      15.0000,   1.00000,      42.104
    152.5000,      15.0000,   1.00000,      42.563
    157.5000,      15.0000,   1.00000,      42.441
    162.5000,      15.0000,   1.00000,      46.010
    167.5000,      15.0000,   1.00000,      52.710
    172.5000,      15.0000,   1.00000,      67.616
    177.5000,      15.0000,   1.00000,      77.915
    182.5000,      15.0000,   1.00000,      80.661
    187.5000,      15.0000,   1.00000,      79.074
    192.5000,      15.0000,   1.00000,      83.987
    197.5000,      15.0000,   1.00000,      83.015
    202.5000,      15.0000,   1.00000,      75.444
    207.5000,      15.0000,   1.00000,      74.564
    212.5000,      15.0000,   1.00000,      80.040
    217.5000,      15.0000,   1.00000,      93.078
    222.5000,      15.0000,   1.00000,      98.849
    227.5000,      15.0000,   1.00000,      98.513
    232.5000,      15.0000,   1.00000,      83.091
    237.5000,      15.0000,   1.00000,      77.087
    242.5000,      15.0000,   1.00000,      78.710
    247.5000,      15.0000,   1.00000,      89.653
    252.5000,      15.0000,   1.00000,      82.760
    257.5000,      15.0000,   1.00000,      79.952
     20.0000,      10.0000,   2.00000,      16.034
     25.0000,      10.0000,   2.00000,      15.123
     30.0000,      10.0000,   2.00000,      14.628
     35.0000,      10.0000,   2.00000,      15.341
     40.0000,      10.0000,   2.00000,      14.322
     45.0000,      10.0000,   2.00000,      13.738
     50.0000,      10.0000,   2.00000,      15.853
     55.0000,      10.0000,   2.00000,      18.978
     60.0000,      10.0000,   2.00000,      20.947
     65.0000,      10.0000,   2.00000,      20.851
     70.0000,      10.0000,   2.00000,      20.278
     75.0000,      10.0000,   2.00000,      21.367
     80.0000,      10.0000,   2.00000,      25.411
     85.0000,      10.0000,   2.00000,      28.078
     90.0000,      10.0000,   2.00000,      27.311
     95.0000,      10.0000,   2.00000,      31.513
    100.0000,      10.0000,   2.00000,      37.396
    105.0000,      10.0000,   2.00000,      40.065
    110.0000,      10.0000,   2.00000,      40.448
    115.0000,      10.0000,   2.00000,      36.757
    120.0000,      10.0000,   2.00000,      33.227
    125.0000,      10.0000,   2.00000,      35.003
    130.0000,      10.0000,   2.00000,      41.863
    135.0000,      10.0000,   2.00000,      47.817
    140.0000,      10.0000,   2.00000,      46.058
    145.0000,      10.0000,   2.00000,      40.668
    150.0000,      10.0000,   2.00000,      39.016
    155.0000,      10.0000,   2.00000,      38.632
    160.0000,      10.0000,   2.00000,      38.781
    165.0000,      10.0000,   2.00000,      42.093
    170.0000,      10.0000,   2.00000,      54.690
    175.0000,      10.0000,   2.00000,      73.530
    180.0000,      10.0000,   2.00000,      76.644
    185.0000,      10.0000,   2.00000,      74.480
    190.0000,      10.0000,   2.00000,      74.627
    195.0000,      10.0000,   2.00000,      74.689
    200.0000,      10.0000,   2.00000,      70.988
    205.0000,      10.0000,   2.00000,      66.877
    210.0000,      10.0000,   2.00000,      67.526
    215.0000,      10.0000,   2.00000,      79.550
    220.0000,      10.0000,   2.00000,      91.709
    225.0000,      10.0000,   2.00000,      95.867
    230.0000,      10.0000,   2.00000,      90.090
    235.0000,      10.0000,   2.00000,      79.098
    240.0000,      10.0000,   2.00000,      76.872
    245.0000,      10.0000,   2.00000,      84.124
    250.0000,      10.0000,   2.00000,      87.578
    255.0000,      10.0000,   2.00000,      84.105
    260.0000,      10.0000,   2.00000,      78.326
     30.0000,      20.0000,   1.00000,      16.865
     35.0000,      20.0000,   1.00000,      17.117
     40.0000,      20.0000,   1.00000,      16.255
     45.0000,      20.0000,   1.00000,      16.053
     50.0000,      20.0000,   1.00000,      17.062
     55.0000,      20.0000,   1.00000,      18.811
     60.0000,      20.0000,   1.00000,      20.884
     65.0000,      20.0000,   1.00000,      22.268
     70.0000,      20.0000,   1.00000,      23.380
     75.0000,      20.0000,   1.00000,      24.611
     80.0000,      20.0000,   1.00000,      26.793
     85.0000,      20.0000,   1.00000,      29.394
     90.0000,      20.0000,   1.00000,      30.857
     95.0000,      20.0000,   1.00000,      35.059
    100.0000,      20.0000,   1.00000,      39.372
    105.0000,      20.0000,   1.00000,      41.902
    110.0000,      20.0000,   1.00000,      43.150
    115.0000,      20.0000,   1.00000,      41.145
    120.0000,      20.0000,   1.00000,      39.468
    125.0000,      20.0000,   1.00000,      39.660
    130.0000,      20.0000,   1.00000,      41.589
    135.0000,      20.0000,   1.00000,      44.328
    140.0000,      20.0000,   1.00000,      44.002
    145.0000,      20.0000,   1.00000,      40.476
    150.0000,      20.0000,   1.00000,      38.441
    155.0000,      20.0000,   1.00000,      37.343
    160.0000,      20.0000,   1.00000,      37.789
    165.0000,      20.0000,   1.00000,      40.689
    170.0000,      20.0000,   1.00000,      48.877
    175.0000,      20.0000,   1.00000,      61.383
    180.0000,      20.0000,   1.00000,      64.828
    185.0000,      20.0000,   1.00000,      64.959
    190.0000,      20.0000,   1.00000,      65.351
    195.0000,      20.0000,   1.00000,      65.163
    200.0000,      20.0000,   1.00000,      63.350
    205.0000,      20.0000,   1.00000,      63.093
    210.0000,      20.0000,   1.00000,      66.120
    215.0000,      20.0000,   1.00000,      74.165
    220.0000,      20.0000,   1.00000,      80.866
    225.0000,      20.0000,   1.00000,      85.425
    230.0000,      20.0000,   1.00000,      87.070
    235.0000,      20.0000,   1.00000,      84.499
    240.0000,      20.0000,   1.00000,      84.805
    245.0000,      20.0000,   1.00000,      89.846
    250.0000,      20.0000,   1.00000,      90.595
     25.0000,      10.0000,   3.00000,      18.996
     30.0000,      10.0000,   3.00000,      18.159
     35.0000,      10.0000,   3.00000,      17.293
     40.0000,      10.0000,   3.00000,      18.335
     45.0000,      10.0000,   3.00000,      17.857
     50.0000,      10.0000,   3.00000,      16.758
     55.0000,      10.0000,   3.00000,      17.832
     60.0000,      10.0000,   3.00000,      20.711
     65.0000,      10.0000,   3.00000,      24.117
     70.0000,      10.0000,   3.00000,      26.115
     75.0000,      10.0000,   3.00000,      26.886
     80.0000,      10.0000,   3.00000,      27.311
     85.0000,      10.0000,   3.00000,      28.593
     90.0000,      10.0000,   3.00000,      33.466
     95.0000,      10.0000,   3.00000,      38.201
    100.0000,      10.0000,   3.00000,      41.568
    105.0000,      10.0000,   3.00000,      42.993
    110.0000,      10.0000,   3.00000,      44.032
    115.0000,      10.0000,   3.00000,      46.284
    120.0000,      10.0000,   3.00000,      43.641
    125.0000,      10.0000,   3.00000,      40.063
    130.0000,      10.0000,   3.00000,      40.801
    135.0000,      10.0000,   3.00000,      41.697
    140.0000,      10.0000,   3.00000,      41.304
    145.0000,      10.0000,   3.00000,      41.571
    150.0000,      10.0000,   3.00000,      38.149
    155.0000,      10.0000,   3.00000,      33.722
    160.0000,      10.0000,   3.00000,      33.386
    165.0000,      10.0000,   3.00000,      38.804
    170.0000,      10.0000,   3.00000,      44.835
    175.0000,      10.0000,   3.00000,      49.045
    180.0000,      10.0000,   3.00000,      57.524
    185.0000,      10.0000,   3.00000,      61.129
    190.0000,      10.0000,   3.00000,      56.386
    195.0000,      10.0000,   3.00000,      52.885
    200.0000,      10.0000,   3.00000,      56.235
    205.0000,      10.0000,   3.00000,      59.916
    210.0000,      10.0000,   3.00000,      62.224
    215.0000,      10.0000,   3.00000,      67.005
    220.0000,      10.0000,   3.00000,      74.567
    225.0000,      10.0000,   3.00000,      75.758
    230.0000,      10.0000,   3.00000,      78.693
    235.0000,      10.0000,   3.00000,      92.778
    240.0000,      10.0000,   3.00000,      97.586
    245.0000,      10.0000,   3.00000,      87.654
    250.0000,      10.0000,   3.00000,      89.577
    255.0000,      10.0000,   3.00000,      97.427
     37.5000,      25.0000,   1.00000,      20.017
     42.5000,      25.0000,   1.00000,      19.046
     47.5000,      25.0000,   1.00000,      18.596
     52.5000,      25.0000,   1.00000,      19.084
     57.5000,      25.0000,   1.00000,      20.892
     62.5000,      25.0000,   1.00000,      22.910
     67.5000,      25.0000,   1.00000,      25.237
     72.5000,      25.0000,   1.00000,      26.527
     77.5000,      25.0000,   1.00000,      28.704
     82.5000,      25.0000,   1.00000,      31.267
     87.5000,      25.0000,   1.00000,      33.256
     92.5000,      25.0000,   1.00000,      36.027
     97.5000,      25.0000,   1.00000,      41.148
    102.5000,      25.0000,   1.00000,      43.696
    107.5000,      25.0000,   1.00000,      45.753
    112.5000,      25.0000,   1.00000,      47.496
    117.5000,      25.0000,   1.00000,      47.443
    122.5000,      25.0000,   1.00000,      44.631
    127.5000,      25.0000,   1.00000,      44.193
    132.5000,      25.0000,   1.00000,      44.375
    137.5000,      25.0000,   1.00000,      43.599
    142.5000,      25.0000,   1.00000,      40.565
    147.5000,      25.0000,   1.00000,      40.453
    152.5000,      25.0000,   1.00000,      38.457
    157.5000,      25.0000,   1.00000,      37.658
    162.5000,      25.0000,   1.00000,      37.963
    167.5000,      25.0000,   1.00000,      41.862
    172.5000,      25.0000,   1.00000,      47.271
    177.5000,      25.0000,   1.00000,      53.196
    182.5000,      25.0000,   1.00000,      55.398
    187.5000,      25.0000,   1.00000,      56.878
    192.5000,      25.0000,   1.00000,      56.020
    197.5000,      25.0000,   1.00000,      57.349
    202.5000,      25.0000,   1.00000,      60.764
    207.5000,      25.0000,   1.00000,      62.060
    212.5000,      25.0000,   1.00000,      65.874
    217.5000,      25.0000,   1.00000,      71.556
    222.5000,      25.0000,   1.00000,      78.022
    227.5000,      25.0000,   1.00000,      80.383
    232.5000,      25.0000,   1.00000,      87.236
    237.5000,      25.0000,   1.00000,      91.274
    242.5000,      25.0000,   1.00000,      95.261
     30.0000,      15.0000,   2.00000,      19.324
     35.0000,      15.0000,   2.00000,      19.241
     40.0000,      15.0000,   2.00000,      19.133
     45.0000,      15.0000,   2.00000,      18.887
     50.0000,      15.0000,   2.00000,      18.048
     55.0000,      15.0000,   2.00000,      18.296
     60.0000,      15.0000,   2.00000,      20.669
     65.0000,      15.0000,   2.00000,      24.336
     70.0000,      15.0000,   2.00000,      27.583
     75.0000,      15.0000,   2.00000,      28.286
     80.0000,      15.0000,   2.00000,      28.768
     85.0000,      15.0000,   2.00000,      30.362
     90.0000,      15.0000,   2.00000,      34.941
     95.0000,      15.0000,   2.00000,      39.666
    100.0000,      15.0000,   2.00000,      42.788
    105.0000,      15.0000,   2.00000,      44.549
    110.0000,      15.0000,   2.00000,      46.350
    115.0000,      15.0000,   2.00000,      48.638
    120.0000,      15.0000,   2.00000,      47.318
    125.0000,      15.0000,   2.00000,      44.602
    130.0000,      15.0000,   2.00000,      41.694
    135.0000,      15.0000,   2.00000,      41.753
    140.0000,      15.0000,   2.00000,      41.505
    145.0000,      15.0000,   2.00000,      41.484
    150.0000,      15.0000,   2.00000,      38.484
    155.0000,      15.0000,   2.00000,      35.212
    160.0000,      15.0000,   2.00000,      35.749
    165.0000,      15.0000,   2.00000,      38.701
    170.0000,      15.0000,   2.00000,      42.966
    175.0000,      15.0000,   2.00000,      46.468
    180.0000,      15.0000,   2.00000,      52.939
    185.0000,      15.0000,   2.00000,      55.653
    190.0000,      15.0000,   2.00000,      55.322
    195.0000,      15.0000,   2.00000,      52.507
    200.0000,      15.0000,   2.00000,      55.774
    205.0000,      15.0000,   2.00000,      59.531
    210.0000,      15.0000,   2.00000,      64.583
    215.0000,      15.0000,   2.00000,      67.522
    220.0000,      15.0000,   2.00000,      71.467
    225.0000,      15.0000,   2.00000,      73.166
    230.0000,      15.0000,   2.00000,      81.604
    235.0000,      15.0000,   2.00000,      92.630
    240.0000,      15.0000,   2.00000,      98.740
    245.0000,      15.0000,   2.00000,      93.625
    250.0000,      15.0000,   2.00000,      93.215
     30.0000,      10.0000,   4.00000,      22.938
     35.0000,      10.0000,   4.00000,      21.475
     40.0000,      10.0000,   4.00000,      20.639
     45.0000,      10.0000,   4.00000,      21.649
     50.0000,      10.0000,   4.00000,      19.978
     55.0000,      10.0000,   4.00000,      18.287
     60.0000,      10.0000,   4.00000,      20.207
     65.0000,      10.0000,   4.00000,      24.771
     70.0000,      10.0000,   4.00000,      30.401
     75.0000,      10.0000,   4.00000,      32.421
     80.0000,      10.0000,   4.00000,      29.919
     85.0000,      10.0000,   4.00000,      31.999
     90.0000,      10.0000,   4.00000,      38.432
     95.0000,      10.0000,   4.00000,      42.956
    100.0000,      10.0000,   4.00000,      44.348
    105.0000,      10.0000,   4.00000,      47.496
    110.0000,      10.0000,   4.00000,      50.701
    115.0000,      10.0000,   4.00000,      52.320
    120.0000,      10.0000,   4.00000,      55.850
    125.0000,      10.0000,   4.00000,      52.698
    130.0000,      10.0000,   4.00000,      43.060
    135.0000,      10.0000,   4.00000,      39.987
    140.0000,      10.0000,   4.00000,      43.192
    145.0000,      10.0000,   4.00000,      42.515
    150.0000,      10.0000,   4.00000,      38.746
    155.0000,      10.0000,   4.00000,      37.201
    160.0000,      10.0000,   4.00000,      38.935
    165.0000,      10.0000,   4.00000,      39.983
    170.0000,      10.0000,   4.00000,      39.616
    175.0000,      10.0000,   4.00000,      41.468
    180.0000,      10.0000,   4.00000,      44.714
    185.0000,      10.0000,   4.00000,      49.372
    190.0000,      10.0000,   4.00000,      52.349
    195.0000,      10.0000,   4.00000,      52.942
    200.0000,      10.0000,   4.00000,      52.955
    205.0000,      10.0000,   4.00000,      59.627
    210.0000,      10.0000,   4.00000,      69.726
    215.0000,      10.0000,   4.00000,      70.320
    220.0000,      10.0000,   4.00000,      64.584
    225.0000,      10.0000,   4.00000,      68.394
    230.0000,      10.0000,   4.00000,      83.176
    235.0000,      10.0000,   4.00000,      96.945
    240.0000,      10.0000,   4.00000,      102.83
    245.0000,      10.0000,   4.00000,      103.51
    250.0000,      10.0000,   4.00000,      97.892
     45.0000,      30.0000,   1.00000,      22.208
     50.0000,      30.0000,   1.00000,      21.571
     55.0000,      30.0000,   1.00000,      21.783
     60.0000,      30.0000,   1.00000,      23.376
     65.0000,      30.0000,   1.00000,      25.783
     70.0000,      30.0000,   1.00000,      28.142
     75.0000,      30.0000,   1.00000,      30.043
     80.0000,      30.0000,   1.00000,      32.326
     85.0000,      30.0000,   1.00000,      34.573
     90.0000,      30.0000,   1.00000,      38.160
     95.0000,      30.0000,   1.00000,      41.633
    100.0000,      30.0000,   1.00000,      44.815
    105.0000,      30.0000,   1.00000,      47.508
    110.0000,      30.0000,   1.00000,      50.039
    115.0000,      30.0000,   1.00000,      52.201
    120.0000,      30.0000,   1.00000,      51.337
    125.0000,      30.0000,   1.00000,      49.400
    130.0000,      30.0000,   1.00000,      47.500
    135.0000,      30.0000,   1.00000,      45.655
    140.0000,      30.0000,   1.00000,      43.752
    145.0000,      30.0000,   1.00000,      43.302
    150.0000,      30.0000,   1.00000,      41.866
    155.0000,      30.0000,   1.00000,      40.236
    160.0000,      30.0000,   1.00000,      40.358
    165.0000,      30.0000,   1.00000,      42.160
    170.0000,      30.0000,   1.00000,      44.141
    175.0000,      30.0000,   1.00000,      45.900
    180.0000,      30.0000,   1.00000,      50.081
    185.0000,      30.0000,   1.00000,      52.939
    190.0000,      30.0000,   1.00000,      53.737
    195.0000,      30.0000,   1.00000,      54.751
    200.0000,      30.0000,   1.00000,      58.878
    205.0000,      30.0000,   1.00000,      62.539
    210.0000,      30.0000,   1.00000,      64.951
    215.0000,      30.0000,   1.00000,      68.927
    220.0000,      30.0000,   1.00000,      74.233
    225.0000,      30.0000,   1.00000,      77.850
    230.0000,      30.0000,   1.00000,      83.732
    235.0000,      30.0000,   1.00000,      93.194
     40.0000,      20.0000,   2.00000,      24.184
     45.0000,      20.0000,   2.00000,      24.141
     50.0000,      20.0000,   2.00000,      22.545
     55.0000,      20.0000,   2.00000,      22.002
     60.0000,      20.0000,   2.00000,      23.287
     65.0000,      20.0000,   2.00000,      25.523
     70.0000,      20.0000,   2.00000,      29.044
     75.0000,      20.0000,   2.00000,      32.691
     80.0000,      20.0000,   2.00000,      33.904
     85.0000,      20.0000,   2.00000,      36.412
     90.0000,      20.0000,   2.00000,      40.152
     95.0000,      20.0000,   2.00000,      43.218
    100.0000,      20.0000,   2.00000,      45.843
    105.0000,      20.0000,   2.00000,      49.588
    110.0000,      20.0000,   2.00000,      53.094
    115.0000,      20.0000,   2.00000,      55.606
    120.0000,      20.0000,   2.00000,      57.307
    125.0000,      20.0000,   2.00000,      54.922
    130.0000,      20.0000,   2.00000,      49.851
    135.0000,      20.0000,   2.00000,      45.278
    140.0000,      20.0000,   2.00000,      43.703
    145.0000,      20.0000,   2.00000,      42.855
    150.0000,      20.0000,   2.00000,      42.780
    155.0000,      20.0000,   2.00000,      42.856
    160.0000,      20.0000,   2.00000,      42.969
    165.0000,      20.0000,   2.00000,      43.145
    170.0000,      20.0000,   2.00000,      42.393
    175.0000,      20.0000,   2.00000,      42.764
    180.0000,      20.0000,   2.00000,      45.303
    185.0000,      20.0000,   2.00000,      49.218
    190.0000,      20.0000,   2.00000,      51.791
    195.0000,      20.0000,   2.00000,      55.333
    200.0000,      20.0000,   2.00000,      58.930
    205.0000,      20.0000,   2.00000,      63.522
    210.0000,      20.0000,   2.00000,      67.947
    215.0000,      20.0000,   2.00000,      69.593
    220.0000,      20.0000,   2.00000,      71.260
    225.0000,      20.0000,   2.00000,      76.045
    230.0000,      20.0000,   2.00000,      84.162
    235.0000,      20.0000,   2.00000,      95.484
    240.0000,      20.0000,   2.00000,      102.56
     37.5000,      15.0000,   3.00000,      25.376
     42.5000,      15.0000,   3.00000,      24.358
     47.5000,      15.0000,   3.00000,      23.721
     52.5000,      15.0000,   3.00000,      22.669
     57.5000,      15.0000,   3.00000,      22.582
     62.5000,      15.0000,   3.00000,      23.673
     67.5000,      15.0000,   3.00000,      27.302
     72.5000,      15.0000,   3.00000,      31.208
     77.5000,      15.0000,   3.00000,      34.151
     82.5000,      15.0000,   3.00000,      36.098
     87.5000,      15.0000,   3.00000,      39.037
     92.5000,      15.0000,   3.00000,      41.293
     97.5000,      15.0000,   3.00000,      45.392
    102.5000,      15.0000,   3.00000,      47.866
    107.5000,      15.0000,   3.00000,      52.349
    112.5000,      15.0000,   3.00000,      55.070
    117.5000,      15.0000,   3.00000,      58.804
    122.5000,      15.0000,   3.00000,      58.429
    127.5000,      15.0000,   3.00000,      54.340
    132.5000,      15.0000,   3.00000,      47.540
    137.5000,      15.0000,   3.00000,      44.749
    142.5000,      15.0000,   3.00000,      42.135
    147.5000,      15.0000,   3.00000,      42.554
    152.5000,      15.0000,   3.00000,      43.602
    157.5000,      15.0000,   3.00000,      45.251
    162.5000,      15.0000,   3.00000,      43.588
    167.5000,      15.0000,   3.00000,      42.189
    172.5000,      15.0000,   3.00000,      42.131
    177.5000,      15.0000,   3.00000,      43.748
    182.5000,      15.0000,   3.00000,      45.090
    187.5000,      15.0000,   3.00000,      49.727
    192.5000,      15.0000,   3.00000,      54.431
    197.5000,      15.0000,   3.00000,      57.682
    202.5000,      15.0000,   3.00000,      61.292
    207.5000,      15.0000,   3.00000,      66.580
    212.5000,      15.0000,   3.00000,      71.023
    217.5000,      15.0000,   3.00000,      68.927
    222.5000,      15.0000,   3.00000,      72.680
    227.5000,      15.0000,   3.00000,      79.996
    232.5000,      15.0000,   3.00000,      91.845
    237.5000,      15.0000,   3.00000,      97.072
    242.5000,      15.0000,   3.00000,      107.27
     50.0000,      25.0000,   2.00000,      30.673
     55.0000,      25.0000,   2.00000,      29.763
     60.0000,      25.0000,   2.00000,      28.093
     65.0000,      25.0000,   2.00000,      28.748
     70.0000,      25.0000,   2.00000,      30.833
     75.0000,      25.0000,   2.00000,      33.082
     80.0000,      25.0000,   2.00000,      36.915
     85.0000,      25.0000,   2.00000,      40.324
     90.0000,      25.0000,   2.00000,      42.505
     95.0000,      25.0000,   2.00000,      45.034
    100.0000,      25.0000,   2.00000,      47.842
    105.0000,      25.0000,   2.00000,      50.568
    110.0000,      25.0000,   2.00000,      53.556
    115.0000,      25.0000,   2.00000,      56.667
    120.0000,      25.0000,   2.00000,      58.433
    125.0000,      25.0000,   2.00000,      58.390
    130.0000,      25.0000,   2.00000,      54.920
    135.0000,      25.0000,   2.00000,      52.799
    140.0000,      25.0000,   2.00000,      50.843
    145.0000,      25.0000,   2.00000,      49.495
    150.0000,      25.0000,   2.00000,      49.432
    155.0000,      25.0000,   2.00000,      51.231
    160.0000,      25.0000,   2.00000,      52.430
    165.0000,      25.0000,   2.00000,      50.607
    170.0000,      25.0000,   2.00000,      50.835
    175.0000,      25.0000,   2.00000,      51.310
    180.0000,      25.0000,   2.00000,      51.608
    185.0000,      25.0000,   2.00000,      52.362
    190.0000,      25.0000,   2.00000,      58.260
    195.0000,      25.0000,   2.00000,      61.242
    200.0000,      25.0000,   2.00000,      63.814
    205.0000,      25.0000,   2.00000,      66.084
    210.0000,      25.0000,   2.00000,      72.330
    215.0000,      25.0000,   2.00000,      74.666
    220.0000,      25.0000,   2.00000,      77.874
    225.0000,      25.0000,   2.00000,      83.477
    230.0000,      25.0000,   2.00000,      92.218
     50.0000,      20.0000,   3.00000,      34.638
     55.0000,      20.0000,   3.00000,      34.400
     60.0000,      20.0000,   3.00000,      31.756
     65.0000,      20.0000,   3.00000,      30.650
     70.0000,      20.0000,   3.00000,      30.225
     75.0000,      20.0000,   3.00000,      32.776
     80.0000,      20.0000,   3.00000,      37.799
     85.0000,      20.0000,   3.00000,      42.077
     90.0000,      20.0000,   3.00000,      43.761
     95.0000,      20.0000,   3.00000,      45.062
    100.0000,      20.0000,   3.00000,      47.802
    105.0000,      20.0000,   3.00000,      50.613
    110.0000,      20.0000,   3.00000,      52.887
    115.0000,      20.0000,   3.00000,      56.372
    120.0000,      20.0000,   3.00000,      57.329
    125.0000,      20.0000,   3.00000,      57.101
    130.0000,      20.0000,   3.00000,      59.253
    135.0000,      20.0000,   3.00000,      56.383
    140.0000,      20.0000,   3.00000,      53.999
    145.0000,      20.0000,   3.00000,      53.158
    150.0000,      20.0000,   3.00000,      53.664
    155.0000,      20.0000,   3.00000,      55.637
    160.0000,      20.0000,   3.00000,      55.693
    165.0000,      20.0000,   3.00000,      56.029
    170.0000,      20.0000,   3.00000,      56.589
    175.0000,      20.0000,   3.00000,      55.823
    180.0000,      20.0000,   3.00000,      56.216
    185.0000,      20.0000,   3.00000,      57.642
    190.0000,      20.0000,   3.00000,      59.372
    195.0000,      20.0000,   3.00000,      64.205
    200.0000,      20.0000,   3.00000,      67.188
    205.0000,      20.0000,   3.00000,      68.946
    210.0000,      20.0000,   3.00000,      70.935
    215.0000,      20.0000,   3.00000,      75.314
    220.0000,      20.0000,   3.00000,      83.738
    225.0000,      20.0000,   3.00000,      90.468
    230.0000,      20.0000,   3.00000,      91.829
     60.0000,      30.0000,   2.00000,      36.962
     65.0000,      30.0000,   2.00000,      35.194
     70.0000,      30.0000,   2.00000,      33.418
     75.0000,      30.0000,   2.00000,      35.213
     80.0000,      30.0000,   2.00000,      38.283
     85.0000,      30.0000,   2.00000,      40.556
     90.0000,      30.0000,   2.00000,      42.295
     95.0000,      30.0000,   2.00000,      44.436
    100.0000,      30.0000,   2.00000,      46.928
    105.0000,      30.0000,   2.00000,      49.367
    110.0000,      30.0000,   2.00000,      51.224
    115.0000,      30.0000,   2.00000,      53.277
    120.0000,      30.0000,   2.00000,      54.298
    125.0000,      30.0000,   2.00000,      55.650
    130.0000,      30.0000,   2.00000,      59.594
    135.0000,      30.0000,   2.00000,      58.952
    140.0000,      30.0000,   2.00000,      57.682
    145.0000,      30.0000,   2.00000,      58.363
    150.0000,      30.0000,   2.00000,      60.480
    155.0000,      30.0000,   2.00000,      61.582
    160.0000,      30.0000,   2.00000,      61.028
    165.0000,      30.0000,   2.00000,      62.033
    170.0000,      30.0000,   2.00000,      63.054
    175.0000,      30.0000,   2.00000,      63.354
    180.0000,      30.0000,   2.00000,      64.650
    185.0000,      30.0000,   2.00000,      65.106
    190.0000,      30.0000,   2.00000,      63.832
    195.0000,      30.0000,   2.00000,      66.260
    200.0000,      30.0000,   2.00000,      70.261
    205.0000,      30.0000,   2.00000,      72.564
    210.0000,      30.0000,   2.00000,      72.994
    215.0000,      30.0000,   2.00000,      77.977
    220.0000,      30.0000,   2.00000,      86.022
     62.5000,      25.0000,   3.00000,      43.025
     67.5000,      25.0000,   3.00000,      40.464
     72.5000,      25.0000,   3.00000,      37.959
     77.5000,      25.0000,   3.00000,      36.853
     82.5000,      25.0000,   3.00000,      37.894
     87.5000,      25.0000,   3.00000,      39.852
     92.5000,      25.0000,   3.00000,      43.201
     97.5000,      25.0000,   3.00000,      44.099
    102.5000,      25.0000,   3.00000,      46.016
    107.5000,      25.0000,   3.00000,      47.445
    112.5000,      25.0000,   3.00000,      48.223
    117.5000,      25.0000,   3.00000,      48.157
    122.5000,      25.0000,   3.00000,      52.704
    127.5000,      25.0000,   3.00000,      56.123
    132.5000,      25.0000,   3.00000,      59.733
    137.5000,      25.0000,   3.00000,      64.398
    142.5000,      25.0000,   3.00000,      68.555
    147.5000,      25.0000,   3.00000,      68.843
    152.5000,      25.0000,   3.00000,      68.390
    157.5000,      25.0000,   3.00000,      70.232
    162.5000,      25.0000,   3.00000,      72.101
    167.5000,      25.0000,   3.00000,      73.354
    172.5000,      25.0000,   3.00000,      75.859
    177.5000,      25.0000,   3.00000,      77.641
    182.5000,      25.0000,   3.00000,      76.070
    187.5000,      25.0000,   3.00000,      74.032
    192.5000,      25.0000,   3.00000,      72.438
    197.5000,      25.0000,   3.00000,      72.088
    202.5000,      25.0000,   3.00000,      73.199
    207.5000,      25.0000,   3.00000,      76.261
    212.5000,      25.0000,   3.00000,      80.594
    217.5000,      25.0000,   3.00000,      85.493
     75.0000,      30.0000,   3.00000,      46.049
     80.0000,      30.0000,   3.00000,      41.817
     85.0000,      30.0000,   3.00000,      38.250
     90.0000,      30.0000,   3.00000,      37.903
     95.0000,      30.0000,   3.00000,      38.928
    100.0000,      30.0000,   3.00000,      39.605
    105.0000,      30.0000,   3.00000,      39.499
    110.0000,      30.0000,   3.00000,      40.606
    115.0000,      30.0000,   3.00000,      44.426
    120.0000,      30.0000,   3.00000,      47.188
    125.0000,      30.0000,   3.00000,      50.072
    130.0000,      30.0000,   3.00000,      55.846
    135.0000,      30.0000,   3.00000,      63.488
    140.0000,      30.0000,   3.00000,      70.750
    145.0000,      30.0000,   3.00000,      78.053
    150.0000,      30.0000,   3.00000,      83.080
    155.0000,      30.0000,   3.00000,      87.018
    160.0000,      30.0000,   3.00000,      90.103
    165.0000,      30.0000,   3.00000,      94.332
    170.0000,      30.0000,   3.00000,      96.555
    175.0000,      30.0000,   3.00000,      93.649
    180.0000,      30.0000,   3.00000,      92.710
    185.0000,      30.0000,   3.00000,      93.186
    190.0000,      30.0000,   3.00000,      91.151
    195.0000,      30.0000,   3.00000,      87.050
    200.0000,      30.0000,   3.00000,      84.880
    205.0000,      30.0000,   3.00000,      84.320
  19.13
ITERATION 4
MODEL RESISTIVITY
LAYER 1
108,       1.2500
      7.5000,      31.978
     10.0000,      20.211
     12.5000,      19.834
     15.0000,      17.618
     17.5000,      20.873
     20.0000,      19.296
     22.5000,      15.862
     25.0000,      14.431
     27.5000,      10.051
     30.0000,      8.6436
     32.5000,      7.3655
     35.0000,      8.1393
     37.5000,      8.6642
     40.0000,      9.0911
     42.5000,      10.709
     45.0000,      10.759
     47.5000,      11.903
     50.0000,      11.343
     52.5000,      11.833
     55.0000,      12.797
     57.5000,      12.615
     60.0000,      17.970
     62.5000,      21.245
     65.0000,      26.194
     67.5000,      32.686
     70.0000,      38.131
     72.5000,      46.988
     75.0000,      48.886
     77.5000,      59.468
     80.0000,      59.831
     82.5000,      73.336
     85.0000,      81.888
     87.5000,      79.053
     90.0000,      84.510
     92.5000,      82.170
     95.0000,      88.965
     97.5000,      91.905
    100.0000,      88.725
    102.5000,      73.835
    105.0000,      71.253
    107.5000,      64.016
    110.0000,      63.883
    112.5000,      86.126
    115.0000,      92.776
    117.5000,      119.52
    120.0000,      127.19
    122.5000,      129.22
    125.0000,      126.02
    127.5000,      113.03
    130.0000,      108.50
    132.5000,      89.525
    135.0000,      89.693
    137.5000,      74.533
    140.0000,      76.180
    142.5000,      80.057
    145.0000,      88.343
    147.5000,      97.770
    150.0000,      108.72
    152.5000,      140.72
    155.0000,      150.18
    157.5000,      157.51
    160.0000,      153.75
    162.5000,      155.42
    165.0000,      144.95
    167.5000,      130.39
    170.0000,      133.45
    172.5000,      125.71
    175.0000,      123.83
    177.5000,      105.01
    180.0000,      98.099
    182.5000,      97.048
    185.0000,      104.43
    187.5000,      113.20
    190.0000,      115.28
    192.5000,      119.81
    195.0000,      115.31
    197.5000,      112.94
    200.0000,      112.72
    202.5000,      127.89
    205.0000,      134.63
    207.5000,      157.24
    210.0000,      153.41
    212.5000,      151.95
    215.0000,      136.92
    217.5000,      127.00
    220.0000,      116.88
    222.5000,      92.936
    225.0000,      87.309
    227.5000,      95.261
    230.0000,      93.971
    232.5000,      111.97
    235.0000,      120.95
    237.5000,      126.39
    240.0000,      137.80
    242.5000,      108.29
    245.0000,      105.68
    247.5000,      98.697
    250.0000,      102.26
    252.5000,      100.31
    255.0000,      107.17
    257.5000,      123.81
    260.0000,      116.19
    262.5000,      109.01
    265.0000,      92.972
    267.5000,      95.588
    270.0000,      93.654
    272.5000,      85.112
                   89.741
LAYER 2
108,       2.5125
      7.5000,      36.896
     10.0000,      22.191
     12.5000,      19.717
     15.0000,      17.394
     17.5000,      19.344
     20.0000,      17.691
     22.5000,      15.600
     25.0000,      14.600
     27.5000,      10.036
     30.0000,      8.2901
     32.5000,      7.3937
     35.0000,      8.4322
     37.5000,      8.9666
     40.0000,      9.3143
     42.5000,      11.120
     45.0000,      11.143
     47.5000,      11.243
     50.0000,      10.501
     52.5000,      10.928
     55.0000,      11.529
     57.5000,      11.705
     60.0000,      17.581
     62.5000,      22.719
     65.0000,      27.617
     67.5000,      33.654
     70.0000,      39.656
     72.5000,      46.248
     75.0000,      47.333
     77.5000,      56.895
     80.0000,      55.040
     82.5000,      64.156
     85.0000,      73.463
     87.5000,      72.223
     90.0000,      78.338
     92.5000,      81.815
     95.0000,      90.507
     97.5000,      93.487
    100.0000,      88.631
    102.5000,      73.255
    105.0000,      71.532
    107.5000,      65.421
    110.0000,      65.541
    112.5000,      87.009
    115.0000,      92.663
    117.5000,      115.09
    120.0000,      122.87
    122.5000,      123.74
    125.0000,      118.44
    127.5000,      104.19
    130.0000,      100.00
    132.5000,      86.889
    135.0000,      89.079
    137.5000,      76.274
    140.0000,      77.509
    142.5000,      81.358
    145.0000,      91.326
    147.5000,      102.22
    150.0000,      113.35
    152.5000,      142.68
    155.0000,      149.55
    157.5000,      151.96
    160.0000,      146.85
    162.5000,      150.66
    165.0000,      139.16
    167.5000,      123.34
    170.0000,      129.49
    172.5000,      122.18
    175.0000,      120.12
    177.5000,      107.92
    180.0000,      98.436
    182.5000,      95.626
    185.0000,      106.89
    187.5000,      115.88
    190.0000,      118.39
    192.5000,      122.46
    195.0000,      116.38
    197.5000,      114.21
    200.0000,      114.57
    202.5000,      129.94
    205.0000,      138.37
    207.5000,      159.57
    210.0000,      154.64
    212.5000,      151.25
    215.0000,      134.61
    217.5000,      123.60
    220.0000,      114.88
    222.5000,      95.404
    225.0000,      89.686
    227.5000,      92.984
    230.0000,      89.897
    232.5000,      104.06
    235.0000,      112.29
    237.5000,      121.15
    240.0000,      136.49
    242.5000,      111.93
    245.0000,      108.16
    247.5000,      101.29
    250.0000,      105.40
    252.5000,      104.96
    255.0000,      113.12
    257.5000,      132.11
    260.0000,      123.22
    262.5000,      107.79
    265.0000,      89.183
    267.5000,      90.133
    270.0000,      89.490
    272.5000,      84.975
                   90.604
LAYER 3
106,       3.7876
     10.0000,      36.813
     12.5000,      24.245
     15.0000,      18.433
     17.5000,      17.144
     20.0000,      14.894
     22.5000,      14.922
     25.0000,      15.319
     27.5000,      10.753
     30.0000,      8.3902
     32.5000,      7.8105
     35.0000,      9.0661
     37.5000,      9.4901
     40.0000,      9.5437
     42.5000,      11.225
     45.0000,      11.177
     47.5000,      10.177
     50.0000,      9.6580
     52.5000,      10.284
     55.0000,      10.345
     57.5000,      10.429
     60.0000,      15.587
     62.5000,      21.948
     65.0000,      26.141
     67.5000,      31.153
     70.0000,      37.444
     72.5000,      40.306
     75.0000,      39.823
     77.5000,      46.057
     80.0000,      41.941
     82.5000,      44.981
     85.0000,      53.196
     87.5000,      54.423
     90.0000,      61.856
     92.5000,      74.047
     95.0000,      85.985
     97.5000,      88.781
    100.0000,      81.404
    102.5000,      67.129
    105.0000,      67.828
    107.5000,      66.443
    110.0000,      69.216
    112.5000,      88.477
    115.0000,      90.512
    117.5000,      103.00
    120.0000,      109.50
    122.5000,      108.49
    125.0000,      98.762
    127.5000,      82.312
    130.0000,      79.739
    132.5000,      78.066
    135.0000,      84.683
    137.5000,      77.358
    140.0000,      77.963
    142.5000,      82.844
    145.0000,      97.477
    147.5000,      112.59
    150.0000,      122.13
    152.5000,      138.35
    155.0000,      133.53
    157.5000,      125.70
    160.0000,      121.64
    162.5000,      132.58
    165.0000,      125.12
    167.5000,      108.61
    170.0000,      114.12
    172.5000,      104.85
    175.0000,      101.45
    177.5000,      101.26
    180.0000,      91.624
    182.5000,      88.819
    185.0000,      107.25
    187.5000,      119.05
    190.0000,      124.15
    192.5000,      126.83
    195.0000,      119.02
    197.5000,      119.93
    200.0000,      124.14
    202.5000,      140.24
    205.0000,      149.96
    207.5000,      164.98
    210.0000,      156.86
    212.5000,      150.93
    215.0000,      133.70
    217.5000,      121.73
    220.0000,      115.39
    222.5000,      103.61
    225.0000,      97.282
    227.5000,      91.620
    230.0000,      84.418
    232.5000,      91.313
    235.0000,      97.431
    237.5000,      110.29
    240.0000,      129.87
    242.5000,      117.13
    245.0000,      114.23
    247.5000,      108.74
    250.0000,      112.57
    252.5000,      112.93
    255.0000,      121.13
    257.5000,      140.32
    260.0000,      130.56
    262.5000,      105.19
    265.0000,      85.006
    267.5000,      84.857
    270.0000,      86.918
                   89.339
LAYER 4
104,       5.0755
     12.5000,      46.174
     15.0000,      22.288
     17.5000,      15.832
     20.0000,      12.213
     22.5000,      14.168
     25.0000,      17.565
     27.5000,      13.101
     30.0000,      9.7518
     32.5000,      8.9995
     35.0000,      10.307
     37.5000,      10.201
     40.0000,      9.4497
     42.5000,      10.672
     45.0000,      10.667
     47.5000,      9.6491
     50.0000,      10.250
     52.5000,      11.951
     55.0000,      11.273
     57.5000,      9.8323
     60.0000,      12.685
     62.5000,      17.188
     65.0000,      19.486
     67.5000,      23.415
     70.0000,      29.635
     72.5000,      30.295
     75.0000,      28.400
     77.5000,      32.032
     80.0000,      27.255
     82.5000,      27.871
     85.0000,      34.775
     87.5000,      35.964
     90.0000,      42.121
     92.5000,      56.469
     95.0000,      68.703
     97.5000,      71.173
    100.0000,      63.401
    102.5000,      51.752
    105.0000,      55.787
    107.5000,      60.129
    110.0000,      66.836
    112.5000,      84.173
    115.0000,      78.212
    117.5000,      80.177
    120.0000,      84.995
    122.5000,      85.413
    125.0000,      75.170
    127.5000,      58.204
    130.0000,      57.705
    132.5000,      63.947
    135.0000,      74.849
    137.5000,      71.358
    140.0000,      71.203
    142.5000,      77.264
    145.0000,      97.460
    147.5000,      116.68
    150.0000,      119.40
    152.5000,      116.28
    155.0000,      97.584
    157.5000,      84.282
    160.0000,      84.874
    162.5000,      106.78
    165.0000,      108.69
    167.5000,      91.465
    170.0000,      93.455
    172.5000,      78.845
    175.0000,      72.995
    177.5000,      80.843
    180.0000,      74.447
    182.5000,      74.963
    185.0000,      102.73
    187.5000,      120.63
    190.0000,      129.39
    192.5000,      129.65
    195.0000,      120.15
    197.5000,      129.35
    200.0000,      142.41
    202.5000,      161.19
    205.0000,      166.49
    207.5000,      169.06
    210.0000,      153.06
    212.5000,      147.98
    215.0000,      134.34
    217.5000,      125.29
    220.0000,      124.35
    222.5000,      120.14
    225.0000,      113.23
    227.5000,      96.759
    230.0000,      81.685
    232.5000,      81.061
    235.0000,      83.026
    237.5000,      95.832
    240.0000,      116.70
    242.5000,      113.05
    245.0000,      114.13
    247.5000,      109.96
    250.0000,      111.27
    252.5000,      108.19
    255.0000,      112.88
    257.5000,      130.62
    260.0000,      124.22
    262.5000,      98.150
    265.0000,      81.461
    267.5000,      84.776
                   92.497
LAYER 5
102,       6.3763
     15.0000,      47.507
     17.5000,      18.102
     20.0000,      11.314
     22.5000,      13.600
     25.0000,      20.059
     27.5000,      20.800
     30.0000,      17.912
     32.5000,      15.909
     35.0000,      15.044
     37.5000,      12.736
     40.0000,      10.312
     42.5000,      9.9010
     45.0000,      10.551
     47.5000,      12.260
     50.0000,      16.984
     52.5000,      22.195
     55.0000,      20.362
     57.5000,      14.240
     60.0000,      10.547
     62.5000,      8.9220
     65.0000,      8.3450
     67.5000,      10.020
     70.0000,      13.615
     72.5000,      15.039
     75.0000,      14.520
     77.5000,      15.120
     80.0000,      13.875
     82.5000,      15.202
     85.0000,      19.563
     87.5000,      20.375
     90.0000,      21.317
     92.5000,      25.343
     95.0000,      28.733
     97.5000,      29.749
    100.0000,      27.401
    102.5000,      24.866
    105.0000,      28.209
    107.5000,      33.521
    110.0000,      39.881
    112.5000,      46.153
    115.0000,      40.573
    117.5000,      38.357
    120.0000,      42.357
    122.5000,      47.669
    125.0000,      45.946
    127.5000,      37.726
    130.0000,      37.041
    132.5000,      41.762
    135.0000,      46.625
    137.5000,      45.040
    140.0000,      43.707
    142.5000,      47.581
    145.0000,      59.176
    147.5000,      68.178
    150.0000,      64.135
    152.5000,      53.306
    155.0000,      41.595
    157.5000,      37.015
    160.0000,      43.892
    162.5000,      65.681
    165.0000,      79.549
    167.5000,      72.339
    170.0000,      65.179
    172.5000,      50.117
    175.0000,      42.568
    177.5000,      46.911
    180.0000,      50.554
    182.5000,      62.339
    185.0000,      93.294
    187.5000,      118.00
    190.0000,      126.69
    192.5000,      120.77
    195.0000,      117.28
    197.5000,      139.05
    200.0000,      166.73
    202.5000,      179.65
    205.0000,      165.08
    207.5000,      141.33
    210.0000,      121.85
    212.5000,      121.41
    215.0000,      125.71
    217.5000,      135.06
    220.0000,      151.59
    222.5000,      164.17
    225.0000,      155.25
    227.5000,      120.01
    230.0000,      88.332
    232.5000,      72.991
    235.0000,      68.182
    237.5000,      73.071
    240.0000,      80.469
    242.5000,      79.315
    245.0000,      77.591
    247.5000,      71.641
    250.0000,      64.899
    252.5000,      58.673
    255.0000,      59.380
    257.5000,      69.454
    260.0000,      77.969
    262.5000,      78.329
    265.0000,      82.923
                   96.770
LAYER 6
100,       7.6900
     17.5000,      23.778
     20.0000,      13.085
     22.5000,      13.971
     25.0000,      19.254
     27.5000,      23.044
     30.0000,      22.857
     32.5000,      20.802
     35.0000,      18.263
     37.5000,      14.836
     40.0000,      11.969
     42.5000,      11.254
     45.0000,      12.921
     47.5000,      17.647
     50.0000,      27.129
     52.5000,      36.838
     55.0000,      35.102
     57.5000,      23.992
     60.0000,      14.572
     62.5000,      9.6183
     65.0000,      7.8134
     67.5000,      8.5786
     70.0000,      10.944
     72.5000,      12.395
     75.0000,      12.251
     77.5000,      12.204
     80.0000,      12.081
     82.5000,      13.869
     85.0000,      17.238
     87.5000,      17.664
     90.0000,      16.501
     92.5000,      16.403
     95.0000,      16.676
     97.5000,      17.214
    100.0000,      17.176
    102.5000,      17.500
    105.0000,      19.973
    107.5000,      23.191
    110.0000,      26.007
    112.5000,      26.977
    115.0000,      23.111
    117.5000,      21.477
    120.0000,      24.476
    122.5000,      30.599
    125.0000,      34.433
    127.5000,      33.133
    130.0000,      33.270
    132.5000,      35.339
    135.0000,      36.135
    137.5000,      33.871
    140.0000,      31.842
    142.5000,      32.835
    145.0000,      37.105
    147.5000,      39.883
    150.0000,      37.206
    152.5000,      31.626
    155.0000,      26.887
    157.5000,      26.766
    160.0000,      34.711
    162.5000,      52.896
    165.0000,      68.784
    167.5000,      69.595
    170.0000,      63.847
    172.5000,      52.671
    175.0000,      46.456
    177.5000,      50.048
    180.0000,      58.400
    182.5000,      75.661
    185.0000,      103.59
    187.5000,      120.53
    190.0000,      117.82
    192.5000,      104.99
    195.0000,      101.24
    197.5000,      117.20
    200.0000,      136.79
    202.5000,      139.81
    205.0000,      122.43
    207.5000,      101.24
    210.0000,      89.585
    212.5000,      93.415
    215.0000,      106.61
    217.5000,      127.29
    220.0000,      154.19
    222.5000,      174.68
    225.0000,      167.40
    227.5000,      129.80
    230.0000,      93.000
    232.5000,      72.122
    235.0000,      64.412
    237.5000,      64.442
    240.0000,      64.608
    242.5000,      60.388
    245.0000,      54.980
    247.5000,      48.070
    250.0000,      41.552
    252.5000,      37.575
    255.0000,      39.101
    257.5000,      47.687
    260.0000,      60.917
    262.5000,      70.776
                   87.669
LAYER 7
96,       9.0169
     22.5000,      15.007
     25.0000,      17.449
     27.5000,      20.786
     30.0000,      21.981
     32.5000,      20.932
     35.0000,      18.707
     37.5000,      15.918
     40.0000,      13.837
     42.5000,      13.798
     45.0000,      16.821
     47.5000,      24.343
     50.0000,      37.856
     52.5000,      51.628
     55.0000,      51.913
     57.5000,      38.183
     60.0000,      23.753
     62.5000,      15.250
     65.0000,      11.776
     67.5000,      11.725
     70.0000,      13.356
     72.5000,      14.495
     75.0000,      14.233
     77.5000,      13.892
     80.0000,      14.178
     82.5000,      16.147
     85.0000,      18.876
     87.5000,      18.894
     90.0000,      16.713
     92.5000,      15.013
     95.0000,      14.299
     97.5000,      14.836
    100.0000,      15.882
    102.5000,      17.464
    105.0000,      19.685
    107.5000,      21.469
    110.0000,      21.729
    112.5000,      20.071
    115.0000,      16.510
    117.5000,      15.042
    120.0000,      17.143
    122.5000,      22.675
    125.0000,      28.848
    127.5000,      32.160
    130.0000,      34.027
    132.5000,      35.108
    135.0000,      34.216
    137.5000,      31.526
    140.0000,      29.127
    142.5000,      28.588
    145.0000,      29.803
    147.5000,      30.527
    150.0000,      29.074
    152.5000,      26.414
    155.0000,      24.751
    157.5000,      26.586
    160.0000,      34.619
    162.5000,      49.724
    165.0000,      64.650
    167.5000,      70.876
    170.0000,      70.776
    172.5000,      66.499
    175.0000,      64.847
    177.5000,      71.130
    180.0000,      83.874
    182.5000,      102.93
    185.0000,      121.60
    187.5000,      122.50
    190.0000,      106.17
    192.5000,      87.659
    195.0000,      80.336
    197.5000,      86.170
    200.0000,      94.150
    202.5000,      92.786
    205.0000,      81.760
    207.5000,      70.110
    210.0000,      65.576
    212.5000,      71.336
    215.0000,      85.753
    217.5000,      107.70
    220.0000,      134.59
    222.5000,      154.96
    225.0000,      152.08
    227.5000,      123.89
    230.0000,      92.869
    232.5000,      73.490
    235.0000,      65.819
    237.5000,      64.169
    240.0000,      61.903
    242.5000,      56.349
    245.0000,      49.611
    247.5000,      42.827
    250.0000,      37.507
    252.5000,      35.277
    255.0000,      38.098
    257.5000,      47.828
                   66.609
LAYER 8
94,      10.3571
     25.0000,      15.366
     27.5000,      17.613
     30.0000,      18.826
     32.5000,      18.553
     35.0000,      17.402
     37.5000,      16.000
     40.0000,      15.293
     42.5000,      16.420
     45.0000,      20.756
     47.5000,      29.982
     50.0000,      45.110
     52.5000,      60.601
     55.0000,      64.040
     57.5000,      52.265
     60.0000,      36.275
     62.5000,      25.078
     65.0000,      19.658
     67.5000,      18.438
     70.0000,      19.130
     72.5000,      19.637
     75.0000,      19.017
     77.5000,      18.439
     80.0000,      18.854
     82.5000,      20.767
     85.0000,      22.916
     87.5000,      22.591
     90.0000,      19.983
     92.5000,      17.655
     95.0000,      16.661
     97.5000,      17.477
    100.0000,      19.402
    102.5000,      21.922
    105.0000,      24.084
    107.5000,      24.638
    110.0000,      22.767
    112.5000,      19.231
    115.0000,      15.257
    117.5000,      13.560
    120.0000,      14.994
    122.5000,      19.759
    125.0000,      26.482
    127.5000,      32.251
    130.0000,      35.850
    132.5000,      37.114
    135.0000,      35.924
    137.5000,      33.330
    140.0000,      30.941
    142.5000,      29.782
    145.0000,      29.834
    147.5000,      29.952
    150.0000,      29.216
    152.5000,      27.967
    155.0000,      27.685
    157.5000,      30.187
    160.0000,      37.277
    162.5000,      48.879
    165.0000,      61.010
    167.5000,      69.416
    170.0000,      74.794
    172.5000,      78.589
    175.0000,      84.206
    177.5000,      95.030
    180.0000,      109.79
    182.5000,      124.05
    185.0000,      128.18
    187.5000,      114.18
    190.0000,      90.571
    192.5000,      70.872
    195.0000,      61.718
    197.5000,      61.463
    200.0000,      63.256
    202.5000,      61.315
    205.0000,      55.755
    207.5000,      50.616
    210.0000,      49.979
    212.5000,      55.848
    215.0000,      68.107
    217.5000,      86.153
    220.0000,      107.58
    222.5000,      124.25
    225.0000,      125.73
    227.5000,      109.87
    230.0000,      89.575
    232.5000,      75.830
    235.0000,      70.580
    237.5000,      69.679
    240.0000,      67.834
    242.5000,      62.915
    245.0000,      56.508
    247.5000,      50.364
    250.0000,      46.070
    252.5000,      45.047
    255.0000,      48.895
                   59.172
LAYER 9
92,      11.7107
     27.5000,      15.434
     30.0000,      16.226
     32.5000,      16.195
     35.0000,      15.814
     37.5000,      15.545
     40.0000,      16.043
     42.5000,      18.186
     45.0000,      23.232
     47.5000,      32.542
     50.0000,      46.533
     52.5000,      60.882
     55.0000,      66.709
     57.5000,      60.050
     60.0000,      47.157
     62.5000,      36.131
     65.0000,      29.715
     67.5000,      27.366
     70.0000,      26.967
     72.5000,      26.721
     75.0000,      25.760
     77.5000,      25.065
     80.0000,      25.512
     82.5000,      27.242
     85.0000,      28.927
     87.5000,      28.496
     90.0000,      25.992
     92.5000,      23.686
     95.0000,      22.883
     97.5000,      24.279
    100.0000,      27.166
    102.5000,      30.518
    105.0000,      32.501
    107.5000,      31.638
    110.0000,      27.589
    112.5000,      22.201
    115.0000,      17.330
    117.5000,      15.087
    120.0000,      15.916
    122.5000,      19.959
    125.0000,      26.367
    127.5000,      32.890
    130.0000,      37.466
    132.5000,      39.268
    135.0000,      38.490
    137.5000,      36.443
    140.0000,      34.458
    142.5000,      33.281
    145.0000,      33.000
    147.5000,      32.993
    150.0000,      32.650
    152.5000,      32.001
    155.0000,      32.053
    157.5000,      34.028
    160.0000,      38.962
    162.5000,      46.466
    165.0000,      54.705
    167.5000,      62.160
    170.0000,      69.466
    172.5000,      77.621
    175.0000,      87.755
    177.5000,      100.34
    180.0000,      112.58
    182.5000,      118.88
    185.0000,      112.89
    187.5000,      94.337
    190.0000,      72.529
    192.5000,      56.108
    195.0000,      47.771
    197.5000,      45.479
    200.0000,      45.149
    202.5000,      43.754
    205.0000,      41.265
    207.5000,      39.426
    210.0000,      40.432
    212.5000,      45.529
    215.0000,      54.899
    217.5000,      68.163
    220.0000,      83.649
    222.5000,      96.408
    225.0000,      100.79
    227.5000,      94.861
    230.0000,      85.024
    232.5000,      78.296
    235.0000,      77.068
    237.5000,      78.738
    240.0000,      79.385
    242.5000,      77.215
    245.0000,      73.138
    247.5000,      68.783
    250.0000,      65.979
    252.5000,      66.058
                   69.567
LAYER 10
90,      13.0778
     30.0000,      14.888
     32.5000,      14.736
     35.0000,      14.671
     37.5000,      15.006
     40.0000,      16.185
     42.5000,      18.773
     45.0000,      23.666
     47.5000,      31.721
     50.0000,      42.937
     52.5000,      54.419
     55.0000,      60.846
     57.5000,      59.087
     60.0000,      51.624
     62.5000,      43.671
     65.0000,      38.155
     67.5000,      35.586
     70.0000,      34.608
     72.5000,      34.023
     75.0000,      33.130
     77.5000,      32.671
     80.0000,      33.313
     82.5000,      35.002
     85.0000,      36.564
     87.5000,      36.470
     90.0000,      34.676
     92.5000,      33.077
     95.0000,      33.019
     97.5000,      35.358
    100.0000,      39.300
    102.5000,      43.291
    105.0000,      44.783
    107.5000,      42.208
    110.0000,      35.835
    112.5000,      28.431
    115.0000,      22.254
    117.5000,      19.127
    120.0000,      19.215
    122.5000,      22.453
    125.0000,      28.049
    127.5000,      34.161
    130.0000,      38.732
    132.5000,      40.764
    135.0000,      40.462
    137.5000,      39.060
    140.0000,      37.630
    142.5000,      36.704
    145.0000,      36.392
    147.5000,      36.310
    150.0000,      35.990
    152.5000,      35.284
    155.0000,      34.848
    157.5000,      35.435
    160.0000,      37.678
    162.5000,      41.340
    165.0000,      45.802
    167.5000,      50.708
    170.0000,      56.605
    172.5000,      64.104
    175.0000,      73.295
    177.5000,      83.215
    180.0000,      90.902
    182.5000,      92.433
    185.0000,      85.132
    187.5000,      70.846
    190.0000,      55.716
    192.5000,      44.444
    195.0000,      38.327
    197.5000,      36.102
    200.0000,      35.468
    202.5000,      34.737
    205.0000,      33.809
    207.5000,      33.462
    210.0000,      34.952
    212.5000,      39.016
    215.0000,      45.832
    217.5000,      55.193
    220.0000,      66.150
    222.5000,      75.960
    225.0000,      81.851
    227.5000,      82.375
    230.0000,      80.527
    232.5000,      80.352
    235.0000,      83.785
    237.5000,      89.129
    240.0000,      93.596
    242.5000,      96.176
    245.0000,      97.058
    247.5000,      96.213
    250.0000,      95.725
                   97.646
LAYER 11
86,      14.4585
     35.0000,      14.117
     37.5000,      14.648
     40.0000,      16.055
     42.5000,      18.461
     45.0000,      22.458
     47.5000,      28.676
     50.0000,      36.864
     52.5000,      45.215
     55.0000,      50.884
     57.5000,      51.990
     60.0000,      49.213
     62.5000,      45.199
     65.0000,      41.959
     67.5000,      40.363
     70.0000,      39.798
     72.5000,      39.697
     75.0000,      39.558
     77.5000,      39.898
     80.0000,      41.172
     82.5000,      43.274
     85.0000,      45.294
     87.5000,      46.144
     90.0000,      45.735
     92.5000,      45.583
     95.0000,      46.900
     97.5000,      50.555
    100.0000,      55.569
    102.5000,      59.909
    105.0000,      60.576
    107.5000,      56.114
    110.0000,      47.397
    112.5000,      37.863
    115.0000,      30.054
    117.5000,      25.683
    120.0000,      24.737
    122.5000,      26.919
    125.0000,      31.316
    127.5000,      36.289
    130.0000,      40.062
    132.5000,      41.769
    135.0000,      41.584
    137.5000,      40.538
    140.0000,      39.444
    142.5000,      38.644
    145.0000,      38.197
    147.5000,      37.815
    150.0000,      37.123
    152.5000,      35.915
    155.0000,      34.626
    157.5000,      33.746
    160.0000,      33.771
    162.5000,      34.694
    165.0000,      36.417
    167.5000,      38.878
    170.0000,      42.382
    172.5000,      47.203
    175.0000,      53.130
    177.5000,      59.197
    180.0000,      63.440
    182.5000,      63.825
    185.0000,      59.352
    187.5000,      51.283
    190.0000,      42.766
    192.5000,      36.226
    195.0000,      32.524
    197.5000,      31.151
    200.0000,      30.873
    202.5000,      30.720
    205.0000,      30.594
    207.5000,      30.866
    210.0000,      32.317
    212.5000,      35.390
    215.0000,      40.253
    217.5000,      46.872
    220.0000,      54.827
    222.5000,      62.677
    225.0000,      69.208
    227.5000,      73.472
    230.0000,      76.964
    232.5000,      82.007
    235.0000,      89.915
    237.5000,      99.254
    240.0000,      107.40
    242.5000,      115.44
    245.0000,      124.30
                   127.22
LAYER 12
84,      15.8531
     37.5000,      14.559
     40.0000,      16.121
     42.5000,      17.786
     45.0000,      20.284
     47.5000,      24.834
     50.0000,      30.586
     52.5000,      36.384
     55.0000,      40.810
     57.5000,      42.949
     60.0000,      42.939
     62.5000,      41.973
     65.0000,      41.116
     67.5000,      41.095
     70.0000,      41.697
     72.5000,      42.775
     75.0000,      43.984
     77.5000,      45.669
     80.0000,      48.114
     82.5000,      51.236
     85.0000,      54.394
     87.5000,      56.845
     90.0000,      58.475
     92.5000,      60.456
     95.0000,      63.733
     97.5000,      69.012
    100.0000,      75.056
    102.5000,      79.486
    105.0000,      79.157
    107.5000,      72.888
    110.0000,      62.032
    112.5000,      50.417
    115.0000,      40.777
    117.5000,      34.828
    120.0000,      32.480
    122.5000,      33.259
    125.0000,      36.110
    127.5000,      39.515
    130.0000,      41.998
    132.5000,      42.906
    135.0000,      42.384
    137.5000,      41.248
    140.0000,      40.082
    142.5000,      39.066
    145.0000,      38.207
    147.5000,      37.270
    150.0000,      35.977
    152.5000,      34.154
    155.0000,      32.134
    157.5000,      30.270
    160.0000,      28.989
    162.5000,      28.395
    165.0000,      28.542
    167.5000,      29.386
    170.0000,      31.044
    172.5000,      33.604
    175.0000,      36.867
    177.5000,      40.241
    180.0000,      42.694
    182.5000,      43.295
    185.0000,      41.598
    187.5000,      38.114
    190.0000,      34.254
    192.5000,      31.212
    195.0000,      29.581
    197.5000,      29.239
    200.0000,      29.532
    202.5000,      29.871
    205.0000,      30.183
    207.5000,      30.667
    210.0000,      31.869
    212.5000,      34.100
    215.0000,      37.565
    217.5000,      42.385
    220.0000,      48.476
    222.5000,      55.106
    225.0000,      61.848
    227.5000,      68.141
    230.0000,      74.891
    232.5000,      83.700
    235.0000,      95.625
    237.5000,      109.32
    240.0000,      118.23
    242.5000,      128.98
                   152.74
LAYER 13
78,      17.2617
     45.0000,      17.301
     47.5000,      21.232
     50.0000,      25.388
     52.5000,      29.376
     55.0000,      32.610
     57.5000,      34.794
     60.0000,      35.994
     62.5000,      36.777
     65.0000,      37.639
     67.5000,      39.067
     70.0000,      40.994
     72.5000,      43.472
     75.0000,      46.258
     77.5000,      49.577
     80.0000,      53.592
     82.5000,      58.253
     85.0000,      63.131
     87.5000,      67.726
     90.0000,      71.902
     92.5000,      76.518
     95.0000,      82.173
     97.5000,      89.275
    100.0000,      96.314
    102.5000,      100.74
    105.0000,      99.522
    107.5000,      91.811
    110.0000,      79.255
    112.5000,      65.808
    115.0000,      54.306
    117.5000,      46.541
    120.0000,      42.448
    122.5000,      41.473
    125.0000,      42.489
    127.5000,      44.078
    130.0000,      45.018
    132.5000,      44.825
    135.0000,      43.613
    137.5000,      42.006
    140.0000,      40.402
    142.5000,      38.872
    145.0000,      37.386
    147.5000,      35.776
    150.0000,      33.862
    152.5000,      31.539
    155.0000,      29.084
    157.5000,      26.755
    160.0000,      24.899
    162.5000,      23.629
    165.0000,      23.019
    167.5000,      22.999
    170.0000,      23.599
    172.5000,      24.842
    175.0000,      26.602
    177.5000,      28.581
    180.0000,      30.276
    182.5000,      31.270
    185.0000,      31.325
    187.5000,      30.579
    190.0000,      29.613
    192.5000,      28.970
    195.0000,      28.992
    197.5000,      29.662
    200.0000,      30.581
    202.5000,      31.351
    205.0000,      31.917
    207.5000,      32.417
    210.0000,      33.300
    212.5000,      34.847
    215.0000,      37.337
    217.5000,      41.014
    220.0000,      45.988
    222.5000,      51.895
    225.0000,      58.667
    227.5000,      65.985
    230.0000,      74.481
    232.5000,      85.805
    235.0000,      101.59
                   124.36
LAYER 14
76,      18.6843
     47.5000,      18.968
     50.0000,      21.819
     52.5000,      24.507
     55.0000,      26.733
     57.5000,      28.587
     60.0000,      30.133
     62.5000,      31.716
     65.0000,      33.563
     67.5000,      35.991
     70.0000,      38.984
     72.5000,      42.682
     75.0000,      46.921
     77.5000,      51.853
     80.0000,      57.566
     82.5000,      64.030
     85.0000,      70.957
     87.5000,      77.999
     90.0000,      84.978
     92.5000,      92.468
     95.0000,      100.69
     97.5000,      109.70
    100.0000,      117.76
    102.5000,      122.31
    105.0000,      120.58
    107.5000,      112.03
    110.0000,      98.395
    112.5000,      83.551
    115.0000,      70.342
    117.5000,      60.674
    120.0000,      54.600
    122.5000,      51.603
    125.0000,      50.579
    127.5000,      50.220
    130.0000,      49.499
    132.5000,      48.043
    135.0000,      45.917
    137.5000,      43.588
    140.0000,      41.315
    142.5000,      39.097
    145.0000,      36.901
    147.5000,      34.623
    150.0000,      32.169
    152.5000,      29.490
    155.0000,      26.815
    157.5000,      24.322
    160.0000,      22.274
    162.5000,      20.754
    165.0000,      19.821
    167.5000,      19.395
    170.0000,      19.477
    172.5000,      20.078
    175.0000,      21.134
    177.5000,      22.510
    180.0000,      23.959
    182.5000,      25.300
    185.0000,      26.401
    187.5000,      27.270
    190.0000,      28.130
    192.5000,      29.180
    195.0000,      30.545
    197.5000,      32.160
    200.0000,      33.700
    202.5000,      34.845
    205.0000,      35.554
    207.5000,      35.960
    210.0000,      36.502
    212.5000,      37.491
    215.0000,      39.296
    217.5000,      42.253
    220.0000,      46.578
    222.5000,      52.070
    225.0000,      58.761
    227.5000,      66.497
    230.0000,      75.384
    232.5000,      87.846
                   105.23
LAYER 15
74,      20.1211
     50.0000,      19.739
     52.5000,      21.573
     55.0000,      22.888
     57.5000,      24.368
     60.0000,      25.864
     62.5000,      27.742
     65.0000,      30.079
     67.5000,      33.073
     70.0000,      36.753
     72.5000,      41.334
     75.0000,      46.725
     77.5000,      53.048
     80.0000,      60.349
     82.5000,      68.611
     85.0000,      77.629
     87.5000,      87.136
     90.0000,      96.899
     92.5000,      107.23
     95.0000,      117.99
     97.5000,      128.91
    100.0000,      138.07
    102.5000,      143.03
    105.0000,      141.35
    107.5000,      132.68
    110.0000,      118.70
    112.5000,      103.03
    115.0000,      88.445
    117.5000,      76.970
    120.0000,      68.843
    122.5000,      63.692
    125.0000,      60.522
    127.5000,      58.164
    130.0000,      55.741
    132.5000,      52.940
    135.0000,      49.771
    137.5000,      46.572
    140.0000,      43.500
    142.5000,      40.516
    145.0000,      37.596
    147.5000,      34.692
    150.0000,      31.769
    152.5000,      28.807
    155.0000,      25.991
    157.5000,      23.435
    160.0000,      21.327
    162.5000,      19.719
    165.0000,      18.654
    167.5000,      18.052
    170.0000,      17.910
    172.5000,      18.244
    175.0000,      19.034
    177.5000,      20.229
    180.0000,      21.707
    182.5000,      23.398
    185.0000,      25.241
    187.5000,      27.213
    190.0000,      29.383
    192.5000,      31.752
    195.0000,      34.268
    197.5000,      36.755
    200.0000,      38.870
    202.5000,      40.313
    205.0000,      41.064
    207.5000,      41.288
    210.0000,      41.459
    212.5000,      41.963
    215.0000,      43.260
    217.5000,      45.755
    220.0000,      49.711
    222.5000,      54.952
    225.0000,      61.367
    227.5000,      69.284
    230.0000,      76.593
                   89.326
LAYER 16
70,      21.5723
     55.0000,      20.480
     57.5000,      21.882
     60.0000,      23.065
     62.5000,      25.073
     65.0000,      27.666
     67.5000,      30.904
     70.0000,      34.910
     72.5000,      40.055
     75.0000,      46.301
     77.5000,      53.739
     80.0000,      62.394
     82.5000,      72.259
     85.0000,      83.182
     87.5000,      94.940
     90.0000,      107.24
     92.5000,      120.16
     95.0000,      133.26
     97.5000,      146.01
    100.0000,      156.40
    102.5000,      162.15
    105.0000,      161.11
    107.5000,      153.04
    110.0000,      139.43
    112.5000,      123.57
    115.0000,      108.08
    117.5000,      95.072
    120.0000,      85.003
    122.5000,      77.721
    125.0000,      72.415
    127.5000,      68.079
    130.0000,      63.962
    132.5000,      59.786
    135.0000,      55.502
    137.5000,      51.350
    140.0000,      47.412
    142.5000,      43.626
    145.0000,      39.982
    147.5000,      36.475
    150.0000,      33.104
    152.5000,      29.859
    155.0000,      26.889
    157.5000,      24.258
    160.0000,      22.099
    162.5000,      20.440
    165.0000,      19.315
    167.5000,      18.645
    170.0000,      18.434
    172.5000,      18.710
    175.0000,      19.482
    177.5000,      20.747
    180.0000,      22.449
    182.5000,      24.576
    185.0000,      27.111
    187.5000,      30.026
    190.0000,      33.309
    192.5000,      36.826
    195.0000,      40.367
    197.5000,      43.633
    200.0000,      46.223
    202.5000,      47.842
    205.0000,      48.503
    207.5000,      48.424
    210.0000,      48.147
    212.5000,      48.152
    215.0000,      49.019
    217.5000,      51.187
    220.0000,      54.944
    222.5000,      60.040
    225.0000,      65.460
                   75.099
LAYER 17
66,      23.0381
     60.0000,      21.246
     62.5000,      23.655
     65.0000,      26.508
     67.5000,      29.688
     70.0000,      33.612
     72.5000,      39.122
     75.0000,      46.044
     77.5000,      54.382
     80.0000,      64.137
     82.5000,      75.326
     85.0000,      87.840
     87.5000,      101.49
     90.0000,      115.93
     92.5000,      131.07
     95.0000,      146.23
     97.5000,      160.68
    100.0000,      172.40
    102.5000,      179.27
    105.0000,      179.39
    107.5000,      172.54
    110.0000,      159.95
    112.5000,      144.52
    115.0000,      128.66
    117.5000,      114.52
    120.0000,      102.78
    122.5000,      93.548
    125.0000,      86.236
    127.5000,      80.021
    130.0000,      74.272
    132.5000,      68.735
    135.0000,      63.315
    137.5000,      58.176
    140.0000,      53.342
    142.5000,      48.739
    145.0000,      44.370
    147.5000,      40.258
    150.0000,      36.422
    152.5000,      32.857
    155.0000,      29.681
    157.5000,      26.922
    160.0000,      24.679
    162.5000,      22.964
    165.0000,      21.805
    167.5000,      21.129
    170.0000,      20.951
    172.5000,      21.312
    175.0000,      22.241
    177.5000,      23.772
    180.0000,      25.881
    182.5000,      28.589
    185.0000,      31.897
    187.5000,      35.767
    190.0000,      40.115
    192.5000,      44.689
    195.0000,      49.137
    197.5000,      53.036
    200.0000,      55.931
    202.5000,      57.541
    205.0000,      57.919
    207.5000,      57.343
    210.0000,      56.420
    212.5000,      55.759
    215.0000,      56.179
    217.5000,      58.035
    220.0000,      61.725
                   67.363
LAYER 18
64,      24.5184
     62.5000,      23.630
     65.0000,      26.946
     67.5000,      29.462
     70.0000,      32.516
     72.5000,      38.535
     75.0000,      46.171
     77.5000,      55.298
     80.0000,      65.934
     82.5000,      78.148
     85.0000,      91.895
     87.5000,      107.02
     90.0000,      123.17
     92.5000,      140.11
     95.0000,      157.01
     97.5000,      173.00
    100.0000,      186.10
    102.5000,      194.34
    105.0000,      195.99
    107.5000,      190.79
    110.0000,      179.71
    112.5000,      165.24
    115.0000,      149.53
    117.5000,      134.74
    120.0000,      121.72
    122.5000,      110.84
    125.0000,      101.76
    127.5000,      93.850
    130.0000,      86.596
    132.5000,      79.771
    135.0000,      73.251
    137.5000,      67.141
    140.0000,      61.425
    142.5000,      56.019
    145.0000,      50.934
    147.5000,      46.217
    150.0000,      41.896
    152.5000,      37.970
    155.0000,      34.536
    157.5000,      31.602
    160.0000,      29.244
    162.5000,      27.466
    165.0000,      26.300
    167.5000,      25.679
    170.0000,      25.630
    172.5000,      26.209
    175.0000,      27.465
    177.5000,      29.451
    180.0000,      32.161
    182.5000,      35.624
    185.0000,      39.836
    187.5000,      44.722
    190.0000,      50.119
    192.5000,      55.649
    195.0000,      60.833
    197.5000,      65.148
    200.0000,      68.109
    202.5000,      69.465
    205.0000,      69.309
    207.5000,      67.936
    210.0000,      65.956
    212.5000,      64.087
    215.0000,      64.009
    217.5000,      65.304
                   68.533
LAYER 19
58,      26.0136
     70.0000,      30.232
     72.5000,      38.298
     75.0000,      46.903
     77.5000,      56.753
     80.0000,      68.054
     82.5000,      80.991
     85.0000,      95.610
     87.5000,      111.82
     90.0000,      129.25
     92.5000,      147.60
     95.0000,      165.93
     97.5000,      183.30
    100.0000,      197.77
    102.5000,      207.49
    105.0000,      210.86
    107.5000,      207.55
    110.0000,      198.26
    112.5000,      185.11
    115.0000,      170.00
    117.5000,      155.02
    120.0000,      141.17
    122.5000,      129.02
    125.0000,      118.50
    127.5000,      109.15
    130.0000,      100.59
    132.5000,      92.615
    135.0000,      85.098
    137.5000,      78.099
    140.0000,      71.570
    142.5000,      65.421
    145.0000,      59.669
    147.5000,      54.376
    150.0000,      49.580
    152.5000,      45.282
    155.0000,      41.572
    157.5000,      38.444
    160.0000,      35.968
    162.5000,      34.148
    165.0000,      33.026
    167.5000,      32.540
    170.0000,      32.734
    172.5000,      33.681
    175.0000,      35.442
    177.5000,      38.080
    180.0000,      41.585
    182.5000,      45.971
    185.0000,      51.198
    187.5000,      57.128
    190.0000,      63.500
    192.5000,      69.815
    195.0000,      75.489
    197.5000,      79.946
    200.0000,      82.709
    202.5000,      83.576
    205.0000,      82.648
    207.5000,      80.126
    210.0000,      76.414
                   71.604
LAYER 20
56,      27.5238
     72.5000,      40.037
     75.0000,      48.723
     77.5000,      59.015
     80.0000,      70.683
     82.5000,      84.007
     85.0000,      99.151
     87.5000,      116.08
     90.0000,      134.45
     92.5000,      153.88
     95.0000,      173.40
     97.5000,      191.98
    100.0000,      207.76
    102.5000,      218.96
    105.0000,      224.06
    107.5000,      222.66
    110.0000,      215.24
    112.5000,      203.58
    115.0000,      189.35
    117.5000,      174.55
    120.0000,      160.26
    122.5000,      147.25
    125.0000,      135.64
    127.5000,      125.16
    130.0000,      115.54
    132.5000,      106.63
    135.0000,      98.286
    137.5000,      90.543
    140.0000,      83.334
    142.5000,      76.562
    145.0000,      70.247
    147.5000,      64.460
    150.0000,      59.251
    152.5000,      54.624
    155.0000,      50.669
    157.5000,      47.378
    160.0000,      44.823
    162.5000,      43.018
    165.0000,      42.018
    167.5000,      41.774
    170.0000,      42.346
    172.5000,      43.820
    175.0000,      46.264
    177.5000,      49.735
    180.0000,      54.195
    182.5000,      59.617
    185.0000,      65.897
    187.5000,      72.808
    190.0000,      79.986
    192.5000,      86.827
    195.0000,      92.693
    197.5000,      97.018
    200.0000,      99.398
    202.5000,      99.709
    205.0000,      98.016
    207.5000,      94.232
                   88.788
LAYER 21
54,      29.0490
     75.0000,      51.153
     77.5000,      62.192
     80.0000,      73.848
     82.5000,      87.180
     85.0000,      102.53
     87.5000,      119.91
     90.0000,      138.96
     92.5000,      159.24
     95.0000,      179.75
     97.5000,      199.43
    100.0000,      216.43
    102.5000,      229.02
    105.0000,      235.74
    107.5000,      236.09
    110.0000,      230.38
    112.5000,      220.14
    115.0000,      206.85
    117.5000,      192.41
    120.0000,      177.97
    122.5000,      164.43
    125.0000,      152.08
    127.5000,      140.79
    130.0000,      130.39
    132.5000,      120.78
    135.0000,      111.81
    137.5000,      103.52
    140.0000,      95.804
    142.5000,      88.575
    145.0000,      81.846
    147.5000,      75.699
    150.0000,      70.189
    152.5000,      65.328
    155.0000,      61.208
    157.5000,      57.829
    160.0000,      55.272
    162.5000,      53.562
    165.0000,      52.780
    167.5000,      52.887
    170.0000,      53.960
    172.5000,      56.097
    175.0000,      59.362
    177.5000,      63.787
    180.0000,      69.285
    182.5000,      75.759
    185.0000,      83.024
    187.5000,      90.752
    190.0000,      98.487
    192.5000,      105.56
    195.0000,      111.33
    197.5000,      115.35
    200.0000,      117.36
    202.5000,      117.45
    205.0000,      115.67
                   110.66
LAYER 22
54,      30.5895
     75.0000,      59.645
     77.5000,      67.076
     80.0000,      77.382
     82.5000,      90.242
     85.0000,      105.58
     87.5000,      123.26
     90.0000,      142.85
     92.5000,      163.88
     95.0000,      185.29
     97.5000,      206.00
    100.0000,      224.15
    102.5000,      238.02
    105.0000,      246.12
    107.5000,      247.89
    110.0000,      243.52
    112.5000,      234.38
    115.0000,      221.82
    117.5000,      207.70
    120.0000,      193.20
    122.5000,      179.33
    125.0000,      166.49
    127.5000,      154.66
    130.0000,      143.73
    132.5000,      133.64
    135.0000,      124.26
    137.5000,      115.60
    140.0000,      107.57
    142.5000,      100.06
    145.0000,      93.073
    147.5000,      86.707
    150.0000,      81.023
    152.5000,      76.037
    155.0000,      71.851
    157.5000,      68.466
    160.0000,      65.980
    162.5000,      64.435
    165.0000,      63.938
    167.5000,      64.456
    170.0000,      66.086
    172.5000,      68.937
    175.0000,      73.062
    177.5000,      78.457
    180.0000,      84.959
    182.5000,      92.394
    185.0000,      100.49
    187.5000,      108.83
    190.0000,      116.88
    192.5000,      123.95
    195.0000,      129.45
    197.5000,      133.11
    200.0000,      134.98
    202.5000,      135.74
    205.0000,      136.74
                   140.16
LAYER 23
54, 
     75.0000,      64.116
     77.5000,      70.293
     80.0000,      79.881
     82.5000,      92.504
     85.0000,      107.95
     87.5000,      125.99
     90.0000,      146.15
     92.5000,      167.94
     95.0000,      190.25
     97.5000,      212.03
    100.0000,      231.33
    102.5000,      246.36
    105.0000,      255.55
    107.5000,      258.29
    110.0000,      254.66
    112.5000,      246.04
    115.0000,      233.69
    117.5000,      219.58
    120.0000,      204.86
    122.5000,      190.67
    125.0000,      177.48
    127.5000,      165.29
    130.0000,      154.02
    132.5000,      143.62
    135.0000,      133.97
    137.5000,      125.10
    140.0000,      116.90
    142.5000,      109.22
    145.0000,      102.07
    147.5000,      95.577
    150.0000,      89.804
    152.5000,      84.753
    155.0000,      80.555
    157.5000,      77.192
    160.0000,      74.790
    162.5000,      73.398
    165.0000,      73.169
    167.5000,      74.046
    170.0000,      76.153
    172.5000,      79.623
    175.0000,      84.498
    177.5000,      90.742
    180.0000,      98.100
    182.5000,      106.33
    185.0000,      115.10
    187.5000,      123.89
    190.0000,      132.17
    192.5000,      139.16
    195.0000,      144.37
    197.5000,      147.64
    200.0000,      149.32
    202.5000,      150.63
    205.0000,      154.19
                   165.05
CALCULATED APPARENT RESISTIVITY
      7.5000,       5.0000,   1.00000,      28.653
     12.5000,       5.0000,   1.00000,      22.672
     17.5000,       5.0000,   1.00000,      15.695
     22.5000,       5.0000,   1.00000,      13.410
     27.5000,       5.0000,   1.00000,      10.371
     32.5000,       5.0000,   1.00000,      8.5541
     37.5000,       5.0000,   1.00000,      9.2224
     42.5000,       5.0000,   1.00000,      9.8682
     47.5000,       5.0000,   1.00000,      10.868
     52.5000,       5.0000,   1.00000,      11.208
     57.5000,       5.0000,   1.00000,      14.281
     62.5000,       5.0000,   1.00000,      20.151
     67.5000,       5.0000,   1.00000,      29.202
     72.5000,       5.0000,   1.00000,      37.123
     77.5000,       5.0000,   1.00000,      41.770
     82.5000,       5.0000,   1.00000,      44.639
     87.5000,       5.0000,   1.00000,      57.566
     92.5000,       5.0000,   1.00000,      70.949
     97.5000,       5.0000,   1.00000,      66.768
    102.5000,       5.0000,   1.00000,      61.754
    107.5000,       5.0000,   1.00000,      69.058
    112.5000,       5.0000,   1.00000,      74.789
    117.5000,       5.0000,   1.00000,      87.842
    122.5000,       5.0000,   1.00000,      91.484
    127.5000,       5.0000,   1.00000,      80.843
    132.5000,       5.0000,   1.00000,      74.684
    137.5000,       5.0000,   1.00000,      74.098
    142.5000,       5.0000,   1.00000,      78.188
    147.5000,       5.0000,   1.00000,      105.81
    152.5000,       5.0000,   1.00000,      104.43
    157.5000,       5.0000,   1.00000,      112.72
    162.5000,       5.0000,   1.00000,      112.39
    167.5000,       5.0000,   1.00000,      111.97
    172.5000,       5.0000,   1.00000,      93.717
    177.5000,       5.0000,   1.00000,      90.554
    182.5000,       5.0000,   1.00000,      97.603
    187.5000,       5.0000,   1.00000,      117.66
    192.5000,       5.0000,   1.00000,      119.69
    197.5000,       5.0000,   1.00000,      123.38
    202.5000,       5.0000,   1.00000,      136.63
    207.5000,       5.0000,   1.00000,      143.29
    212.5000,       5.0000,   1.00000,      137.15
    217.5000,       5.0000,   1.00000,      114.25
    222.5000,       5.0000,   1.00000,      112.86
    227.5000,       5.0000,   1.00000,      92.119
    232.5000,       5.0000,   1.00000,      92.002
    237.5000,       5.0000,   1.00000,      100.01
    242.5000,       5.0000,   1.00000,      111.33
    247.5000,       5.0000,   1.00000,      97.501
    252.5000,       5.0000,   1.00000,      109.39
    257.5000,       5.0000,   1.00000,      102.94
    262.5000,       5.0000,   1.00000,      100.74
    267.5000,       5.0000,   1.00000,      84.046
    272.5000,       5.0000,   1.00000,      89.767
     10.0000,       5.0000,   2.00000,      27.315
     15.0000,       5.0000,   2.00000,      20.507
     20.0000,       5.0000,   2.00000,      13.424
     25.0000,       5.0000,   2.00000,      11.982
     30.0000,       5.0000,   2.00000,      12.472
     35.0000,       5.0000,   2.00000,      10.130
     40.0000,       5.0000,   2.00000,      9.7094
     45.0000,       5.0000,   2.00000,      10.875
     50.0000,       5.0000,   2.00000,      12.862
     55.0000,       5.0000,   2.00000,      15.589
     60.0000,       5.0000,   2.00000,      16.340
     65.0000,       5.0000,   2.00000,      18.707
     70.0000,       5.0000,   2.00000,      22.835
     75.0000,       5.0000,   2.00000,      27.131
     80.0000,       5.0000,   2.00000,      28.725
     85.0000,       5.0000,   2.00000,      31.926
     90.0000,       5.0000,   2.00000,      43.931
     95.0000,       5.0000,   2.00000,      42.372
    100.0000,       5.0000,   2.00000,      43.742
    105.0000,       5.0000,   2.00000,      56.110
    110.0000,       5.0000,   2.00000,      58.344
    115.0000,       5.0000,   2.00000,      52.198
    120.0000,       5.0000,   2.00000,      53.139
    125.0000,       5.0000,   2.00000,      58.715
    130.0000,       5.0000,   2.00000,      60.436
    135.0000,       5.0000,   2.00000,      60.691
    140.0000,       5.0000,   2.00000,      65.432
    145.0000,       5.0000,   2.00000,      72.466
    150.0000,       5.0000,   2.00000,      70.773
    155.0000,       5.0000,   2.00000,      68.605
    160.0000,       5.0000,   2.00000,      75.571
    165.0000,       5.0000,   2.00000,      84.618
    170.0000,       5.0000,   2.00000,      82.890
    175.0000,       5.0000,   2.00000,      79.278
    180.0000,       5.0000,   2.00000,      94.150
    185.0000,       5.0000,   2.00000,      101.10
    190.0000,       5.0000,   2.00000,      113.33
    195.0000,       5.0000,   2.00000,      123.02
    200.0000,       5.0000,   2.00000,      122.57
    205.0000,       5.0000,   2.00000,      115.93
    210.0000,       5.0000,   2.00000,      119.23
    215.0000,       5.0000,   2.00000,      115.61
    220.0000,       5.0000,   2.00000,      122.16
    225.0000,       5.0000,   2.00000,      117.16
    230.0000,       5.0000,   2.00000,      92.694
    235.0000,       5.0000,   2.00000,      78.306
    240.0000,       5.0000,   2.00000,      84.957
    245.0000,       5.0000,   2.00000,      96.116
    250.0000,       5.0000,   2.00000,      95.252
    255.0000,       5.0000,   2.00000,      83.732
    260.0000,       5.0000,   2.00000,      85.201
    265.0000,       5.0000,   2.00000,      95.325
    270.0000,       5.0000,   2.00000,      85.984
     15.0000,      10.0000,   1.00000,      19.967
     20.0000,      10.0000,   1.00000,      14.243
     25.0000,      10.0000,   1.00000,      12.437
     30.0000,      10.0000,   1.00000,      13.122
     35.0000,      10.0000,   1.00000,      11.477
     40.0000,      10.0000,   1.00000,      10.492
     45.0000,      10.0000,   1.00000,      11.428
     50.0000,      10.0000,   1.00000,      13.934
     55.0000,      10.0000,   1.00000,      16.800
     60.0000,      10.0000,   1.00000,      17.597
     65.0000,      10.0000,   1.00000,      18.409
     70.0000,      10.0000,   1.00000,      20.638
     75.0000,      10.0000,   1.00000,      24.148
     80.0000,      10.0000,   1.00000,      26.589
     85.0000,      10.0000,   1.00000,      29.804
     90.0000,      10.0000,   1.00000,      36.479
     95.0000,      10.0000,   1.00000,      36.503
    100.0000,      10.0000,   1.00000,      40.216
    105.0000,      10.0000,   1.00000,      50.161
    110.0000,      10.0000,   1.00000,      51.251
    115.0000,      10.0000,   1.00000,      44.658
    120.0000,      10.0000,   1.00000,      44.129
    125.0000,      10.0000,   1.00000,      49.801
    130.0000,      10.0000,   1.00000,      54.323
    135.0000,      10.0000,   1.00000,      56.569
    140.0000,      10.0000,   1.00000,      60.271
    145.0000,      10.0000,   1.00000,      61.610
    150.0000,      10.0000,   1.00000,      59.000
    155.0000,      10.0000,   1.00000,      58.986
    160.0000,      10.0000,   1.00000,      64.061
    165.0000,      10.0000,   1.00000,      70.990
    170.0000,      10.0000,   1.00000,      75.178
    175.0000,      10.0000,   1.00000,      81.254
    180.0000,      10.0000,   1.00000,      91.765
    185.0000,      10.0000,   1.00000,      95.471
    190.0000,      10.0000,   1.00000,      104.74
    195.0000,      10.0000,   1.00000,      113.72
    200.0000,      10.0000,   1.00000,      109.36
    205.0000,      10.0000,   1.00000,      101.82
    210.0000,      10.0000,   1.00000,      104.22
    215.0000,      10.0000,   1.00000,      108.38
    220.0000,      10.0000,   1.00000,      116.45
    225.0000,      10.0000,   1.00000,      114.95
    230.0000,      10.0000,   1.00000,      95.137
    235.0000,      10.0000,   1.00000,      77.151
    240.0000,      10.0000,   1.00000,      78.452
    245.0000,      10.0000,   1.00000,      91.345
    250.0000,      10.0000,   1.00000,      91.271
    255.0000,      10.0000,   1.00000,      79.041
    260.0000,      10.0000,   1.00000,      79.993
    265.0000,      10.0000,   1.00000,      90.607
     12.5000,       5.0000,   3.00000,      22.100
     17.5000,       5.0000,   3.00000,      17.473
     22.5000,       5.0000,   3.00000,      12.258
     27.5000,       5.0000,   3.00000,      13.286
     32.5000,       5.0000,   3.00000,      14.007
     37.5000,       5.0000,   3.00000,      10.781
     42.5000,       5.0000,   3.00000,      11.169
     47.5000,       5.0000,   3.00000,      12.571
     52.5000,       5.0000,   3.00000,      17.100
     57.5000,       5.0000,   3.00000,      18.345
     62.5000,       5.0000,   3.00000,      18.398
     67.5000,       5.0000,   3.00000,      17.198
     72.5000,       5.0000,   3.00000,      19.796
     77.5000,       5.0000,   3.00000,      23.000
     82.5000,       5.0000,   3.00000,      25.891
     87.5000,       5.0000,   3.00000,      29.177
     92.5000,       5.0000,   3.00000,      30.557
     97.5000,       5.0000,   3.00000,      31.420
    102.5000,       5.0000,   3.00000,      42.288
    107.5000,       5.0000,   3.00000,      47.932
    112.5000,       5.0000,   3.00000,      41.853
    117.5000,       5.0000,   3.00000,      34.195
    122.5000,       5.0000,   3.00000,      38.192
    127.5000,       5.0000,   3.00000,      46.524
    132.5000,       5.0000,   3.00000,      52.167
    137.5000,       5.0000,   3.00000,      53.835
    142.5000,       5.0000,   3.00000,      58.662
    147.5000,       5.0000,   3.00000,      47.258
    152.5000,       5.0000,   3.00000,      50.749
    157.5000,       5.0000,   3.00000,      51.391
    162.5000,       5.0000,   3.00000,      58.358
    167.5000,       5.0000,   3.00000,      62.270
    172.5000,       5.0000,   3.00000,      77.181
    177.5000,       5.0000,   3.00000,      88.111
    182.5000,       5.0000,   3.00000,      93.121
    187.5000,       5.0000,   3.00000,      90.985
    192.5000,       5.0000,   3.00000,      107.42
    197.5000,       5.0000,   3.00000,      108.44
    202.5000,       5.0000,   3.00000,      92.008
    207.5000,       5.0000,   3.00000,      90.742
    212.5000,       5.0000,   3.00000,      95.564
    217.5000,       5.0000,   3.00000,      112.15
    222.5000,       5.0000,   3.00000,      114.41
    227.5000,       5.0000,   3.00000,      113.78
    232.5000,       5.0000,   3.00000,      81.495
    237.5000,       5.0000,   3.00000,      70.785
    242.5000,       5.0000,   3.00000,      75.130
    247.5000,       5.0000,   3.00000,      98.676
    252.5000,       5.0000,   3.00000,      76.264
    257.5000,       5.0000,   3.00000,      72.618
    262.5000,       5.0000,   3.00000,      78.831
    267.5000,       5.0000,   3.00000,      96.208
     15.0000,       5.0000,   4.00000,      17.990
     20.0000,       5.0000,   4.00000,      15.844
     25.0000,       5.0000,   4.00000,      13.375
     30.0000,       5.0000,   4.00000,      14.271
     35.0000,       5.0000,   4.00000,      14.543
     40.0000,       5.0000,   4.00000,      12.470
     45.0000,       5.0000,   4.00000,      12.422
     50.0000,       5.0000,   4.00000,      15.689
     55.0000,       5.0000,   4.00000,      19.165
     60.0000,       5.0000,   4.00000,      20.780
     65.0000,       5.0000,   4.00000,      19.366
     70.0000,       5.0000,   4.00000,      18.210
     75.0000,       5.0000,   4.00000,      20.238
     80.0000,       5.0000,   4.00000,      24.480
     85.0000,       5.0000,   4.00000,      28.275
     90.0000,       5.0000,   4.00000,      25.663
     95.0000,       5.0000,   4.00000,      29.218
    100.0000,       5.0000,   4.00000,      36.036
    105.0000,       5.0000,   4.00000,      40.622
    110.0000,       5.0000,   4.00000,      41.223
    115.0000,       5.0000,   4.00000,      33.500
    120.0000,       5.0000,   4.00000,      30.818
    125.0000,       5.0000,   4.00000,      35.006
    130.0000,       5.0000,   4.00000,      43.672
    135.0000,       5.0000,   4.00000,      50.237
    140.0000,       5.0000,   4.00000,      50.559
    145.0000,       5.0000,   4.00000,      41.926
    150.0000,       5.0000,   4.00000,      40.120
    155.0000,       5.0000,   4.00000,      42.559
    160.0000,       5.0000,   4.00000,      43.255
    165.0000,       5.0000,   4.00000,      45.553
    170.0000,       5.0000,   4.00000,      58.433
    175.0000,       5.0000,   4.00000,      85.566
    180.0000,       5.0000,   4.00000,      84.434
    185.0000,       5.0000,   4.00000,      80.987
    190.0000,       5.0000,   4.00000,      83.950
    195.0000,       5.0000,   4.00000,      90.439
    200.0000,       5.0000,   4.00000,      79.872
    205.0000,       5.0000,   4.00000,      73.084
    210.0000,       5.0000,   4.00000,      73.434
    215.0000,       5.0000,   4.00000,      90.342
    220.0000,       5.0000,   4.00000,      100.57
    225.0000,       5.0000,   4.00000,      107.33
    230.0000,       5.0000,   4.00000,      97.356
    235.0000,       5.0000,   4.00000,      75.416
    240.0000,       5.0000,   4.00000,      67.907
    245.0000,       5.0000,   4.00000,      85.253
    250.0000,       5.0000,   4.00000,      86.565
    255.0000,       5.0000,   4.00000,      73.985
    260.0000,       5.0000,   4.00000,      71.025
    265.0000,       5.0000,   4.00000,      79.365
     22.5000,      15.0000,   1.00000,      14.719
     27.5000,      15.0000,   1.00000,      14.625
     32.5000,      15.0000,   1.00000,      14.778
     37.5000,      15.0000,   1.00000,      13.559
     42.5000,      15.0000,   1.00000,      13.415
     47.5000,      15.0000,   1.00000,      14.165
     52.5000,      15.0000,   1.00000,      17.330
     57.5000,      15.0000,   1.00000,      19.375
     62.5000,      15.0000,   1.00000,      20.299
     67.5000,      15.0000,   1.00000,      19.744
     72.5000,      15.0000,   1.00000,      20.849
     77.5000,      15.0000,   1.00000,      23.461
     82.5000,      15.0000,   1.00000,      26.388
     87.5000,      15.0000,   1.00000,      28.237
     92.5000,      15.0000,   1.00000,      30.260
     97.5000,      15.0000,   1.00000,      33.606
    102.5000,      15.0000,   1.00000,      40.107
    107.5000,      15.0000,   1.00000,      42.695
    112.5000,      15.0000,   1.00000,      39.838
    117.5000,      15.0000,   1.00000,      35.084
    122.5000,      15.0000,   1.00000,      35.670
    127.5000,      15.0000,   1.00000,      40.930
    132.5000,      15.0000,   1.00000,      47.087
    137.5000,      15.0000,   1.00000,      48.734
    142.5000,      15.0000,   1.00000,      48.582
    147.5000,      15.0000,   1.00000,      42.221
    152.5000,      15.0000,   1.00000,      42.728
    157.5000,      15.0000,   1.00000,      42.487
    162.5000,      15.0000,   1.00000,      46.119
    167.5000,      15.0000,   1.00000,      52.878
    172.5000,      15.0000,   1.00000,      68.178
    177.5000,      15.0000,   1.00000,      78.807
    182.5000,      15.0000,   1.00000,      81.645
    187.5000,      15.0000,   1.00000,      79.800
    192.5000,      15.0000,   1.00000,      84.901
    197.5000,      15.0000,   1.00000,      83.993
    202.5000,      15.0000,   1.00000,      76.196
    207.5000,      15.0000,   1.00000,      75.208
    212.5000,      15.0000,   1.00000,      80.714
    217.5000,      15.0000,   1.00000,      94.029
    222.5000,      15.0000,   1.00000,      99.771
    227.5000,      15.0000,   1.00000,      99.643
    232.5000,      15.0000,   1.00000,      83.742
    237.5000,      15.0000,   1.00000,      76.839
    242.5000,      15.0000,   1.00000,      77.620
    247.5000,      15.0000,   1.00000,      88.258
    252.5000,      15.0000,   1.00000,      80.160
    257.5000,      15.0000,   1.00000,      76.584
     20.0000,      10.0000,   2.00000,      16.349
     25.0000,      10.0000,   2.00000,      15.208
     30.0000,      10.0000,   2.00000,      14.570
     35.0000,      10.0000,   2.00000,      15.338
     40.0000,      10.0000,   2.00000,      14.326
     45.0000,      10.0000,   2.00000,      13.700
     50.0000,      10.0000,   2.00000,      15.823
     55.0000,      10.0000,   2.00000,      18.978
     60.0000,      10.0000,   2.00000,      21.065
     65.0000,      10.0000,   2.00000,      21.045
     70.0000,      10.0000,   2.00000,      20.356
     75.0000,      10.0000,   2.00000,      21.351
     80.0000,      10.0000,   2.00000,      25.465
     85.0000,      10.0000,   2.00000,      28.088
     90.0000,      10.0000,   2.00000,      27.225
     95.0000,      10.0000,   2.00000,      31.665
    100.0000,      10.0000,   2.00000,      37.546
    105.0000,      10.0000,   2.00000,      40.090
    110.0000,      10.0000,   2.00000,      40.538
    115.0000,      10.0000,   2.00000,      36.713
    120.0000,      10.0000,   2.00000,      33.016
    125.0000,      10.0000,   2.00000,      34.749
    130.0000,      10.0000,   2.00000,      41.828
    135.0000,      10.0000,   2.00000,      48.148
    140.0000,      10.0000,   2.00000,      46.389
    145.0000,      10.0000,   2.00000,      40.935
    150.0000,      10.0000,   2.00000,      39.337
    155.0000,      10.0000,   2.00000,      38.879
    160.0000,      10.0000,   2.00000,      38.955
    165.0000,      10.0000,   2.00000,      42.207
    170.0000,      10.0000,   2.00000,      55.160
    175.0000,      10.0000,   2.00000,      74.955
    180.0000,      10.0000,   2.00000,      78.087
    185.0000,      10.0000,   2.00000,      75.595
    190.0000,      10.0000,   2.00000,      75.782
    195.0000,      10.0000,   2.00000,      75.782
    200.0000,      10.0000,   2.00000,      71.878
    205.0000,      10.0000,   2.00000,      67.696
    210.0000,      10.0000,   2.00000,      68.430
    215.0000,      10.0000,   2.00000,      80.603
    220.0000,      10.0000,   2.00000,      92.565
    225.0000,      10.0000,   2.00000,      96.879
    230.0000,      10.0000,   2.00000,      91.378
    235.0000,      10.0000,   2.00000,      79.497
    240.0000,      10.0000,   2.00000,      75.679
    245.0000,      10.0000,   2.00000,      81.963
    250.0000,      10.0000,   2.00000,      84.673
    255.0000,      10.0000,   2.00000,      80.286
    260.0000,      10.0000,   2.00000,      73.968
     30.0000,      20.0000,   1.00000,      16.897
     35.0000,      20.0000,   1.00000,      17.113
     40.0000,      20.0000,   1.00000,      16.226
     45.0000,      20.0000,   1.00000,      16.009
     50.0000,      20.0000,   1.00000,      17.046
     55.0000,      20.0000,   1.00000,      18.836
     60.0000,      20.0000,   1.00000,      21.012
     65.0000,      20.0000,   1.00000,      22.484
     70.0000,      20.0000,   1.00000,      23.557
     75.0000,      20.0000,   1.00000,      24.729
     80.0000,      20.0000,   1.00000,      26.917
     85.0000,      20.0000,   1.00000,      29.525
     90.0000,      20.0000,   1.00000,      30.965
     95.0000,      20.0000,   1.00000,      35.326
    100.0000,      20.0000,   1.00000,      39.630
    105.0000,      20.0000,   1.00000,      42.074
    110.0000,      20.0000,   1.00000,      43.352
    115.0000,      20.0000,   1.00000,      41.231
    120.0000,      20.0000,   1.00000,      39.494
    125.0000,      20.0000,   1.00000,      39.663
    130.0000,      20.0000,   1.00000,      41.688
    135.0000,      20.0000,   1.00000,      44.675
    140.0000,      20.0000,   1.00000,      44.424
    145.0000,      20.0000,   1.00000,      40.906
    150.0000,      20.0000,   1.00000,      38.900
    155.0000,      20.0000,   1.00000,      37.705
    160.0000,      20.0000,   1.00000,      38.132
    165.0000,      20.0000,   1.00000,      41.082
    170.0000,      20.0000,   1.00000,      49.551
    175.0000,      20.0000,   1.00000,      62.740
    180.0000,      20.0000,   1.00000,      66.328
    185.0000,      20.0000,   1.00000,      66.337
    190.0000,      20.0000,   1.00000,      66.710
    195.0000,      20.0000,   1.00000,      66.381
    200.0000,      20.0000,   1.00000,      64.316
    205.0000,      20.0000,   1.00000,      63.780
    210.0000,      20.0000,   1.00000,      66.499
    215.0000,      20.0000,   1.00000,      74.337
    220.0000,      20.0000,   1.00000,      80.718
    225.0000,      20.0000,   1.00000,      85.130
    230.0000,      20.0000,   1.00000,      86.466
    235.0000,      20.0000,   1.00000,      82.893
    240.0000,      20.0000,   1.00000,      81.731
    245.0000,      20.0000,   1.00000,      85.697
    250.0000,      20.0000,   1.00000,      85.739
     25.0000,      10.0000,   3.00000,      19.233
     30.0000,      10.0000,   3.00000,      18.175
     35.0000,      10.0000,   3.00000,      17.218
     40.0000,      10.0000,   3.00000,      18.314
     45.0000,      10.0000,   3.00000,      17.840
     50.0000,      10.0000,   3.00000,      16.683
     55.0000,      10.0000,   3.00000,      17.823
     60.0000,      10.0000,   3.00000,      20.872
     65.0000,      10.0000,   3.00000,      24.416
     70.0000,      10.0000,   3.00000,      26.451
     75.0000,      10.0000,   3.00000,      27.090
     80.0000,      10.0000,   3.00000,      27.373
     85.0000,      10.0000,   3.00000,      28.722
     90.0000,      10.0000,   3.00000,      33.843
     95.0000,      10.0000,   3.00000,      38.569
    100.0000,      10.0000,   3.00000,      41.903
    105.0000,      10.0000,   3.00000,      43.281
    110.0000,      10.0000,   3.00000,      44.200
    115.0000,      10.0000,   3.00000,      46.532
    120.0000,      10.0000,   3.00000,      43.802
    125.0000,      10.0000,   3.00000,      40.143
    130.0000,      10.0000,   3.00000,      40.942
    135.0000,      10.0000,   3.00000,      41.963
    140.0000,      10.0000,   3.00000,      41.847
    145.0000,      10.0000,   3.00000,      42.291
    150.0000,      10.0000,   3.00000,      38.715
    155.0000,      10.0000,   3.00000,      34.129
    160.0000,      10.0000,   3.00000,      33.684
    165.0000,      10.0000,   3.00000,      39.282
    170.0000,      10.0000,   3.00000,      45.764
    175.0000,      10.0000,   3.00000,      50.319
    180.0000,      10.0000,   3.00000,      59.287
    185.0000,      10.0000,   3.00000,      63.080
    190.0000,      10.0000,   3.00000,      57.959
    195.0000,      10.0000,   3.00000,      54.153
    200.0000,      10.0000,   3.00000,      57.444
    205.0000,      10.0000,   3.00000,      60.876
    210.0000,      10.0000,   3.00000,      62.477
    215.0000,      10.0000,   3.00000,      66.445
    220.0000,      10.0000,   3.00000,      73.755
    225.0000,      10.0000,   3.00000,      74.893
    230.0000,      10.0000,   3.00000,      77.382
    235.0000,      10.0000,   3.00000,      90.120
    240.0000,      10.0000,   3.00000,      93.269
    245.0000,      10.0000,   3.00000,      81.947
    250.0000,      10.0000,   3.00000,      83.041
    255.0000,      10.0000,   3.00000,      90.747
     37.5000,      25.0000,   1.00000,      20.079
     42.5000,      25.0000,   1.00000,      19.035
     47.5000,      25.0000,   1.00000,      18.595
     52.5000,      25.0000,   1.00000,      19.091
     57.5000,      25.0000,   1.00000,      21.007
     62.5000,      25.0000,   1.00000,      23.128
     67.5000,      25.0000,   1.00000,      25.530
     72.5000,      25.0000,   1.00000,      26.773
     77.5000,      25.0000,   1.00000,      28.967
     82.5000,      25.0000,   1.00000,      31.563
     87.5000,      25.0000,   1.00000,      33.561
     92.5000,      25.0000,   1.00000,      36.379
     97.5000,      25.0000,   1.00000,      41.633
    102.5000,      25.0000,   1.00000,      44.039
    107.5000,      25.0000,   1.00000,      46.133
    112.5000,      25.0000,   1.00000,      47.876
    117.5000,      25.0000,   1.00000,      47.824
    122.5000,      25.0000,   1.00000,      44.922
    127.5000,      25.0000,   1.00000,      44.528
    132.5000,      25.0000,   1.00000,      44.786
    137.5000,      25.0000,   1.00000,      44.187
    142.5000,      25.0000,   1.00000,      41.114
    147.5000,      25.0000,   1.00000,      41.149
    152.5000,      25.0000,   1.00000,      39.093
    157.5000,      25.0000,   1.00000,      38.304
    162.5000,      25.0000,   1.00000,      38.560
    167.5000,      25.0000,   1.00000,      42.640
    172.5000,      25.0000,   1.00000,      48.379
    177.5000,      25.0000,   1.00000,      54.672
    182.5000,      25.0000,   1.00000,      56.840
    187.5000,      25.0000,   1.00000,      58.328
    192.5000,      25.0000,   1.00000,      57.220
    197.5000,      25.0000,   1.00000,      58.179
    202.5000,      25.0000,   1.00000,      61.160
    207.5000,      25.0000,   1.00000,      61.884
    212.5000,      25.0000,   1.00000,      65.077
    217.5000,      25.0000,   1.00000,      69.996
    222.5000,      25.0000,   1.00000,      75.811
[truncated: 551,032 more chars]
