# Supplementary material for: Geoelectrical resistivity data set for characterising crystalline basement aquifers in Basiri, Ado-Ekiti, southwestern Nigeria
Source: Data Brief. 2018 May 23;19:810–6. doi: 10.1016/j.dib.2018.05.091 (PMC5997927; doi:10.1016/j.dib.2018.05.091)
Supplement: Supplementary file 2 — Supplementary material [file mmc2.zip › Traverse 2.dat]

TRAVERSE 2
    5.00000
3
718
0
0
      0.0000       5.0000      1.00000      99.1480 
      5.0000       5.0000      1.00000      81.3570 
     10.0000       5.0000      1.00000      94.6820 
     15.0000       5.0000      1.00000     100.2000 
     20.0000       5.0000      1.00000     106.5700 
     25.0000       5.0000      1.00000     114.9200 
     30.0000       5.0000      1.00000     119.6200 
     35.0000       5.0000      1.00000      83.9670 
     40.0000       5.0000      1.00000      65.1750 
     45.0000       5.0000      1.00000      47.8620 
     50.0000       5.0000      1.00000      35.7350 
     55.0000       5.0000      1.00000      35.9110 
     60.0000       5.0000      1.00000      43.1240 
     65.0000       5.0000      1.00000      60.3550 
     70.0000       5.0000      1.00000      58.3440 
     75.0000       5.0000      1.00000      72.3860 
     80.0000       5.0000      1.00000      82.6560 
     85.0000       5.0000      1.00000      83.5670 
     90.0000       5.0000      1.00000      62.7960 
     95.0000       5.0000      1.00000      50.7850 
    100.0000       5.0000      1.00000      57.8280 
    105.0000       5.0000      1.00000      72.8560 
    110.0000       5.0000      1.00000      83.6200 
    115.0000       5.0000      1.00000      95.5280 
    120.0000       5.0000      1.00000      91.2580 
    125.0000       5.0000      1.00000     112.5400 
    130.0000       5.0000      1.00000     111.4700 
    135.0000       5.0000      1.00000     105.8300 
    140.0000       5.0000      1.00000      92.4580 
    145.0000       5.0000      1.00000      74.8400 
    150.0000       5.0000      1.00000      58.7710 
    155.0000       5.0000      1.00000      57.3740 
    160.0000       5.0000      1.00000      58.5220 
    165.0000       5.0000      1.00000      57.6020 
    170.0000       5.0000      1.00000      59.8190 
    175.0000       5.0000      1.00000      62.3740 
    180.0000       5.0000      1.00000      67.7350 
    185.0000       5.0000      1.00000      69.9910 
      0.0000       5.0000      2.00000      26.2530 
      5.0000       5.0000      2.00000      24.2710 
     10.0000       5.0000      2.00000      32.4510 
     15.0000       5.0000      2.00000      33.9330 
     20.0000       5.0000      2.00000      29.9420 
     25.0000       5.0000      2.00000      26.0120 
     30.0000       5.0000      2.00000      22.8950 
     35.0000       5.0000      2.00000      21.2670 
     40.0000       5.0000      2.00000      11.1840 
     45.0000       5.0000      2.00000      22.1450 
     50.0000       5.0000      2.00000      24.2950 
     55.0000       5.0000      2.00000      31.4450 
     60.0000       5.0000      2.00000      35.5660 
     65.0000       5.0000      2.00000      56.2110 
     70.0000       5.0000      2.00000      49.7350 
     75.0000       5.0000      2.00000      31.7560 
     80.0000       5.0000      2.00000      38.2470 
     85.0000       5.0000      2.00000      41.4550 
     90.0000       5.0000      2.00000      34.2830 
     95.0000       5.0000      2.00000      26.5250 
    100.0000       5.0000      2.00000      32.7400 
    105.0000       5.0000      2.00000      34.6800 
    110.0000       5.0000      2.00000      44.0930 
    115.0000       5.0000      2.00000      28.2120 
    120.0000       5.0000      2.00000      32.3760 
    125.0000       5.0000      2.00000      35.1100 
    130.0000       5.0000      2.00000      34.1870 
    135.0000       5.0000      2.00000      32.3390 
    140.0000       5.0000      2.00000      41.2960 
    145.0000       5.0000      2.00000      36.3480 
    150.0000       5.0000      2.00000      40.0950 
    155.0000       5.0000      2.00000      37.4300 
    160.0000       5.0000      2.00000      31.5300 
    165.0000       5.0000      2.00000      41.8580 
    170.0000       5.0000      2.00000      42.6800 
    175.0000       5.0000      2.00000      41.7810 
    180.0000       5.0000      2.00000      47.7520 
      0.0000      10.0000      1.00000      38.3890 
      5.0000      10.0000      1.00000      47.3590 
     10.0000      10.0000      1.00000      29.7250 
     15.0000      10.0000      1.00000      26.1770 
     20.0000      10.0000      1.00000      33.4750 
     25.0000      10.0000      1.00000      31.3860 
     30.0000      10.0000      1.00000      31.1500 
     35.0000      10.0000      1.00000      21.3730 
     40.0000      10.0000      1.00000      26.2050 
     45.0000      10.0000      1.00000      38.0520 
     50.0000      10.0000      1.00000      36.6130 
     55.0000      10.0000      1.00000      37.0890 
     60.0000      10.0000      1.00000      55.2380 
     65.0000      10.0000      1.00000      61.5400 
     70.0000      10.0000      1.00000      50.3200 
     75.0000      10.0000      1.00000      43.3780 
     80.0000      10.0000      1.00000      51.0090 
     85.0000      10.0000      1.00000      40.2880 
     90.0000      10.0000      1.00000      34.1750 
     95.0000      10.0000      1.00000      39.1010 
    100.0000      10.0000      1.00000      45.5100 
    105.0000      10.0000      1.00000      39.9280 
    110.0000      10.0000      1.00000      42.4670 
    115.0000      10.0000      1.00000      35.3710 
    120.0000      10.0000      1.00000      36.0180 
    125.0000      10.0000      1.00000      36.1060 
    130.0000      10.0000      1.00000      29.6460 
    135.0000      10.0000      1.00000      33.0230 
    140.0000      10.0000      1.00000      42.8840 
    145.0000      10.0000      1.00000      30.5360 
    150.0000      10.0000      1.00000      30.6940 
    155.0000      10.0000      1.00000      32.5800 
    160.0000      10.0000      1.00000      33.2490 
    165.0000      10.0000      1.00000      28.3960 
    170.0000      10.0000      1.00000      32.9880 
      0.0000       5.0000      3.00000      16.3010 
      5.0000       5.0000      3.00000      15.3750 
     10.0000       5.0000      3.00000      16.0350 
     15.0000       5.0000      3.00000      16.5870 
     20.0000       5.0000      3.00000      14.3810 
     25.0000       5.0000      3.00000      14.0590 
     30.0000       5.0000      3.00000      14.3140 
     35.0000       5.0000      3.00000      14.7490 
     40.0000       5.0000      3.00000      21.3530 
     45.0000       5.0000      3.00000      30.9700 
     50.0000       5.0000      3.00000      42.3900 
     55.0000       5.0000      3.00000      44.7420 
     60.0000       5.0000      3.00000      44.4330 
     65.0000       5.0000      3.00000      60.8480 
     70.0000       5.0000      3.00000      62.0110 
     75.0000       5.0000      3.00000      51.9320 
     80.0000       5.0000      3.00000      49.0400 
     85.0000       5.0000      3.00000      44.0370 
     90.0000       5.0000      3.00000      32.5720 
     95.0000       5.0000      3.00000      33.1940 
    100.0000       5.0000      3.00000      30.8350 
    105.0000       5.0000      3.00000      39.5380 
    110.0000       5.0000      3.00000      40.8690 
    115.0000       5.0000      3.00000      35.8330 
    120.0000       5.0000      3.00000      30.3130 
    125.0000       5.0000      3.00000      33.0100 
    130.0000       5.0000      3.00000      26.9570 
    135.0000       5.0000      3.00000      24.5040 
    140.0000       5.0000      3.00000      25.6200 
    145.0000       5.0000      3.00000      34.4470 
    150.0000       5.0000      3.00000      32.3970 
    155.0000       5.0000      3.00000      28.5730 
    160.0000       5.0000      3.00000      23.5540 
    165.0000       5.0000      3.00000      26.0770 
    170.0000       5.0000      3.00000      22.9210 
    175.0000       5.0000      3.00000      28.7410 
      0.0000       5.0000      4.00000      32.4740 
      5.0000       5.0000      4.00000      35.9450 
     10.0000       5.0000      4.00000      34.6780 
     15.0000       5.0000      4.00000      24.2990 
     20.0000       5.0000      4.00000      27.5820 
     25.0000       5.0000      4.00000      24.6600 
     30.0000       5.0000      4.00000      26.3230 
     35.0000       5.0000      4.00000      19.9880 
     40.0000       5.0000      4.00000      34.1990 
     45.0000       5.0000      4.00000      65.2440 
     50.0000       5.0000      4.00000      59.7650 
     55.0000       5.0000      4.00000      54.7080 
     60.0000       5.0000      4.00000      50.5500 
     65.0000       5.0000      4.00000      64.1690 
     70.0000       5.0000      4.00000      54.4400 
     75.0000       5.0000      4.00000      40.7770 
     80.0000       5.0000      4.00000      42.2410 
     85.0000       5.0000      4.00000      37.0700 
     90.0000       5.0000      4.00000      40.7130 
     95.0000       5.0000      4.00000      40.1260 
    100.0000       5.0000      4.00000      37.1730 
    105.0000       5.0000      4.00000      38.6520 
    110.0000       5.0000      4.00000      61.8090 
    115.0000       5.0000      4.00000      36.5330 
    120.0000       5.0000      4.00000      34.8320 
    125.0000       5.0000      4.00000      35.9700 
    130.0000       5.0000      4.00000      24.2050 
    135.0000       5.0000      4.00000      25.5710 
    140.0000       5.0000      4.00000      30.1360 
    145.0000       5.0000      4.00000      32.1780 
    150.0000       5.0000      4.00000      27.6380 
    155.0000       5.0000      4.00000      27.6810 
    160.0000       5.0000      4.00000      24.3810 
    165.0000       5.0000      4.00000      34.3430 
    170.0000       5.0000      4.00000      24.3750 
      0.0000      15.0000      1.00000      27.3840 
      5.0000      15.0000      1.00000      30.4140 
     10.0000      15.0000      1.00000      28.1110 
     15.0000      15.0000      1.00000      26.6820 
     20.0000      15.0000      1.00000      25.0340 
     25.0000      15.0000      1.00000      27.8790 
     30.0000      15.0000      1.00000      33.9670 
     35.0000      15.0000      1.00000      47.8000 
     40.0000      15.0000      1.00000      53.3370 
     45.0000      15.0000      1.00000      39.3450 
     50.0000      15.0000      1.00000      39.5690 
     55.0000      15.0000      1.00000      48.4060 
     60.0000      15.0000      1.00000      46.1850 
     65.0000      15.0000      1.00000      36.1720 
     70.0000      15.0000      1.00000      43.9020 
     75.0000      15.0000      1.00000      47.3440 
     80.0000      15.0000      1.00000      39.4680 
     85.0000      15.0000      1.00000      35.8250 
     90.0000      15.0000      1.00000      23.1560 
     95.0000      15.0000      1.00000      28.0050 
    100.0000      15.0000      1.00000      30.5450 
    105.0000      15.0000      1.00000      29.4370 
    110.0000      15.0000      1.00000      33.0730 
    115.0000      15.0000      1.00000      28.2580 
    120.0000      15.0000      1.00000      19.5850 
    125.0000      15.0000      1.00000      22.1380 
    130.0000      15.0000      1.00000      19.5690 
    135.0000      15.0000      1.00000      30.9580 
    140.0000      15.0000      1.00000      21.8860 
    145.0000      15.0000      1.00000      18.9880 
    150.0000      15.0000      1.00000      18.6250 
    155.0000      15.0000      1.00000      23.1050 
      0.0000      10.0000      2.00000      19.7500 
      5.0000      10.0000      2.00000      23.5590 
     10.0000      10.0000      2.00000      32.2560 
     15.0000      10.0000      2.00000      28.6550 
     20.0000      10.0000      2.00000      27.6830 
     25.0000      10.0000      2.00000      24.0740 
     30.0000      10.0000      2.00000      23.3640 
     35.0000      10.0000      2.00000      46.0980 
     40.0000      10.0000      2.00000      54.1520 
     45.0000      10.0000      2.00000      45.3640 
     50.0000      10.0000      2.00000      36.4950 
     55.0000      10.0000      2.00000      37.8020 
     60.0000      10.0000      2.00000      48.5510 
     65.0000      10.0000      2.00000      46.7000 
     70.0000      10.0000      2.00000      40.6870 
     75.0000      10.0000      2.00000      37.9940 
     80.0000      10.0000      2.00000      40.4590 
     85.0000      10.0000      2.00000      47.2540 
     90.0000      10.0000      2.00000      39.2680 
     95.0000      10.0000      2.00000      38.9640 
    100.0000      10.0000      2.00000      41.9360 
    105.0000      10.0000      2.00000      45.9560 
    110.0000      10.0000      2.00000      45.5440 
    115.0000      10.0000      2.00000      27.5170 
    120.0000      10.0000      2.00000      25.2350 
    125.0000      10.0000      2.00000      22.2700 
    130.0000      10.0000      2.00000      17.6100 
    135.0000      10.0000      2.00000      18.5150 
    140.0000      10.0000      2.00000      22.9950 
    145.0000      10.0000      2.00000      22.9080 
    150.0000      10.0000      2.00000      22.2710 
    155.0000      10.0000      2.00000      26.6550 
    160.0000      10.0000      2.00000      21.1770 
      0.0000      20.0000      1.00000      27.8600 
      5.0000      20.0000      1.00000      24.2190 
     10.0000      20.0000      1.00000      28.6470 
     15.0000      20.0000      1.00000      34.3940 
     20.0000      20.0000      1.00000      44.9790 
     25.0000      20.0000      1.00000      50.1630 
     30.0000      20.0000      1.00000      55.4840 
     35.0000      20.0000      1.00000      45.7910 
     40.0000      20.0000      1.00000      38.0750 
     45.0000      20.0000      1.00000      37.0770 
     50.0000      20.0000      1.00000      40.5590 
     55.0000      20.0000      1.00000      41.7000 
     60.0000      20.0000      1.00000      46.3870 
     65.0000      20.0000      1.00000      48.3580 
     70.0000      20.0000      1.00000      48.6780 
     75.0000      20.0000      1.00000      46.6400 
     80.0000      20.0000      1.00000      44.4850 
     85.0000      20.0000      1.00000      38.1390 
     90.0000      20.0000      1.00000      35.3800 
     95.0000      20.0000      1.00000      33.1720 
    100.0000      20.0000      1.00000      36.9760 
    105.0000      20.0000      1.00000      36.0980 
    110.0000      20.0000      1.00000      30.9920 
    115.0000      20.0000      1.00000      28.3530 
    120.0000      20.0000      1.00000      25.3960 
    125.0000      20.0000      1.00000      24.7920 
    130.0000      20.0000      1.00000      27.7420 
    135.0000      20.0000      1.00000      29.5740 
    140.0000      20.0000      1.00000      32.7450 
      0.0000      10.0000      3.00000      22.3420 
      5.0000      10.0000      3.00000      35.5570 
     10.0000      10.0000      3.00000      41.9570 
     15.0000      10.0000      3.00000      39.7850 
     20.0000      10.0000      3.00000      48.9500 
     25.0000      10.0000      3.00000      55.3990 
     30.0000      10.0000      3.00000      40.9660 
     35.0000      10.0000      3.00000      32.2850 
     40.0000      10.0000      3.00000      34.6920 
     45.0000      10.0000      3.00000      40.4260 
     50.0000      10.0000      3.00000      24.2260 
     55.0000      10.0000      3.00000      20.8670 
     60.0000      10.0000      3.00000      50.7950 
     65.0000      10.0000      3.00000      58.6350 
     70.0000      10.0000      3.00000      45.3120 
     75.0000      10.0000      3.00000      48.2840 
     80.0000      10.0000      3.00000      50.9550 
     85.0000      10.0000      3.00000      40.0250 
     90.0000      10.0000      3.00000      41.4620 
     95.0000      10.0000      3.00000      47.5200 
    100.0000      10.0000      3.00000      44.8890 
    105.0000      10.0000      3.00000      46.5000 
    110.0000      10.0000      3.00000      45.9150 
    115.0000      10.0000      3.00000      41.7230 
    120.0000      10.0000      3.00000      42.2420 
    125.0000      10.0000      3.00000      16.1860 
    130.0000      10.0000      3.00000      17.8620 
    135.0000      10.0000      3.00000      18.8780 
    140.0000      10.0000      3.00000      39.2910 
    145.0000      10.0000      3.00000      36.0400 
    150.0000      10.0000      3.00000      35.6940 
      0.0000      25.0000      1.00000      33.8700 
      5.0000      25.0000      1.00000      43.6310 
     10.0000      25.0000      1.00000      45.3770 
     15.0000      25.0000      1.00000      33.9850 
     20.0000      25.0000      1.00000      31.7990 
     25.0000      25.0000      1.00000      30.1310 
     30.0000      25.0000      1.00000      25.1360 
     35.0000      25.0000      1.00000      20.2170 
     40.0000      25.0000      1.00000      27.3140 
     45.0000      25.0000      1.00000      30.1540 
     50.0000      25.0000      1.00000      32.6290 
     55.0000      25.0000      1.00000      34.0100 
     60.0000      25.0000      1.00000      36.8980 
     65.0000      25.0000      1.00000      44.1770 
     70.0000      25.0000      1.00000      50.2280 
     75.0000      25.0000      1.00000      47.6220 
     80.0000      25.0000      1.00000      28.6130 
     85.0000      25.0000      1.00000      32.1980 
     90.0000      25.0000      1.00000      27.2260 
     95.0000      25.0000      1.00000      32.7380 
    100.0000      25.0000      1.00000      32.3820 
    105.0000      25.0000      1.00000      34.0240 
    110.0000      25.0000      1.00000      35.9830 
    115.0000      25.0000      1.00000      28.0980 
    120.0000      25.0000      1.00000      26.9390 
    125.0000      25.0000      1.00000      33.1950 
      0.0000      15.0000      2.00000      30.2530 
      5.0000      15.0000      2.00000      37.7870 
     10.0000      15.0000      2.00000      40.4950 
     15.0000      15.0000      2.00000      51.8360 
     20.0000      15.0000      2.00000      62.1000 
     25.0000      15.0000      2.00000      43.4380 
     30.0000      15.0000      2.00000      45.2400 
     35.0000      15.0000      2.00000      33.5950 
     40.0000      15.0000      2.00000      31.6890 
     45.0000      15.0000      2.00000      25.4890 
     50.0000      15.0000      2.00000      23.0180 
     55.0000      15.0000      2.00000      40.4200 
     60.0000      15.0000      2.00000      41.9760 
     65.0000      15.0000      2.00000      40.8470 
     70.0000      15.0000      2.00000      57.2070 
     75.0000      15.0000      2.00000      71.8730 
     80.0000      15.0000      2.00000      70.7460 
     85.0000      15.0000      2.00000      46.8130 
     90.0000      15.0000      2.00000      45.0610 
     95.0000      15.0000      2.00000      41.9600 
    100.0000      15.0000      2.00000      47.0340 
    105.0000      15.0000      2.00000      58.1370 
    110.0000      15.0000      2.00000      61.8200 
    115.0000      15.0000      2.00000      43.0430 
    120.0000      15.0000      2.00000      32.4330 
    125.0000      15.0000      2.00000      38.3340 
    130.0000      15.0000      2.00000      29.2520 
    135.0000      15.0000      2.00000      24.3320 
    140.0000      15.0000      2.00000      28.7700 
      0.0000      10.0000      4.00000      34.3340 
      5.0000      10.0000      4.00000      37.8000 
     10.0000      10.0000      4.00000      83.1790 
     15.0000      10.0000      4.00000      76.6080 
     20.0000      10.0000      4.00000      89.8270 
     25.0000      10.0000      4.00000      88.4120 
     30.0000      10.0000      4.00000      51.6890 
     35.0000      10.0000      4.00000      32.4860 
     40.0000      10.0000      4.00000      26.9460 
     45.0000      10.0000      4.00000      28.3820 
     50.0000      10.0000      4.00000      24.8120 
     55.0000      10.0000      4.00000      29.6540 
     60.0000      10.0000      4.00000      65.3450 
     65.0000      10.0000      4.00000      83.9840 
     70.0000      10.0000      4.00000      45.8730 
     75.0000      10.0000      4.00000      41.3260 
     80.0000      10.0000      4.00000      46.5410 
     85.0000      10.0000      4.00000      70.3080 
     90.0000      10.0000      4.00000      42.5740 
     95.0000      10.0000      4.00000      73.8740 
    100.0000      10.0000      4.00000      45.0950 
    105.0000      10.0000      4.00000      42.2380 
    110.0000      10.0000      4.00000      38.0210 
    115.0000      10.0000      4.00000      45.9090 
    120.0000      10.0000      4.00000      29.1090 
    125.0000      10.0000      4.00000      32.7550 
    130.0000      10.0000      4.00000      20.0540 
    135.0000      10.0000      4.00000      28.8650 
    140.0000      10.0000      4.00000      60.2680 
      0.0000      30.0000      1.00000      64.5800 
      5.0000      30.0000      1.00000      69.6640 
     10.0000      30.0000      1.00000      63.6350 
     15.0000      30.0000      1.00000      48.2900 
     20.0000      30.0000      1.00000      46.8520 
     25.0000      30.0000      1.00000      41.6500 
     30.0000      30.0000      1.00000      29.6650 
     35.0000      30.0000      1.00000      29.6180 
     40.0000      30.0000      1.00000      38.9380 
     45.0000      30.0000      1.00000      47.5740 
     50.0000      30.0000      1.00000      48.0390 
     55.0000      30.0000      1.00000      50.2640 
     60.0000      30.0000      1.00000      52.5150 
     65.0000      30.0000      1.00000      47.1750 
     70.0000      30.0000      1.00000      39.2510 
     75.0000      30.0000      1.00000      40.3770 
     80.0000      30.0000      1.00000      42.1120 
     85.0000      30.0000      1.00000      41.3190 
     90.0000      30.0000      1.00000      55.8120 
     95.0000      30.0000      1.00000      30.3110 
    100.0000      30.0000      1.00000      35.0150 
    105.0000      30.0000      1.00000      31.8050 
    110.0000      30.0000      1.00000      36.7090 
      0.0000      20.0000      2.00000      72.7740 
      5.0000      20.0000      2.00000      80.2470 
     10.0000      20.0000      2.00000      78.4620 
     15.0000      20.0000      2.00000      66.4870 
     20.0000      20.0000      2.00000      48.2800 
     25.0000      20.0000      2.00000      40.2170 
     30.0000      20.0000      2.00000      42.4420 
     35.0000      20.0000      2.00000      45.8080 
     40.0000      20.0000      2.00000      40.4850 
     45.0000      20.0000      2.00000      40.6720 
     50.0000      20.0000      2.00000      56.5860 
     55.0000      20.0000      2.00000      82.9580 
     60.0000      20.0000      2.00000      76.3130 
     65.0000      20.0000      2.00000      59.0780 
     70.0000      20.0000      2.00000      53.8560 
     75.0000      20.0000      2.00000      45.6250 
     80.0000      20.0000      2.00000      54.1550 
     85.0000      20.0000      2.00000      55.3740 
     90.0000      20.0000      2.00000      46.2020 
     95.0000      20.0000      2.00000      46.0190 
    100.0000      20.0000      2.00000      43.5350 
    105.0000      20.0000      2.00000      48.1640 
    110.0000      20.0000      2.00000      42.2950 
    115.0000      20.0000      2.00000      43.7920 
    120.0000      20.0000      2.00000      35.9450 
      0.0000      15.0000      3.00000      68.4050 
      5.0000      15.0000      3.00000      74.9260 
     10.0000      15.0000      3.00000      50.5290 
     15.0000      15.0000      3.00000      59.5470 
     20.0000      15.0000      3.00000      67.8670 
     25.0000      15.0000      3.00000      69.9150 
     30.0000      15.0000      3.00000      38.4680 
     35.0000      15.0000      3.00000      36.1480 
     40.0000      15.0000      3.00000      39.1550 
     45.0000      15.0000      3.00000      35.9440 
     50.0000      15.0000      3.00000      36.8250 
     55.0000      15.0000      3.00000      65.5700 
     60.0000      15.0000      3.00000      68.2830 
     65.0000      15.0000      3.00000      61.6550 
     70.0000      15.0000      3.00000      54.7430 
     75.0000      15.0000      3.00000      54.8060 
     80.0000      15.0000      3.00000      53.7720 
     85.0000      15.0000      3.00000      56.2130 
     90.0000      15.0000      3.00000      52.0060 
     95.0000      15.0000      3.00000      45.5250 
    100.0000      15.0000      3.00000      41.7670 
    105.0000      15.0000      3.00000      46.2080 
    110.0000      15.0000      3.00000      25.7510 
    115.0000      15.0000      3.00000      41.5940 
    120.0000      15.0000      3.00000      42.9200 
    125.0000      15.0000      3.00000      40.7540 
      0.0000      35.0000      1.00000      68.8290 
      5.0000      35.0000      1.00000      70.6910 
     10.0000      35.0000      1.00000      47.0360 
     15.0000      35.0000      1.00000      43.3290 
     20.0000      35.0000      1.00000      38.9060 
     25.0000      35.0000      1.00000      34.5460 
     30.0000      35.0000      1.00000      34.7520 
     35.0000      35.0000      1.00000      46.2970 
     40.0000      35.0000      1.00000      52.7190 
     45.0000      35.0000      1.00000      57.6320 
     50.0000      35.0000      1.00000      58.0150 
     55.0000      35.0000      1.00000      55.2900 
     60.0000      35.0000      1.00000      53.7020 
     65.0000      35.0000      1.00000      52.9730 
     70.0000      35.0000      1.00000      49.0910 
     75.0000      35.0000      1.00000      43.9260 
     80.0000      35.0000      1.00000      43.0160 
     85.0000      35.0000      1.00000      45.3110 
     90.0000      35.0000      1.00000      48.9440 
     95.0000      35.0000      1.00000      48.7470 
      0.0000      40.0000      1.00000      47.0220 
      5.0000      40.0000      1.00000      48.4310 
     10.0000      40.0000      1.00000      45.2720 
     15.0000      40.0000      1.00000      47.4520 
     20.0000      40.0000      1.00000      40.5360 
     25.0000      40.0000      1.00000      40.5980 
     30.0000      40.0000      1.00000      50.4360 
     35.0000      40.0000      1.00000      60.1480 
     40.0000      40.0000      1.00000      56.6670 
     45.0000      40.0000      1.00000      56.9490 
     50.0000      40.0000      1.00000      57.0430 
     55.0000      40.0000      1.00000      54.8580 
     60.0000      40.0000      1.00000      55.7910 
     65.0000      40.0000      1.00000      54.9850 
     70.0000      40.0000      1.00000      42.9160 
     75.0000      40.0000      1.00000      44.1270 
     80.0000      40.0000      1.00000      54.9070 
      0.0000      25.0000      2.00000      66.0850 
      5.0000      25.0000      2.00000      53.7740 
     10.0000      25.0000      2.00000      50.4300 
     15.0000      25.0000      2.00000      37.0210 
     20.0000      25.0000      2.00000      41.2720 
     25.0000      25.0000      2.00000      40.1890 
     30.0000      25.0000      2.00000      39.3170 
     35.0000      25.0000      2.00000      37.8680 
     40.0000      25.0000      2.00000      33.9250 
     45.0000      25.0000      2.00000      60.5050 
     50.0000      25.0000      2.00000      67.8310 
     55.0000      25.0000      2.00000      59.6750 
     60.0000      25.0000      2.00000      63.1590 
     65.0000      25.0000      2.00000      65.2530 
     70.0000      25.0000      2.00000      54.1910 
     75.0000      25.0000      2.00000      44.0190 
     80.0000      25.0000      2.00000      54.6200 
     85.0000      25.0000      2.00000      46.3730 
     90.0000      25.0000      2.00000      52.0790 
     95.0000      25.0000      2.00000      56.1470 
    100.0000      25.0000      2.00000      68.9780 
      0.0000      15.0000      4.00000      74.3970 
      5.0000      15.0000      4.00000      81.2620 
     10.0000      15.0000      4.00000      89.4720 
     15.0000      15.0000      4.00000      50.0230 
     20.0000      15.0000      4.00000      41.7270 
     25.0000      15.0000      4.00000      49.7450 
     30.0000      15.0000      4.00000      33.0810 
     35.0000      15.0000      4.00000      47.4680 
     40.0000      15.0000      4.00000      40.6870 
     45.0000      15.0000      4.00000      49.4160 
     50.0000      15.0000      4.00000      39.8100 
     55.0000      15.0000      4.00000      76.3940 
     60.0000      15.0000      4.00000      87.7000 
     65.0000      15.0000      4.00000      81.2770 
     70.0000      15.0000      4.00000      66.7110 
     75.0000      15.0000      4.00000      54.4950 
     80.0000      15.0000      4.00000      55.7500 
     85.0000      15.0000      4.00000      62.5210 
     90.0000      15.0000      4.00000      62.9790 
     95.0000      15.0000      4.00000      42.5770 
    100.0000      15.0000      4.00000      52.0350 
    105.0000      15.0000      4.00000      91.7200 
    110.0000      15.0000      4.00000      87.9510 
      0.0000      45.0000      1.00000      50.6830 
      5.0000      45.0000      1.00000      48.0610 
     10.0000      45.0000      1.00000      47.8100 
     15.0000      45.0000      1.00000      38.1970 
     20.0000      45.0000      1.00000      45.5330 
     25.0000      45.0000      1.00000      57.1420 
     30.0000      45.0000      1.00000      58.1350 
     35.0000      45.0000      1.00000      56.8290 
     40.0000      45.0000      1.00000      56.5080 
     45.0000      45.0000      1.00000      58.6820 
     50.0000      45.0000      1.00000      57.9860 
     55.0000      45.0000      1.00000      56.3680 
     60.0000      45.0000      1.00000      58.4320 
     65.0000      45.0000      1.00000      58.3490 
      0.0000      20.0000      3.00000      50.3940 
      5.0000      20.0000      3.00000      55.2840 
     10.0000      20.0000      3.00000      43.0640 
     15.0000      20.0000      3.00000      44.5440 
     20.0000      20.0000      3.00000      47.0760 
     25.0000      20.0000      3.00000      44.9350 
     30.0000      20.0000      3.00000      46.9480 
     35.0000      20.0000      3.00000      41.1790 
     40.0000      20.0000      3.00000      32.8450 
     45.0000      20.0000      3.00000      38.5250 
     50.0000      20.0000      3.00000      39.2670 
     55.0000      20.0000      3.00000      52.1200 
     60.0000      20.0000      3.00000      74.0150 
     65.0000      20.0000      3.00000      61.8450 
     70.0000      20.0000      3.00000      53.3360 
     75.0000      20.0000      3.00000      42.0930 
     80.0000      20.0000      3.00000      34.1300 
     85.0000      20.0000      3.00000      41.0710 
     90.0000      20.0000      3.00000      50.4120 
     95.0000      20.0000      3.00000      68.6790 
    100.0000      20.0000      3.00000      82.5560 
      0.0000      50.0000      1.00000      53.7840 
      5.0000      50.0000      1.00000      51.3240 
     10.0000      50.0000      1.00000      47.1350 
     15.0000      50.0000      1.00000      48.8790 
     20.0000      50.0000      1.00000      55.2010 
     25.0000      50.0000      1.00000      60.2420 
     30.0000      50.0000      1.00000      56.6980 
     35.0000      50.0000      1.00000      58.4220 
     40.0000      50.0000      1.00000      59.3510 
     45.0000      50.0000      1.00000      62.0920 
     50.0000      50.0000      1.00000      61.4490 
      0.0000      30.0000      2.00000      65.5880 
      5.0000      30.0000      2.00000      56.6230 
     10.0000      30.0000      2.00000      52.6640 
     15.0000      30.0000      2.00000      51.4300 
     20.0000      30.0000      2.00000      42.1580 
     25.0000      30.0000      2.00000      51.2830 
     30.0000      30.0000      2.00000      40.1160 
     35.0000      30.0000      2.00000      42.1860 
     40.0000      30.0000      2.00000      55.5290 
     45.0000      30.0000      2.00000      61.7490 
     50.0000      30.0000      2.00000      65.4510 
     55.0000      30.0000      2.00000      63.8580 
     60.0000      30.0000      2.00000      62.3780 
     65.0000      30.0000      2.00000      59.2380 
     70.0000      30.0000      2.00000      50.7550 
     75.0000      30.0000      2.00000      64.7030 
     80.0000      30.0000      2.00000      60.7120 
      0.0000      55.0000      1.00000      56.2420 
      5.0000      55.0000      1.00000      50.5600 
     10.0000      55.0000      1.00000      47.1590 
     15.0000      55.0000      1.00000      45.9840 
     20.0000      55.0000      1.00000      56.3320 
     25.0000      55.0000      1.00000      60.9230 
     30.0000      55.0000      1.00000      62.2870 
     35.0000      55.0000      1.00000      64.3680 
      0.0000      25.0000      3.00000      66.7700 
      5.0000      25.0000      3.00000      63.3520 
     10.0000      25.0000      3.00000      56.4040 
     15.0000      25.0000      3.00000      36.6670 
     20.0000      25.0000      3.00000      38.7130 
     25.0000      25.0000      3.00000      48.9200 
     30.0000      25.0000      3.00000      33.5870 
     35.0000      25.0000      3.00000      30.4050 
     40.0000      25.0000      3.00000      30.2830 
     45.0000      25.0000      3.00000      63.6260 
     50.0000      25.0000      3.00000      62.6510 
     55.0000      25.0000      3.00000      62.9840 
     60.0000      25.0000      3.00000      68.4930 
     65.0000      25.0000      3.00000      68.7770 
     70.0000      25.0000      3.00000      43.0790 
     75.0000      25.0000      3.00000      51.9720 
      0.0000      35.0000      2.00000      66.7340 
      5.0000      35.0000      2.00000      71.8240 
     10.0000      35.0000      2.00000      54.8060 
     15.0000      35.0000      2.00000      53.1870 
     20.0000      35.0000      2.00000      46.5090 
     25.0000      35.0000      2.00000      48.1540 
     30.0000      35.0000      2.00000      41.9770 
     35.0000      35.0000      2.00000      61.0140 
     40.0000      35.0000      2.00000      64.7660 
     45.0000      35.0000      2.00000      62.5130 
     50.0000      35.0000      2.00000      66.1280 
     55.0000      35.0000      2.00000      70.4900 
     60.0000      35.0000      2.00000      74.8050 
      0.0000      20.0000      4.00000      51.2050 
      5.0000      20.0000      4.00000      45.3830 
     10.0000      20.0000      4.00000      42.9740 
     15.0000      20.0000      4.00000      42.6160 
     20.0000      20.0000      4.00000      60.2940 
     25.0000      20.0000      4.00000      49.3710 
     30.0000      20.0000      4.00000      35.7660 
     35.0000      20.0000      4.00000      41.3740 
     40.0000      20.0000      4.00000      42.4600 
     45.0000      20.0000      4.00000      53.3000 
     50.0000      20.0000      4.00000      86.2200 
     55.0000      20.0000      4.00000      90.2490 
     60.0000      20.0000      4.00000      73.6700 
     65.0000      20.0000      4.00000      70.0960 
     70.0000      20.0000      4.00000      62.4760 
     75.0000      20.0000      4.00000      57.6940 
     80.0000      20.0000      4.00000      83.2640 
      0.0000      60.0000      1.00000      52.9980 
      5.0000      60.0000      1.00000      50.0090 
     10.0000      60.0000      1.00000      60.6050 
     15.0000      60.0000      1.00000      61.9490 
     20.0000      60.0000      1.00000      62.3380 
      0.0000      65.0000      1.00000      55.9010 
      5.0000      65.0000      1.00000      65.9250 
      0.0000      40.0000      2.00000      70.7390 
      5.0000      40.0000      2.00000      51.5250 
     10.0000      40.0000      2.00000      50.8980 
     15.0000      40.0000      2.00000      59.4010 
     20.0000      40.0000      2.00000      41.6080 
     25.0000      40.0000      2.00000      42.6980 
     30.0000      40.0000      2.00000      57.5220 
     35.0000      40.0000      2.00000      63.2680 
     40.0000      40.0000      2.00000      58.8820 
      0.0000      30.0000      3.00000      91.8510 
      5.0000      30.0000      3.00000      77.2260 
     10.0000      30.0000      3.00000      41.8380 
     15.0000      30.0000      3.00000      39.4330 
     20.0000      30.0000      3.00000      37.4940 
     25.0000      30.0000      3.00000      48.5920 
     30.0000      30.0000      3.00000      36.3960 
     35.0000      30.0000      3.00000      41.8580 
     40.0000      30.0000      3.00000      47.6640 
     45.0000      30.0000      3.00000      74.5100 
     50.0000      30.0000      3.00000      79.9930 
      0.0000      25.0000      4.00000      73.2100 
      5.0000      25.0000      4.00000      45.5280 
     10.0000      25.0000      4.00000      61.4630 
     15.0000      25.0000      4.00000      63.1240 
     20.0000      25.0000      4.00000      43.0630 
     25.0000      25.0000      4.00000      44.9790 
     30.0000      25.0000      4.00000      43.2670 
     35.0000      25.0000      4.00000      35.2950 
     40.0000      25.0000      4.00000      32.6150 
     45.0000      25.0000      4.00000      64.7770 
     50.0000      25.0000      4.00000      62.9860 
      0.0000      45.0000      2.00000      58.9270 
      5.0000      45.0000      2.00000      48.9690 
     10.0000      45.0000      2.00000      52.0420 
     15.0000      45.0000      2.00000      54.5590 
     20.0000      45.0000      2.00000      48.9950 
      0.0000      35.0000      3.00000      73.8330 
      5.0000      35.0000      3.00000      70.0690 
     10.0000      35.0000      3.00000      30.4620 
     15.0000      35.0000      3.00000      32.7640 
     20.0000      35.0000      3.00000      35.9190 
     25.0000      35.0000      3.00000      36.4770 
      0.0000      50.0000      2.00000      64.3270 
      0.0000      30.0000      4.00000      84.5650 
      5.0000      30.0000      4.00000      49.0980 
     10.0000      30.0000      4.00000      47.2140 
     15.0000      30.0000      4.00000      36.9590 
     20.0000      30.0000      4.00000      37.4620 
      0.0000      40.0000      3.00000      59.8450 
2
25
      0.0000     430.0000
     10.0000     429.0000
     20.0000     428.0000
     30.0000     427.0000
     40.0000     427.0000
     50.0000     426.0000
     60.0000     427.0000
     65.0000     428.0000
     70.0000     429.0000
     80.0000     428.0000
     90.0000     427.0000
    100.0000     427.0000
    105.0000     428.0000
    110.0000     429.0000
    120.0000     429.0000
    125.0000     428.0000
    130.0000     427.0000
    140.0000     427.0000
    145.0000     428.0000
    150.0000     429.0000
    160.0000     430.0000
    170.0000     430.0000
    180.0000     429.0000
    190.0000     430.0000
    200.0000     430.0000
1
0
0
0
0
0
0
