# Supplementary material for: Geoelectrical resistivity data set for characterising crystalline basement aquifers in Basiri, Ado-Ekiti, southwestern Nigeria
Source: Data Brief. 2018 May 23;19:810–6. doi: 10.1016/j.dib.2018.05.091 (PMC5997927; doi:10.1016/j.dib.2018.05.091)
Supplement: Supplementary file 2 — Supplementary material [file mmc2.zip › Traverse 2.inv]

TRAVERSE 2
      2.5000
3
718
1
0
      7.5000,       5.0000,   1.00000,      99.148
     12.5000,       5.0000,   1.00000,      81.357
     17.5000,       5.0000,   1.00000,      94.682
     22.5000,       5.0000,   1.00000,      100.20
     27.5000,       5.0000,   1.00000,      106.57
     32.5000,       5.0000,   1.00000,      114.92
     37.5000,       5.0000,   1.00000,      119.62
     42.5000,       5.0000,   1.00000,      83.967
     47.5000,       5.0000,   1.00000,      65.175
     52.5000,       5.0000,   1.00000,      47.862
     57.5000,       5.0000,   1.00000,      35.735
     62.5000,       5.0000,   1.00000,      35.911
     67.5000,       5.0000,   1.00000,      43.124
     72.5000,       5.0000,   1.00000,      60.355
     77.5000,       5.0000,   1.00000,      58.344
     82.5000,       5.0000,   1.00000,      72.386
     87.5000,       5.0000,   1.00000,      82.656
     92.5000,       5.0000,   1.00000,      83.567
     97.5000,       5.0000,   1.00000,      62.796
    102.5000,       5.0000,   1.00000,      50.785
    107.5000,       5.0000,   1.00000,      57.828
    112.5000,       5.0000,   1.00000,      72.856
    117.5000,       5.0000,   1.00000,      83.620
    122.5000,       5.0000,   1.00000,      95.528
    127.5000,       5.0000,   1.00000,      91.258
    132.5000,       5.0000,   1.00000,      112.54
    137.5000,       5.0000,   1.00000,      111.47
    142.5000,       5.0000,   1.00000,      105.83
    147.5000,       5.0000,   1.00000,      92.458
    152.5000,       5.0000,   1.00000,      74.840
    157.5000,       5.0000,   1.00000,      58.771
    162.5000,       5.0000,   1.00000,      57.374
    167.5000,       5.0000,   1.00000,      58.522
    172.5000,       5.0000,   1.00000,      57.602
    177.5000,       5.0000,   1.00000,      59.819
    182.5000,       5.0000,   1.00000,      62.374
    187.5000,       5.0000,   1.00000,      67.735
    192.5000,       5.0000,   1.00000,      69.991
     10.0000,       5.0000,   2.00000,      26.253
     15.0000,       5.0000,   2.00000,      24.271
     20.0000,       5.0000,   2.00000,      32.451
     25.0000,       5.0000,   2.00000,      33.933
     30.0000,       5.0000,   2.00000,      29.942
     35.0000,       5.0000,   2.00000,      26.012
     40.0000,       5.0000,   2.00000,      22.895
     45.0000,       5.0000,   2.00000,      21.267
     50.0000,       5.0000,   2.00000,      11.184
     55.0000,       5.0000,   2.00000,      22.145
     60.0000,       5.0000,   2.00000,      24.295
     65.0000,       5.0000,   2.00000,      31.445
     70.0000,       5.0000,   2.00000,      35.566
     75.0000,       5.0000,   2.00000,      56.211
     80.0000,       5.0000,   2.00000,      49.735
     85.0000,       5.0000,   2.00000,      31.756
     90.0000,       5.0000,   2.00000,      38.247
     95.0000,       5.0000,   2.00000,      41.455
    100.0000,       5.0000,   2.00000,      34.283
    105.0000,       5.0000,   2.00000,      26.525
    110.0000,       5.0000,   2.00000,      32.740
    115.0000,       5.0000,   2.00000,      34.680
    120.0000,       5.0000,   2.00000,      44.093
    125.0000,       5.0000,   2.00000,      28.212
    130.0000,       5.0000,   2.00000,      32.376
    135.0000,       5.0000,   2.00000,      35.110
    140.0000,       5.0000,   2.00000,      34.187
    145.0000,       5.0000,   2.00000,      32.339
    150.0000,       5.0000,   2.00000,      41.296
    155.0000,       5.0000,   2.00000,      36.348
    160.0000,       5.0000,   2.00000,      40.095
    165.0000,       5.0000,   2.00000,      37.430
    170.0000,       5.0000,   2.00000,      31.530
    175.0000,       5.0000,   2.00000,      41.858
    180.0000,       5.0000,   2.00000,      42.680
    185.0000,       5.0000,   2.00000,      41.781
    190.0000,       5.0000,   2.00000,      47.752
     15.0000,      10.0000,   1.00000,      38.389
     20.0000,      10.0000,   1.00000,      47.359
     25.0000,      10.0000,   1.00000,      29.725
     30.0000,      10.0000,   1.00000,      26.177
     35.0000,      10.0000,   1.00000,      33.475
     40.0000,      10.0000,   1.00000,      31.386
     45.0000,      10.0000,   1.00000,      31.150
     50.0000,      10.0000,   1.00000,      21.373
     55.0000,      10.0000,   1.00000,      26.205
     60.0000,      10.0000,   1.00000,      38.052
     65.0000,      10.0000,   1.00000,      36.613
     70.0000,      10.0000,   1.00000,      37.089
     75.0000,      10.0000,   1.00000,      55.238
     80.0000,      10.0000,   1.00000,      61.540
     85.0000,      10.0000,   1.00000,      50.320
     90.0000,      10.0000,   1.00000,      43.378
     95.0000,      10.0000,   1.00000,      51.009
    100.0000,      10.0000,   1.00000,      40.288
    105.0000,      10.0000,   1.00000,      34.175
    110.0000,      10.0000,   1.00000,      39.101
    115.0000,      10.0000,   1.00000,      45.510
    120.0000,      10.0000,   1.00000,      39.928
    125.0000,      10.0000,   1.00000,      42.467
    130.0000,      10.0000,   1.00000,      35.371
    135.0000,      10.0000,   1.00000,      36.018
    140.0000,      10.0000,   1.00000,      36.106
    145.0000,      10.0000,   1.00000,      29.646
    150.0000,      10.0000,   1.00000,      33.023
    155.0000,      10.0000,   1.00000,      42.884
    160.0000,      10.0000,   1.00000,      30.536
    165.0000,      10.0000,   1.00000,      30.694
    170.0000,      10.0000,   1.00000,      32.580
    175.0000,      10.0000,   1.00000,      33.249
    180.0000,      10.0000,   1.00000,      28.396
    185.0000,      10.0000,   1.00000,      32.988
     12.5000,       5.0000,   3.00000,      16.301
     17.5000,       5.0000,   3.00000,      15.375
     22.5000,       5.0000,   3.00000,      16.035
     27.5000,       5.0000,   3.00000,      16.587
     32.5000,       5.0000,   3.00000,      14.381
     37.5000,       5.0000,   3.00000,      14.059
     42.5000,       5.0000,   3.00000,      14.314
     47.5000,       5.0000,   3.00000,      14.749
     52.5000,       5.0000,   3.00000,      21.353
     57.5000,       5.0000,   3.00000,      30.970
     62.5000,       5.0000,   3.00000,      42.390
     67.5000,       5.0000,   3.00000,      44.742
     72.5000,       5.0000,   3.00000,      44.433
     77.5000,       5.0000,   3.00000,      60.848
     82.5000,       5.0000,   3.00000,      62.011
     87.5000,       5.0000,   3.00000,      51.932
     92.5000,       5.0000,   3.00000,      49.040
     97.5000,       5.0000,   3.00000,      44.037
    102.5000,       5.0000,   3.00000,      32.572
    107.5000,       5.0000,   3.00000,      33.194
    112.5000,       5.0000,   3.00000,      30.835
    117.5000,       5.0000,   3.00000,      39.538
    122.5000,       5.0000,   3.00000,      40.869
    127.5000,       5.0000,   3.00000,      35.833
    132.5000,       5.0000,   3.00000,      30.313
    137.5000,       5.0000,   3.00000,      33.010
    142.5000,       5.0000,   3.00000,      26.957
    147.5000,       5.0000,   3.00000,      24.504
    152.5000,       5.0000,   3.00000,      25.620
    157.5000,       5.0000,   3.00000,      34.447
    162.5000,       5.0000,   3.00000,      32.397
    167.5000,       5.0000,   3.00000,      28.573
    172.5000,       5.0000,   3.00000,      23.554
    177.5000,       5.0000,   3.00000,      26.077
    182.5000,       5.0000,   3.00000,      22.921
    187.5000,       5.0000,   3.00000,      28.741
     15.0000,       5.0000,   4.00000,      32.474
     20.0000,       5.0000,   4.00000,      35.945
     25.0000,       5.0000,   4.00000,      34.678
     30.0000,       5.0000,   4.00000,      24.299
     35.0000,       5.0000,   4.00000,      27.582
     40.0000,       5.0000,   4.00000,      24.660
     45.0000,       5.0000,   4.00000,      26.323
     50.0000,       5.0000,   4.00000,      19.988
     55.0000,       5.0000,   4.00000,      34.199
     60.0000,       5.0000,   4.00000,      65.244
     65.0000,       5.0000,   4.00000,      59.765
     70.0000,       5.0000,   4.00000,      54.708
     75.0000,       5.0000,   4.00000,      50.550
     80.0000,       5.0000,   4.00000,      64.169
     85.0000,       5.0000,   4.00000,      54.440
     90.0000,       5.0000,   4.00000,      40.777
     95.0000,       5.0000,   4.00000,      42.241
    100.0000,       5.0000,   4.00000,      37.070
    105.0000,       5.0000,   4.00000,      40.713
    110.0000,       5.0000,   4.00000,      40.126
    115.0000,       5.0000,   4.00000,      37.173
    120.0000,       5.0000,   4.00000,      38.652
    125.0000,       5.0000,   4.00000,      61.809
    130.0000,       5.0000,   4.00000,      36.533
    135.0000,       5.0000,   4.00000,      34.832
    140.0000,       5.0000,   4.00000,      35.970
    145.0000,       5.0000,   4.00000,      24.205
    150.0000,       5.0000,   4.00000,      25.571
    155.0000,       5.0000,   4.00000,      30.136
    160.0000,       5.0000,   4.00000,      32.178
    165.0000,       5.0000,   4.00000,      27.638
    170.0000,       5.0000,   4.00000,      27.681
    175.0000,       5.0000,   4.00000,      24.381
    180.0000,       5.0000,   4.00000,      34.343
    185.0000,       5.0000,   4.00000,      24.375
     22.5000,      15.0000,   1.00000,      27.384
     27.5000,      15.0000,   1.00000,      30.414
     32.5000,      15.0000,   1.00000,      28.111
     37.5000,      15.0000,   1.00000,      26.682
     42.5000,      15.0000,   1.00000,      25.034
     47.5000,      15.0000,   1.00000,      27.879
     52.5000,      15.0000,   1.00000,      33.967
     57.5000,      15.0000,   1.00000,      47.800
     62.5000,      15.0000,   1.00000,      53.337
     67.5000,      15.0000,   1.00000,      39.345
     72.5000,      15.0000,   1.00000,      39.569
     77.5000,      15.0000,   1.00000,      48.406
     82.5000,      15.0000,   1.00000,      46.185
     87.5000,      15.0000,   1.00000,      36.172
     92.5000,      15.0000,   1.00000,      43.902
     97.5000,      15.0000,   1.00000,      47.344
    102.5000,      15.0000,   1.00000,      39.468
    107.5000,      15.0000,   1.00000,      35.825
    112.5000,      15.0000,   1.00000,      23.156
    117.5000,      15.0000,   1.00000,      28.005
    122.5000,      15.0000,   1.00000,      30.545
    127.5000,      15.0000,   1.00000,      29.437
    132.5000,      15.0000,   1.00000,      33.073
    137.5000,      15.0000,   1.00000,      28.258
    142.5000,      15.0000,   1.00000,      19.585
    147.5000,      15.0000,   1.00000,      22.138
    152.5000,      15.0000,   1.00000,      19.569
    157.5000,      15.0000,   1.00000,      30.958
    162.5000,      15.0000,   1.00000,      21.886
    167.5000,      15.0000,   1.00000,      18.988
    172.5000,      15.0000,   1.00000,      18.625
    177.5000,      15.0000,   1.00000,      23.105
     20.0000,      10.0000,   2.00000,      19.750
     25.0000,      10.0000,   2.00000,      23.559
     30.0000,      10.0000,   2.00000,      32.256
     35.0000,      10.0000,   2.00000,      28.655
     40.0000,      10.0000,   2.00000,      27.683
     45.0000,      10.0000,   2.00000,      24.074
     50.0000,      10.0000,   2.00000,      23.364
     55.0000,      10.0000,   2.00000,      46.098
     60.0000,      10.0000,   2.00000,      54.152
     65.0000,      10.0000,   2.00000,      45.364
     70.0000,      10.0000,   2.00000,      36.495
     75.0000,      10.0000,   2.00000,      37.802
     80.0000,      10.0000,   2.00000,      48.551
     85.0000,      10.0000,   2.00000,      46.700
     90.0000,      10.0000,   2.00000,      40.687
     95.0000,      10.0000,   2.00000,      37.994
    100.0000,      10.0000,   2.00000,      40.459
    105.0000,      10.0000,   2.00000,      47.254
    110.0000,      10.0000,   2.00000,      39.268
    115.0000,      10.0000,   2.00000,      38.964
    120.0000,      10.0000,   2.00000,      41.936
    125.0000,      10.0000,   2.00000,      45.956
    130.0000,      10.0000,   2.00000,      45.544
    135.0000,      10.0000,   2.00000,      27.517
    140.0000,      10.0000,   2.00000,      25.235
    145.0000,      10.0000,   2.00000,      22.270
    150.0000,      10.0000,   2.00000,      17.610
    155.0000,      10.0000,   2.00000,      18.515
    160.0000,      10.0000,   2.00000,      22.995
    165.0000,      10.0000,   2.00000,      22.908
    170.0000,      10.0000,   2.00000,      22.271
    175.0000,      10.0000,   2.00000,      26.655
    180.0000,      10.0000,   2.00000,      21.177
     30.0000,      20.0000,   1.00000,      27.860
     35.0000,      20.0000,   1.00000,      24.219
     40.0000,      20.0000,   1.00000,      28.647
     45.0000,      20.0000,   1.00000,      34.394
     50.0000,      20.0000,   1.00000,      44.979
     55.0000,      20.0000,   1.00000,      50.163
     60.0000,      20.0000,   1.00000,      55.484
     65.0000,      20.0000,   1.00000,      45.791
     70.0000,      20.0000,   1.00000,      38.075
     75.0000,      20.0000,   1.00000,      37.077
     80.0000,      20.0000,   1.00000,      40.559
     85.0000,      20.0000,   1.00000,      41.700
     90.0000,      20.0000,   1.00000,      46.387
     95.0000,      20.0000,   1.00000,      48.358
    100.0000,      20.0000,   1.00000,      48.678
    105.0000,      20.0000,   1.00000,      46.640
    110.0000,      20.0000,   1.00000,      44.485
    115.0000,      20.0000,   1.00000,      38.139
    120.0000,      20.0000,   1.00000,      35.380
    125.0000,      20.0000,   1.00000,      33.172
    130.0000,      20.0000,   1.00000,      36.976
    135.0000,      20.0000,   1.00000,      36.098
    140.0000,      20.0000,   1.00000,      30.992
    145.0000,      20.0000,   1.00000,      28.353
    150.0000,      20.0000,   1.00000,      25.396
    155.0000,      20.0000,   1.00000,      24.792
    160.0000,      20.0000,   1.00000,      27.742
    165.0000,      20.0000,   1.00000,      29.574
    170.0000,      20.0000,   1.00000,      32.745
     25.0000,      10.0000,   3.00000,      22.342
     30.0000,      10.0000,   3.00000,      35.557
     35.0000,      10.0000,   3.00000,      41.957
     40.0000,      10.0000,   3.00000,      39.785
     45.0000,      10.0000,   3.00000,      48.950
     50.0000,      10.0000,   3.00000,      55.399
     55.0000,      10.0000,   3.00000,      40.966
     60.0000,      10.0000,   3.00000,      32.285
     65.0000,      10.0000,   3.00000,      34.692
     70.0000,      10.0000,   3.00000,      40.426
     75.0000,      10.0000,   3.00000,      24.226
     80.0000,      10.0000,   3.00000,      20.867
     85.0000,      10.0000,   3.00000,      50.795
     90.0000,      10.0000,   3.00000,      58.635
     95.0000,      10.0000,   3.00000,      45.312
    100.0000,      10.0000,   3.00000,      48.284
    105.0000,      10.0000,   3.00000,      50.955
    110.0000,      10.0000,   3.00000,      40.025
    115.0000,      10.0000,   3.00000,      41.462
    120.0000,      10.0000,   3.00000,      47.520
    125.0000,      10.0000,   3.00000,      44.889
    130.0000,      10.0000,   3.00000,      46.500
    135.0000,      10.0000,   3.00000,      45.915
    140.0000,      10.0000,   3.00000,      41.723
    145.0000,      10.0000,   3.00000,      42.242
    150.0000,      10.0000,   3.00000,      16.186
    155.0000,      10.0000,   3.00000,      17.862
    160.0000,      10.0000,   3.00000,      18.878
    165.0000,      10.0000,   3.00000,      39.291
    170.0000,      10.0000,   3.00000,      36.040
    175.0000,      10.0000,   3.00000,      35.694
     37.5000,      25.0000,   1.00000,      33.870
     42.5000,      25.0000,   1.00000,      43.631
     47.5000,      25.0000,   1.00000,      45.377
     52.5000,      25.0000,   1.00000,      33.985
     57.5000,      25.0000,   1.00000,      31.799
     62.5000,      25.0000,   1.00000,      30.131
     67.5000,      25.0000,   1.00000,      25.136
     72.5000,      25.0000,   1.00000,      20.217
     77.5000,      25.0000,   1.00000,      27.314
     82.5000,      25.0000,   1.00000,      30.154
     87.5000,      25.0000,   1.00000,      32.629
     92.5000,      25.0000,   1.00000,      34.010
     97.5000,      25.0000,   1.00000,      36.898
    102.5000,      25.0000,   1.00000,      44.177
    107.5000,      25.0000,   1.00000,      50.228
    112.5000,      25.0000,   1.00000,      47.622
    117.5000,      25.0000,   1.00000,      28.613
    122.5000,      25.0000,   1.00000,      32.198
    127.5000,      25.0000,   1.00000,      27.226
    132.5000,      25.0000,   1.00000,      32.738
    137.5000,      25.0000,   1.00000,      32.382
    142.5000,      25.0000,   1.00000,      34.024
    147.5000,      25.0000,   1.00000,      35.983
    152.5000,      25.0000,   1.00000,      28.098
    157.5000,      25.0000,   1.00000,      26.939
    162.5000,      25.0000,   1.00000,      33.195
     30.0000,      15.0000,   2.00000,      30.253
     35.0000,      15.0000,   2.00000,      37.787
     40.0000,      15.0000,   2.00000,      40.495
     45.0000,      15.0000,   2.00000,      51.836
     50.0000,      15.0000,   2.00000,      62.100
     55.0000,      15.0000,   2.00000,      43.438
     60.0000,      15.0000,   2.00000,      45.240
     65.0000,      15.0000,   2.00000,      33.595
     70.0000,      15.0000,   2.00000,      31.689
     75.0000,      15.0000,   2.00000,      25.489
     80.0000,      15.0000,   2.00000,      23.018
     85.0000,      15.0000,   2.00000,      40.420
     90.0000,      15.0000,   2.00000,      41.976
     95.0000,      15.0000,   2.00000,      40.847
    100.0000,      15.0000,   2.00000,      57.207
    105.0000,      15.0000,   2.00000,      71.873
    110.0000,      15.0000,   2.00000,      70.746
    115.0000,      15.0000,   2.00000,      46.813
    120.0000,      15.0000,   2.00000,      45.061
    125.0000,      15.0000,   2.00000,      41.960
    130.0000,      15.0000,   2.00000,      47.034
    135.0000,      15.0000,   2.00000,      58.137
    140.0000,      15.0000,   2.00000,      61.820
    145.0000,      15.0000,   2.00000,      43.043
    150.0000,      15.0000,   2.00000,      32.433
    155.0000,      15.0000,   2.00000,      38.334
    160.0000,      15.0000,   2.00000,      29.252
    165.0000,      15.0000,   2.00000,      24.332
    170.0000,      15.0000,   2.00000,      28.770
     30.0000,      10.0000,   4.00000,      34.334
     35.0000,      10.0000,   4.00000,      37.800
     40.0000,      10.0000,   4.00000,      83.179
     45.0000,      10.0000,   4.00000,      76.608
     50.0000,      10.0000,   4.00000,      89.827
     55.0000,      10.0000,   4.00000,      88.412
     60.0000,      10.0000,   4.00000,      51.689
     65.0000,      10.0000,   4.00000,      32.486
     70.0000,      10.0000,   4.00000,      26.946
     75.0000,      10.0000,   4.00000,      28.382
     80.0000,      10.0000,   4.00000,      24.812
     85.0000,      10.0000,   4.00000,      29.654
     90.0000,      10.0000,   4.00000,      65.345
     95.0000,      10.0000,   4.00000,      83.984
    100.0000,      10.0000,   4.00000,      45.873
    105.0000,      10.0000,   4.00000,      41.326
    110.0000,      10.0000,   4.00000,      46.541
    115.0000,      10.0000,   4.00000,      70.308
    120.0000,      10.0000,   4.00000,      42.574
    125.0000,      10.0000,   4.00000,      73.874
    130.0000,      10.0000,   4.00000,      45.095
    135.0000,      10.0000,   4.00000,      42.238
    140.0000,      10.0000,   4.00000,      38.021
    145.0000,      10.0000,   4.00000,      45.909
    150.0000,      10.0000,   4.00000,      29.109
    155.0000,      10.0000,   4.00000,      32.755
    160.0000,      10.0000,   4.00000,      20.054
    165.0000,      10.0000,   4.00000,      28.865
    170.0000,      10.0000,   4.00000,      60.268
     45.0000,      30.0000,   1.00000,      64.580
     50.0000,      30.0000,   1.00000,      69.664
     55.0000,      30.0000,   1.00000,      63.635
     60.0000,      30.0000,   1.00000,      48.290
     65.0000,      30.0000,   1.00000,      46.852
     70.0000,      30.0000,   1.00000,      41.650
     75.0000,      30.0000,   1.00000,      29.665
     80.0000,      30.0000,   1.00000,      29.618
     85.0000,      30.0000,   1.00000,      38.938
     90.0000,      30.0000,   1.00000,      47.574
     95.0000,      30.0000,   1.00000,      48.039
    100.0000,      30.0000,   1.00000,      50.264
    105.0000,      30.0000,   1.00000,      52.515
    110.0000,      30.0000,   1.00000,      47.175
    115.0000,      30.0000,   1.00000,      39.251
    120.0000,      30.0000,   1.00000,      40.377
    125.0000,      30.0000,   1.00000,      42.112
    130.0000,      30.0000,   1.00000,      41.319
    135.0000,      30.0000,   1.00000,      55.812
    140.0000,      30.0000,   1.00000,      30.311
    145.0000,      30.0000,   1.00000,      35.015
    150.0000,      30.0000,   1.00000,      31.805
    155.0000,      30.0000,   1.00000,      36.709
     40.0000,      20.0000,   2.00000,      72.774
     45.0000,      20.0000,   2.00000,      80.247
     50.0000,      20.0000,   2.00000,      78.462
     55.0000,      20.0000,   2.00000,      66.487
     60.0000,      20.0000,   2.00000,      48.280
     65.0000,      20.0000,   2.00000,      40.217
     70.0000,      20.0000,   2.00000,      42.442
     75.0000,      20.0000,   2.00000,      45.808
     80.0000,      20.0000,   2.00000,      40.485
     85.0000,      20.0000,   2.00000,      40.672
     90.0000,      20.0000,   2.00000,      56.586
     95.0000,      20.0000,   2.00000,      82.958
    100.0000,      20.0000,   2.00000,      76.313
    105.0000,      20.0000,   2.00000,      59.078
    110.0000,      20.0000,   2.00000,      53.856
    115.0000,      20.0000,   2.00000,      45.625
    120.0000,      20.0000,   2.00000,      54.155
    125.0000,      20.0000,   2.00000,      55.374
    130.0000,      20.0000,   2.00000,      46.202
    135.0000,      20.0000,   2.00000,      46.019
    140.0000,      20.0000,   2.00000,      43.535
    145.0000,      20.0000,   2.00000,      48.164
    150.0000,      20.0000,   2.00000,      42.295
    155.0000,      20.0000,   2.00000,      43.792
    160.0000,      20.0000,   2.00000,      35.945
     37.5000,      15.0000,   3.00000,      68.405
     42.5000,      15.0000,   3.00000,      74.926
     47.5000,      15.0000,   3.00000,      50.529
     52.5000,      15.0000,   3.00000,      59.547
     57.5000,      15.0000,   3.00000,      67.867
     62.5000,      15.0000,   3.00000,      69.915
     67.5000,      15.0000,   3.00000,      38.468
     72.5000,      15.0000,   3.00000,      36.148
     77.5000,      15.0000,   3.00000,      39.155
     82.5000,      15.0000,   3.00000,      35.944
     87.5000,      15.0000,   3.00000,      36.825
     92.5000,      15.0000,   3.00000,      65.570
     97.5000,      15.0000,   3.00000,      68.283
    102.5000,      15.0000,   3.00000,      61.655
    107.5000,      15.0000,   3.00000,      54.743
    112.5000,      15.0000,   3.00000,      54.806
    117.5000,      15.0000,   3.00000,      53.772
    122.5000,      15.0000,   3.00000,      56.213
    127.5000,      15.0000,   3.00000,      52.006
    132.5000,      15.0000,   3.00000,      45.525
    137.5000,      15.0000,   3.00000,      41.767
    142.5000,      15.0000,   3.00000,      46.208
    147.5000,      15.0000,   3.00000,      25.751
    152.5000,      15.0000,   3.00000,      41.594
    157.5000,      15.0000,   3.00000,      42.920
    162.5000,      15.0000,   3.00000,      40.754
     52.5000,      35.0000,   1.00000,      68.829
     57.5000,      35.0000,   1.00000,      70.691
     62.5000,      35.0000,   1.00000,      47.036
     67.5000,      35.0000,   1.00000,      43.329
     72.5000,      35.0000,   1.00000,      38.906
     77.5000,      35.0000,   1.00000,      34.546
     82.5000,      35.0000,   1.00000,      34.752
     87.5000,      35.0000,   1.00000,      46.297
     92.5000,      35.0000,   1.00000,      52.719
     97.5000,      35.0000,   1.00000,      57.632
    102.5000,      35.0000,   1.00000,      58.015
    107.5000,      35.0000,   1.00000,      55.290
    112.5000,      35.0000,   1.00000,      53.702
    117.5000,      35.0000,   1.00000,      52.973
    122.5000,      35.0000,   1.00000,      49.091
    127.5000,      35.0000,   1.00000,      43.926
    132.5000,      35.0000,   1.00000,      43.016
    137.5000,      35.0000,   1.00000,      45.311
    142.5000,      35.0000,   1.00000,      48.944
    147.5000,      35.0000,   1.00000,      48.747
     60.0000,      40.0000,   1.00000,      47.022
     65.0000,      40.0000,   1.00000,      48.431
     70.0000,      40.0000,   1.00000,      45.272
     75.0000,      40.0000,   1.00000,      47.452
     80.0000,      40.0000,   1.00000,      40.536
     85.0000,      40.0000,   1.00000,      40.598
     90.0000,      40.0000,   1.00000,      50.436
     95.0000,      40.0000,   1.00000,      60.148
    100.0000,      40.0000,   1.00000,      56.667
    105.0000,      40.0000,   1.00000,      56.949
    110.0000,      40.0000,   1.00000,      57.043
    115.0000,      40.0000,   1.00000,      54.858
    120.0000,      40.0000,   1.00000,      55.791
    125.0000,      40.0000,   1.00000,      54.985
    130.0000,      40.0000,   1.00000,      42.916
    135.0000,      40.0000,   1.00000,      44.127
    140.0000,      40.0000,   1.00000,      54.907
     50.0000,      25.0000,   2.00000,      66.085
     55.0000,      25.0000,   2.00000,      53.774
     60.0000,      25.0000,   2.00000,      50.430
     65.0000,      25.0000,   2.00000,      37.021
     70.0000,      25.0000,   2.00000,      41.272
     75.0000,      25.0000,   2.00000,      40.189
     80.0000,      25.0000,   2.00000,      39.317
     85.0000,      25.0000,   2.00000,      37.868
     90.0000,      25.0000,   2.00000,      33.925
     95.0000,      25.0000,   2.00000,      60.505
    100.0000,      25.0000,   2.00000,      67.831
    105.0000,      25.0000,   2.00000,      59.675
    110.0000,      25.0000,   2.00000,      63.159
    115.0000,      25.0000,   2.00000,      65.253
    120.0000,      25.0000,   2.00000,      54.191
    125.0000,      25.0000,   2.00000,      44.019
    130.0000,      25.0000,   2.00000,      54.620
    135.0000,      25.0000,   2.00000,      46.373
    140.0000,      25.0000,   2.00000,      52.079
    145.0000,      25.0000,   2.00000,      56.147
    150.0000,      25.0000,   2.00000,      68.978
     45.0000,      15.0000,   4.00000,      74.397
     50.0000,      15.0000,   4.00000,      81.262
     55.0000,      15.0000,   4.00000,      89.472
     60.0000,      15.0000,   4.00000,      50.023
     65.0000,      15.0000,   4.00000,      41.727
     70.0000,      15.0000,   4.00000,      49.745
     75.0000,      15.0000,   4.00000,      33.081
     80.0000,      15.0000,   4.00000,      47.468
     85.0000,      15.0000,   4.00000,      40.687
     90.0000,      15.0000,   4.00000,      49.416
     95.0000,      15.0000,   4.00000,      39.810
    100.0000,      15.0000,   4.00000,      76.394
    105.0000,      15.0000,   4.00000,      87.700
    110.0000,      15.0000,   4.00000,      81.277
    115.0000,      15.0000,   4.00000,      66.711
    120.0000,      15.0000,   4.00000,      54.495
    125.0000,      15.0000,   4.00000,      55.750
    130.0000,      15.0000,   4.00000,      62.521
    135.0000,      15.0000,   4.00000,      62.979
    140.0000,      15.0000,   4.00000,      42.577
    145.0000,      15.0000,   4.00000,      52.035
    150.0000,      15.0000,   4.00000,      91.720
    155.0000,      15.0000,   4.00000,      87.951
     67.5000,      45.0000,   1.00000,      50.683
     72.5000,      45.0000,   1.00000,      48.061
     77.5000,      45.0000,   1.00000,      47.810
     82.5000,      45.0000,   1.00000,      38.197
     87.5000,      45.0000,   1.00000,      45.533
     92.5000,      45.0000,   1.00000,      57.142
     97.5000,      45.0000,   1.00000,      58.135
    102.5000,      45.0000,   1.00000,      56.829
    107.5000,      45.0000,   1.00000,      56.508
    112.5000,      45.0000,   1.00000,      58.682
    117.5000,      45.0000,   1.00000,      57.986
    122.5000,      45.0000,   1.00000,      56.368
    127.5000,      45.0000,   1.00000,      58.432
    132.5000,      45.0000,   1.00000,      58.349
     50.0000,      20.0000,   3.00000,      50.394
     55.0000,      20.0000,   3.00000,      55.284
     60.0000,      20.0000,   3.00000,      43.064
     65.0000,      20.0000,   3.00000,      44.544
     70.0000,      20.0000,   3.00000,      47.076
     75.0000,      20.0000,   3.00000,      44.935
     80.0000,      20.0000,   3.00000,      46.948
     85.0000,      20.0000,   3.00000,      41.179
     90.0000,      20.0000,   3.00000,      32.845
     95.0000,      20.0000,   3.00000,      38.525
    100.0000,      20.0000,   3.00000,      39.267
    105.0000,      20.0000,   3.00000,      52.120
    110.0000,      20.0000,   3.00000,      74.015
    115.0000,      20.0000,   3.00000,      61.845
    120.0000,      20.0000,   3.00000,      53.336
    125.0000,      20.0000,   3.00000,      42.093
    130.0000,      20.0000,   3.00000,      34.130
    135.0000,      20.0000,   3.00000,      41.071
    140.0000,      20.0000,   3.00000,      50.412
    145.0000,      20.0000,   3.00000,      68.679
    150.0000,      20.0000,   3.00000,      82.556
     75.0000,      50.0000,   1.00000,      53.784
     80.0000,      50.0000,   1.00000,      51.324
     85.0000,      50.0000,   1.00000,      47.135
     90.0000,      50.0000,   1.00000,      48.879
     95.0000,      50.0000,   1.00000,      55.201
    100.0000,      50.0000,   1.00000,      60.242
    105.0000,      50.0000,   1.00000,      56.698
    110.0000,      50.0000,   1.00000,      58.422
    115.0000,      50.0000,   1.00000,      59.351
    120.0000,      50.0000,   1.00000,      62.092
    125.0000,      50.0000,   1.00000,      61.449
     60.0000,      30.0000,   2.00000,      65.588
     65.0000,      30.0000,   2.00000,      56.623
     70.0000,      30.0000,   2.00000,      52.664
     75.0000,      30.0000,   2.00000,      51.430
     80.0000,      30.0000,   2.00000,      42.158
     85.0000,      30.0000,   2.00000,      51.283
     90.0000,      30.0000,   2.00000,      40.116
     95.0000,      30.0000,   2.00000,      42.186
    100.0000,      30.0000,   2.00000,      55.529
    105.0000,      30.0000,   2.00000,      61.749
    110.0000,      30.0000,   2.00000,      65.451
    115.0000,      30.0000,   2.00000,      63.858
    120.0000,      30.0000,   2.00000,      62.378
    125.0000,      30.0000,   2.00000,      59.238
    130.0000,      30.0000,   2.00000,      50.755
    135.0000,      30.0000,   2.00000,      64.703
    140.0000,      30.0000,   2.00000,      60.712
     82.5000,      55.0000,   1.00000,      56.242
     87.5000,      55.0000,   1.00000,      50.560
     92.5000,      55.0000,   1.00000,      47.159
     97.5000,      55.0000,   1.00000,      45.984
    102.5000,      55.0000,   1.00000,      56.332
    107.5000,      55.0000,   1.00000,      60.923
    112.5000,      55.0000,   1.00000,      62.287
    117.5000,      55.0000,   1.00000,      64.368
     62.5000,      25.0000,   3.00000,      66.770
     67.5000,      25.0000,   3.00000,      63.352
     72.5000,      25.0000,   3.00000,      56.404
     77.5000,      25.0000,   3.00000,      36.667
     82.5000,      25.0000,   3.00000,      38.713
     87.5000,      25.0000,   3.00000,      48.920
     92.5000,      25.0000,   3.00000,      33.587
     97.5000,      25.0000,   3.00000,      30.405
    102.5000,      25.0000,   3.00000,      30.283
    107.5000,      25.0000,   3.00000,      63.626
    112.5000,      25.0000,   3.00000,      62.651
    117.5000,      25.0000,   3.00000,      62.984
    122.5000,      25.0000,   3.00000,      68.493
    127.5000,      25.0000,   3.00000,      68.777
    132.5000,      25.0000,   3.00000,      43.079
    137.5000,      25.0000,   3.00000,      51.972
     70.0000,      35.0000,   2.00000,      66.734
     75.0000,      35.0000,   2.00000,      71.824
     80.0000,      35.0000,   2.00000,      54.806
     85.0000,      35.0000,   2.00000,      53.187
     90.0000,      35.0000,   2.00000,      46.509
     95.0000,      35.0000,   2.00000,      48.154
    100.0000,      35.0000,   2.00000,      41.977
    105.0000,      35.0000,   2.00000,      61.014
    110.0000,      35.0000,   2.00000,      64.766
    115.0000,      35.0000,   2.00000,      62.513
    120.0000,      35.0000,   2.00000,      66.128
    125.0000,      35.0000,   2.00000,      70.490
    130.0000,      35.0000,   2.00000,      74.805
     60.0000,      20.0000,   4.00000,      51.205
     65.0000,      20.0000,   4.00000,      45.383
     70.0000,      20.0000,   4.00000,      42.974
     75.0000,      20.0000,   4.00000,      42.616
     80.0000,      20.0000,   4.00000,      60.294
     85.0000,      20.0000,   4.00000,      49.371
     90.0000,      20.0000,   4.00000,      35.766
     95.0000,      20.0000,   4.00000,      41.374
    100.0000,      20.0000,   4.00000,      42.460
    105.0000,      20.0000,   4.00000,      53.300
    110.0000,      20.0000,   4.00000,      86.220
    115.0000,      20.0000,   4.00000,      90.249
    120.0000,      20.0000,   4.00000,      73.670
    125.0000,      20.0000,   4.00000,      70.096
    130.0000,      20.0000,   4.00000,      62.476
    135.0000,      20.0000,   4.00000,      57.694
    140.0000,      20.0000,   4.00000,      83.264
     90.0000,      60.0000,   1.00000,      52.998
     95.0000,      60.0000,   1.00000,      50.009
    100.0000,      60.0000,   1.00000,      60.605
    105.0000,      60.0000,   1.00000,      61.949
    110.0000,      60.0000,   1.00000,      62.338
     97.5000,      65.0000,   1.00000,      55.901
    102.5000,      65.0000,   1.00000,      65.925
     80.0000,      40.0000,   2.00000,      70.739
     85.0000,      40.0000,   2.00000,      51.525
     90.0000,      40.0000,   2.00000,      50.898
     95.0000,      40.0000,   2.00000,      59.401
    100.0000,      40.0000,   2.00000,      41.608
    105.0000,      40.0000,   2.00000,      42.698
    110.0000,      40.0000,   2.00000,      57.522
    115.0000,      40.0000,   2.00000,      63.268
    120.0000,      40.0000,   2.00000,      58.882
     75.0000,      30.0000,   3.00000,      91.851
     80.0000,      30.0000,   3.00000,      77.226
     85.0000,      30.0000,   3.00000,      41.838
     90.0000,      30.0000,   3.00000,      39.433
     95.0000,      30.0000,   3.00000,      37.494
    100.0000,      30.0000,   3.00000,      48.592
    105.0000,      30.0000,   3.00000,      36.396
    110.0000,      30.0000,   3.00000,      41.858
    115.0000,      30.0000,   3.00000,      47.664
    120.0000,      30.0000,   3.00000,      74.510
    125.0000,      30.0000,   3.00000,      79.993
     75.0000,      25.0000,   4.00000,      73.210
     80.0000,      25.0000,   4.00000,      45.528
     85.0000,      25.0000,   4.00000,      61.463
     90.0000,      25.0000,   4.00000,      63.124
     95.0000,      25.0000,   4.00000,      43.063
    100.0000,      25.0000,   4.00000,      44.979
    105.0000,      25.0000,   4.00000,      43.267
    110.0000,      25.0000,   4.00000,      35.295
    115.0000,      25.0000,   4.00000,      32.615
    120.0000,      25.0000,   4.00000,      64.777
    125.0000,      25.0000,   4.00000,      62.986
     90.0000,      45.0000,   2.00000,      58.927
     95.0000,      45.0000,   2.00000,      48.969
    100.0000,      45.0000,   2.00000,      52.042
    105.0000,      45.0000,   2.00000,      54.559
    110.0000,      45.0000,   2.00000,      48.995
     87.5000,      35.0000,   3.00000,      73.833
     92.5000,      35.0000,   3.00000,      70.069
     97.5000,      35.0000,   3.00000,      30.462
    102.5000,      35.0000,   3.00000,      32.764
    107.5000,      35.0000,   3.00000,      35.919
    112.5000,      35.0000,   3.00000,      36.477
    100.0000,      50.0000,   2.00000,      64.327
     90.0000,      30.0000,   4.00000,      84.565
     95.0000,      30.0000,   4.00000,      49.098
    100.0000,      30.0000,   4.00000,      47.214
    105.0000,      30.0000,   4.00000,      36.959
    110.0000,      30.0000,   4.00000,      37.462
    100.0000,      40.0000,   3.00000,      59.845
INVERSION RESULTS
Initial RMS error
 40.68
NUMBER OF LAYERS
29
NUMBER OF BLOCKS
1198
ITERATION 1
MODEL RESISTIVITY
LAYER 1
76,       1.2500
      7.5000,      63.663
     10.0000,      69.927
     12.5000,      83.803
     15.0000,      87.179
     17.5000,      85.357
     20.0000,      84.359
     22.5000,      77.184
     25.0000,      77.788
     27.5000,      74.581
     30.0000,      74.358
     32.5000,      68.123
     35.0000,      67.185
     37.5000,      61.280
     40.0000,      57.739
     42.5000,      51.645
     45.0000,      46.581
     47.5000,      42.636
     50.0000,      38.967
     52.5000,      36.024
     55.0000,      32.092
     57.5000,      32.242
     60.0000,      31.364
     62.5000,      39.407
     65.0000,      42.858
     67.5000,      61.472
     70.0000,      69.727
     72.5000,      71.444
     75.0000,      71.746
     77.5000,      61.006
     80.0000,      60.392
     82.5000,      54.955
     85.0000,      56.436
     87.5000,      50.157
     90.0000,      48.993
     92.5000,      42.364
     95.0000,      40.212
     97.5000,      38.701
    100.0000,      38.125
    102.5000,      44.781
    105.0000,      47.449
    107.5000,      60.157
    110.0000,      64.497
    112.5000,      71.133
    115.0000,      76.234
    117.5000,      75.488
    120.0000,      74.878
    122.5000,      67.416
    125.0000,      65.790
    127.5000,      55.292
    130.0000,      53.567
    132.5000,      44.733
    135.0000,      45.490
    137.5000,      47.961
    140.0000,      48.822
    142.5000,      56.429
    145.0000,      59.344
    147.5000,      72.884
    150.0000,      73.034
    152.5000,      74.190
    155.0000,      69.782
    157.5000,      69.052
    160.0000,      65.921
    162.5000,      61.006
    165.0000,      59.729
    167.5000,      58.071
    170.0000,      57.845
    172.5000,      50.922
    175.0000,      48.964
    177.5000,      44.601
    180.0000,      44.991
    182.5000,      47.690
    185.0000,      50.225
    187.5000,      57.314
    190.0000,      60.549
    192.5000,      65.440
                   65.897
LAYER 2
76,       2.5125
      7.5000,      62.271
     10.0000,      68.801
     12.5000,      81.403
     15.0000,      84.384
     17.5000,      82.743
     20.0000,      81.230
     22.5000,      74.804
     25.0000,      75.903
     27.5000,      73.671
     30.0000,      73.358
     32.5000,      67.929
     35.0000,      67.537
     37.5000,      62.348
     40.0000,      58.885
     42.5000,      52.330
     45.0000,      47.038
     47.5000,      43.293
     50.0000,      40.108
     52.5000,      36.832
     55.0000,      32.333
     57.5000,      31.898
     60.0000,      30.821
     62.5000,      37.921
     65.0000,      41.335
     67.5000,      58.203
     70.0000,      68.414
     72.5000,      70.220
     75.0000,      69.435
     77.5000,      59.557
     80.0000,      58.463
     82.5000,      54.591
     85.0000,      56.830
     87.5000,      51.632
     90.0000,      50.626
     92.5000,      44.080
     95.0000,      41.530
     97.5000,      39.523
    100.0000,      38.675
    102.5000,      44.595
    105.0000,      47.004
    107.5000,      58.104
    110.0000,      62.216
    112.5000,      68.179
    115.0000,      73.851
    117.5000,      73.827
    120.0000,      72.835
    122.5000,      66.474
    125.0000,      64.894
    127.5000,      55.563
    130.0000,      54.079
    132.5000,      45.867
    135.0000,      47.065
    137.5000,      49.797
    140.0000,      50.176
    142.5000,      57.076
    145.0000,      60.105
    147.5000,      73.037
    150.0000,      73.233
    152.5000,      72.674
    155.0000,      67.602
    157.5000,      66.058
    160.0000,      63.225
    162.5000,      58.743
    165.0000,      57.505
    167.5000,      56.917
    170.0000,      57.121
    172.5000,      50.902
    175.0000,      48.619
    177.5000,      44.825
    180.0000,      45.322
    182.5000,      47.812
    185.0000,      50.504
    187.5000,      57.112
    190.0000,      60.742
    192.5000,      65.444
                   65.695
LAYER 3
74,       3.7876
     10.0000,      61.244
     12.5000,      70.713
     15.0000,      73.155
     17.5000,      71.852
     20.0000,      69.751
     22.5000,      65.206
     25.0000,      66.801
     27.5000,      66.284
     30.0000,      65.730
     32.5000,      62.214
     35.0000,      62.656
     37.5000,      59.170
     40.0000,      56.058
     42.5000,      49.674
     45.0000,      44.757
     47.5000,      42.320
     50.0000,      40.413
     52.5000,      37.087
     55.0000,      32.126
     57.5000,      30.566
     60.0000,      29.232
     62.5000,      34.463
     65.0000,      37.888
     67.5000,      52.029
     70.0000,      64.808
     72.5000,      67.577
     75.0000,      65.240
     77.5000,      56.309
     80.0000,      54.184
     82.5000,      52.652
     85.0000,      56.163
     87.5000,      53.731
     90.0000,      53.205
     92.5000,      47.219
     95.0000,      43.881
     97.5000,      40.895
    100.0000,      39.435
    102.5000,      43.436
    105.0000,      44.780
    107.5000,      51.717
    110.0000,      54.457
    112.5000,      59.143
    115.0000,      65.575
    117.5000,      67.069
    120.0000,      65.766
    122.5000,      61.254
    125.0000,      59.645
    127.5000,      53.333
    130.0000,      52.304
    132.5000,      46.284
    135.0000,      48.202
    137.5000,      50.924
    140.0000,      50.175
    142.5000,      54.860
    145.0000,      58.208
    147.5000,      68.885
    150.0000,      69.573
    152.5000,      66.690
    155.0000,      60.799
    157.5000,      58.216
    160.0000,      55.917
    162.5000,      52.562
    165.0000,      51.647
    167.5000,      52.437
    170.0000,      53.317
    172.5000,      48.689
    175.0000,      46.250
    177.5000,      43.616
    180.0000,      44.229
    182.5000,      46.469
    185.0000,      49.624
    187.5000,      55.879
    190.0000,      60.866
                   65.223
LAYER 4
72,       5.0755
     12.5000,      51.991
     15.0000,      54.609
     17.5000,      53.599
     20.0000,      51.601
     22.5000,      48.585
     25.0000,      50.517
     27.5000,      50.941
     30.0000,      50.259
     32.5000,      48.079
     35.0000,      49.098
     37.5000,      46.964
     40.0000,      44.661
     42.5000,      39.663
     45.0000,      36.511
     47.5000,      36.630
     50.0000,      37.116
     52.5000,      34.970
     55.0000,      30.242
     57.5000,      28.139
     60.0000,      26.497
     62.5000,      30.633
     65.0000,      33.745
     67.5000,      46.885
     70.0000,      62.542
     72.5000,      66.453
     75.0000,      62.506
     77.5000,      52.503
     80.0000,      48.951
     82.5000,      48.494
     85.0000,      53.580
     87.5000,      53.964
     90.0000,      54.785
     92.5000,      49.320
     95.0000,      45.367
     97.5000,      41.366
    100.0000,      39.006
    102.5000,      41.090
    105.0000,      40.130
    107.5000,      42.636
    110.0000,      42.830
    112.5000,      46.170
    115.0000,      53.358
    117.5000,      56.303
    120.0000,      54.988
    122.5000,      51.451
    125.0000,      50.124
    127.5000,      46.374
    130.0000,      46.481
    132.5000,      42.395
    135.0000,      44.918
    137.5000,      46.985
    140.0000,      44.261
    142.5000,      46.419
    145.0000,      49.228
    147.5000,      57.989
    150.0000,      59.331
    152.5000,      55.814
    155.0000,      49.960
    157.5000,      47.343
    160.0000,      45.844
    162.5000,      43.546
    165.0000,      42.965
    167.5000,      44.432
    170.0000,      45.842
    172.5000,      42.462
    175.0000,      40.417
    177.5000,      38.847
    180.0000,      39.782
    182.5000,      42.096
    185.0000,      46.026
    187.5000,      53.338
                   62.108
LAYER 5
70,       6.3763
     15.0000,      23.172
     17.5000,      23.364
     20.0000,      23.041
     22.5000,      22.529
     25.0000,      23.264
     27.5000,      23.522
     30.0000,      22.931
     32.5000,      22.001
     35.0000,      21.642
     37.5000,      20.543
     40.0000,      19.358
     42.5000,      18.196
     45.0000,      18.525
     47.5000,      21.014
     50.0000,      24.142
     52.5000,      25.571
     55.0000,      24.682
     57.5000,      23.889
     60.0000,      23.758
     62.5000,      26.916
     65.0000,      31.770
     67.5000,      43.471
     70.0000,      59.237
     72.5000,      65.398
     75.0000,      60.101
     77.5000,      49.393
     80.0000,      42.749
     82.5000,      41.196
     85.0000,      44.469
     87.5000,      47.495
     90.0000,      49.359
     92.5000,      46.948
     95.0000,      43.518
     97.5000,      39.687
    100.0000,      36.723
    102.5000,      34.850
    105.0000,      31.108
    107.5000,      28.131
    110.0000,      26.162
    112.5000,      27.579
    115.0000,      32.440
    117.5000,      35.949
    120.0000,      35.878
    122.5000,      33.975
    125.0000,      32.568
    127.5000,      31.435
    130.0000,      31.476
    132.5000,      30.298
    135.0000,      30.618
    137.5000,      29.744
    140.0000,      26.834
    142.5000,      26.082
    145.0000,      27.288
    147.5000,      30.823
    150.0000,      32.910
    152.5000,      32.383
    155.0000,      30.386
    157.5000,      29.200
    160.0000,      28.616
    162.5000,      27.762
    165.0000,      27.231
    167.5000,      27.482
    170.0000,      27.644
    172.5000,      26.489
    175.0000,      25.815
    177.5000,      26.066
    180.0000,      27.739
    182.5000,      30.694
    185.0000,      36.517
                   46.664
LAYER 6
68,       7.6900
     17.5000,      14.402
     20.0000,      15.187
     22.5000,      15.317
     25.0000,      15.932
     27.5000,      16.100
     30.0000,      15.576
     32.5000,      14.681
     35.0000,      13.784
     37.5000,      12.711
     40.0000,      11.819
     42.5000,      11.490
     45.0000,      12.350
     47.5000,      14.718
     50.0000,      17.922
     52.5000,      20.593
     55.0000,      21.960
     57.5000,      22.883
     60.0000,      24.357
     62.5000,      28.154
     65.0000,      34.610
     67.5000,      46.178
     70.0000,      60.412
     72.5000,      66.487
     75.0000,      60.897
     77.5000,      50.020
     80.0000,      41.804
     82.5000,      38.447
     85.0000,      39.228
     87.5000,      41.270
     90.0000,      42.683
     92.5000,      41.839
     95.0000,      39.820
     97.5000,      37.347
    100.0000,      34.984
    102.5000,      32.329
    105.0000,      28.398
    107.5000,      24.726
    110.0000,      22.641
    112.5000,      23.479
    115.0000,      26.978
    117.5000,      30.059
    120.0000,      30.548
    122.5000,      29.191
    125.0000,      27.638
    127.5000,      26.484
    130.0000,      25.778
    132.5000,      24.571
    135.0000,      23.415
    137.5000,      21.546
    140.0000,      19.216
    142.5000,      18.195
    145.0000,      18.715
    147.5000,      20.623
    150.0000,      22.543
    152.5000,      23.407
    155.0000,      23.290
    157.5000,      23.006
    160.0000,      22.660
    162.5000,      21.951
    165.0000,      21.088
    167.5000,      20.419
    170.0000,      19.807
    172.5000,      19.099
    175.0000,      18.975
    177.5000,      19.874
    180.0000,      22.089
    182.5000,      24.754
                   31.396
LAYER 7
64,       9.0169
     22.5000,      13.514
     25.0000,      14.918
     27.5000,      15.401
     30.0000,      14.913
     32.5000,      13.818
     35.0000,      12.528
     37.5000,      11.236
     40.0000,      10.280
     42.5000,      10.034
     45.0000,      10.857
     47.5000,      12.908
     50.0000,      15.833
     52.5000,      18.826
     55.0000,      21.283
     57.5000,      23.475
     60.0000,      26.242
     62.5000,      30.931
     65.0000,      38.404
     67.5000,      49.602
     70.0000,      61.752
     72.5000,      66.669
     75.0000,      61.204
     77.5000,      50.835
     80.0000,      42.129
     82.5000,      37.489
     85.0000,      36.402
     87.5000,      37.015
     90.0000,      37.738
     92.5000,      37.565
     95.0000,      36.750
     97.5000,      35.627
    100.0000,      34.263
    102.5000,      32.151
    105.0000,      28.963
    107.5000,      25.771
    110.0000,      24.002
    112.5000,      24.688
    115.0000,      27.522
    117.5000,      30.246
    120.0000,      30.965
    122.5000,      29.813
    125.0000,      28.033
    127.5000,      26.378
    130.0000,      24.874
    132.5000,      23.066
    135.0000,      21.065
    137.5000,      18.821
    140.0000,      16.774
    142.5000,      15.779
    145.0000,      16.017
    147.5000,      17.346
    150.0000,      19.076
    152.5000,      20.426
    155.0000,      21.087
    157.5000,      21.206
    160.0000,      20.842
    162.5000,      19.940
    165.0000,      18.704
    167.5000,      17.493
    170.0000,      16.481
    172.5000,      15.813
    175.0000,      15.881
    177.5000,      17.185
                   20.833
LAYER 8
62,      10.3571
     25.0000,      17.476
     27.5000,      18.719
     30.0000,      18.242
     32.5000,      16.714
     35.0000,      14.844
     37.5000,      13.045
     40.0000,      11.722
     42.5000,      11.252
     45.0000,      11.867
     47.5000,      13.613
     50.0000,      16.226
     52.5000,      19.175
     55.0000,      22.046
     57.5000,      24.938
     60.0000,      28.480
     62.5000,      33.672
     65.0000,      41.279
     67.5000,      51.332
     70.0000,      61.057
     72.5000,      64.595
     75.0000,      59.719
     77.5000,      50.605
     80.0000,      42.337
     82.5000,      37.173
     85.0000,      34.967
     87.5000,      34.532
     90.0000,      34.728
     92.5000,      34.860
     95.0000,      34.879
     97.5000,      34.816
    100.0000,      34.479
    102.5000,      33.361
    105.0000,      31.299
    107.5000,      29.036
    110.0000,      27.836
    112.5000,      28.599
    115.0000,      31.073
    117.5000,      33.513
    120.0000,      34.300
    122.5000,      33.225
    125.0000,      31.201
    127.5000,      28.986
    130.0000,      26.736
    132.5000,      24.277
    135.0000,      21.694
    137.5000,      19.195
    140.0000,      17.204
    142.5000,      16.192
    145.0000,      16.273
    147.5000,      17.336
    150.0000,      18.914
    152.5000,      20.384
    155.0000,      21.292
    157.5000,      21.475
    160.0000,      20.919
    162.5000,      19.698
    165.0000,      18.091
    167.5000,      16.510
    170.0000,      15.254
    172.5000,      14.489
    175.0000,      14.481
                   15.594
LAYER 9
60,      11.7107
     27.5000,      26.820
     30.0000,      26.099
     32.5000,      23.628
     35.0000,      20.840
     37.5000,      18.090
     40.0000,      15.955
     42.5000,      14.896
     45.0000,      15.055
     47.5000,      16.362
     50.0000,      18.538
     52.5000,      21.173
     55.0000,      23.984
     57.5000,      27.025
     60.0000,      30.747
     62.5000,      35.833
     65.0000,      42.754
     67.5000,      51.071
     70.0000,      58.405
     72.5000,      60.796
     75.0000,      56.829
     77.5000,      49.396
     80.0000,      42.183
     82.5000,      37.135
     85.0000,      34.437
     87.5000,      33.408
     90.0000,      33.294
     92.5000,      33.592
     95.0000,      34.153
     97.5000,      34.858
    100.0000,      35.413
    102.5000,      35.349
    105.0000,      34.517
    107.5000,      33.385
    110.0000,      32.946
    112.5000,      33.948
    115.0000,      36.212
    117.5000,      38.399
    120.0000,      39.172
    122.5000,      38.152
    125.0000,      35.966
    127.5000,      33.308
    130.0000,      30.457
    132.5000,      27.448
    135.0000,      24.425
    137.5000,      21.694
    140.0000,      19.633
    142.5000,      18.541
    145.0000,      18.482
    147.5000,      19.351
    150.0000,      20.755
    152.5000,      22.127
    155.0000,      22.953
    157.5000,      22.934
    160.0000,      22.032
    162.5000,      20.412
    165.0000,      18.418
    167.5000,      16.526
    170.0000,      15.127
    172.5000,      14.192
                   13.946
LAYER 10
58,      13.0778
     30.0000,      40.852
     32.5000,      35.926
     35.0000,      32.247
     37.5000,      27.849
     40.0000,      24.069
     42.5000,      21.772
     45.0000,      20.954
     47.5000,      21.411
     50.0000,      22.809
     52.5000,      24.776
     55.0000,      27.092
     57.5000,      29.779
     60.0000,      33.134
     62.5000,      37.573
     65.0000,      43.295
     67.5000,      49.705
     70.0000,      54.980
     72.5000,      56.549
     75.0000,      53.541
     77.5000,      47.813
     80.0000,      41.895
     82.5000,      37.363
     85.0000,      34.612
     87.5000,      33.336
     90.0000,      33.079
     92.5000,      33.482
     95.0000,      34.385
     97.5000,      35.613
    100.0000,      36.861
    102.5000,      37.718
    105.0000,      38.025
    107.5000,      38.029
    110.0000,      38.427
    112.5000,      39.768
    115.0000,      41.923
    117.5000,      43.904
    120.0000,      44.660
    122.5000,      43.753
    125.0000,      41.580
    127.5000,      38.718
    130.0000,      35.516
    132.5000,      32.157
    135.0000,      28.847
    137.5000,      25.932
    140.0000,      23.755
    142.5000,      22.534
    145.0000,      22.304
    147.5000,      22.946
    150.0000,      24.081
    152.5000,      25.155
    155.0000,      25.629
    157.5000,      25.173
    160.0000,      23.783
    162.5000,      21.704
    165.0000,      19.255
    167.5000,      16.987
    170.0000,      15.707
                   14.511
LAYER 11
54,      14.4585
     35.0000,      53.290
     37.5000,      45.585
     40.0000,      38.218
     42.5000,      33.599
     45.0000,      30.786
     47.5000,      29.520
     50.0000,      29.453
     52.5000,      30.210
     55.0000,      31.549
     57.5000,      33.415
     60.0000,      35.953
     62.5000,      39.368
     65.0000,      43.675
     67.5000,      48.297
     70.0000,      51.924
     72.5000,      52.914
     75.0000,      50.717
     77.5000,      46.452
     80.0000,      41.790
     82.5000,      37.944
     85.0000,      35.395
     87.5000,      34.094
     90.0000,      33.803
     92.5000,      34.278
     95.0000,      35.379
     97.5000,      36.931
    100.0000,      38.658
    102.5000,      40.215
    105.0000,      41.441
    107.5000,      42.425
    110.0000,      43.597
    112.5000,      45.303
    115.0000,      47.440
    117.5000,      49.304
    120.0000,      50.111
    122.5000,      49.438
    125.0000,      47.503
    127.5000,      44.746
    130.0000,      41.515
    132.5000,      38.079
    135.0000,      34.682
    137.5000,      31.685
    140.0000,      29.408
    142.5000,      28.031
    145.0000,      27.575
    147.5000,      27.903
    150.0000,      28.630
    152.5000,      29.202
    155.0000,      29.074
    157.5000,      27.952
    160.0000,      25.938
    162.5000,      23.434
    165.0000,      20.376
                   17.149
LAYER 12
52,      15.8531
     37.5000,      77.951
     40.0000,      61.077
     42.5000,      53.541
     45.0000,      46.740
     47.5000,      41.967
     50.0000,      39.171
     52.5000,      37.901
     55.0000,      37.695
     57.5000,      38.270
     60.0000,      39.598
     62.5000,      41.725
     65.0000,      44.557
     67.5000,      47.594
     70.0000,      49.914
     72.5000,      50.452
     75.0000,      48.832
     77.5000,      45.691
     80.0000,      42.098
     82.5000,      38.947
     85.0000,      36.719
     87.5000,      35.515
     90.0000,      35.248
     92.5000,      35.763
     95.0000,      36.955
     97.5000,      38.670
    100.0000,      40.674
    102.5000,      42.687
    105.0000,      44.558
    107.5000,      46.274
    110.0000,      48.065
    112.5000,      50.105
    115.0000,      52.302
    117.5000,      54.168
    120.0000,      55.141
    122.5000,      54.849
    125.0000,      53.380
    127.5000,      51.037
    130.0000,      48.115
    132.5000,      44.903
    135.0000,      41.657
    137.5000,      38.727
    140.0000,      36.412
    142.5000,      34.873
    145.0000,      34.129
    147.5000,      34.033
    150.0000,      34.210
    152.5000,      34.098
    155.0000,      33.148
    157.5000,      31.092
    160.0000,      28.207
    162.5000,      25.799
                   22.228
LAYER 13
48,      17.2617
     42.5000,      89.641
     45.0000,      72.832
     47.5000,      60.583
     50.0000,      52.799
     52.5000,      48.410
     55.0000,      46.041
     57.5000,      44.803
     60.0000,      44.497
     62.5000,      45.074
     65.0000,      46.385
     67.5000,      47.994
     70.0000,      49.222
     72.5000,      49.340
     75.0000,      48.056
     77.5000,      45.700
     80.0000,      42.935
     82.5000,      40.395
     85.0000,      38.509
     87.5000,      37.449
     90.0000,      37.225
     92.5000,      37.748
     95.0000,      38.946
     97.5000,      40.694
    100.0000,      42.804
    102.5000,      45.052
    105.0000,      47.306
    107.5000,      49.497
    110.0000,      51.721
    112.5000,      54.036
    115.0000,      56.357
    117.5000,      58.347
    120.0000,      59.613
    122.5000,      59.842
    125.0000,      59.033
    127.5000,      57.363
    130.0000,      55.044
    132.5000,      52.341
    135.0000,      49.484
    137.5000,      46.792
    140.0000,      44.526
    142.5000,      42.832
    145.0000,      41.729
    147.5000,      41.100
    150.0000,      40.643
    152.5000,      39.774
    155.0000,      37.869
    157.5000,      34.527
                   29.514
LAYER 14
46,      18.6843
     45.0000,      115.22
     47.5000,      87.164
     50.0000,      70.675
     52.5000,      62.285
     55.0000,      57.423
     57.5000,      53.688
     60.0000,      51.123
     62.5000,      49.764
     65.0000,      49.427
     67.5000,      49.666
     70.0000,      49.900
     72.5000,      49.560
     75.0000,      48.386
     77.5000,      46.509
     80.0000,      44.324
     82.5000,      42.262
     85.0000,      40.676
     87.5000,      39.756
     90.0000,      39.564
     92.5000,      40.059
     95.0000,      41.196
     97.5000,      42.879
    100.0000,      44.963
    102.5000,      47.273
    105.0000,      49.701
    107.5000,      52.154
    110.0000,      54.653
    112.5000,      57.188
    115.0000,      59.684
    117.5000,      61.905
    120.0000,      63.578
    122.5000,      64.440
    125.0000,      64.431
    127.5000,      63.621
    130.0000,      62.130
    132.5000,      60.162
    135.0000,      57.902
    137.5000,      55.610
    140.0000,      53.494
    142.5000,      51.653
    145.0000,      50.089
    147.5000,      48.771
    150.0000,      47.742
    152.5000,      46.293
    155.0000,      43.656
                   39.531
LAYER 15
44,      20.1211
     47.5000,      121.33
     50.0000,      90.573
     52.5000,      79.901
     55.0000,      73.771
     57.5000,      66.038
     60.0000,      59.999
     62.5000,      56.043
     65.0000,      53.818
     67.5000,      52.664
     70.0000,      51.909
     72.5000,      51.027
     75.0000,      49.747
     77.5000,      48.077
     80.0000,      46.230
     82.5000,      44.486
     85.0000,      43.116
     87.5000,      42.295
     90.0000,      42.106
     92.5000,      42.534
     95.0000,      43.559
     97.5000,      45.110
    100.0000,      47.080
    102.5000,      49.339
    105.0000,      51.800
    107.5000,      54.372
    110.0000,      57.040
    112.5000,      59.764
    115.0000,      62.481
    117.5000,      65.024
    120.0000,      67.195
    122.5000,      68.775
    125.0000,      69.658
    127.5000,      69.828
    130.0000,      69.307
    132.5000,      68.230
    135.0000,      66.720
    137.5000,      64.976
    140.0000,      63.128
    142.5000,      61.167
    145.0000,      58.943
    147.5000,      56.428
    150.0000,      55.199
    152.5000,      53.734
                   50.702
LAYER 16
38,      21.5723
     55.0000,      101.96
     57.5000,      83.605
     60.0000,      71.501
     62.5000,      63.917
     65.0000,      59.551
     67.5000,      56.993
     70.0000,      55.200
     72.5000,      53.649
     75.0000,      52.047
     77.5000,      50.325
     80.0000,      48.581
     82.5000,      46.982
     85.0000,      45.717
     87.5000,      44.929
     90.0000,      44.699
     92.5000,      45.025
     95.0000,      45.902
     97.5000,      47.284
    100.0000,      49.097
    102.5000,      51.246
    105.0000,      53.671
    107.5000,      56.289
    110.0000,      59.079
    112.5000,      61.992
    115.0000,      64.981
    117.5000,      67.921
    120.0000,      70.667
    122.5000,      73.030
    125.0000,      74.872
    127.5000,      76.096
    130.0000,      76.624
    132.5000,      76.512
    135.0000,      75.843
    137.5000,      74.777
    140.0000,      73.395
    142.5000,      71.527
    145.0000,      68.445
                   62.462
LAYER 17
36,      23.0381
     57.5000,      105.82
     60.0000,      84.988
     62.5000,      72.755
     65.0000,      66.422
     67.5000,      62.719
     70.0000,      59.764
     72.5000,      57.369
     75.0000,      55.200
     77.5000,      53.157
     80.0000,      51.279
     82.5000,      49.644
     85.0000,      48.363
     87.5000,      47.529
     90.0000,      47.208
     92.5000,      47.400
     95.0000,      48.111
     97.5000,      49.314
    100.0000,      50.962
    102.5000,      52.993
    105.0000,      55.368
    107.5000,      58.022
    110.0000,      60.939
    112.5000,      64.072
    115.0000,      67.393
    117.5000,      70.805
    120.0000,      74.199
    122.5000,      77.412
    125.0000,      80.283
    127.5000,      82.632
    130.0000,      84.247
    132.5000,      85.082
    135.0000,      85.246
    137.5000,      84.931
    140.0000,      84.352
    142.5000,      83.531
                   81.584
LAYER 18
34,      24.5184
     60.0000,      98.638
     62.5000,      80.656
     65.0000,      74.088
     67.5000,      70.362
     70.0000,      65.656
     72.5000,      62.197
     75.0000,      59.137
     77.5000,      56.457
     80.0000,      54.200
     82.5000,      52.356
     85.0000,      50.936
     87.5000,      49.976
     90.0000,      49.513
     92.5000,      49.546
     95.0000,      50.085
     97.5000,      51.121
    100.0000,      52.629
    102.5000,      54.571
    105.0000,      56.928
    107.5000,      59.656
    110.0000,      62.744
    112.5000,      66.160
    115.0000,      69.888
    117.5000,      73.854
    120.0000,      77.973
    122.5000,      82.117
    125.0000,      86.133
    127.5000,      89.751
    130.0000,      92.496
    132.5000,      94.108
    135.0000,      94.927
    137.5000,      95.171
    140.0000,      95.484
                   96.995
LAYER 19
28,      26.0136
     67.5000,      82.550
     70.0000,      72.603
     72.5000,      68.283
     75.0000,      63.805
     77.5000,      60.056
     80.0000,      57.178
     82.5000,      54.985
     85.0000,      53.327
     87.5000,      52.165
     90.0000,      51.512
     92.5000,      51.366
     95.0000,      51.741
     97.5000,      52.639
    100.0000,      54.053
    102.5000,      55.964
    105.0000,      58.369
    107.5000,      61.238
    110.0000,      64.577
    112.5000,      68.364
    115.0000,      72.598
    117.5000,      77.212
    120.0000,      82.138
    122.5000,      87.301
    125.0000,      92.669
    127.5000,      97.948
    130.0000,      102.02
    132.5000,      103.86
                   105.00
LAYER 20
24,      27.5238
     72.5000,      76.677
     75.0000,      69.119
     77.5000,      63.623
     80.0000,      59.974
     82.5000,      57.401
     85.0000,      55.443
     87.5000,      54.012
     90.0000,      53.122
     92.5000,      52.778
     95.0000,      53.002
     97.5000,      53.802
    100.0000,      55.184
    102.5000,      57.143
    105.0000,      59.682
    107.5000,      62.790
    110.0000,      66.484
    112.5000,      70.759
    115.0000,      75.625
    117.5000,      81.009
    120.0000,      86.815
    122.5000,      92.999
    125.0000,      99.996
    127.5000,      108.05
                   114.44
LAYER 21
22,      29.0490
     75.0000,      74.177
     77.5000,      66.334
     80.0000,      62.243
     82.5000,      59.538
     85.0000,      57.246
     87.5000,      55.458
     90.0000,      54.270
     92.5000,      53.707
     95.0000,      53.793
     97.5000,      54.543
    100.0000,      55.967
    102.5000,      58.065
    105.0000,      60.845
    107.5000,      64.305
    110.0000,      68.478
    112.5000,      73.388
    115.0000,      79.065
    117.5000,      85.416
    120.0000,      92.179
    122.5000,      98.952
    125.0000,      107.43
                   121.36
LAYER 22
22,      30.5895
     75.0000,      71.824
     77.5000,      66.483
     80.0000,      63.710
     82.5000,      61.639
     85.0000,      58.785
     87.5000,      56.459
     90.0000,      54.884
     92.5000,      54.071
     95.0000,      54.033
     97.5000,      54.785
    100.0000,      56.334
    102.5000,      58.679
    105.0000,      61.819
    107.5000,      65.756
    110.0000,      70.544
    112.5000,      76.258
    115.0000,      83.000
    117.5000,      90.737
    120.0000,      98.919
    122.5000,      104.51
    125.0000,      111.17
                   123.95
LAYER 23
16,      32.1454
     82.5000,      65.000
     85.0000,      60.108
     87.5000,      56.916
     90.0000,      54.862
     92.5000,      53.773
     95.0000,      53.624
     97.5000,      54.431
    100.0000,      56.204
    102.5000,      58.923
    105.0000,      62.562
    107.5000,      67.108
    110.0000,      72.637
    112.5000,      79.304
    115.0000,      87.391
    117.5000,      97.331
                   110.18
LAYER 24
14,      33.7168
     85.0000,      60.242
     87.5000,      56.539
     90.0000,      54.070
     92.5000,      52.703
     95.0000,      52.449
     97.5000,      53.364
    100.0000,      55.480
    102.5000,      58.741
    105.0000,      63.051
    107.5000,      68.342
    110.0000,      74.699
    112.5000,      82.357
    115.0000,      91.744
                   103.45
LAYER 25
12,      35.3040
     87.5000,      55.344
     90.0000,      52.463
     92.5000,      50.771
     95.0000,      50.367
     97.5000,      51.424
    100.0000,      54.046
    102.5000,      58.095
    105.0000,      63.322
    107.5000,      69.508
    110.0000,      76.729
    112.5000,      85.331
                   95.901
LAYER 26
10,      36.9070
     90.0000,      50.079
     92.5000,      47.915
     95.0000,      47.208
     97.5000,      48.375
    100.0000,      51.757
    102.5000,      56.999
    105.0000,      63.553
    107.5000,      70.796
    110.0000,      78.821
                   88.193
LAYER 27
8,      38.5261
     92.5000,      44.132
     95.0000,      42.760
     97.5000,      43.825
    100.0000,      48.430
    102.5000,      55.570
    105.0000,      64.252
    107.5000,      72.649
                   81.164
LAYER 28
6,      40.1614
     95.0000,      36.822
     97.5000,      37.042
    100.0000,      43.908
    102.5000,      54.087
    105.0000,      66.828
                   75.954
LAYER 29
4, 
     97.5000,      26.757
    100.0000,      38.548
    102.5000,      52.793
                   75.976
CALCULATED APPARENT RESISTIVITY
      7.5000,       5.0000,   1.00000,      60.087
     12.5000,       5.0000,   1.00000,      59.490
     17.5000,       5.0000,   1.00000,      62.855
     22.5000,       5.0000,   1.00000,      60.986
     27.5000,       5.0000,   1.00000,      54.707
     32.5000,       5.0000,   1.00000,      51.757
     37.5000,       5.0000,   1.00000,      49.063
     42.5000,       5.0000,   1.00000,      42.189
     47.5000,       5.0000,   1.00000,      33.254
     52.5000,       5.0000,   1.00000,      30.073
     57.5000,       5.0000,   1.00000,      30.298
     62.5000,       5.0000,   1.00000,      37.089
     67.5000,       5.0000,   1.00000,      57.138
     72.5000,       5.0000,   1.00000,      69.192
     77.5000,       5.0000,   1.00000,      57.703
     82.5000,       5.0000,   1.00000,      51.833
     87.5000,       5.0000,   1.00000,      47.688
     92.5000,       5.0000,   1.00000,      43.713
     97.5000,       5.0000,   1.00000,      39.395
    102.5000,       5.0000,   1.00000,      39.824
    107.5000,       5.0000,   1.00000,      51.655
    112.5000,       5.0000,   1.00000,      61.098
    117.5000,       5.0000,   1.00000,      64.938
    122.5000,       5.0000,   1.00000,      60.515
    127.5000,       5.0000,   1.00000,      44.957
    132.5000,       5.0000,   1.00000,      44.514
    137.5000,       5.0000,   1.00000,      43.010
    142.5000,       5.0000,   1.00000,      48.976
    147.5000,       5.0000,   1.00000,      59.967
    152.5000,       5.0000,   1.00000,      62.508
    157.5000,       5.0000,   1.00000,      55.795
    162.5000,       5.0000,   1.00000,      54.355
    167.5000,       5.0000,   1.00000,      49.399
    172.5000,       5.0000,   1.00000,      47.111
    177.5000,       5.0000,   1.00000,      40.569
    182.5000,       5.0000,   1.00000,      44.130
    187.5000,       5.0000,   1.00000,      57.375
    192.5000,       5.0000,   1.00000,      62.665
     10.0000,       5.0000,   2.00000,      40.667
     15.0000,       5.0000,   2.00000,      37.123
     20.0000,       5.0000,   2.00000,      42.375
     25.0000,       5.0000,   2.00000,      38.659
     30.0000,       5.0000,   2.00000,      33.312
     35.0000,       5.0000,   2.00000,      33.116
     40.0000,       5.0000,   2.00000,      33.403
     45.0000,       5.0000,   2.00000,      27.448
     50.0000,       5.0000,   2.00000,      22.652
     55.0000,       5.0000,   2.00000,      28.400
     60.0000,       5.0000,   2.00000,      35.111
     65.0000,       5.0000,   2.00000,      43.801
     70.0000,       5.0000,   2.00000,      58.988
     75.0000,       5.0000,   2.00000,      62.591
     80.0000,       5.0000,   2.00000,      54.668
     85.0000,       5.0000,   2.00000,      44.493
     90.0000,       5.0000,   2.00000,      41.876
     95.0000,       5.0000,   2.00000,      42.518
    100.0000,       5.0000,   2.00000,      35.747
    105.0000,       5.0000,   2.00000,      37.754
    110.0000,       5.0000,   2.00000,      47.844
    115.0000,       5.0000,   2.00000,      49.057
    120.0000,       5.0000,   2.00000,      54.681
    125.0000,       5.0000,   2.00000,      42.830
    130.0000,       5.0000,   2.00000,      36.525
    135.0000,       5.0000,   2.00000,      36.638
    140.0000,       5.0000,   2.00000,      34.283
    145.0000,       5.0000,   2.00000,      38.136
    150.0000,       5.0000,   2.00000,      45.328
    155.0000,       5.0000,   2.00000,      46.030
    160.0000,       5.0000,   2.00000,      44.886
    165.0000,       5.0000,   2.00000,      40.890
    170.0000,       5.0000,   2.00000,      38.366
    175.0000,       5.0000,   2.00000,      36.566
    180.0000,       5.0000,   2.00000,      33.511
    185.0000,       5.0000,   2.00000,      42.037
    190.0000,       5.0000,   2.00000,      51.712
     15.0000,      10.0000,   1.00000,      33.210
     20.0000,      10.0000,   1.00000,      36.266
     25.0000,      10.0000,   1.00000,      33.746
     30.0000,      10.0000,   1.00000,      29.227
     35.0000,      10.0000,   1.00000,      29.542
     40.0000,      10.0000,   1.00000,      30.215
     45.0000,      10.0000,   1.00000,      25.192
     50.0000,      10.0000,   1.00000,      21.922
     55.0000,      10.0000,   1.00000,      28.339
     60.0000,      10.0000,   1.00000,      37.254
     65.0000,      10.0000,   1.00000,      44.155
     70.0000,      10.0000,   1.00000,      53.687
     75.0000,      10.0000,   1.00000,      59.020
     80.0000,      10.0000,   1.00000,      54.071
     85.0000,      10.0000,   1.00000,      43.869
     90.0000,      10.0000,   1.00000,      40.154
     95.0000,      10.0000,   1.00000,      39.874
    100.0000,      10.0000,   1.00000,      36.024
    105.0000,      10.0000,   1.00000,      37.734
    110.0000,      10.0000,   1.00000,      44.575
    115.0000,      10.0000,   1.00000,      46.850
    120.0000,      10.0000,   1.00000,      48.451
    125.0000,      10.0000,   1.00000,      40.640
    130.0000,      10.0000,   1.00000,      34.966
    135.0000,      10.0000,   1.00000,      33.645
    140.0000,      10.0000,   1.00000,      31.922
    145.0000,      10.0000,   1.00000,      33.527
    150.0000,      10.0000,   1.00000,      38.373
    155.0000,      10.0000,   1.00000,      40.555
    160.0000,      10.0000,   1.00000,      39.871
    165.0000,      10.0000,   1.00000,      36.472
    170.0000,      10.0000,   1.00000,      34.214
    175.0000,      10.0000,   1.00000,      32.521
    180.0000,      10.0000,   1.00000,      31.180
    185.0000,      10.0000,   1.00000,      36.683
     12.5000,       5.0000,   3.00000,      28.910
     17.5000,       5.0000,   3.00000,      29.755
     22.5000,       5.0000,   3.00000,      31.806
     27.5000,       5.0000,   3.00000,      26.919
     32.5000,       5.0000,   3.00000,      24.120
     37.5000,       5.0000,   3.00000,      27.776
     42.5000,       5.0000,   3.00000,      25.898
     47.5000,       5.0000,   3.00000,      20.060
     52.5000,       5.0000,   3.00000,      21.977
     57.5000,       5.0000,   3.00000,      34.624
     62.5000,       5.0000,   3.00000,      42.796
     67.5000,       5.0000,   3.00000,      45.901
     72.5000,       5.0000,   3.00000,      53.459
     77.5000,       5.0000,   3.00000,      59.551
     82.5000,       5.0000,   3.00000,      47.968
     87.5000,       5.0000,   3.00000,      38.619
     92.5000,       5.0000,   3.00000,      39.010
     97.5000,       5.0000,   3.00000,      37.114
    102.5000,       5.0000,   3.00000,      35.058
    107.5000,       5.0000,   3.00000,      39.561
    112.5000,       5.0000,   3.00000,      43.390
    117.5000,       5.0000,   3.00000,      45.073
    122.5000,       5.0000,   3.00000,      41.342
    127.5000,       5.0000,   3.00000,      36.209
    132.5000,       5.0000,   3.00000,      30.921
    137.5000,       5.0000,   3.00000,      31.149
    142.5000,       5.0000,   3.00000,      28.260
    147.5000,       5.0000,   3.00000,      30.799
    152.5000,       5.0000,   3.00000,      34.253
    157.5000,       5.0000,   3.00000,      37.889
    162.5000,       5.0000,   3.00000,      33.755
    167.5000,       5.0000,   3.00000,      31.838
    172.5000,       5.0000,   3.00000,      29.591
    177.5000,       5.0000,   3.00000,      29.060
    182.5000,       5.0000,   3.00000,      29.824
    187.5000,       5.0000,   3.00000,      35.505
     15.0000,       5.0000,   4.00000,      29.150
     20.0000,       5.0000,   4.00000,      27.661
     25.0000,       5.0000,   4.00000,      26.714
     30.0000,       5.0000,   4.00000,      23.636
     35.0000,       5.0000,   4.00000,      26.049
     40.0000,       5.0000,   4.00000,      27.790
     45.0000,       5.0000,   4.00000,      22.768
     50.0000,       5.0000,   4.00000,      21.886
     55.0000,       5.0000,   4.00000,      28.187
     60.0000,       5.0000,   4.00000,      42.143
     65.0000,       5.0000,   4.00000,      45.148
     70.0000,       5.0000,   4.00000,      43.214
     75.0000,       5.0000,   4.00000,      51.227
     80.0000,       5.0000,   4.00000,      52.330
     85.0000,       5.0000,   4.00000,      43.048
     90.0000,       5.0000,   4.00000,      36.897
     95.0000,       5.0000,   4.00000,      33.898
    100.0000,       5.0000,   4.00000,      37.161
    105.0000,       5.0000,   4.00000,      39.336
    110.0000,       5.0000,   4.00000,      40.625
    115.0000,       5.0000,   4.00000,      46.293
    120.0000,       5.0000,   4.00000,      38.278
    125.0000,       5.0000,   4.00000,      37.149
    130.0000,       5.0000,   4.00000,      32.772
    135.0000,       5.0000,   4.00000,      29.116
    140.0000,       5.0000,   4.00000,      28.984
    145.0000,       5.0000,   4.00000,      26.468
    150.0000,       5.0000,   4.00000,      26.985
    155.0000,       5.0000,   4.00000,      31.116
    160.0000,       5.0000,   4.00000,      30.993
    165.0000,       5.0000,   4.00000,      29.083
    170.0000,       5.0000,   4.00000,      27.454
    175.0000,       5.0000,   4.00000,      25.071
    180.0000,       5.0000,   4.00000,      26.473
    185.0000,       5.0000,   4.00000,      25.984
     22.5000,      15.0000,   1.00000,      28.337
     27.5000,      15.0000,   1.00000,      26.592
     32.5000,      15.0000,   1.00000,      26.540
     37.5000,      15.0000,   1.00000,      27.985
     42.5000,      15.0000,   1.00000,      26.928
     47.5000,      15.0000,   1.00000,      25.317
     52.5000,      15.0000,   1.00000,      27.550
     57.5000,      15.0000,   1.00000,      35.376
     62.5000,      15.0000,   1.00000,      41.848
     67.5000,      15.0000,   1.00000,      44.513
     72.5000,      15.0000,   1.00000,      47.443
     77.5000,      15.0000,   1.00000,      50.505
     82.5000,      15.0000,   1.00000,      46.309
     87.5000,      15.0000,   1.00000,      40.047
     92.5000,      15.0000,   1.00000,      37.068
     97.5000,      15.0000,   1.00000,      36.637
    102.5000,      15.0000,   1.00000,      38.326
    107.5000,      15.0000,   1.00000,      42.120
    112.5000,      15.0000,   1.00000,      44.098
    117.5000,      15.0000,   1.00000,      43.292
    122.5000,      15.0000,   1.00000,      39.148
    127.5000,      15.0000,   1.00000,      35.299
    132.5000,      15.0000,   1.00000,      31.692
    137.5000,      15.0000,   1.00000,      30.445
    142.5000,      15.0000,   1.00000,      28.332
    147.5000,      15.0000,   1.00000,      28.684
    152.5000,      15.0000,   1.00000,      29.937
    157.5000,      15.0000,   1.00000,      32.100
    162.5000,      15.0000,   1.00000,      30.978
    167.5000,      15.0000,   1.00000,      29.646
    172.5000,      15.0000,   1.00000,      27.524
    177.5000,      15.0000,   1.00000,      26.572
     20.0000,      10.0000,   2.00000,      27.525
     25.0000,      10.0000,   2.00000,      25.835
     30.0000,      10.0000,   2.00000,      26.493
     35.0000,      10.0000,   2.00000,      28.174
     40.0000,      10.0000,   2.00000,      27.841
     45.0000,      10.0000,   2.00000,      26.151
     50.0000,      10.0000,   2.00000,      27.208
     55.0000,      10.0000,   2.00000,      31.109
     60.0000,      10.0000,   2.00000,      39.802
     65.0000,      10.0000,   2.00000,      44.275
     70.0000,      10.0000,   2.00000,      43.497
     75.0000,      10.0000,   2.00000,      46.122
     80.0000,      10.0000,   2.00000,      47.856
     85.0000,      10.0000,   2.00000,      44.234
     90.0000,      10.0000,   2.00000,      37.369
     95.0000,      10.0000,   2.00000,      33.920
    100.0000,      10.0000,   2.00000,      38.164
    105.0000,      10.0000,   2.00000,      41.578
    110.0000,      10.0000,   2.00000,      43.605
    115.0000,      10.0000,   2.00000,      45.426
    120.0000,      10.0000,   2.00000,      39.538
    125.0000,      10.0000,   2.00000,      36.166
    130.0000,      10.0000,   2.00000,      33.531
    135.0000,      10.0000,   2.00000,      30.359
    140.0000,      10.0000,   2.00000,      29.247
    145.0000,      10.0000,   2.00000,      27.565
    150.0000,      10.0000,   2.00000,      27.045
    155.0000,      10.0000,   2.00000,      29.012
    160.0000,      10.0000,   2.00000,      29.811
    165.0000,      10.0000,   2.00000,      29.491
    170.0000,      10.0000,   2.00000,      27.429
    175.0000,      10.0000,   2.00000,      25.270
    180.0000,      10.0000,   2.00000,      25.271
     30.0000,      20.0000,   1.00000,      28.726
     35.0000,      20.0000,   1.00000,      30.516
     40.0000,      20.0000,   1.00000,      32.583
     45.0000,      20.0000,   1.00000,      33.404
     50.0000,      20.0000,   1.00000,      34.779
     55.0000,      20.0000,   1.00000,      36.553
     60.0000,      20.0000,   1.00000,      40.223
     65.0000,      20.0000,   1.00000,      41.593
     70.0000,      20.0000,   1.00000,      41.183
     75.0000,      20.0000,   1.00000,      43.196
     80.0000,      20.0000,   1.00000,      43.443
     85.0000,      20.0000,   1.00000,      41.345
     90.0000,      20.0000,   1.00000,      39.325
     95.0000,      20.0000,   1.00000,      38.368
    100.0000,      20.0000,   1.00000,      41.580
    105.0000,      20.0000,   1.00000,      44.156
    110.0000,      20.0000,   1.00000,      45.570
    115.0000,      20.0000,   1.00000,      46.254
    120.0000,      20.0000,   1.00000,      41.106
    125.0000,      20.0000,   1.00000,      38.080
    130.0000,      20.0000,   1.00000,      35.063
    135.0000,      20.0000,   1.00000,      32.198
    140.0000,      20.0000,   1.00000,      31.322
    145.0000,      20.0000,   1.00000,      29.677
    150.0000,      20.0000,   1.00000,      29.127
    155.0000,      20.0000,   1.00000,      30.506
    160.0000,      20.0000,   1.00000,      30.946
    165.0000,      20.0000,   1.00000,      30.958
    170.0000,      20.0000,   1.00000,      29.791
     25.0000,      10.0000,   3.00000,      27.820
     30.0000,      10.0000,   3.00000,      32.813
     35.0000,      10.0000,   3.00000,      33.038
     40.0000,      10.0000,   3.00000,      31.728
     45.0000,      10.0000,   3.00000,      38.351
     50.0000,      10.0000,   3.00000,      44.322
     55.0000,      10.0000,   3.00000,      40.589
     60.0000,      10.0000,   3.00000,      36.037
     65.0000,      10.0000,   3.00000,      40.312
     70.0000,      10.0000,   3.00000,      43.213
     75.0000,      10.0000,   3.00000,      38.446
     80.0000,      10.0000,   3.00000,      38.361
     85.0000,      10.0000,   3.00000,      41.779
     90.0000,      10.0000,   3.00000,      40.458
     95.0000,      10.0000,   3.00000,      39.478
    100.0000,      10.0000,   3.00000,      41.395
    105.0000,      10.0000,   3.00000,      47.802
    110.0000,      10.0000,   3.00000,      50.353
    115.0000,      10.0000,   3.00000,      45.884
    120.0000,      10.0000,   3.00000,      42.962
    125.0000,      10.0000,   3.00000,      38.072
    130.0000,      10.0000,   3.00000,      35.380
    135.0000,      10.0000,   3.00000,      34.135
    140.0000,      10.0000,   3.00000,      31.815
    145.0000,      10.0000,   3.00000,      31.444
    150.0000,      10.0000,   3.00000,      30.229
    155.0000,      10.0000,   3.00000,      28.878
    160.0000,      10.0000,   3.00000,      31.230
    165.0000,      10.0000,   3.00000,      32.879
    170.0000,      10.0000,   3.00000,      31.305
    175.0000,      10.0000,   3.00000,      28.721
     37.5000,      25.0000,   1.00000,      36.777
     42.5000,      25.0000,   1.00000,      39.463
     47.5000,      25.0000,   1.00000,      42.696
     52.5000,      25.0000,   1.00000,      43.217
     57.5000,      25.0000,   1.00000,      41.267
     62.5000,      25.0000,   1.00000,      41.159
     67.5000,      25.0000,   1.00000,      40.359
     72.5000,      25.0000,   1.00000,      38.554
     77.5000,      25.0000,   1.00000,      38.239
     82.5000,      25.0000,   1.00000,      40.540
     87.5000,      25.0000,   1.00000,      41.334
     92.5000,      25.0000,   1.00000,      41.006
     97.5000,      25.0000,   1.00000,      43.690
    102.5000,      25.0000,   1.00000,      47.654
    107.5000,      25.0000,   1.00000,      48.216
    112.5000,      25.0000,   1.00000,      48.113
    117.5000,      25.0000,   1.00000,      45.434
    122.5000,      25.0000,   1.00000,      41.693
    127.5000,      25.0000,   1.00000,      38.587
    132.5000,      25.0000,   1.00000,      36.501
    137.5000,      25.0000,   1.00000,      34.075
    142.5000,      25.0000,   1.00000,      33.494
    147.5000,      25.0000,   1.00000,      32.847
    152.5000,      25.0000,   1.00000,      33.177
    157.5000,      25.0000,   1.00000,      33.559
    162.5000,      25.0000,   1.00000,      34.845
     30.0000,      15.0000,   2.00000,      32.913
     35.0000,      15.0000,   2.00000,      34.054
     40.0000,      15.0000,   2.00000,      36.502
     45.0000,      15.0000,   2.00000,      42.846
     50.0000,      15.0000,   2.00000,      46.657
     55.0000,      15.0000,   2.00000,      43.567
     60.0000,      15.0000,   2.00000,      38.645
     65.0000,      15.0000,   2.00000,      39.175
     70.0000,      15.0000,   2.00000,      40.335
     75.0000,      15.0000,   2.00000,      38.296
     80.0000,      15.0000,   2.00000,      37.327
     85.0000,      15.0000,   2.00000,      39.786
     90.0000,      15.0000,   2.00000,      41.351
     95.0000,      15.0000,   2.00000,      42.837
    100.0000,      15.0000,   2.00000,      45.378
    105.0000,      15.0000,   2.00000,      48.219
    110.0000,      15.0000,   2.00000,      49.949
    115.0000,      15.0000,   2.00000,      46.958
    120.0000,      15.0000,   2.00000,      44.049
    125.0000,      15.0000,   2.00000,      39.514
    130.0000,      15.0000,   2.00000,      37.082
    135.0000,      15.0000,   2.00000,      34.612
    140.0000,      15.0000,   2.00000,      33.350
    145.0000,      15.0000,   2.00000,      32.745
    150.0000,      15.0000,   2.00000,      31.974
    155.0000,      15.0000,   2.00000,      32.033
    160.0000,      15.0000,   2.00000,      33.051
    165.0000,      15.0000,   2.00000,      34.392
    170.0000,      15.0000,   2.00000,      33.195
     30.0000,      10.0000,   4.00000,      33.073
     35.0000,      10.0000,   4.00000,      35.208
     40.0000,      10.0000,   4.00000,      43.847
     45.0000,      10.0000,   4.00000,      51.187
     50.0000,      10.0000,   4.00000,      53.874
     55.0000,      10.0000,   4.00000,      49.268
     60.0000,      10.0000,   4.00000,      41.418
     65.0000,      10.0000,   4.00000,      36.055
     70.0000,      10.0000,   4.00000,      36.827
     75.0000,      10.0000,   4.00000,      38.204
     80.0000,      10.0000,   4.00000,      34.699
     85.0000,      10.0000,   4.00000,      34.647
     90.0000,      10.0000,   4.00000,      43.896
     95.0000,      10.0000,   4.00000,      50.377
    100.0000,      10.0000,   4.00000,      50.423
    105.0000,      10.0000,   4.00000,      50.173
    110.0000,      10.0000,   4.00000,      50.301
    115.0000,      10.0000,   4.00000,      48.784
    120.0000,      10.0000,   4.00000,      45.454
    125.0000,      10.0000,   4.00000,      43.285
    130.0000,      10.0000,   4.00000,      38.564
    135.0000,      10.0000,   4.00000,      35.796
    140.0000,      10.0000,   4.00000,      35.830
    145.0000,      10.0000,   4.00000,      34.861
    150.0000,      10.0000,   4.00000,      35.397
    155.0000,      10.0000,   4.00000,      37.079
    160.0000,      10.0000,   4.00000,      36.885
    165.0000,      10.0000,   4.00000,      37.058
    170.0000,      10.0000,   4.00000,      37.561
     45.0000,      30.0000,   1.00000,      46.648
     50.0000,      30.0000,   1.00000,      49.087
     55.0000,      30.0000,   1.00000,      46.335
     60.0000,      30.0000,   1.00000,      41.730
     65.0000,      30.0000,   1.00000,      40.368
     70.0000,      30.0000,   1.00000,      39.318
     75.0000,      30.0000,   1.00000,      36.593
     80.0000,      30.0000,   1.00000,      36.882
     85.0000,      30.0000,   1.00000,      40.731
     90.0000,      30.0000,   1.00000,      43.229
     95.0000,      30.0000,   1.00000,      45.236
    100.0000,      30.0000,   1.00000,      47.695
    105.0000,      30.0000,   1.00000,      50.498
    110.0000,      30.0000,   1.00000,      51.060
    115.0000,      30.0000,   1.00000,      47.889
    120.0000,      30.0000,   1.00000,      45.299
    125.0000,      30.0000,   1.00000,      41.990
    130.0000,      30.0000,   1.00000,      39.914
    135.0000,      30.0000,   1.00000,      38.070
    140.0000,      30.0000,   1.00000,      36.983
    145.0000,      30.0000,   1.00000,      37.205
    150.0000,      30.0000,   1.00000,      37.241
    155.0000,      30.0000,   1.00000,      37.599
     40.0000,      20.0000,   2.00000,      47.854
     45.0000,      20.0000,   2.00000,      52.585
     50.0000,      20.0000,   2.00000,      54.504
     55.0000,      20.0000,   2.00000,      50.306
     60.0000,      20.0000,   2.00000,      44.048
     65.0000,      20.0000,   2.00000,      39.055
     70.0000,      20.0000,   2.00000,      36.057
     75.0000,      20.0000,   2.00000,      34.839
     80.0000,      20.0000,   2.00000,      34.904
     85.0000,      20.0000,   2.00000,      37.473
     90.0000,      20.0000,   2.00000,      44.672
     95.0000,      20.0000,   2.00000,      50.445
    100.0000,      20.0000,   2.00000,      52.513
    105.0000,      20.0000,   2.00000,      53.054
    110.0000,      20.0000,   2.00000,      50.939
    115.0000,      20.0000,   2.00000,      48.537
    120.0000,      20.0000,   2.00000,      46.614
    125.0000,      20.0000,   2.00000,      44.762
    130.0000,      20.0000,   2.00000,      40.837
    135.0000,      20.0000,   2.00000,      38.689
    140.0000,      20.0000,   2.00000,      37.938
    145.0000,      20.0000,   2.00000,      38.327
    150.0000,      20.0000,   2.00000,      40.279
    155.0000,      20.0000,   2.00000,      41.653
    160.0000,      20.0000,   2.00000,      42.127
     37.5000,      15.0000,   3.00000,      46.784
     42.5000,      15.0000,   3.00000,      53.964
     47.5000,      15.0000,   3.00000,      55.227
     52.5000,      15.0000,   3.00000,      53.361
     57.5000,      15.0000,   3.00000,      49.182
     62.5000,      15.0000,   3.00000,      42.666
     67.5000,      15.0000,   3.00000,      35.436
     72.5000,      15.0000,   3.00000,      33.753
     77.5000,      15.0000,   3.00000,      34.600
     82.5000,      15.0000,   3.00000,      35.302
     87.5000,      15.0000,   3.00000,      39.449
     92.5000,      15.0000,   3.00000,      48.653
     97.5000,      15.0000,   3.00000,      54.990
    102.5000,      15.0000,   3.00000,      55.679
    107.5000,      15.0000,   3.00000,      50.735
    112.5000,      15.0000,   3.00000,      49.551
    117.5000,      15.0000,   3.00000,      48.227
    122.5000,      15.0000,   3.00000,      46.660
    127.5000,      15.0000,   3.00000,      43.403
    132.5000,      15.0000,   3.00000,      39.975
    137.5000,      15.0000,   3.00000,      37.935
    142.5000,      15.0000,   3.00000,      38.185
    147.5000,      15.0000,   3.00000,      39.543
    152.5000,      15.0000,   3.00000,      42.984
    157.5000,      15.0000,   3.00000,      43.601
    162.5000,      15.0000,   3.00000,      43.062
     52.5000,      35.0000,   1.00000,      49.944
     57.5000,      35.0000,   1.00000,      45.064
     62.5000,      35.0000,   1.00000,      40.937
     67.5000,      35.0000,   1.00000,      39.870
     72.5000,      35.0000,   1.00000,      38.331
     77.5000,      35.0000,   1.00000,      37.221
     82.5000,      35.0000,   1.00000,      38.243
     87.5000,      35.0000,   1.00000,      41.606
     92.5000,      35.0000,   1.00000,      45.914
     97.5000,      35.0000,   1.00000,      48.564
    102.5000,      35.0000,   1.00000,      49.680
    107.5000,      35.0000,   1.00000,      51.331
    112.5000,      35.0000,   1.00000,      49.688
    117.5000,      35.0000,   1.00000,      47.905
    122.5000,      35.0000,   1.00000,      45.486
    127.5000,      35.0000,   1.00000,      42.672
    132.5000,      35.0000,   1.00000,      41.300
    137.5000,      35.0000,   1.00000,      40.906
    142.5000,      35.0000,   1.00000,      40.419
    147.5000,      35.0000,   1.00000,      41.660
     60.0000,      40.0000,   1.00000,      43.598
     65.0000,      40.0000,   1.00000,      40.476
     70.0000,      40.0000,   1.00000,      39.532
     75.0000,      40.0000,   1.00000,      39.020
     80.0000,      40.0000,   1.00000,      38.534
     85.0000,      40.0000,   1.00000,      39.720
     90.0000,      40.0000,   1.00000,      44.182
     95.0000,      40.0000,   1.00000,      47.966
    100.0000,      40.0000,   1.00000,      49.217
    105.0000,      40.0000,   1.00000,      50.026
    110.0000,      40.0000,   1.00000,      49.406
    115.0000,      40.0000,   1.00000,      48.287
    120.0000,      40.0000,   1.00000,      47.245
    125.0000,      40.0000,   1.00000,      46.511
    130.0000,      40.0000,   1.00000,      44.234
    135.0000,      40.0000,   1.00000,      43.428
    140.0000,      40.0000,   1.00000,      43.729
     50.0000,      25.0000,   2.00000,      50.627
     55.0000,      25.0000,   2.00000,      49.405
     60.0000,      25.0000,   2.00000,      46.398
     65.0000,      25.0000,   2.00000,      40.437
     70.0000,      25.0000,   2.00000,      36.552
     75.0000,      25.0000,   2.00000,      36.545
     80.0000,      25.0000,   2.00000,      37.390
     85.0000,      25.0000,   2.00000,      39.166
     90.0000,      25.0000,   2.00000,      43.606
     95.0000,      25.0000,   2.00000,      49.726
    100.0000,      25.0000,   2.00000,      53.231
    105.0000,      25.0000,   2.00000,      51.477
    110.0000,      25.0000,   2.00000,      50.657
    115.0000,      25.0000,   2.00000,      50.021
    120.0000,      25.0000,   2.00000,      47.935
    125.0000,      25.0000,   2.00000,      45.288
    130.0000,      25.0000,   2.00000,      44.485
    135.0000,      25.0000,   2.00000,      43.432
    140.0000,      25.0000,   2.00000,      43.844
    145.0000,      25.0000,   2.00000,      45.091
    150.0000,      25.0000,   2.00000,      47.098
     45.0000,      15.0000,   4.00000,      51.960
     50.0000,      15.0000,   4.00000,      51.294
     55.0000,      15.0000,   4.00000,      49.726
     60.0000,      15.0000,   4.00000,      46.481
     65.0000,      15.0000,   4.00000,      41.932
     70.0000,      15.0000,   4.00000,      36.970
     75.0000,      15.0000,   4.00000,      32.974
     80.0000,      15.0000,   4.00000,      35.780
     85.0000,      15.0000,   4.00000,      41.877
     90.0000,      15.0000,   4.00000,      44.951
     95.0000,      15.0000,   4.00000,      47.925
    100.0000,      15.0000,   4.00000,      51.286
    105.0000,      15.0000,   4.00000,      54.800
    110.0000,      15.0000,   4.00000,      53.039
    115.0000,      15.0000,   4.00000,      49.307
    120.0000,      15.0000,   4.00000,      46.840
    125.0000,      15.0000,   4.00000,      45.929
    130.0000,      15.0000,   4.00000,      44.540
    135.0000,      15.0000,   4.00000,      44.469
    140.0000,      15.0000,   4.00000,      44.047
    145.0000,      15.0000,   4.00000,      46.485
    150.0000,      15.0000,   4.00000,      48.969
    155.0000,      15.0000,   4.00000,      50.610
     67.5000,      45.0000,   1.00000,      39.916
     72.5000,      45.0000,   1.00000,      39.642
     77.5000,      45.0000,   1.00000,      40.060
     82.5000,      45.0000,   1.00000,      39.757
     87.5000,      45.0000,   1.00000,      42.012
     92.5000,      45.0000,   1.00000,      46.175
     97.5000,      45.0000,   1.00000,      48.413
    102.5000,      45.0000,   1.00000,      48.741
    107.5000,      45.0000,   1.00000,      47.570
    112.5000,      45.0000,   1.00000,      47.977
    117.5000,      45.0000,   1.00000,      47.611
    122.5000,      45.0000,   1.00000,      47.316
    127.5000,      45.0000,   1.00000,      47.151
    132.5000,      45.0000,   1.00000,      46.300
     50.0000,      20.0000,   3.00000,      49.041
     55.0000,      20.0000,   3.00000,      47.716
     60.0000,      20.0000,   3.00000,      45.305
     65.0000,      20.0000,   3.00000,      41.915
     70.0000,      20.0000,   3.00000,      38.585
     75.0000,      20.0000,   3.00000,      35.995
     80.0000,      20.0000,   3.00000,      38.535
     85.0000,      20.0000,   3.00000,      41.542
     90.0000,      20.0000,   3.00000,      43.408
     95.0000,      20.0000,   3.00000,      47.091
    100.0000,      20.0000,   3.00000,      50.042
    105.0000,      20.0000,   3.00000,      51.889
    110.0000,      20.0000,   3.00000,      51.388
    115.0000,      20.0000,   3.00000,      49.674
    120.0000,      20.0000,   3.00000,      47.657
    125.0000,      20.0000,   3.00000,      45.427
    130.0000,      20.0000,   3.00000,      45.023
    135.0000,      20.0000,   3.00000,      46.695
    140.0000,      20.0000,   3.00000,      46.227
    145.0000,      20.0000,   3.00000,      48.436
    150.0000,      20.0000,   3.00000,      50.779
     75.0000,      50.0000,   1.00000,      40.143
     80.0000,      50.0000,   1.00000,      40.707
     85.0000,      50.0000,   1.00000,      41.638
     90.0000,      50.0000,   1.00000,      43.428
     95.0000,      50.0000,   1.00000,      46.345
    100.0000,      50.0000,   1.00000,      48.122
    105.0000,      50.0000,   1.00000,      46.732
    110.0000,      50.0000,   1.00000,      46.235
    115.0000,      50.0000,   1.00000,      46.988
    120.0000,      50.0000,   1.00000,      47.558
    125.0000,      50.0000,   1.00000,      47.517
     60.0000,      30.0000,   2.00000,      43.692
     65.0000,      30.0000,   2.00000,      42.708
     70.0000,      30.0000,   2.00000,      41.511
     75.0000,      30.0000,   2.00000,      39.643
     80.0000,      30.0000,   2.00000,      41.391
     85.0000,      30.0000,   2.00000,      43.163
     90.0000,      30.0000,   2.00000,      42.907
     95.0000,      30.0000,   2.00000,      44.319
    100.0000,      30.0000,   2.00000,      46.910
    105.0000,      30.0000,   2.00000,      48.814
    110.0000,      30.0000,   2.00000,      47.979
    115.0000,      30.0000,   2.00000,      47.061
    120.0000,      30.0000,   2.00000,      47.510
    125.0000,      30.0000,   2.00000,      47.811
    130.0000,      30.0000,   2.00000,      47.578
    135.0000,      30.0000,   2.00000,      48.648
    140.0000,      30.0000,   2.00000,      49.164
     82.5000,      55.0000,   1.00000,      41.809
     87.5000,      55.0000,   1.00000,      42.466
     92.5000,      55.0000,   1.00000,      43.514
     97.5000,      55.0000,   1.00000,      45.880
    102.5000,      55.0000,   1.00000,      46.396
    107.5000,      55.0000,   1.00000,      45.999
    112.5000,      55.0000,   1.00000,      45.671
    117.5000,      55.0000,   1.00000,      46.587
     62.5000,      25.0000,   3.00000,      41.618
     67.5000,      25.0000,   3.00000,      44.392
     72.5000,      25.0000,   3.00000,      46.986
     77.5000,      25.0000,   3.00000,      46.204
     82.5000,      25.0000,   3.00000,      43.872
     87.5000,      25.0000,   3.00000,      43.953
     92.5000,      25.0000,   3.00000,      41.944
     97.5000,      25.0000,   3.00000,      40.164
    102.5000,      25.0000,   3.00000,      40.907
    107.5000,      25.0000,   3.00000,      44.484
    112.5000,      25.0000,   3.00000,      45.536
    117.5000,      25.0000,   3.00000,      45.532
    122.5000,      25.0000,   3.00000,      46.980
    127.5000,      25.0000,   3.00000,      49.976
    132.5000,      25.0000,   3.00000,      51.313
    137.5000,      25.0000,   3.00000,      53.627
     70.0000,      35.0000,   2.00000,      44.229
     75.0000,      35.0000,   2.00000,      44.395
     80.0000,      35.0000,   2.00000,      44.018
     85.0000,      35.0000,   2.00000,      44.110
     90.0000,      35.0000,   2.00000,      43.975
     95.0000,      35.0000,   2.00000,      41.500
    100.0000,      35.0000,   2.00000,      40.888
    105.0000,      35.0000,   2.00000,      42.567
    110.0000,      35.0000,   2.00000,      44.610
    115.0000,      35.0000,   2.00000,      45.310
    120.0000,      35.0000,   2.00000,      45.955
    125.0000,      35.0000,   2.00000,      48.023
    130.0000,      35.0000,   2.00000,      50.746
     60.0000,      20.0000,   4.00000,      40.486
     65.0000,      20.0000,   4.00000,      42.068
     70.0000,      20.0000,   4.00000,      47.352
     75.0000,      20.0000,   4.00000,      49.095
     80.0000,      20.0000,   4.00000,      46.836
     85.0000,      20.0000,   4.00000,      43.668
     90.0000,      20.0000,   4.00000,      41.306
     95.0000,      20.0000,   4.00000,      40.577
    100.0000,      20.0000,   4.00000,      40.017
    105.0000,      20.0000,   4.00000,      41.461
    110.0000,      20.0000,   4.00000,      43.963
    115.0000,      20.0000,   4.00000,      45.556
    120.0000,      20.0000,   4.00000,      46.556
    125.0000,      20.0000,   4.00000,      48.559
    130.0000,      20.0000,   4.00000,      50.386
    135.0000,      20.0000,   4.00000,      53.111
    140.0000,      20.0000,   4.00000,      55.998
     90.0000,      60.0000,   1.00000,      42.205
     95.0000,      60.0000,   1.00000,      43.126
    100.0000,      60.0000,   1.00000,      44.461
    105.0000,      60.0000,   1.00000,      45.526
    110.0000,      60.0000,   1.00000,      45.443
     97.5000,      65.0000,   1.00000,      41.728
    102.5000,      65.0000,   1.00000,      43.500
     80.0000,      40.0000,   2.00000,      45.345
     85.0000,      40.0000,   2.00000,      43.336
     90.0000,      40.0000,   2.00000,      41.829
     95.0000,      40.0000,   2.00000,      40.438
    100.0000,      40.0000,   2.00000,      38.837
    105.0000,      40.0000,   2.00000,      39.062
    110.0000,      40.0000,   2.00000,      40.892
    115.0000,      40.0000,   2.00000,      43.198
    120.0000,      40.0000,   2.00000,      45.109
     75.0000,      30.0000,   3.00000,      48.326
     80.0000,      30.0000,   3.00000,      48.520
     85.0000,      30.0000,   3.00000,      44.952
     90.0000,      30.0000,   3.00000,      40.925
     95.0000,      30.0000,   3.00000,      39.283
    100.0000,      30.0000,   3.00000,      37.992
    105.0000,      30.0000,   3.00000,      35.985
    110.0000,      30.0000,   3.00000,      36.786
    115.0000,      30.0000,   3.00000,      40.966
    120.0000,      30.0000,   3.00000,      46.004
    125.0000,      30.0000,   3.00000,      48.857
     75.0000,      25.0000,   4.00000,      47.560
     80.0000,      25.0000,   4.00000,      47.446
     85.0000,      25.0000,   4.00000,      46.247
     90.0000,      25.0000,   4.00000,      42.022
     95.0000,      25.0000,   4.00000,      38.111
    100.0000,      25.0000,   4.00000,      36.093
    105.0000,      25.0000,   4.00000,      34.989
    110.0000,      25.0000,   4.00000,      34.779
    115.0000,      25.0000,   4.00000,      38.005
    120.0000,      25.0000,   4.00000,      44.316
    125.0000,      25.0000,   4.00000,      50.409
     90.0000,      45.0000,   2.00000,      39.527
     95.0000,      45.0000,   2.00000,      39.058
    100.0000,      45.0000,   2.00000,      38.963
    105.0000,      45.0000,   2.00000,      38.023
    110.0000,      45.0000,   2.00000,      38.713
     87.5000,      35.0000,   3.00000,      41.477
     92.5000,      35.0000,   3.00000,      39.399
     97.5000,      35.0000,   3.00000,      37.318
    102.5000,      35.0000,   3.00000,      36.892
    107.5000,      35.0000,   3.00000,      37.260
    112.5000,      35.0000,   3.00000,      37.865
    100.0000,      50.0000,   2.00000,      37.863
     90.0000,      30.0000,   4.00000,      38.895
     95.0000,      30.0000,   4.00000,      39.056
    100.0000,      30.0000,   4.00000,      38.224
    105.0000,      30.0000,   4.00000,      37.327
    110.0000,      30.0000,   4.00000,      38.258
    100.0000,      40.0000,   3.00000,      38.302
  26.77
ITERATION 2
MODEL RESISTIVITY
LAYER 1
76,       1.2500
      7.5000,      88.438
     10.0000,      110.32
     12.5000,      159.35
     15.0000,      167.24
     17.5000,      160.17
     20.0000,      162.68
     22.5000,      145.00
     25.0000,      157.18
     27.5000,      158.86
     30.0000,      165.36
     32.5000,      154.88
     35.0000,      160.46
     37.5000,      145.37
     40.0000,      135.92
     42.5000,      107.84
     45.0000,      87.156
     47.5000,      64.895
     50.0000,      56.138
     52.5000,      42.041
     55.0000,      32.871
     57.5000,      29.401
     60.0000,      26.262
     62.5000,      36.454
     65.0000,      36.307
     67.5000,      68.999
     70.0000,      82.263
     72.5000,      85.384
     75.0000,      88.044
     77.5000,      69.882
     80.0000,      73.917
     82.5000,      64.240
     85.0000,      69.805
     87.5000,      58.028
     90.0000,      56.445
     92.5000,      44.261
     95.0000,      41.030
     97.5000,      39.349
    100.0000,      37.465
    102.5000,      50.897
    105.0000,      54.757
    107.5000,      88.335
    110.0000,      96.954
    112.5000,      111.12
    115.0000,      123.91
    117.5000,      113.51
    120.0000,      114.48
    122.5000,      92.449
    125.0000,      96.353
    127.5000,      70.760
    130.0000,      71.793
    132.5000,      54.954
    135.0000,      57.746
    137.5000,      68.344
    140.0000,      67.670
    142.5000,      91.551
    145.0000,      94.347
    147.5000,      136.98
    150.0000,      128.36
    152.5000,      124.42
    155.0000,      105.42
    157.5000,      98.906
    160.0000,      90.329
    162.5000,      77.002
    165.0000,      75.134
    167.5000,      71.928
    170.0000,      74.493
    172.5000,      59.727
    175.0000,      56.213
    177.5000,      48.321
    180.0000,      49.231
    182.5000,      56.802
    185.0000,      60.549
    187.5000,      80.383
    190.0000,      84.901
    192.5000,      98.311
                   95.987
LAYER 2
76,       2.5125
      7.5000,      81.154
     10.0000,      102.60
     12.5000,      139.73
     15.0000,      141.53
     17.5000,      136.48
     20.0000,      138.28
     22.5000,      125.48
     25.0000,      139.49
     27.5000,      145.51
     30.0000,      150.40
     32.5000,      143.25
     35.0000,      151.49
     37.5000,      140.32
     40.0000,      133.70
     42.5000,      106.10
     45.0000,      84.518
     47.5000,      65.866
     50.0000,      59.505
     52.5000,      44.756
     55.0000,      34.076
     57.5000,      30.189
     60.0000,      26.958
     62.5000,      35.274
     65.0000,      33.854
     67.5000,      61.096
     70.0000,      78.031
     72.5000,      79.480
     75.0000,      80.147
     77.5000,      65.432
     80.0000,      69.457
     82.5000,      64.288
     85.0000,      71.828
     87.5000,      62.032
     90.0000,      60.428
     92.5000,      48.149
     95.0000,      44.229
     97.5000,      41.576
    100.0000,      39.143
    102.5000,      50.506
    105.0000,      53.551
    107.5000,      80.435
    110.0000,      86.166
    112.5000,      96.360
    115.0000,      109.62
    117.5000,      102.57
    120.0000,      102.77
    122.5000,      88.005
    125.0000,      94.228
    127.5000,      73.901
    130.0000,      76.755
    132.5000,      61.001
    135.0000,      65.332
    137.5000,      77.449
    140.0000,      75.073
    142.5000,      95.079
    145.0000,      96.705
    147.5000,      133.29
    150.0000,      123.66
    152.5000,      113.50
    155.0000,      93.850
    157.5000,      86.677
    160.0000,      80.257
    162.5000,      69.594
    165.0000,      68.194
    167.5000,      68.593
    170.0000,      73.138
    172.5000,      60.138
    175.0000,      55.945
    177.5000,      49.864
    180.0000,      50.960
    182.5000,      56.883
    185.0000,      60.601
    187.5000,      76.794
    190.0000,      81.479
    192.5000,      93.214
                   90.497
LAYER 3
74,       3.7876
     10.0000,      69.662
     12.5000,      83.517
     15.0000,      80.662
     17.5000,      78.392
     20.0000,      78.784
     22.5000,      73.953
     25.0000,      85.933
     27.5000,      95.974
     30.0000,      100.17
     32.5000,      99.354
     35.0000,      108.47
     37.5000,      104.58
     40.0000,      103.17
     42.5000,      85.309
     45.0000,      70.319
     47.5000,      61.926
     50.0000,      60.015
     52.5000,      46.498
     55.0000,      35.094
     57.5000,      30.513
     60.0000,      26.971
     62.5000,      30.791
     65.0000,      27.974
     67.5000,      47.242
     70.0000,      68.890
     72.5000,      69.704
     75.0000,      67.144
     77.5000,      55.967
     80.0000,      59.248
     82.5000,      61.218
     85.0000,      72.832
     87.5000,      69.344
     90.0000,      68.172
     92.5000,      56.345
     95.0000,      50.610
     97.5000,      45.826
    100.0000,      42.292
    102.5000,      48.991
    105.0000,      48.901
    107.5000,      60.775
    110.0000,      58.665
    112.5000,      62.732
    115.0000,      75.444
    117.5000,      74.418
    120.0000,      73.903
    122.5000,      69.787
    125.0000,      79.078
    127.5000,      72.817
    130.0000,      79.890
    132.5000,      71.258
    135.0000,      80.235
    137.5000,      94.855
    140.0000,      88.334
    142.5000,      96.191
    145.0000,      92.520
    147.5000,      111.32
    150.0000,      100.14
    152.5000,      84.493
    155.0000,      66.863
    157.5000,      60.468
    160.0000,      57.561
    162.5000,      52.338
    165.0000,      52.604
    167.5000,      57.102
    170.0000,      63.934
    172.5000,      55.881
    175.0000,      52.271
    177.5000,      49.504
    180.0000,      50.108
    182.5000,      52.714
    185.0000,      55.660
    187.5000,      66.312
    190.0000,      72.389
                   82.120
LAYER 4
72,       5.0755
     12.5000,      36.816
     15.0000,      36.131
     17.5000,      35.305
     20.0000,      34.493
     22.5000,      31.806
     25.0000,      38.452
     27.5000,      45.912
     30.0000,      48.937
     32.5000,      49.760
     35.0000,      55.632
     37.5000,      54.319
     40.0000,      55.635
     42.5000,      49.477
     45.0000,      45.136
     47.5000,      46.549
     50.0000,      49.694
     52.5000,      40.496
     55.0000,      31.498
     57.5000,      27.546
     60.0000,      23.790
     62.5000,      24.367
     65.0000,      20.698
     67.5000,      37.245
     70.0000,      66.423
     72.5000,      66.858
     75.0000,      59.647
     77.5000,      46.219
     80.0000,      47.260
     82.5000,      52.792
     85.0000,      69.867
     87.5000,      74.855
     90.0000,      76.651
     92.5000,      64.828
     95.0000,      56.612
     97.5000,      49.173
    100.0000,      44.083
    102.5000,      46.810
    105.0000,      41.667
    107.5000,      41.666
    110.0000,      33.214
    112.5000,      34.243
    115.0000,      46.816
    117.5000,      49.182
    120.0000,      47.221
    122.5000,      45.861
    125.0000,      54.847
    127.5000,      57.746
    130.0000,      68.558
    132.5000,      68.275
    135.0000,      82.837
    137.5000,      99.380
    140.0000,      86.398
    142.5000,      81.129
    145.0000,      70.808
    147.5000,      75.857
    150.0000,      65.672
    152.5000,      52.724
    155.0000,      40.405
    157.5000,      36.615
    160.0000,      36.353
    162.5000,      34.529
    165.0000,      35.565
    167.5000,      40.665
    170.0000,      47.690
    172.5000,      43.634
    175.0000,      42.013
    177.5000,      41.984
    180.0000,      42.088
    182.5000,      42.457
    185.0000,      44.841
    187.5000,      53.386
                   63.271
LAYER 5
70,       6.3763
     15.0000,      16.372
     17.5000,      16.743
     20.0000,      13.811
     22.5000,      11.160
     25.0000,      11.484
     27.5000,      12.605
     30.0000,      12.719
     32.5000,      12.528
     35.0000,      12.709
     37.5000,      11.882
     40.0000,      11.600
     42.5000,      11.207
     45.0000,      11.875
     47.5000,      14.071
     50.0000,      16.423
     52.5000,      16.590
     55.0000,      16.391
     57.5000,      16.370
     60.0000,      15.754
     62.5000,      16.034
     65.0000,      18.009
     67.5000,      36.405
     70.0000,      76.232
     72.5000,      83.579
     75.0000,      63.998
     77.5000,      41.944
     80.0000,      34.373
     82.5000,      36.780
     85.0000,      49.779
     87.5000,      63.325
     90.0000,      70.777
     92.5000,      65.873
     95.0000,      56.862
     97.5000,      48.033
    100.0000,      41.907
    102.5000,      37.742
    105.0000,      29.961
    107.5000,      23.278
    110.0000,      17.440
    112.5000,      19.254
    115.0000,      29.702
    117.5000,      34.500
    120.0000,      29.441
    122.5000,      23.128
    125.0000,      21.609
    127.5000,      21.663
    130.0000,      23.729
    132.5000,      25.738
    135.0000,      29.949
    137.5000,      33.040
    140.0000,      28.901
    142.5000,      24.839
    145.0000,      23.053
    147.5000,      25.108
    150.0000,      25.773
    152.5000,      24.056
    155.0000,      20.778
    157.5000,      19.590
    160.0000,      19.672
    162.5000,      18.866
    165.0000,      18.385
    167.5000,      19.168
    170.0000,      20.187
    172.5000,      18.907
    175.0000,      18.736
    177.5000,      19.922
    180.0000,      21.467
    182.5000,      23.813
    185.0000,      29.567
                   38.990
LAYER 6
68,       7.6900
     17.5000,      22.394
     20.0000,      15.912
     22.5000,      12.294
     25.0000,      10.626
     27.5000,      9.9064
     30.0000,      8.9592
     32.5000,      8.0825
     35.0000,      7.3008
     37.5000,      6.3630
     40.0000,      5.7769
     42.5000,      5.5253
     45.0000,      5.8773
     47.5000,      6.8451
     50.0000,      8.0870
     52.5000,      9.3041
     55.0000,      10.914
     57.5000,      12.666
     60.0000,      14.286
     62.5000,      16.908
     65.0000,      23.923
     67.5000,      48.592
     70.0000,      95.269
     72.5000,      106.54
     75.0000,      76.910
     77.5000,      46.470
     80.0000,      32.615
     82.5000,      30.527
     85.0000,      36.983
     87.5000,      46.601
     90.0000,      53.125
     92.5000,      52.361
     95.0000,      47.111
     97.5000,      41.291
    100.0000,      36.731
    102.5000,      32.175
    105.0000,      25.877
    107.5000,      20.064
    110.0000,      16.693
    112.5000,      19.743
    115.0000,      30.283
    117.5000,      36.660
    120.0000,      30.658
    122.5000,      21.221
    125.0000,      15.839
    127.5000,      13.195
    130.0000,      12.119
    132.5000,      11.756
    135.0000,      11.858
    137.5000,      11.845
    140.0000,      10.841
    142.5000,      10.020
    145.0000,      10.604
    147.5000,      13.025
    150.0000,      16.097
    152.5000,      18.060
    155.0000,      18.040
    157.5000,      17.781
    160.0000,      17.439
    162.5000,      16.043
    165.0000,      14.351
    167.5000,      13.166
    170.0000,      12.294
    172.5000,      11.337
    175.0000,      11.466
    177.5000,      12.965
    180.0000,      15.763
    182.5000,      19.241
                   28.799
LAYER 7
64,       9.0169
     22.5000,      23.795
     25.0000,      17.549
     27.5000,      14.321
     30.0000,      11.872
     32.5000,      9.9559
     35.0000,      8.3033
     37.5000,      6.8475
     40.0000,      5.8544
     42.5000,      5.3596
     45.0000,      5.4096
     47.5000,      5.9241
     50.0000,      6.8352
     52.5000,      8.1935
     55.0000,      10.301
     57.5000,      13.054
     60.0000,      16.487
     62.5000,      22.017
     65.0000,      34.330
     67.5000,      64.747
     70.0000,      111.14
     72.5000,      121.17
     75.0000,      87.246
     77.5000,      52.229
     80.0000,      34.113
     82.5000,      28.419
     85.0000,      30.124
     87.5000,      34.992
     90.0000,      38.959
     92.5000,      39.549
     95.0000,      37.502
     97.5000,      34.810
    100.0000,      32.380
    102.5000,      29.349
    105.0000,      25.124
    107.5000,      21.089
    110.0000,      19.586
    112.5000,      23.743
    115.0000,      34.372
    117.5000,      41.987
    120.0000,      36.941
    122.5000,      25.832
    125.0000,      17.725
    127.5000,      13.034
    130.0000,      10.401
    132.5000,      8.7999
    135.0000,      7.7582
    137.5000,      7.1366
    140.0000,      6.6997
    142.5000,      6.6593
    145.0000,      7.6554
    147.5000,      10.157
    150.0000,      13.935
    152.5000,      17.575
    155.0000,      19.426
    157.5000,      19.783
    160.0000,      18.943
    162.5000,      16.723
    165.0000,      14.048
    167.5000,      11.834
    170.0000,      10.284
    172.5000,      9.3853
    175.0000,      9.7093
    177.5000,      11.776
                   17.039
LAYER 8
62,      10.3571
     25.0000,      32.993
     27.5000,      25.770
     30.0000,      20.950
     32.5000,      17.250
     35.0000,      14.062
     37.5000,      11.379
     40.0000,      9.4183
     42.5000,      8.2626
     45.0000,      7.8554
     47.5000,      8.0481
     50.0000,      8.8480
     52.5000,      10.319
     55.0000,      12.760
     57.5000,      16.300
     60.0000,      21.303
     62.5000,      29.525
     65.0000,      45.746
     67.5000,      77.184
     70.0000,      115.85
     72.5000,      121.94
     75.0000,      90.362
     77.5000,      56.190
     80.0000,      36.331
     82.5000,      28.155
     85.0000,      26.698
     87.5000,      28.276
     90.0000,      30.206
     92.5000,      31.005
     95.0000,      30.731
     97.5000,      30.143
    100.0000,      29.499
    102.5000,      28.183
    105.0000,      25.928
    107.5000,      23.733
    110.0000,      23.810
    112.5000,      28.718
    115.0000,      38.922
    117.5000,      47.314
    120.0000,      44.866
    122.5000,      34.258
    125.0000,      24.184
    127.5000,      17.280
    130.0000,      12.918
    132.5000,      10.040
    135.0000,      8.1406
    137.5000,      7.0989
    140.0000,      6.6918
    142.5000,      6.8788
    145.0000,      8.0864
    147.5000,      10.835
    150.0000,      15.161
    152.5000,      19.880
    155.0000,      23.000
    157.5000,      23.795
    160.0000,      22.452
    162.5000,      19.382
    165.0000,      15.819
    167.5000,      12.848
    170.0000,      10.872
    172.5000,      9.8636
    175.0000,      10.199
                   12.446
LAYER 9
60,      11.7107
     27.5000,      44.935
     30.0000,      38.486
     32.5000,      32.887
     35.0000,      27.609
     37.5000,      22.838
     40.0000,      18.932
     42.5000,      16.241
     45.0000,      14.755
     47.5000,      14.264
     50.0000,      14.740
     52.5000,      16.068
     55.0000,      18.522
     57.5000,      22.412
     60.0000,      28.287
     62.5000,      37.853
     65.0000,      54.813
     67.5000,      81.999
     70.0000,      109.80
     72.5000,      112.33
     75.0000,      86.918
     77.5000,      57.513
     80.0000,      38.243
     82.5000,      28.747
     85.0000,      25.279
     87.5000,      24.812
     90.0000,      25.415
     92.5000,      26.071
     95.0000,      26.615
     97.5000,      27.230
    100.0000,      27.836
    102.5000,      27.939
    105.0000,      27.366
    107.5000,      26.850
    110.0000,      28.255
    112.5000,      33.597
    115.0000,      43.190
    117.5000,      52.148
    120.0000,      53.063
    122.5000,      45.142
    125.0000,      34.636
    127.5000,      25.727
    130.0000,      19.242
    132.5000,      14.609
    135.0000,      11.490
    137.5000,      9.7766
    140.0000,      9.1572
    142.5000,      9.4274
    145.0000,      10.889
    147.5000,      14.067
    150.0000,      18.996
    152.5000,      24.506
    155.0000,      28.446
    157.5000,      29.473
    160.0000,      27.651
    162.5000,      23.790
    165.0000,      19.343
    167.5000,      15.616
    170.0000,      13.258
    172.5000,      11.916
                   11.950
LAYER 10
58,      13.0778
     30.0000,      65.276
     32.5000,      59.633
     35.0000,      53.583
     37.5000,      47.127
     40.0000,      40.327
     42.5000,      34.616
     45.0000,      30.638
     47.5000,      28.282
     50.0000,      27.381
     52.5000,      27.461
     55.0000,      28.804
     57.5000,      31.877
     60.0000,      37.200
     62.5000,      45.991
     65.0000,      60.468
     67.5000,      80.620
     70.0000,      98.430
     72.5000,      98.703
     75.0000,      79.974
     77.5000,      56.734
     80.0000,      39.586
     82.5000,      29.795
     85.0000,      25.170
     87.5000,      23.467
     90.0000,      23.232
     92.5000,      23.662
     95.0000,      24.516
     97.5000,      25.738
    100.0000,      27.116
    102.5000,      28.244
    105.0000,      28.987
    107.5000,      29.876
    110.0000,      32.372
    112.5000,      38.033
    115.0000,      47.212
    117.5000,      56.781
    120.0000,      61.103
    122.5000,      57.298
    125.0000,      48.383
    127.5000,      38.552
    130.0000,      30.043
    132.5000,      23.287
    135.0000,      18.467
    137.5000,      15.681
    140.0000,      14.574
    142.5000,      14.780
    145.0000,      16.465
    147.5000,      20.084
    150.0000,      25.512
    152.5000,      31.479
    155.0000,      35.772
    157.5000,      36.763
    160.0000,      34.470
    162.5000,      29.916
    165.0000,      24.458
    167.5000,      19.659
    170.0000,      17.254
                   15.183
LAYER 11
54,      14.4585
     35.0000,      94.153
     37.5000,      92.677
     40.0000,      83.245
     42.5000,      72.727
     45.0000,      63.776
     47.5000,      56.794
     50.0000,      51.667
     52.5000,      47.648
     55.0000,      45.315
     57.5000,      45.358
     60.0000,      48.040
     62.5000,      53.859
     65.0000,      63.786
     67.5000,      76.619
     70.0000,      86.777
     72.5000,      85.708
     75.0000,      72.400
     77.5000,      54.915
     80.0000,      40.527
     82.5000,      31.193
     85.0000,      26.041
     87.5000,      23.616
     90.0000,      22.840
     92.5000,      23.036
     95.0000,      23.944
     97.5000,      25.415
    100.0000,      27.204
    102.5000,      28.991
    105.0000,      30.684
    107.5000,      32.670
    110.0000,      36.069
    112.5000,      42.096
    115.0000,      51.216
    117.5000,      61.548
    120.0000,      68.982
    122.5000,      69.824
    125.0000,      64.295
    127.5000,      55.317
    130.0000,      45.730
    132.5000,      37.051
    135.0000,      30.290
    137.5000,      26.051
    140.0000,      24.100
    142.5000,      23.960
    145.0000,      25.629
    147.5000,      29.404
    150.0000,      34.932
    152.5000,      40.830
    155.0000,      44.927
    157.5000,      45.527
    160.0000,      42.682
    162.5000,      37.655
    165.0000,      30.806
                   23.144
LAYER 12
52,      15.8531
     37.5000,      172.55
     40.0000,      158.15
     42.5000,      142.79
     45.0000,      126.20
     47.5000,      109.13
     50.0000,      93.712
     52.5000,      80.097
     55.0000,      69.733
     57.5000,      63.464
     60.0000,      60.990
     62.5000,      61.936
     65.0000,      66.375
     67.5000,      72.762
     70.0000,      77.436
     72.5000,      75.457
     75.0000,      65.935
     77.5000,      53.040
     80.0000,      41.406
     82.5000,      32.977
     85.0000,      27.750
     87.5000,      24.942
     90.0000,      23.810
     92.5000,      23.787
     95.0000,      24.621
     97.5000,      26.131
    100.0000,      28.086
    102.5000,      30.250
    105.0000,      32.582
    107.5000,      35.392
    110.0000,      39.555
    112.5000,      46.055
    115.0000,      55.459
    117.5000,      66.709
    120.0000,      76.879
    122.5000,      82.264
    125.0000,      81.238
    127.5000,      74.977
    130.0000,      65.955
    132.5000,      56.333
    135.0000,      47.937
    137.5000,      42.093
    140.0000,      38.930
    142.5000,      37.981
    145.0000,      39.103
    147.5000,      42.397
    150.0000,      47.311
    152.5000,      52.430
    155.0000,      55.685
    157.5000,      55.371
    160.0000,      51.580
    162.5000,      47.155
                   39.609
LAYER 13
48,      17.2617
     42.5000,      251.86
     45.0000,      231.48
     47.5000,      193.97
     50.0000,      157.49
     52.5000,      126.55
     55.0000,      102.89
     57.5000,      86.458
     60.0000,      76.167
     62.5000,      70.691
     65.0000,      69.337
     67.5000,      70.348
     70.0000,      71.096
     72.5000,      68.387
     75.0000,      61.302
     77.5000,      51.776
     80.0000,      42.565
     82.5000,      35.245
     85.0000,      30.255
     87.5000,      27.307
     90.0000,      25.950
     92.5000,      25.733
     95.0000,      26.429
     97.5000,      27.861
    100.0000,      29.833
    102.5000,      32.184
    105.0000,      34.934
    107.5000,      38.363
    110.0000,      43.198
    112.5000,      50.277
    115.0000,      60.231
    117.5000,      72.523
    120.0000,      85.094
    122.5000,      94.612
    125.0000,      98.512
    127.5000,      96.406
    130.0000,      89.779
    132.5000,      80.773
    135.0000,      71.658
    137.5000,      64.442
    140.0000,      59.777
    142.5000,      57.405
    145.0000,      57.159
    147.5000,      59.013
    150.0000,      62.415
    152.5000,      66.017
    155.0000,      67.803
    157.5000,      65.803
                   58.612
LAYER 14
46,      18.6843
     45.0000,      395.45
     47.5000,      309.43
     50.0000,      236.10
     52.5000,      183.38
     55.0000,      144.17
     57.5000,      113.99
     60.0000,      93.272
     62.5000,      80.166
     65.0000,      73.055
     67.5000,      69.643
     70.0000,      67.526
     72.5000,      64.193
     75.0000,      58.620
     77.5000,      51.482
     80.0000,      44.278
     82.5000,      38.117
     85.0000,      33.573
     87.5000,      30.676
     90.0000,      29.209
     92.5000,      28.835
     95.0000,      29.374
     97.5000,      30.673
    100.0000,      32.582
    102.5000,      35.013
    105.0000,      38.046
    107.5000,      41.968
    110.0000,      47.424
    112.5000,      55.166
    115.0000,      65.861
    117.5000,      79.291
    120.0000,      94.016
    122.5000,      107.20
    125.0000,      115.97
    127.5000,      118.85
    130.0000,      116.15
    132.5000,      109.46
    135.0000,      100.93
    137.5000,      92.943
    140.0000,      86.641
    142.5000,      82.120
    145.0000,      79.395
    147.5000,      78.567
    150.0000,      79.697
    152.5000,      81.389
    155.0000,      81.681
                   79.052
LAYER 15
44,      20.1211
     47.5000,      417.29
     50.0000,      295.77
     52.5000,      237.82
     55.0000,      194.00
     57.5000,      145.20
     60.0000,      111.17
     62.5000,      89.711
     65.0000,      77.291
     67.5000,      70.394
     70.0000,      66.202
     72.5000,      62.364
     75.0000,      57.741
     77.5000,      52.301
     80.0000,      46.734
     82.5000,      41.711
     85.0000,      37.765
     87.5000,      35.085
     90.0000,      33.625
     92.5000,      33.155
     95.0000,      33.552
     97.5000,      34.706
    100.0000,      36.526
    102.5000,      38.993
    105.0000,      42.247
    107.5000,      46.600
    110.0000,      52.666
    112.5000,      61.142
    115.0000,      72.715
    117.5000,      87.363
    120.0000,      104.08
    122.5000,      120.54
    125.0000,      133.90
    127.5000,      142.04
    130.0000,      144.27
    132.5000,      141.29
    135.0000,      134.70
    137.5000,      126.78
    140.0000,      118.91
    142.5000,      111.48
    145.0000,      104.75
    147.5000,      99.217
    150.0000,      98.133
    152.5000,      98.216
                   97.261
LAYER 16
38,      21.5723
     55.0000,      270.28
     57.5000,      177.87
     60.0000,      127.05
     62.5000,      97.759
     65.0000,      81.357
     67.5000,      72.174
     70.0000,      66.599
     72.5000,      62.410
     75.0000,      58.434
     77.5000,      54.255
     80.0000,      50.055
     82.5000,      46.139
     85.0000,      42.910
     87.5000,      40.608
     90.0000,      39.293
     92.5000,      38.818
     95.0000,      39.126
     97.5000,      40.165
    100.0000,      41.910
    102.5000,      44.415
    105.0000,      47.879
    107.5000,      52.652
    110.0000,      59.340
    112.5000,      68.614
    115.0000,      81.167
    117.5000,      97.098
    120.0000,      115.73
    122.5000,      135.15
    125.0000,      152.76
    127.5000,      166.07
    130.0000,      173.59
    132.5000,      175.13
    135.0000,      171.51
    137.5000,      164.63
    140.0000,      155.71
    142.5000,      145.02
    145.0000,      132.35
                   116.14
LAYER 17
36,      23.0381
     57.5000,      194.74
     60.0000,      135.03
     62.5000,      101.84
     65.0000,      84.430
     67.5000,      74.729
     70.0000,      68.327
     72.5000,      63.930
     75.0000,      60.461
     77.5000,      57.300
     80.0000,      54.307
     82.5000,      51.493
     85.0000,      49.100
     87.5000,      47.347
     90.0000,      46.341
     92.5000,      45.994
     95.0000,      46.310
     97.5000,      47.302
    100.0000,      49.021
    102.5000,      51.596
    105.0000,      55.292
    107.5000,      60.501
    110.0000,      67.837
    112.5000,      77.958
    115.0000,      91.557
    117.5000,      108.81
    120.0000,      129.29
    122.5000,      151.48
    125.0000,      173.01
    127.5000,      191.16
    130.0000,      203.72
    132.5000,      209.65
    135.0000,      209.19
    137.5000,      204.32
    140.0000,      195.89
    142.5000,      183.79
                   167.74
LAYER 18
34,      24.5184
     60.0000,      132.19
     62.5000,      99.545
     65.0000,      86.175
     67.5000,      78.647
     70.0000,      71.166
     72.5000,      66.598
     75.0000,      63.587
     77.5000,      61.354
     80.0000,      59.511
     82.5000,      57.837
     85.0000,      56.416
     87.5000,      55.404
     90.0000,      54.912
     92.5000,      54.873
     95.0000,      55.341
     97.5000,      56.396
    100.0000,      58.169
    102.5000,      60.868
    105.0000,      64.831
    107.5000,      70.495
    110.0000,      78.496
    112.5000,      89.482
    115.0000,      104.15
    117.5000,      122.72
    120.0000,      144.97
    122.5000,      169.75
    125.0000,      194.94
    127.5000,      217.56
    130.0000,      234.34
    132.5000,      243.07
    135.0000,      244.01
    137.5000,      241.64
    140.0000,      236.07
                   226.36
LAYER 19
28,      26.0136
     67.5000,      87.437
     70.0000,      74.561
     72.5000,      70.044
     75.0000,      67.539
     77.5000,      66.300
     80.0000,      65.648
     82.5000,      65.188
     85.0000,      64.902
     87.5000,      64.861
     90.0000,      65.135
     92.5000,      65.641
     95.0000,      66.458
     97.5000,      67.725
    100.0000,      69.655
    102.5000,      72.539
    105.0000,      76.796
    107.5000,      82.915
    110.0000,      91.559
    112.5000,      103.38
    115.0000,      119.05
    117.5000,      138.84
    120.0000,      162.69
    122.5000,      189.80
    125.0000,      218.56
    127.5000,      245.73
    130.0000,      265.75
    132.5000,      273.39
                   269.22
LAYER 20
24,      27.5238
     72.5000,      73.968
     75.0000,      71.935
     77.5000,      72.016
     80.0000,      72.659
     82.5000,      73.484
     85.0000,      74.536
     87.5000,      75.758
     90.0000,      77.110
     92.5000,      78.452
     95.0000,      79.863
     97.5000,      81.525
    100.0000,      83.727
    102.5000,      86.845
    105.0000,      91.390
    107.5000,      97.911
    110.0000,      107.11
    112.5000,      119.64
    115.0000,      136.18
    117.5000,      156.99
    120.0000,      182.05
    122.5000,      210.80
    125.0000,      243.03
    127.5000,      276.82
                   300.90
LAYER 21
22,      29.0490
     75.0000,      75.915
     77.5000,      78.555
     80.0000,      80.474
     82.5000,      82.474
     85.0000,      85.176
     87.5000,      88.072
     90.0000,      90.894
     92.5000,      93.412
     95.0000,      95.691
     97.5000,      97.943
    100.0000,      100.52
    102.5000,      103.88
    105.0000,      108.64
    107.5000,      115.42
    110.0000,      124.98
    112.5000,      138.01
    115.0000,      155.21
    117.5000,      176.82
    120.0000,      202.47
    122.5000,      230.68
    125.0000,      264.76
                   313.26
LAYER 22
22,      30.5895
     75.0000,      85.470
     77.5000,      87.296
     80.0000,      89.026
     82.5000,      91.358
     85.0000,      96.537
     87.5000,      101.77
     90.0000,      106.53
     92.5000,      110.57
     95.0000,      113.98
     97.5000,      116.99
    100.0000,      120.00
    102.5000,      123.54
    105.0000,      128.34
    107.5000,      135.11
    110.0000,      144.70
    112.5000,      157.88
    115.0000,      175.50
    117.5000,      198.03
    120.0000,      224.58
    122.5000,      245.84
    125.0000,      270.44
                   311.21
LAYER 23
16,      32.1454
     82.5000,      97.419
     85.0000,      108.52
     87.5000,      117.06
     90.0000,      124.14
     92.5000,      129.94
     95.0000,      134.66
     97.5000,      138.52
    100.0000,      141.92
    102.5000,      145.45
    105.0000,      149.98
    107.5000,      156.32
    110.0000,      165.43
    112.5000,      178.20
    115.0000,      195.81
    117.5000,      220.04
                   255.93
LAYER 24
14,      33.7168
     85.0000,      124.21
     87.5000,      134.88
     90.0000,      143.98
     92.5000,      151.48
     95.0000,      157.49
     97.5000,      162.15
    100.0000,      165.78
    102.5000,      168.99
    105.0000,      172.81
    107.5000,      178.17
    110.0000,      186.10
    112.5000,      197.51
    115.0000,      213.46
                   235.30
LAYER 25
12,      35.3040
     87.5000,      155.17
     90.0000,      165.97
     92.5000,      174.96
     95.0000,      182.08
     97.5000,      187.32
    100.0000,      190.85
    102.5000,      193.32
    105.0000,      195.90
    107.5000,      199.69
    110.0000,      205.76
    112.5000,      214.90
                   227.91
LAYER 26
10,      36.9070
     90.0000,      189.81
     92.5000,      199.95
     95.0000,      207.85
     97.5000,      213.29
    100.0000,      216.21
    102.5000,      217.40
    105.0000,      218.29
    107.5000,      220.08
    110.0000,      223.83
                   230.13
LAYER 27
8,      38.5261
     92.5000,      225.96
     95.0000,      234.20
     97.5000,      239.28
    100.0000,      240.71
    102.5000,      240.08
    105.0000,      239.12
    107.5000,      238.85
                   240.20
LAYER 28
6,      40.1614
     95.0000,      260.93
     97.5000,      265.09
    100.0000,      263.12
    102.5000,      260.09
    105.0000,      257.84
                   255.97
LAYER 29
4, 
     97.5000,      291.98
    100.0000,      281.00
    102.5000,      275.19
                   274.43
CALCULATED APPARENT RESISTIVITY
      7.5000,       5.0000,   1.00000,      75.620
     12.5000,       5.0000,   1.00000,      70.437
     17.5000,       5.0000,   1.00000,      78.186
     22.5000,       5.0000,   1.00000,      79.707
     27.5000,       5.0000,   1.00000,      77.906
     32.5000,       5.0000,   1.00000,      82.483
     37.5000,       5.0000,   1.00000,      80.610
     42.5000,       5.0000,   1.00000,      63.032
     47.5000,       5.0000,   1.00000,      42.689
     52.5000,       5.0000,   1.00000,      31.530
     57.5000,       5.0000,   1.00000,      27.063
     62.5000,       5.0000,   1.00000,      31.883
     67.5000,       5.0000,   1.00000,      52.204
     72.5000,       5.0000,   1.00000,      76.537
     77.5000,       5.0000,   1.00000,      63.080
     82.5000,       5.0000,   1.00000,      59.484
     87.5000,       5.0000,   1.00000,      57.809
     92.5000,       5.0000,   1.00000,      51.193
     97.5000,       5.0000,   1.00000,      43.776
    102.5000,       5.0000,   1.00000,      44.409
    107.5000,       5.0000,   1.00000,      55.657
    112.5000,       5.0000,   1.00000,      71.807
    117.5000,       5.0000,   1.00000,      78.893
    122.5000,       5.0000,   1.00000,      71.547
    127.5000,       5.0000,   1.00000,      56.297
    132.5000,       5.0000,   1.00000,      65.144
    137.5000,       5.0000,   1.00000,      66.474
    142.5000,       5.0000,   1.00000,      74.852
    147.5000,       5.0000,   1.00000,      80.486
    152.5000,       5.0000,   1.00000,      77.691
    157.5000,       5.0000,   1.00000,      61.100
    162.5000,       5.0000,   1.00000,      59.929
    167.5000,       5.0000,   1.00000,      54.024
    172.5000,       5.0000,   1.00000,      52.776
    177.5000,       5.0000,   1.00000,      45.251
    182.5000,       5.0000,   1.00000,      50.003
    187.5000,       5.0000,   1.00000,      68.284
    192.5000,       5.0000,   1.00000,      78.952
     10.0000,       5.0000,   2.00000,      40.990
     15.0000,       5.0000,   2.00000,      34.335
     20.0000,       5.0000,   2.00000,      42.350
     25.0000,       5.0000,   2.00000,      36.639
     30.0000,       5.0000,   2.00000,      31.749
     35.0000,       5.0000,   2.00000,      32.734
     40.0000,       5.0000,   2.00000,      32.336
     45.0000,       5.0000,   2.00000,      26.672
     50.0000,       5.0000,   2.00000,      20.140
     55.0000,       5.0000,   2.00000,      23.975
     60.0000,       5.0000,   2.00000,      31.002
     65.0000,       5.0000,   2.00000,      39.543
     70.0000,       5.0000,   2.00000,      51.692
     75.0000,       5.0000,   2.00000,      69.576
     80.0000,       5.0000,   2.00000,      59.051
     85.0000,       5.0000,   2.00000,      46.550
     90.0000,       5.0000,   2.00000,      48.836
     95.0000,       5.0000,   2.00000,      50.538
    100.0000,       5.0000,   2.00000,      39.323
    105.0000,       5.0000,   2.00000,      35.120
    110.0000,       5.0000,   2.00000,      44.266
    115.0000,       5.0000,   2.00000,      47.303
    120.0000,       5.0000,   2.00000,      55.514
    125.0000,       5.0000,   2.00000,      41.460
    130.0000,       5.0000,   2.00000,      41.593
    135.0000,       5.0000,   2.00000,      46.682
    140.0000,       5.0000,   2.00000,      42.685
    145.0000,       5.0000,   2.00000,      39.632
    150.0000,       5.0000,   2.00000,      42.946
    155.0000,       5.0000,   2.00000,      43.973
    160.0000,       5.0000,   2.00000,      41.855
    165.0000,       5.0000,   2.00000,      37.862
    170.0000,       5.0000,   2.00000,      35.200
    175.0000,       5.0000,   2.00000,      37.621
    180.0000,       5.0000,   2.00000,      34.798
    185.0000,       5.0000,   2.00000,      42.469
    190.0000,       5.0000,   2.00000,      52.319
     15.0000,      10.0000,   1.00000,      32.362
     20.0000,      10.0000,   1.00000,      36.498
     25.0000,      10.0000,   1.00000,      32.298
     30.0000,      10.0000,   1.00000,      26.256
     35.0000,      10.0000,   1.00000,      25.967
     40.0000,      10.0000,   1.00000,      25.867
     45.0000,      10.0000,   1.00000,      21.451
     50.0000,      10.0000,   1.00000,      17.752
     55.0000,      10.0000,   1.00000,      24.238
     60.0000,      10.0000,   1.00000,      34.450
     65.0000,      10.0000,   1.00000,      40.005
     70.0000,      10.0000,   1.00000,      46.727
     75.0000,      10.0000,   1.00000,      62.170
     80.0000,      10.0000,   1.00000,      58.693
     85.0000,      10.0000,   1.00000,      44.825
     90.0000,      10.0000,   1.00000,      43.890
     95.0000,      10.0000,   1.00000,      45.730
    100.0000,      10.0000,   1.00000,      38.362
    105.0000,      10.0000,   1.00000,      35.235
    110.0000,      10.0000,   1.00000,      40.476
    115.0000,      10.0000,   1.00000,      42.792
    120.0000,      10.0000,   1.00000,      45.890
    125.0000,      10.0000,   1.00000,      37.947
    130.0000,      10.0000,   1.00000,      36.107
    135.0000,      10.0000,   1.00000,      37.765
    140.0000,      10.0000,   1.00000,      34.337
    145.0000,      10.0000,   1.00000,      31.325
    150.0000,      10.0000,   1.00000,      33.941
    155.0000,      10.0000,   1.00000,      37.145
    160.0000,      10.0000,   1.00000,      36.494
    165.0000,      10.0000,   1.00000,      32.409
    170.0000,      10.0000,   1.00000,      30.424
    175.0000,      10.0000,   1.00000,      31.867
    180.0000,      10.0000,   1.00000,      31.205
    185.0000,      10.0000,   1.00000,      35.557
     12.5000,       5.0000,   3.00000,      29.637
     17.5000,       5.0000,   3.00000,      29.785
     22.5000,       5.0000,   3.00000,      32.216
     27.5000,       5.0000,   3.00000,      23.545
     32.5000,       5.0000,   3.00000,      18.048
     37.5000,       5.0000,   3.00000,      20.307
     42.5000,       5.0000,   3.00000,      18.479
     47.5000,       5.0000,   3.00000,      14.476
     52.5000,       5.0000,   3.00000,      16.257
     57.5000,       5.0000,   3.00000,      32.004
     62.5000,       5.0000,   3.00000,      41.225
     67.5000,       5.0000,   3.00000,      39.738
     72.5000,       5.0000,   3.00000,      46.506
     77.5000,       5.0000,   3.00000,      68.024
     82.5000,       5.0000,   3.00000,      49.286
     87.5000,       5.0000,   3.00000,      37.113
     92.5000,       5.0000,   3.00000,      43.138
     97.5000,       5.0000,   3.00000,      41.682
    102.5000,       5.0000,   3.00000,      33.182
    107.5000,       5.0000,   3.00000,      36.135
    112.5000,       5.0000,   3.00000,      37.796
    117.5000,       5.0000,   3.00000,      39.181
    122.5000,       5.0000,   3.00000,      36.592
    127.5000,       5.0000,   3.00000,      33.052
    132.5000,       5.0000,   3.00000,      29.179
    137.5000,       5.0000,   3.00000,      30.149
    142.5000,       5.0000,   3.00000,      23.491
    147.5000,       5.0000,   3.00000,      24.506
    152.5000,       5.0000,   3.00000,      27.737
    157.5000,       5.0000,   3.00000,      35.029
    162.5000,       5.0000,   3.00000,      28.698
    167.5000,       5.0000,   3.00000,      26.299
    172.5000,       5.0000,   3.00000,      25.669
    177.5000,       5.0000,   3.00000,      28.324
    182.5000,       5.0000,   3.00000,      28.223
    187.5000,       5.0000,   3.00000,      31.850
     15.0000,       5.0000,   4.00000,      33.097
     20.0000,       5.0000,   4.00000,      29.224
     25.0000,       5.0000,   4.00000,      28.265
     30.0000,       5.0000,   4.00000,      20.629
     35.0000,       5.0000,   4.00000,      19.295
     40.0000,       5.0000,   4.00000,      19.421
     45.0000,       5.0000,   4.00000,      15.236
     50.0000,       5.0000,   4.00000,      15.349
     55.0000,       5.0000,   4.00000,      25.986
     60.0000,       5.0000,   4.00000,      43.029
     65.0000,       5.0000,   4.00000,      40.408
     70.0000,       5.0000,   4.00000,      36.318
     75.0000,       5.0000,   4.00000,      44.756
     80.0000,       5.0000,   4.00000,      57.053
     85.0000,       5.0000,   4.00000,      42.701
     90.0000,       5.0000,   4.00000,      34.224
     95.0000,       5.0000,   4.00000,      34.966
    100.0000,       5.0000,   4.00000,      37.276
    105.0000,       5.0000,   4.00000,      38.111
    110.0000,       5.0000,   4.00000,      35.564
    115.0000,       5.0000,   4.00000,      37.451
    120.0000,       5.0000,   4.00000,      29.784
    125.0000,       5.0000,   4.00000,      32.879
    130.0000,       5.0000,   4.00000,      28.646
    135.0000,       5.0000,   4.00000,      25.586
    140.0000,       5.0000,   4.00000,      22.661
    145.0000,       5.0000,   4.00000,      19.095
    150.0000,       5.0000,   4.00000,      20.193
    155.0000,       5.0000,   4.00000,      26.055
    160.0000,       5.0000,   4.00000,      28.205
    165.0000,       5.0000,   4.00000,      24.787
    170.0000,       5.0000,   4.00000,      24.300
    175.0000,       5.0000,   4.00000,      22.582
    180.0000,       5.0000,   4.00000,      24.965
    185.0000,       5.0000,   4.00000,      23.079
     22.5000,      15.0000,   1.00000,      29.662
     27.5000,      15.0000,   1.00000,      25.428
     32.5000,      15.0000,   1.00000,      22.394
     37.5000,      15.0000,   1.00000,      21.276
     42.5000,      15.0000,   1.00000,      19.370
     47.5000,      15.0000,   1.00000,      19.918
     52.5000,      15.0000,   1.00000,      24.169
     57.5000,      15.0000,   1.00000,      33.974
     62.5000,      15.0000,   1.00000,      39.410
     67.5000,      15.0000,   1.00000,      38.608
     72.5000,      15.0000,   1.00000,      40.325
     77.5000,      15.0000,   1.00000,      50.440
     82.5000,      15.0000,   1.00000,      46.433
     87.5000,      15.0000,   1.00000,      39.830
     92.5000,      15.0000,   1.00000,      38.267
     97.5000,      15.0000,   1.00000,      38.246
    102.5000,      15.0000,   1.00000,      37.489
    107.5000,      15.0000,   1.00000,      38.556
    112.5000,      15.0000,   1.00000,      36.588
    117.5000,      15.0000,   1.00000,      34.653
    122.5000,      15.0000,   1.00000,      32.491
    127.5000,      15.0000,   1.00000,      31.782
    132.5000,      15.0000,   1.00000,      29.778
    137.5000,      15.0000,   1.00000,      28.047
    142.5000,      15.0000,   1.00000,      22.935
    147.5000,      15.0000,   1.00000,      22.084
    152.5000,      15.0000,   1.00000,      23.595
    157.5000,      15.0000,   1.00000,      28.144
    162.5000,      15.0000,   1.00000,      27.556
    167.5000,      15.0000,   1.00000,      27.163
    172.5000,      15.0000,   1.00000,      25.718
    177.5000,      15.0000,   1.00000,      25.596
     20.0000,      10.0000,   2.00000,      29.729
     25.0000,      10.0000,   2.00000,      27.052
     30.0000,      10.0000,   2.00000,      25.110
     35.0000,      10.0000,   2.00000,      22.626
     40.0000,      10.0000,   2.00000,      20.051
     45.0000,      10.0000,   2.00000,      18.532
     50.0000,      10.0000,   2.00000,      22.688
     55.0000,      10.0000,   2.00000,      30.466
     60.0000,      10.0000,   2.00000,      39.165
     65.0000,      10.0000,   2.00000,      39.415
     70.0000,      10.0000,   2.00000,      36.596
     75.0000,      10.0000,   2.00000,      38.807
     80.0000,      10.0000,   2.00000,      47.186
     85.0000,      10.0000,   2.00000,      45.459
     90.0000,      10.0000,   2.00000,      36.337
     95.0000,      10.0000,   2.00000,      33.406
    100.0000,      10.0000,   2.00000,      38.757
    105.0000,      10.0000,   2.00000,      40.767
    110.0000,      10.0000,   2.00000,      37.409
    115.0000,      10.0000,   2.00000,      35.103
    120.0000,      10.0000,   2.00000,      30.036
    125.0000,      10.0000,   2.00000,      30.888
    130.0000,      10.0000,   2.00000,      31.255
    135.0000,      10.0000,   2.00000,      28.431
    140.0000,      10.0000,   2.00000,      24.313
    145.0000,      10.0000,   2.00000,      20.635
    150.0000,      10.0000,   2.00000,      20.207
    155.0000,      10.0000,   2.00000,      23.571
    160.0000,      10.0000,   2.00000,      26.543
    165.0000,      10.0000,   2.00000,      27.570
    170.0000,      10.0000,   2.00000,      26.431
    175.0000,      10.0000,   2.00000,      24.128
    180.0000,      10.0000,   2.00000,      23.799
     30.0000,      20.0000,   1.00000,      27.852
     35.0000,      20.0000,   1.00000,      27.202
     40.0000,      20.0000,   1.00000,      29.374
     45.0000,      20.0000,   1.00000,      31.317
     50.0000,      20.0000,   1.00000,      33.407
     55.0000,      20.0000,   1.00000,      36.381
     60.0000,      20.0000,   1.00000,      38.758
     65.0000,      20.0000,   1.00000,      36.531
     70.0000,      20.0000,   1.00000,      34.266
     75.0000,      20.0000,   1.00000,      35.709
     80.0000,      20.0000,   1.00000,      40.876
     85.0000,      20.0000,   1.00000,      41.467
     90.0000,      20.0000,   1.00000,      41.230
     95.0000,      20.0000,   1.00000,      41.960
    100.0000,      20.0000,   1.00000,      43.214
    105.0000,      20.0000,   1.00000,      41.691
    110.0000,      20.0000,   1.00000,      38.458
    115.0000,      20.0000,   1.00000,      35.986
    120.0000,      20.0000,   1.00000,      31.882
    125.0000,      20.0000,   1.00000,      33.201
    130.0000,      20.0000,   1.00000,      33.736
    135.0000,      20.0000,   1.00000,      32.318
    140.0000,      20.0000,   1.00000,      29.635
    145.0000,      20.0000,   1.00000,      25.300
    150.0000,      20.0000,   1.00000,      22.999
    155.0000,      20.0000,   1.00000,      24.593
    160.0000,      20.0000,   1.00000,      27.480
    165.0000,      20.0000,   1.00000,      29.812
    170.0000,      20.0000,   1.00000,      30.713
     25.0000,      10.0000,   3.00000,      28.355
     30.0000,      10.0000,   3.00000,      33.488
     35.0000,      10.0000,   3.00000,      31.556
     40.0000,      10.0000,   3.00000,      27.087
     45.0000,      10.0000,   3.00000,      36.763
     50.0000,      10.0000,   3.00000,      48.681
     55.0000,      10.0000,   3.00000,      41.938
     60.0000,      10.0000,   3.00000,      32.604
     65.0000,      10.0000,   3.00000,      35.062
     70.0000,      10.0000,   3.00000,      35.986
     75.0000,      10.0000,   3.00000,      29.717
     80.0000,      10.0000,   3.00000,      30.119
     85.0000,      10.0000,   3.00000,      42.318
     90.0000,      10.0000,   3.00000,      47.586
     95.0000,      10.0000,   3.00000,      45.163
    100.0000,      10.0000,   3.00000,      43.235
    105.0000,      10.0000,   3.00000,      45.468
    110.0000,      10.0000,   3.00000,      41.164
    115.0000,      10.0000,   3.00000,      33.068
    120.0000,      10.0000,   3.00000,      31.669
    125.0000,      10.0000,   3.00000,      32.353
    130.0000,      10.0000,   3.00000,      36.950
    135.0000,      10.0000,   3.00000,      38.450
    140.0000,      10.0000,   3.00000,      33.057
    145.0000,      10.0000,   3.00000,      27.701
    150.0000,      10.0000,   3.00000,      23.281
    155.0000,      10.0000,   3.00000,      21.356
    160.0000,      10.0000,   3.00000,      26.213
    165.0000,      10.0000,   3.00000,      34.452
    170.0000,      10.0000,   3.00000,      36.216
    175.0000,      10.0000,   3.00000,      31.929
     37.5000,      25.0000,   1.00000,      40.596
     42.5000,      25.0000,   1.00000,      43.890
     47.5000,      25.0000,   1.00000,      47.252
     52.5000,      25.0000,   1.00000,      47.191
     57.5000,      25.0000,   1.00000,      41.494
     62.5000,      25.0000,   1.00000,      37.468
     67.5000,      25.0000,   1.00000,      34.556
     72.5000,      25.0000,   1.00000,      32.043
     77.5000,      25.0000,   1.00000,      31.809
     82.5000,      25.0000,   1.00000,      40.080
     87.5000,      25.0000,   1.00000,      45.247
     92.5000,      25.0000,   1.00000,      45.639
     97.5000,      25.0000,   1.00000,      47.782
    102.5000,      25.0000,   1.00000,      49.940
    107.5000,      25.0000,   1.00000,      44.243
    112.5000,      25.0000,   1.00000,      39.685
    117.5000,      25.0000,   1.00000,      36.547
    122.5000,      25.0000,   1.00000,      35.824
    127.5000,      25.0000,   1.00000,      36.815
    132.5000,      25.0000,   1.00000,      38.368
    137.5000,      25.0000,   1.00000,      35.718
    142.5000,      25.0000,   1.00000,      33.080
    147.5000,      25.0000,   1.00000,      29.929
    152.5000,      25.0000,   1.00000,      28.821
    157.5000,      25.0000,   1.00000,      28.838
    162.5000,      25.0000,   1.00000,      32.731
     30.0000,      15.0000,   2.00000,      33.663
     35.0000,      15.0000,   2.00000,      33.670
     40.0000,      15.0000,   2.00000,      38.663
     45.0000,      15.0000,   2.00000,      47.405
     50.0000,      15.0000,   2.00000,      51.773
     55.0000,      15.0000,   2.00000,      45.028
     60.0000,      15.0000,   2.00000,      35.304
     65.0000,      15.0000,   2.00000,      33.884
     70.0000,      15.0000,   2.00000,      33.328
     75.0000,      15.0000,   2.00000,      30.271
     80.0000,      15.0000,   2.00000,      29.993
     85.0000,      15.0000,   2.00000,      40.434
     90.0000,      15.0000,   2.00000,      49.115
     95.0000,      15.0000,   2.00000,      52.214
    100.0000,      15.0000,   2.00000,      49.579
    105.0000,      15.0000,   2.00000,      44.716
    110.0000,      15.0000,   2.00000,      40.828
    115.0000,      15.0000,   2.00000,      35.262
    120.0000,      15.0000,   2.00000,      34.510
    125.0000,      15.0000,   2.00000,      34.543
    130.0000,      15.0000,   2.00000,      38.560
    135.0000,      15.0000,   2.00000,      38.656
    140.0000,      15.0000,   2.00000,      36.287
    145.0000,      15.0000,   2.00000,      31.054
    150.0000,      15.0000,   2.00000,      26.164
    155.0000,      15.0000,   2.00000,      24.776
    160.0000,      15.0000,   2.00000,      27.792
    165.0000,      15.0000,   2.00000,      35.003
    170.0000,      15.0000,   2.00000,      37.309
     30.0000,      10.0000,   4.00000,      33.149
     35.0000,      10.0000,   4.00000,      37.741
     40.0000,      10.0000,   4.00000,      56.850
     45.0000,      10.0000,   4.00000,      68.972
     50.0000,      10.0000,   4.00000,      63.232
     55.0000,      10.0000,   4.00000,      48.918
     60.0000,      10.0000,   4.00000,      37.759
     65.0000,      10.0000,   4.00000,      31.055
     70.0000,      10.0000,   4.00000,      30.118
     75.0000,      10.0000,   4.00000,      30.848
     80.0000,      10.0000,   4.00000,      28.762
     85.0000,      10.0000,   4.00000,      31.966
     90.0000,      10.0000,   4.00000,      55.654
     95.0000,      10.0000,   4.00000,      70.926
    100.0000,      10.0000,   4.00000,      57.098
    105.0000,      10.0000,   4.00000,      44.283
    110.0000,      10.0000,   4.00000,      40.467
    115.0000,      10.0000,   4.00000,      38.675
    120.0000,      10.0000,   4.00000,      37.797
    125.0000,      10.0000,   4.00000,      40.335
    130.0000,      10.0000,   4.00000,      39.479
    135.0000,      10.0000,   4.00000,      41.014
    140.0000,      10.0000,   4.00000,      42.482
    145.0000,      10.0000,   4.00000,      37.151
    150.0000,      10.0000,   4.00000,      30.839
    155.0000,      10.0000,   4.00000,      29.090
    160.0000,      10.0000,   4.00000,      30.463
    165.0000,      10.0000,   4.00000,      35.412
    170.0000,      10.0000,   4.00000,      42.217
     45.0000,      30.0000,   1.00000,      58.095
     50.0000,      30.0000,   1.00000,      60.208
     55.0000,      30.0000,   1.00000,      52.427
     60.0000,      30.0000,   1.00000,      41.383
     65.0000,      30.0000,   1.00000,      37.269
     70.0000,      30.0000,   1.00000,      35.310
     75.0000,      30.0000,   1.00000,      32.547
     80.0000,      30.0000,   1.00000,      33.748
     85.0000,      30.0000,   1.00000,      43.386
     90.0000,      30.0000,   1.00000,      49.427
     95.0000,      30.0000,   1.00000,      50.902
    100.0000,      30.0000,   1.00000,      51.559
    105.0000,      30.0000,   1.00000,      51.467
    110.0000,      30.0000,   1.00000,      48.887
    115.0000,      30.0000,   1.00000,      43.112
    120.0000,      30.0000,   1.00000,      40.746
    125.0000,      30.0000,   1.00000,      40.019
    130.0000,      30.0000,   1.00000,      41.706
    135.0000,      30.0000,   1.00000,      41.218
    140.0000,      30.0000,   1.00000,      39.624
    145.0000,      30.0000,   1.00000,      38.000
    150.0000,      30.0000,   1.00000,      36.184
    155.0000,      30.0000,   1.00000,      35.257
     40.0000,      20.0000,   2.00000,      69.572
     45.0000,      20.0000,   2.00000,      75.159
     50.0000,      20.0000,   2.00000,      69.864
     55.0000,      20.0000,   2.00000,      53.956
     60.0000,      20.0000,   2.00000,      42.410
     65.0000,      20.0000,   2.00000,      35.692
     70.0000,      20.0000,   2.00000,      31.777
     75.0000,      20.0000,   2.00000,      31.265
     80.0000,      20.0000,   2.00000,      33.454
     85.0000,      20.0000,   2.00000,      38.256
     90.0000,      20.0000,   2.00000,      52.895
     95.0000,      20.0000,   2.00000,      61.575
    100.0000,      20.0000,   2.00000,      58.227
    105.0000,      20.0000,   2.00000,      53.794
    110.0000,      20.0000,   2.00000,      48.019
    115.0000,      20.0000,   2.00000,      44.736
    120.0000,      20.0000,   2.00000,      44.240
    125.0000,      20.0000,   2.00000,      44.620
    130.0000,      20.0000,   2.00000,      41.781
    135.0000,      20.0000,   2.00000,      42.006
    140.0000,      20.0000,   2.00000,      42.437
    145.0000,      20.0000,   2.00000,      42.249
    150.0000,      20.0000,   2.00000,      41.659
    155.0000,      20.0000,   2.00000,      39.891
    160.0000,      20.0000,   2.00000,      38.470
     37.5000,      15.0000,   3.00000,      70.822
     42.5000,      15.0000,   3.00000,      85.412
     47.5000,      15.0000,   3.00000,      77.198
     52.5000,      15.0000,   3.00000,      60.763
     57.5000,      15.0000,   3.00000,      49.049
     62.5000,      15.0000,   3.00000,      39.788
     67.5000,      15.0000,   3.00000,      31.134
     72.5000,      15.0000,   3.00000,      29.806
     77.5000,      15.0000,   3.00000,      32.390
     82.5000,      15.0000,   3.00000,      36.009
     87.5000,      15.0000,   3.00000,      42.093
     92.5000,      15.0000,   3.00000,      59.630
     97.5000,      15.0000,   3.00000,      65.943
    102.5000,      15.0000,   3.00000,      60.173
    107.5000,      15.0000,   3.00000,      47.674
    112.5000,      15.0000,   3.00000,      45.772
    117.5000,      15.0000,   3.00000,      46.300
    122.5000,      15.0000,   3.00000,      46.962
    127.5000,      15.0000,   3.00000,      43.449
    132.5000,      15.0000,   3.00000,      41.415
    137.5000,      15.0000,   3.00000,      41.810
    142.5000,      15.0000,   3.00000,      43.771
    147.5000,      15.0000,   3.00000,      43.583
    152.5000,      15.0000,   3.00000,      43.828
    157.5000,      15.0000,   3.00000,      40.412
    162.5000,      15.0000,   3.00000,      38.454
     52.5000,      35.0000,   1.00000,      62.518
     57.5000,      35.0000,   1.00000,      50.881
     62.5000,      35.0000,   1.00000,      43.809
     67.5000,      35.0000,   1.00000,      40.976
     72.5000,      35.0000,   1.00000,      38.014
     77.5000,      35.0000,   1.00000,      36.646
     82.5000,      35.0000,   1.00000,      37.805
     87.5000,      35.0000,   1.00000,      46.039
     92.5000,      35.0000,   1.00000,      53.634
     97.5000,      35.0000,   1.00000,      55.460
    102.5000,      35.0000,   1.00000,      53.582
    107.5000,      35.0000,   1.00000,      53.141
    112.5000,      35.0000,   1.00000,      50.250
    117.5000,      35.0000,   1.00000,      49.147
    122.5000,      35.0000,   1.00000,      46.556
    127.5000,      35.0000,   1.00000,      44.551
    132.5000,      35.0000,   1.00000,      44.853
    137.5000,      35.0000,   1.00000,      45.832
    142.5000,      35.0000,   1.00000,      44.501
    147.5000,      35.0000,   1.00000,      44.146
     60.0000,      40.0000,   1.00000,      53.512
     65.0000,      40.0000,   1.00000,      48.453
     70.0000,      40.0000,   1.00000,      45.559
     75.0000,      40.0000,   1.00000,      42.760
     80.0000,      40.0000,   1.00000,      41.041
     85.0000,      40.0000,   1.00000,      41.993
     90.0000,      40.0000,   1.00000,      51.151
     95.0000,      40.0000,   1.00000,      57.673
    100.0000,      40.0000,   1.00000,      56.485
    105.0000,      40.0000,   1.00000,      54.981
    110.0000,      40.0000,   1.00000,      53.682
    115.0000,      40.0000,   1.00000,      53.129
    120.0000,      40.0000,   1.00000,      52.825
    125.0000,      40.0000,   1.00000,      53.285
    130.0000,      40.0000,   1.00000,      49.932
    135.0000,      40.0000,   1.00000,      49.368
    140.0000,      40.0000,   1.00000,      50.387
     50.0000,      25.0000,   2.00000,      69.462
     55.0000,      25.0000,   2.00000,      61.811
     60.0000,      25.0000,   2.00000,      54.555
     65.0000,      25.0000,   2.00000,      45.239
     70.0000,      25.0000,   2.00000,      40.984
     75.0000,      25.0000,   2.00000,      41.730
     80.0000,      25.0000,   2.00000,      42.100
     85.0000,      25.0000,   2.00000,      42.396
     90.0000,      25.0000,   2.00000,      44.995
     95.0000,      25.0000,   2.00000,      53.877
    100.0000,      25.0000,   2.00000,      59.764
    105.0000,      25.0000,   2.00000,      58.298
    110.0000,      25.0000,   2.00000,      60.039
    115.0000,      25.0000,   2.00000,      61.574
    120.0000,      25.0000,   2.00000,      57.422
    125.0000,      25.0000,   2.00000,      49.945
    130.0000,      25.0000,   2.00000,      47.039
    135.0000,      25.0000,   2.00000,      45.489
    140.0000,      25.0000,   2.00000,      48.177
    145.0000,      25.0000,   2.00000,      52.040
    150.0000,      25.0000,   2.00000,      55.374
     45.0000,      15.0000,   4.00000,      80.759
     50.0000,      15.0000,   4.00000,      74.295
     55.0000,      15.0000,   4.00000,      65.160
     60.0000,      15.0000,   4.00000,      53.520
     65.0000,      15.0000,   4.00000,      45.555
     70.0000,      15.0000,   4.00000,      42.103
     75.0000,      15.0000,   4.00000,      39.828
     80.0000,      15.0000,   4.00000,      43.718
     85.0000,      15.0000,   4.00000,      47.653
     90.0000,      15.0000,   4.00000,      44.793
     95.0000,      15.0000,   4.00000,      43.417
    100.0000,      15.0000,   4.00000,      53.087
    105.0000,      15.0000,   4.00000,      67.667
    110.0000,      15.0000,   4.00000,      71.782
    115.0000,      15.0000,   4.00000,      65.543
    120.0000,      15.0000,   4.00000,      56.465
    125.0000,      15.0000,   4.00000,      52.047
    130.0000,      15.0000,   4.00000,      46.714
    135.0000,      15.0000,   4.00000,      44.463
    140.0000,      15.0000,   4.00000,      44.813
    145.0000,      15.0000,   4.00000,      53.459
    150.0000,      15.0000,   4.00000,      62.656
    155.0000,      15.0000,   4.00000,      64.611
     67.5000,      45.0000,   1.00000,      51.728
     72.5000,      45.0000,   1.00000,      49.619
     77.5000,      45.0000,   1.00000,      48.617
     82.5000,      45.0000,   1.00000,      46.700
     87.5000,      45.0000,   1.00000,      47.963
     92.5000,      45.0000,   1.00000,      55.616
     97.5000,      45.0000,   1.00000,      58.497
    102.5000,      45.0000,   1.00000,      56.895
    107.5000,      45.0000,   1.00000,      54.726
    112.5000,      45.0000,   1.00000,      56.292
    117.5000,      45.0000,   1.00000,      56.852
    122.5000,      45.0000,   1.00000,      57.438
    127.5000,      45.0000,   1.00000,      56.881
    132.5000,      45.0000,   1.00000,      55.829
     50.0000,      20.0000,   3.00000,      72.335
     55.0000,      20.0000,   3.00000,      65.414
     60.0000,      20.0000,   3.00000,      58.007
     65.0000,      20.0000,   3.00000,      51.745
     70.0000,      20.0000,   3.00000,      48.651
     75.0000,      20.0000,   3.00000,      45.957
     80.0000,      20.0000,   3.00000,      47.189
     85.0000,      20.0000,   3.00000,      46.320
     90.0000,      20.0000,   3.00000,      43.078
     95.0000,      20.0000,   3.00000,      43.752
    100.0000,      20.0000,   3.00000,      53.807
    105.0000,      20.0000,   3.00000,      65.182
    110.0000,      20.0000,   3.00000,      69.843
    115.0000,      20.0000,   3.00000,      70.254
    120.0000,      20.0000,   3.00000,      62.299
    125.0000,      20.0000,   3.00000,      52.838
    130.0000,      20.0000,   3.00000,      48.199
    135.0000,      20.0000,   3.00000,      48.609
    140.0000,      20.0000,   3.00000,      48.578
    145.0000,      20.0000,   3.00000,      55.677
    150.0000,      20.0000,   3.00000,      63.708
     75.0000,      50.0000,   1.00000,      55.306
     80.0000,      50.0000,   1.00000,      54.577
     85.0000,      50.0000,   1.00000,      53.815
     90.0000,      50.0000,   1.00000,      52.570
     95.0000,      50.0000,   1.00000,      56.555
    100.0000,      50.0000,   1.00000,      59.272
    105.0000,      50.0000,   1.00000,      57.029
    110.0000,      50.0000,   1.00000,      57.508
    115.0000,      50.0000,   1.00000,      60.007
    120.0000,      50.0000,   1.00000,      61.623
    125.0000,      50.0000,   1.00000,      60.346
     60.0000,      30.0000,   2.00000,      65.637
     65.0000,      30.0000,   2.00000,      63.444
     70.0000,      30.0000,   2.00000,      60.513
     75.0000,      30.0000,   2.00000,      53.866
     80.0000,      30.0000,   2.00000,      51.874
     85.0000,      30.0000,   2.00000,      49.680
     90.0000,      30.0000,   2.00000,      45.434
     95.0000,      30.0000,   2.00000,      45.213
    100.0000,      30.0000,   2.00000,      53.877
    105.0000,      30.0000,   2.00000,      62.861
    110.0000,      30.0000,   2.00000,      65.055
    115.0000,      30.0000,   2.00000,      65.487
    120.0000,      30.0000,   2.00000,      64.717
    125.0000,      30.0000,   2.00000,      62.553
    130.0000,      30.0000,   2.00000,      57.265
    135.0000,      30.0000,   2.00000,      55.149
    140.0000,      30.0000,   2.00000,      55.276
     82.5000,      55.0000,   1.00000,      60.287
     87.5000,      55.0000,   1.00000,      57.594
     92.5000,      55.0000,   1.00000,      54.657
     97.5000,      55.0000,   1.00000,      57.828
    102.5000,      55.0000,   1.00000,      60.227
    107.5000,      55.0000,   1.00000,      61.214
    112.5000,      55.0000,   1.00000,      61.999
    117.5000,      55.0000,   1.00000,      64.190
     62.5000,      25.0000,   3.00000,      78.764
     67.5000,      25.0000,   3.00000,      80.170
     72.5000,      25.0000,   3.00000,      77.428
     77.5000,      25.0000,   3.00000,      66.077
     82.5000,      25.0000,   3.00000,      53.848
     87.5000,      25.0000,   3.00000,      49.917
     92.5000,      25.0000,   3.00000,      46.166
     97.5000,      25.0000,   3.00000,      45.699
    102.5000,      25.0000,   3.00000,      49.167
    107.5000,      25.0000,   3.00000,      63.395
    112.5000,      25.0000,   3.00000,      69.566
    117.5000,      25.0000,   3.00000,      68.461
    122.5000,      25.0000,   3.00000,      68.326
    127.5000,      25.0000,   3.00000,      71.328
    132.5000,      25.0000,   3.00000,      67.396
    137.5000,      25.0000,   3.00000,      65.189
     70.0000,      35.0000,   2.00000,      74.144
     75.0000,      35.0000,   2.00000,      70.134
     80.0000,      35.0000,   2.00000,      64.618
     85.0000,      35.0000,   2.00000,      57.570
     90.0000,      35.0000,   2.00000,      52.610
     95.0000,      35.0000,   2.00000,      48.095
    100.0000,      35.0000,   2.00000,      48.356
    105.0000,      35.0000,   2.00000,      57.244
    110.0000,      35.0000,   2.00000,      65.922
    115.0000,      35.0000,   2.00000,      66.916
    120.0000,      35.0000,   2.00000,      66.704
    125.0000,      35.0000,   2.00000,      68.147
    130.0000,      35.0000,   2.00000,      70.149
     60.0000,      20.0000,   4.00000,      81.090
     65.0000,      20.0000,   4.00000,      83.329
     70.0000,      20.0000,   4.00000,      86.316
     75.0000,      20.0000,   4.00000,      75.146
     80.0000,      20.0000,   4.00000,      59.685
     85.0000,      20.0000,   4.00000,      49.227
     90.0000,      20.0000,   4.00000,      45.035
     95.0000,      20.0000,   4.00000,      45.848
    100.0000,      20.0000,   4.00000,      47.873
    105.0000,      20.0000,   4.00000,      52.826
    110.0000,      20.0000,   4.00000,      64.517
    115.0000,      20.0000,   4.00000,      71.568
    120.0000,      20.0000,   4.00000,      70.966
    125.0000,      20.0000,   4.00000,      72.020
    130.0000,      20.0000,   4.00000,      68.667
    135.0000,      20.0000,   4.00000,      66.624
    140.0000,      20.0000,   4.00000,      67.869
     90.0000,      60.0000,   1.00000,      58.481
     95.0000,      60.0000,   1.00000,      56.397
    100.0000,      60.0000,   1.00000,      60.504
    105.0000,      60.0000,   1.00000,      65.053
    110.0000,      60.0000,   1.00000,      65.992
     97.5000,      65.0000,   1.00000,      58.817
    102.5000,      65.0000,   1.00000,      64.970
     80.0000,      40.0000,   2.00000,      74.692
     85.0000,      40.0000,   2.00000,      66.381
     90.0000,      40.0000,   2.00000,      61.010
     95.0000,      40.0000,   2.00000,      56.612
    100.0000,      40.0000,   2.00000,      53.287
    105.0000,      40.0000,   2.00000,      53.908
    110.0000,      40.0000,   2.00000,      60.602
    115.0000,      40.0000,   2.00000,      67.277
    120.0000,      40.0000,   2.00000,      69.534
     75.0000,      30.0000,   3.00000,      85.179
     80.0000,      30.0000,   3.00000,      78.588
     85.0000,      30.0000,   3.00000,      69.946
     90.0000,      30.0000,   3.00000,      61.482
     95.0000,      30.0000,   3.00000,      57.670
    100.0000,      30.0000,   3.00000,      54.891
    105.0000,      30.0000,   3.00000,      49.550
    110.0000,      30.0000,   3.00000,      49.383
    115.0000,      30.0000,   3.00000,      60.372
    120.0000,      30.0000,   3.00000,      72.873
    125.0000,      30.0000,   3.00000,      77.593
     75.0000,      25.0000,   4.00000,      87.042
     80.0000,      25.0000,   4.00000,      82.598
     85.0000,      25.0000,   4.00000,      79.912
     90.0000,      25.0000,   4.00000,      70.237
     95.0000,      25.0000,   4.00000,      61.675
    100.0000,      25.0000,   4.00000,      54.938
    105.0000,      25.0000,   4.00000,      49.544
    110.0000,      25.0000,   4.00000,      46.841
    115.0000,      25.0000,   4.00000,      51.208
    120.0000,      25.0000,   4.00000,      67.534
    125.0000,      25.0000,   4.00000,      84.226
     90.0000,      45.0000,   2.00000,      68.801
     95.0000,      45.0000,   2.00000,      66.878
    100.0000,      45.0000,   2.00000,      65.246
    105.0000,      45.0000,   2.00000,      59.863
    110.0000,      45.0000,   2.00000,      57.950
     87.5000,      35.0000,   3.00000,      83.384
     92.5000,      35.0000,   3.00000,      77.348
     97.5000,      35.0000,   3.00000,      69.047
    102.5000,      35.0000,   3.00000,      62.580
    107.5000,      35.0000,   3.00000,      58.479
    112.5000,      35.0000,   3.00000,      56.936
    100.0000,      50.0000,   2.00000,      72.924
     90.0000,      30.0000,   4.00000,      88.181
     95.0000,      30.0000,   4.00000,      81.963
    100.0000,      30.0000,   4.00000,      75.016
    105.0000,      30.0000,   4.00000,      67.518
    110.0000,      30.0000,   4.00000,      64.121
    100.0000,      40.0000,   3.00000,      81.778
  21.87
ITERATION 3
MODEL RESISTIVITY
LAYER 1
76,       1.2500
      7.5000,      87.766
     10.0000,      115.66
     12.5000,      170.79
     15.0000,      176.81
     17.5000,      164.58
     20.0000,      169.37
     22.5000,      148.18
     25.0000,      164.22
     27.5000,      166.13
     30.0000,      174.76
     32.5000,      165.03
     35.0000,      173.18
     37.5000,      159.10
     40.0000,      149.22
     42.5000,      120.49
     45.0000,      94.743
     47.5000,      71.806
     50.0000,      62.038
     52.5000,      47.465
     55.0000,      35.722
     57.5000,      32.160
     60.0000,      28.443
     62.5000,      39.122
     65.0000,      37.003
     67.5000,      69.287
     70.0000,      80.338
     72.5000,      83.279
     75.0000,      87.299
     77.5000,      70.068
     80.0000,      75.621
     82.5000,      67.138
     85.0000,      73.817
     87.5000,      62.002
     90.0000,      60.908
     92.5000,      46.958
     95.0000,      43.832
     97.5000,      41.661
    100.0000,      39.432
    102.5000,      53.910
    105.0000,      57.992
    107.5000,      94.193
    110.0000,      102.89
    112.5000,      113.47
    115.0000,      126.58
    117.5000,      113.70
    120.0000,      117.55
    122.5000,      96.078
    125.0000,      102.24
    127.5000,      76.468
    130.0000,      78.090
    132.5000,      60.115
    135.0000,      63.215
    137.5000,      75.459
    140.0000,      73.793
    142.5000,      99.186
    145.0000,      101.63
    147.5000,      145.68
    150.0000,      134.42
    152.5000,      127.60
    155.0000,      107.21
    157.5000,      99.169
    160.0000,      90.780
    162.5000,      75.885
    165.0000,      74.221
    167.5000,      70.423
    170.0000,      73.902
    172.5000,      58.994
    175.0000,      55.547
    177.5000,      47.794
    180.0000,      48.784
    182.5000,      57.064
    185.0000,      60.247
    187.5000,      82.852
    190.0000,      85.660
    192.5000,      102.32
                   99.939
LAYER 2
76,       2.5125
      7.5000,      80.711
     10.0000,      108.45
     12.5000,      150.18
     15.0000,      148.57
     17.5000,      140.14
     20.0000,      143.88
     22.5000,      128.00
     25.0000,      145.80
     27.5000,      152.52
     30.0000,      158.71
     32.5000,      151.76
     35.0000,      162.44
     37.5000,      152.03
     40.0000,      145.89
     42.5000,      117.22
     45.0000,      90.031
     47.5000,      71.634
     50.0000,      65.261
     52.5000,      50.017
     55.0000,      36.465
     57.5000,      32.677
     60.0000,      29.367
     62.5000,      38.306
     65.0000,      34.389
     67.5000,      60.814
     70.0000,      75.782
     72.5000,      76.066
     75.0000,      78.404
     77.5000,      65.228
     80.0000,      70.902
     82.5000,      67.006
     85.0000,      75.448
     87.5000,      65.620
     90.0000,      64.420
     92.5000,      50.661
     95.0000,      46.970
     97.5000,      43.854
    100.0000,      40.973
    102.5000,      52.943
    105.0000,      56.185
    107.5000,      85.256
    110.0000,      90.425
    112.5000,      97.346
    115.0000,      111.08
    117.5000,      102.02
    120.0000,      104.96
    122.5000,      92.058
    125.0000,      100.70
    127.5000,      80.066
    130.0000,      83.334
    132.5000,      65.866
    135.0000,      70.796
    137.5000,      84.663
    140.0000,      80.854
    142.5000,      101.93
    145.0000,      103.38
    147.5000,      140.63
    150.0000,      128.24
    152.5000,      114.53
    155.0000,      93.692
    157.5000,      85.933
    160.0000,      79.965
    162.5000,      68.235
    165.0000,      67.003
    167.5000,      67.452
    170.0000,      73.150
    172.5000,      59.740
    175.0000,      55.639
    177.5000,      50.175
    180.0000,      51.513
    182.5000,      57.855
    185.0000,      60.938
    187.5000,      78.413
    190.0000,      80.912
    192.5000,      95.177
                   92.743
LAYER 3
74,       3.7876
     10.0000,      71.327
     12.5000,      89.307
     15.0000,      85.898
     17.5000,      82.922
     20.0000,      83.541
     22.5000,      75.780
     25.0000,      89.835
     27.5000,      100.33
     30.0000,      104.10
     32.5000,      102.35
     35.0000,      112.14
     37.5000,      107.68
     40.0000,      106.64
     42.5000,      88.761
     45.0000,      70.683
     47.5000,      63.900
     50.0000,      63.011
     52.5000,      49.767
     55.0000,      36.324
     57.5000,      32.647
     60.0000,      29.671
     62.5000,      33.501
     65.0000,      27.329
     67.5000,      45.427
     70.0000,      66.753
     72.5000,      65.098
     75.0000,      64.278
     77.5000,      55.168
     80.0000,      60.484
     82.5000,      63.721
     85.0000,      75.812
     87.5000,      71.791
     90.0000,      70.410
     92.5000,      57.450
     95.0000,      52.057
     97.5000,      47.052
    100.0000,      43.177
    102.5000,      50.066
    105.0000,      50.225
    107.5000,      63.613
    110.0000,      60.246
    112.5000,      62.621
    115.0000,      76.537
    117.5000,      73.357
    120.0000,      73.831
    122.5000,      72.216
    125.0000,      83.952
    127.5000,      78.246
    130.0000,      85.359
    132.5000,      74.454
    135.0000,      84.524
    137.5000,      100.64
    140.0000,      92.417
    142.5000,      100.50
    145.0000,      96.280
    147.5000,      114.55
    150.0000,      101.55
    152.5000,      83.051
    155.0000,      64.609
    157.5000,      58.605
    160.0000,      56.518
    162.5000,      50.918
    165.0000,      51.340
    167.5000,      56.397
    170.0000,      64.449
    172.5000,      56.155
    175.0000,      53.064
    177.5000,      51.630
    180.0000,      52.344
    182.5000,      54.373
    185.0000,      56.112
    187.5000,      66.062
    190.0000,      70.248
                   82.053
LAYER 4
72,       5.0755
     12.5000,      37.874
     15.0000,      39.843
     17.5000,      39.548
     20.0000,      37.985
     22.5000,      32.953
     25.0000,      40.572
     27.5000,      47.988
     30.0000,      49.896
     32.5000,      49.611
     35.0000,      55.177
     37.5000,      52.684
     40.0000,      53.400
     42.5000,      47.693
     45.0000,      42.401
     47.5000,      45.093
     50.0000,      48.672
     52.5000,      40.619
     55.0000,      31.093
     57.5000,      29.109
     60.0000,      25.944
     62.5000,      25.257
     65.0000,      17.815
     67.5000,      33.471
     70.0000,      66.405
     72.5000,      62.869
     75.0000,      56.732
     77.5000,      44.984
     80.0000,      48.297
     82.5000,      55.219
     85.0000,      72.986
     87.5000,      76.671
     90.0000,      77.083
     92.5000,      63.410
     95.0000,      55.367
     97.5000,      48.103
    100.0000,      43.150
    102.5000,      46.334
    105.0000,      41.702
    107.5000,      43.009
    110.0000,      33.214
    112.5000,      33.971
    115.0000,      49.143
    117.5000,      48.537
    120.0000,      44.986
    122.5000,      44.769
    125.0000,      55.455
    127.5000,      59.924
    130.0000,      70.918
    132.5000,      68.343
    135.0000,      84.730
    137.5000,      102.28
    140.0000,      87.560
    142.5000,      82.179
    145.0000,      70.720
    147.5000,      75.385
    150.0000,      65.732
    152.5000,      51.761
    155.0000,      38.724
    157.5000,      35.414
    160.0000,      36.021
    162.5000,      33.915
    165.0000,      34.889
    167.5000,      40.445
    170.0000,      48.459
    172.5000,      44.522
    175.0000,      43.836
    177.5000,      45.323
    180.0000,      44.766
    182.5000,      43.504
    185.0000,      44.435
    187.5000,      52.343
                   62.207
LAYER 5
70,       6.3763
     15.0000,      14.651
     17.5000,      16.423
     20.0000,      13.662
     22.5000,      10.738
     25.0000,      11.361
     27.5000,      12.361
     30.0000,      12.046
     32.5000,      11.753
     35.0000,      12.038
     37.5000,      11.243
     40.0000,      10.866
     42.5000,      10.580
     45.0000,      11.073
     47.5000,      13.124
     50.0000,      14.836
     52.5000,      14.790
     55.0000,      14.785
     57.5000,      15.539
     60.0000,      14.356
     62.5000,      12.732
     65.0000,      12.422
     67.5000,      30.260
     70.0000,      79.938
     72.5000,      84.820
     75.0000,      61.860
     77.5000,      39.655
     80.0000,      33.787
     82.5000,      37.896
     85.0000,      53.073
     87.5000,      66.902
     90.0000,      72.268
     92.5000,      63.624
     95.0000,      52.889
     97.5000,      44.024
    100.0000,      38.736
    102.5000,      35.827
    105.0000,      28.783
    107.5000,      22.338
    110.0000,      15.703
    112.5000,      17.701
    115.0000,      30.384
    117.5000,      33.179
    120.0000,      25.192
    122.5000,      18.793
    125.0000,      17.965
    127.5000,      18.962
    130.0000,      21.286
    132.5000,      23.036
    135.0000,      27.675
    137.5000,      31.024
    140.0000,      27.064
    142.5000,      23.359
    145.0000,      21.612
    147.5000,      24.230
    150.0000,      26.423
    152.5000,      25.243
    155.0000,      21.298
    157.5000,      20.078
    160.0000,      20.599
    162.5000,      19.497
    165.0000,      18.633
    167.5000,      19.333
    170.0000,      20.501
    172.5000,      19.253
    175.0000,      19.187
    177.5000,      20.250
    180.0000,      20.994
    182.5000,      22.714
    185.0000,      28.918
                   41.785
LAYER 6
68,       7.6900
     17.5000,      16.714
     20.0000,      13.551
     22.5000,      10.841
     25.0000,      9.8547
     27.5000,      9.3241
     30.0000,      8.3682
     32.5000,      7.6070
     35.0000,      7.0010
     37.5000,      6.2295
     40.0000,      5.6745
     42.5000,      5.4950
     45.0000,      5.8152
     47.5000,      6.6895
     50.0000,      7.5725
     52.5000,      8.3926
     55.0000,      9.8109
     57.5000,      11.427
     60.0000,      11.993
     62.5000,      12.694
     65.0000,      17.636
     67.5000,      44.217
     70.0000,      106.30
     72.5000,      114.77
     75.0000,      74.916
     77.5000,      42.142
     80.0000,      29.705
     82.5000,      29.460
     85.0000,      38.426
     87.5000,      50.037
     90.0000,      56.317
     92.5000,      52.781
     95.0000,      45.185
     97.5000,      38.603
    100.0000,      34.475
    102.5000,      30.721
    105.0000,      24.440
    107.5000,      18.029
    110.0000,      13.846
    112.5000,      16.787
    115.0000,      28.798
    117.5000,      34.741
    120.0000,      26.603
    122.5000,      17.185
    125.0000,      12.741
    127.5000,      11.023
    130.0000,      10.443
    132.5000,      10.368
    135.0000,      10.842
    137.5000,      10.978
    140.0000,      9.9603
    142.5000,      9.1584
    145.0000,      9.7077
    147.5000,      12.377
    150.0000,      16.455
    152.5000,      19.259
    155.0000,      19.059
    157.5000,      18.710
    160.0000,      18.582
    162.5000,      16.925
    165.0000,      14.844
    167.5000,      13.453
    170.0000,      12.543
    172.5000,      11.505
    175.0000,      11.436
    177.5000,      12.490
    180.0000,      14.749
    182.5000,      18.274
                   29.481
LAYER 7
64,       9.0169
     22.5000,      19.129
     25.0000,      15.788
     27.5000,      13.673
     30.0000,      11.674
     32.5000,      9.9928
     35.0000,      8.4995
     37.5000,      7.1736
     40.0000,      6.1770
     42.5000,      5.7165
     45.0000,      5.7881
     47.5000,      6.3009
     50.0000,      7.0712
     52.5000,      8.1549
     55.0000,      10.018
     57.5000,      12.382
     60.0000,      14.731
     62.5000,      18.737
     65.0000,      30.835
     67.5000,      69.289
     70.0000,      135.27
     72.5000,      138.24
     75.0000,      86.346
     77.5000,      46.071
     80.0000,      29.099
     82.5000,      25.452
     85.0000,      29.639
     87.5000,      37.000
     90.0000,      42.148
     92.5000,      41.779
     95.0000,      38.118
     97.5000,      34.542
    100.0000,      32.084
    102.5000,      29.123
    105.0000,      24.132
    107.5000,      18.784
    110.0000,      16.125
    112.5000,      19.932
    115.0000,      32.056
    117.5000,      41.350
    120.0000,      35.618
    122.5000,      23.885
    125.0000,      16.083
    127.5000,      11.981
    130.0000,      9.7781
    132.5000,      8.4940
    135.0000,      7.6883
    137.5000,      7.0782
    140.0000,      6.5038
    142.5000,      6.3348
    145.0000,      7.2057
    147.5000,      9.7705
    150.0000,      14.152
    152.5000,      18.516
    155.0000,      20.450
    157.5000,      20.749
    160.0000,      20.009
    162.5000,      17.595
    165.0000,      14.619
    167.5000,      12.194
    170.0000,      10.532
    172.5000,      9.4603
    175.0000,      9.4549
    177.5000,      10.986
                   15.958
LAYER 8
62,      10.3571
     25.0000,      29.562
     27.5000,      25.385
     30.0000,      21.726
     32.5000,      18.401
     35.0000,      15.305
     37.5000,      12.651
     40.0000,      10.605
     42.5000,      9.4514
     45.0000,      9.1060
     47.5000,      9.3719
     50.0000,      10.194
     52.5000,      11.569
     55.0000,      13.926
     57.5000,      17.311
     60.0000,      21.940
     62.5000,      30.452
     65.0000,      50.948
     67.5000,      97.367
     70.0000,      154.63
     72.5000,      147.77
     75.0000,      92.527
     77.5000,      49.751
     80.0000,      30.137
     82.5000,      24.001
     85.0000,      24.938
     87.5000,      28.970
     90.0000,      32.670
     92.5000,      33.814
     95.0000,      33.007
     97.5000,      31.974
    100.0000,      31.230
    102.5000,      29.579
    105.0000,      26.090
    107.5000,      22.099
    110.0000,      20.728
    112.5000,      25.399
    115.0000,      37.917
    117.5000,      50.392
    120.0000,      49.414
    122.5000,      37.418
    125.0000,      25.969
    127.5000,      18.505
    130.0000,      13.995
    132.5000,      11.079
    135.0000,      9.0964
    137.5000,      7.8452
    140.0000,      7.1602
    142.5000,      7.0996
    145.0000,      8.0930
    147.5000,      10.781
    150.0000,      15.390
    152.5000,      20.500
    155.0000,      23.654
    157.5000,      24.364
    160.0000,      23.084
    162.5000,      19.949
    165.0000,      16.242
    167.5000,      13.115
    170.0000,      10.967
    172.5000,      9.6567
    175.0000,      9.4509
                   10.858
LAYER 9
60,      11.7107
     27.5000,      45.861
     30.0000,      41.287
     32.5000,      36.175
     35.0000,      30.867
     37.5000,      25.963
     40.0000,      21.864
     42.5000,      19.153
     45.0000,      17.795
     47.5000,      17.490
     50.0000,      18.179
     52.5000,      19.658
     55.0000,      22.375
     57.5000,      26.781
     60.0000,      33.784
     62.5000,      46.646
     65.0000,      72.815
     67.5000,      117.87
     70.0000,      158.47
     72.5000,      144.33
     75.0000,      93.556
     77.5000,      52.794
     80.0000,      32.185
     82.5000,      24.258
     85.0000,      22.956
     87.5000,      24.724
     90.0000,      27.205
     92.5000,      28.888
     95.0000,      29.767
     97.5000,      30.553
    100.0000,      31.314
    102.5000,      31.101
    105.0000,      29.268
    107.5000,      26.883
    110.0000,      26.874
    112.5000,      32.455
    115.0000,      45.478
    117.5000,      60.637
    120.0000,      65.621
    122.5000,      56.598
    125.0000,      42.876
    127.5000,      31.465
    130.0000,      23.537
    132.5000,      18.011
    135.0000,      14.202
    137.5000,      11.884
    140.0000,      10.717
    142.5000,      10.513
    145.0000,      11.563
    147.5000,      14.463
    150.0000,      19.276
    152.5000,      24.669
    155.0000,      28.321
    157.5000,      29.124
    160.0000,      27.362
    162.5000,      23.609
    165.0000,      19.231
    167.5000,      15.459
    170.0000,      12.881
    172.5000,      11.065
                   10.255
LAYER 10
58,      13.0778
     30.0000,      71.516
     32.5000,      66.160
     35.0000,      59.963
     37.5000,      53.275
     40.0000,      46.216
     42.5000,      40.520
     45.0000,      36.795
     47.5000,      34.798
     50.0000,      34.351
     52.5000,      34.893
     55.0000,      36.952
     57.5000,      41.401
     60.0000,      49.511
     62.5000,      64.142
     65.0000,      90.051
     67.5000,      125.70
     70.0000,      149.59
     72.5000,      133.12
     75.0000,      91.047
     77.5000,      55.183
     80.0000,      34.939
     82.5000,      25.810
     85.0000,      22.901
     87.5000,      23.113
     90.0000,      24.645
     92.5000,      26.377
     95.0000,      28.110
     97.5000,      30.032
    100.0000,      31.942
    102.5000,      33.059
    105.0000,      32.904
    107.5000,      32.294
    110.0000,      33.799
    112.5000,      40.370
    115.0000,      53.920
    117.5000,      71.087
    120.0000,      81.809
    122.5000,      78.467
    125.0000,      65.572
    127.5000,      51.285
    130.0000,      39.509
    132.5000,      30.493
    135.0000,      24.013
    137.5000,      19.970
    140.0000,      17.837
    142.5000,      17.157
    145.0000,      18.044
    147.5000,      20.967
    150.0000,      25.712
    152.5000,      30.903
    155.0000,      34.416
    157.5000,      34.953
    160.0000,      32.714
    162.5000,      28.444
    165.0000,      23.303
    167.5000,      18.640
    170.0000,      16.032
                   13.338
LAYER 11
54,      14.4585
     35.0000,      104.28
     37.5000,      102.92
     40.0000,      93.174
     42.5000,      82.789
     45.0000,      74.277
     47.5000,      67.867
     50.0000,      63.429
     52.5000,      60.137
     55.0000,      58.844
     57.5000,      60.816
     60.0000,      67.155
     62.5000,      79.434
     65.0000,      99.529
     67.5000,      122.83
     70.0000,      134.27
     72.5000,      119.03
     75.0000,      86.624
     77.5000,      56.952
     80.0000,      38.156
     82.5000,      28.408
     85.0000,      24.334
     87.5000,      23.418
     90.0000,      24.194
     92.5000,      25.741
     95.0000,      27.798
     97.5000,      30.311
    100.0000,      32.964
    102.5000,      35.136
    105.0000,      36.491
    107.5000,      37.639
    110.0000,      40.721
    112.5000,      48.334
    115.0000,      62.373
    117.5000,      80.843
    120.0000,      96.125
    122.5000,      99.475
    125.0000,      90.683
    127.5000,      76.262
    130.0000,      61.742
    132.5000,      49.248
    135.0000,      39.605
    137.5000,      33.201
    140.0000,      29.511
    142.5000,      27.851
    145.0000,      28.118
    147.5000,      30.562
    150.0000,      34.694
    152.5000,      39.103
    155.0000,      41.895
    157.5000,      41.794
    160.0000,      38.998
    162.5000,      34.392
    165.0000,      28.149
                   20.962
LAYER 12
52,      15.8531
     37.5000,      188.28
     40.0000,      172.19
     42.5000,      156.92
     45.0000,      140.72
     47.5000,      124.24
     50.0000,      109.60
     52.5000,      96.853
     55.0000,      87.615
     57.5000,      83.273
     60.0000,      84.178
     62.5000,      90.353
     65.0000,      101.81
     67.5000,      113.88
     70.0000,      117.55
     72.5000,      105.07
     75.0000,      81.419
     77.5000,      58.119
     80.0000,      41.582
     82.5000,      31.826
     85.0000,      26.983
     87.5000,      25.224
     90.0000,      25.368
     92.5000,      26.610
     95.0000,      28.667
     97.5000,      31.369
    100.0000,      34.386
    102.5000,      37.264
    105.0000,      39.809
    107.5000,      42.494
    110.0000,      47.051
    112.5000,      55.662
    115.0000,      70.096
    117.5000,      89.258
    120.0000,      107.66
    122.5000,      117.16
    125.0000,      114.47
    127.5000,      103.08
    130.0000,      88.301
    132.5000,      73.646
    135.0000,      61.189
    137.5000,      52.166
    140.0000,      46.375
    142.5000,      43.096
    145.0000,      42.050
    147.5000,      43.263
    150.0000,      46.065
    152.5000,      49.086
    155.0000,      50.627
    157.5000,      49.447
    160.0000,      45.768
    162.5000,      41.787
                   35.153
LAYER 13
48,      17.2617
     42.5000,      267.69
     45.0000,      245.94
     47.5000,      208.01
     50.0000,      172.18
     52.5000,      142.54
     55.0000,      120.40
     57.5000,      105.88
     60.0000,      98.262
     62.5000,      96.279
     65.0000,      99.014
     67.5000,      102.72
     70.0000,      102.11
     72.5000,      92.621
     75.0000,      76.127
     77.5000,      58.721
     80.0000,      44.964
     82.5000,      35.813
     85.0000,      30.617
     87.5000,      28.263
     90.0000,      27.874
     92.5000,      28.751
     95.0000,      30.604
     97.5000,      33.215
    100.0000,      36.288
    102.5000,      39.534
    105.0000,      42.892
    107.5000,      46.763
    110.0000,      52.538
    112.5000,      61.992
    115.0000,      76.691
    117.5000,      96.091
    120.0000,      116.36
    122.5000,      130.74
    125.0000,      134.59
    127.5000,      128.55
    130.0000,      116.35
    132.5000,      101.79
    135.0000,      87.792
    137.5000,      76.493
    140.0000,      68.303
    142.5000,      62.754
    145.0000,      59.571
    147.5000,      58.686
    150.0000,      59.480
    152.5000,      60.646
    155.0000,      60.526
    157.5000,      57.661
                   51.026
LAYER 14
46,      18.6843
     45.0000,      400.77
     47.5000,      310.64
     50.0000,      238.31
     52.5000,      188.68
     55.0000,      152.87
     57.5000,      125.65
     60.0000,      107.81
     62.5000,      97.555
     65.0000,      93.223
     67.5000,      91.562
     70.0000,      88.982
     72.5000,      82.150
     75.0000,      71.168
     77.5000,      58.848
     80.0000,      48.095
     82.5000,      40.092
     85.0000,      34.989
     87.5000,      32.307
     90.0000,      31.500
     92.5000,      31.994
     95.0000,      33.520
     97.5000,      35.856
    100.0000,      38.768
    102.5000,      42.106
    105.0000,      45.929
    107.5000,      50.607
    110.0000,      57.270
    112.5000,      67.343
    115.0000,      82.164
    117.5000,      101.51
    120.0000,      122.79
    122.5000,      140.69
    125.0000,      150.48
    127.5000,      150.80
    130.0000,      143.40
    132.5000,      131.34
    135.0000,      117.63
    137.5000,      104.96
    140.0000,      94.434
    142.5000,      86.058
    145.0000,      79.836
    147.5000,      75.935
    150.0000,      74.421
    152.5000,      73.736
    155.0000,      72.085
                   68.409
LAYER 15
44,      20.1211
     47.5000,      391.18
     50.0000,      274.25
     52.5000,      221.98
     55.0000,      184.02
     57.5000,      140.78
     60.0000,      112.01
     62.5000,      94.887
     65.0000,      85.929
     67.5000,      81.471
     70.0000,      78.326
     72.5000,      73.685
     75.0000,      66.801
     77.5000,      58.655
     80.0000,      50.860
     82.5000,      44.404
     85.0000,      39.825
     87.5000,      37.115
     90.0000,      36.042
     92.5000,      36.184
     95.0000,      37.331
     97.5000,      39.292
    100.0000,      41.907
    102.5000,      45.147
    105.0000,      49.163
    107.5000,      54.314
    110.0000,      61.547
    112.5000,      72.004
    115.0000,      86.819
    117.5000,      105.96
    120.0000,      127.70
    122.5000,      148.08
    125.0000,      162.79
    127.5000,      169.42
    130.0000,      167.99
    132.5000,      160.30
    135.0000,      148.73
    137.5000,      135.98
    140.0000,      123.56
    142.5000,      111.96
    145.0000,      101.57
    147.5000,      93.110
    150.0000,      90.081
    152.5000,      88.402
                   85.435
LAYER 16
38,      21.5723
     55.0000,      231.39
     57.5000,      149.98
     60.0000,      110.20
     62.5000,      88.997
     65.0000,      78.158
     67.5000,      72.920
     70.0000,      70.013
     72.5000,      67.095
     75.0000,      63.185
     77.5000,      58.335
     80.0000,      53.253
     82.5000,      48.559
     85.0000,      44.862
     87.5000,      42.432
     90.0000,      41.287
     92.5000,      41.168
     95.0000,      41.950
     97.5000,      43.505
    100.0000,      45.762
    102.5000,      48.791
    105.0000,      52.814
    107.5000,      58.189
    110.0000,      65.730
    112.5000,      76.371
    115.0000,      91.081
    117.5000,      109.95
    120.0000,      131.88
    122.5000,      153.97
    125.0000,      172.61
    127.5000,      184.93
    130.0000,      189.67
    132.5000,      187.32
    135.0000,      179.31
    137.5000,      167.95
    140.0000,      154.66
    142.5000,      139.98
    145.0000,      123.97
                   105.37
LAYER 17
36,      23.0381
     57.5000,      140.86
     60.0000,      101.10
     62.5000,      80.653
     65.0000,      70.770
     67.5000,      66.241
     70.0000,      63.864
     72.5000,      62.200
     75.0000,      60.402
     77.5000,      58.081
     80.0000,      55.356
     82.5000,      52.461
     85.0000,      49.893
     87.5000,      48.018
     90.0000,      47.021
     92.5000,      46.781
     95.0000,      47.274
     97.5000,      48.460
    100.0000,      50.359
    102.5000,      53.129
    105.0000,      57.046
    107.5000,      62.475
    110.0000,      70.133
    112.5000,      80.807
    115.0000,      95.343
    117.5000,      113.92
    120.0000,      135.90
    122.5000,      159.25
    125.0000,      181.00
    127.5000,      198.18
    130.0000,      208.56
    132.5000,      211.45
    135.0000,      207.54
    137.5000,      199.05
    140.0000,      186.97
    142.5000,      171.50
                   152.91
LAYER 18
34,      24.5184
     60.0000,      87.887
     62.5000,      71.305
     65.0000,      64.812
     67.5000,      61.996
     70.0000,      59.722
     72.5000,      58.785
     75.0000,      58.449
     77.5000,      58.056
     80.0000,      57.305
     82.5000,      56.109
     85.0000,      54.785
     87.5000,      53.680
     90.0000,      53.046
     92.5000,      52.861
     95.0000,      53.194
     97.5000,      54.097
    100.0000,      55.687
    102.5000,      58.197
    105.0000,      61.953
    107.5000,      67.325
    110.0000,      74.968
    112.5000,      85.567
    115.0000,      99.880
    117.5000,      118.15
    120.0000,      140.10
    122.5000,      164.40
    125.0000,      188.73
    127.5000,      210.08
    130.0000,      225.15
    132.5000,      231.77
    135.0000,      230.73
    137.5000,      226.18
    140.0000,      218.24
                   205.63
LAYER 19
28,      26.0136
     67.5000,      61.635
     70.0000,      57.252
     72.5000,      56.500
     75.0000,      57.221
     77.5000,      58.372
     80.0000,      59.251
     82.5000,      59.561
     85.0000,      59.485
     87.5000,      59.286
     90.0000,      59.204
     92.5000,      59.262
     95.0000,      59.595
     97.5000,      60.340
    100.0000,      61.700
    102.5000,      63.978
    105.0000,      67.548
    107.5000,      72.792
    110.0000,      80.325
    112.5000,      90.767
    115.0000,      104.82
    117.5000,      122.76
    120.0000,      144.58
    122.5000,      169.51
    125.0000,      196.11
    127.5000,      221.56
    130.0000,      240.68
    132.5000,      247.42
                   244.02
LAYER 20
24,      27.5238
     72.5000,      54.688
     75.0000,      56.491
     77.5000,      59.143
     80.0000,      61.357
     82.5000,      62.895
     85.0000,      63.986
     87.5000,      64.766
     90.0000,      65.387
     92.5000,      65.863
     95.0000,      66.365
     97.5000,      67.090
    100.0000,      68.314
    102.5000,      70.402
    105.0000,      73.772
    107.5000,      78.829
    110.0000,      86.173
    112.5000,      96.388
    115.0000,      110.14
    117.5000,      127.74
    120.0000,      149.21
    122.5000,      174.13
    125.0000,      202.56
    127.5000,      233.67
                   259.00
LAYER 21
22,      29.0490
     75.0000,      55.995
     77.5000,      60.712
     80.0000,      63.821
     82.5000,      66.119
     85.0000,      68.280
     87.5000,      70.093
     90.0000,      71.536
     92.5000,      72.581
     95.0000,      73.402
     97.5000,      74.239
    100.0000,      75.416
    102.5000,      77.344
    105.0000,      80.492
    107.5000,      85.296
    110.0000,      92.360
    112.5000,      102.28
    115.0000,      115.73
    117.5000,      133.04
    120.0000,      153.96
    122.5000,      176.99
    125.0000,      205.13
                   246.57
LAYER 22
22,      30.5895
     75.0000,      60.866
     77.5000,      64.448
     80.0000,      66.840
     82.5000,      68.921
     85.0000,      72.316
     87.5000,      75.296
     90.0000,      77.654
     92.5000,      79.367
     95.0000,      80.623
     97.5000,      81.672
    100.0000,      82.865
    102.5000,      84.642
    105.0000,      87.518
    107.5000,      91.967
    110.0000,      98.621
    112.5000,      108.13
    115.0000,      121.31
    117.5000,      138.77
    120.0000,      160.01
    122.5000,      176.43
    125.0000,      194.68
                   222.52
LAYER 23
16,      32.1454
     82.5000,      69.830
     85.0000,      76.160
     87.5000,      80.549
     90.0000,      83.828
     92.5000,      86.223
     95.0000,      87.959
     97.5000,      89.276
    100.0000,      90.507
    102.5000,      92.102
    105.0000,      94.612
    107.5000,      98.553
    110.0000,      104.58
    112.5000,      113.42
    115.0000,      126.15
    117.5000,      144.59
                   174.02
LAYER 24
14,      33.7168
     85.0000,      81.622
     87.5000,      86.388
     90.0000,      90.218
     92.5000,      93.159
     95.0000,      95.345
     97.5000,      96.929
    100.0000,      98.176
    102.5000,      99.512
    105.0000,      101.52
    107.5000,      104.74
    110.0000,      109.84
    112.5000,      117.47
    115.0000,      128.56
                   144.34
LAYER 25
12,      35.3040
     87.5000,      92.684
     90.0000,      96.785
     92.5000,      100.12
     95.0000,      102.68
     97.5000,      104.49
    100.0000,      105.68
    102.5000,      106.65
    105.0000,      107.99
    107.5000,      110.28
    110.0000,      114.15
    112.5000,      120.11
                   128.79
LAYER 26
10,      36.9070
     90.0000,      103.35
     92.5000,      106.95
     95.0000,      109.79
     97.5000,      111.76
    100.0000,      112.79
    102.5000,      113.25
    105.0000,      113.76
    107.5000,      114.97
    110.0000,      117.41
                   121.45
LAYER 27
8,      38.5261
     92.5000,      113.40
     95.0000,      116.45
     97.5000,      118.47
    100.0000,      119.19
    102.5000,      118.99
    105.0000,      118.59
    107.5000,      118.65
                   119.65
LAYER 28
6,      40.1614
     95.0000,      122.31
     97.5000,      124.37
    100.0000,      124.47
    102.5000,      123.48
    105.0000,      122.15
                   121.21
LAYER 29
4, 
     97.5000,      129.23
    100.0000,      128.05
    102.5000,      126.21
                   124.05
CALCULATED APPARENT RESISTIVITY
      7.5000,       5.0000,   1.00000,      76.987
     12.5000,       5.0000,   1.00000,      71.886
     17.5000,       5.0000,   1.00000,      81.376
     22.5000,       5.0000,   1.00000,      82.708
     27.5000,       5.0000,   1.00000,      81.028
     32.5000,       5.0000,   1.00000,      85.691
     37.5000,       5.0000,   1.00000,      84.141
     42.5000,       5.0000,   1.00000,      65.280
     47.5000,       5.0000,   1.00000,      44.586
     52.5000,       5.0000,   1.00000,      33.095
     57.5000,       5.0000,   1.00000,      28.654
     62.5000,       5.0000,   1.00000,      31.829
     67.5000,       5.0000,   1.00000,      50.393
     72.5000,       5.0000,   1.00000,      74.728
     77.5000,       5.0000,   1.00000,      62.925
     82.5000,       5.0000,   1.00000,      61.625
     87.5000,       5.0000,   1.00000,      60.260
     92.5000,       5.0000,   1.00000,      53.033
     97.5000,       5.0000,   1.00000,      44.909
    102.5000,       5.0000,   1.00000,      45.689
    107.5000,       5.0000,   1.00000,      56.138
    112.5000,       5.0000,   1.00000,      72.423
    117.5000,       5.0000,   1.00000,      79.306
    122.5000,       5.0000,   1.00000,      73.051
    127.5000,       5.0000,   1.00000,      59.021
    132.5000,       5.0000,   1.00000,      68.850
    137.5000,       5.0000,   1.00000,      69.790
    142.5000,       5.0000,   1.00000,      77.856
    147.5000,       5.0000,   1.00000,      82.127
    152.5000,       5.0000,   1.00000,      77.724
    157.5000,       5.0000,   1.00000,      60.266
    162.5000,       5.0000,   1.00000,      59.291
    167.5000,       5.0000,   1.00000,      53.618
    172.5000,       5.0000,   1.00000,      53.213
    177.5000,       5.0000,   1.00000,      46.142
    182.5000,       5.0000,   1.00000,      50.662
    187.5000,       5.0000,   1.00000,      68.586
    192.5000,       5.0000,   1.00000,      79.337
     10.0000,       5.0000,   2.00000,      38.761
     15.0000,       5.0000,   2.00000,      33.132
     20.0000,       5.0000,   2.00000,      42.504
     25.0000,       5.0000,   2.00000,      36.897
     30.0000,       5.0000,   2.00000,      32.142
     35.0000,       5.0000,   2.00000,      32.928
     40.0000,       5.0000,   2.00000,      32.167
     45.0000,       5.0000,   2.00000,      26.884
     50.0000,       5.0000,   2.00000,      20.082
     55.0000,       5.0000,   2.00000,      24.258
     60.0000,       5.0000,   2.00000,      30.546
     65.0000,       5.0000,   2.00000,      38.725
     70.0000,       5.0000,   2.00000,      50.185
     75.0000,       5.0000,   2.00000,      69.273
     80.0000,       5.0000,   2.00000,      58.801
     85.0000,       5.0000,   2.00000,      47.181
     90.0000,       5.0000,   2.00000,      50.023
     95.0000,       5.0000,   2.00000,      51.506
    100.0000,       5.0000,   2.00000,      39.650
    105.0000,       5.0000,   2.00000,      34.357
    110.0000,       5.0000,   2.00000,      43.127
    115.0000,       5.0000,   2.00000,      46.615
    120.0000,       5.0000,   2.00000,      54.886
    125.0000,       5.0000,   2.00000,      40.941
    130.0000,       5.0000,   2.00000,      42.138
    135.0000,       5.0000,   2.00000,      47.237
    140.0000,       5.0000,   2.00000,      43.019
    145.0000,       5.0000,   2.00000,      39.584
    150.0000,       5.0000,   2.00000,      43.052
    155.0000,       5.0000,   2.00000,      44.130
    160.0000,       5.0000,   2.00000,      41.759
    165.0000,       5.0000,   2.00000,      38.051
    170.0000,       5.0000,   2.00000,      35.424
    175.0000,       5.0000,   2.00000,      38.394
    180.0000,       5.0000,   2.00000,      35.181
    185.0000,       5.0000,   2.00000,      42.607
    190.0000,       5.0000,   2.00000,      51.955
     15.0000,      10.0000,   1.00000,      30.663
     20.0000,      10.0000,   1.00000,      35.886
     25.0000,      10.0000,   1.00000,      32.217
     30.0000,      10.0000,   1.00000,      26.515
     35.0000,      10.0000,   1.00000,      26.279
     40.0000,      10.0000,   1.00000,      26.076
     45.0000,      10.0000,   1.00000,      21.784
     50.0000,      10.0000,   1.00000,      17.816
     55.0000,      10.0000,   1.00000,      24.593
     60.0000,      10.0000,   1.00000,      34.647
     65.0000,      10.0000,   1.00000,      39.808
     70.0000,      10.0000,   1.00000,      45.835
     75.0000,      10.0000,   1.00000,      61.995
     80.0000,      10.0000,   1.00000,      58.767
     85.0000,      10.0000,   1.00000,      45.094
     90.0000,      10.0000,   1.00000,      44.688
     95.0000,      10.0000,   1.00000,      46.646
    100.0000,      10.0000,   1.00000,      38.747
    105.0000,      10.0000,   1.00000,      34.802
    110.0000,      10.0000,   1.00000,      39.651
    115.0000,      10.0000,   1.00000,      42.171
    120.0000,      10.0000,   1.00000,      45.559
    125.0000,      10.0000,   1.00000,      37.920
    130.0000,      10.0000,   1.00000,      36.445
    135.0000,      10.0000,   1.00000,      38.065
    140.0000,      10.0000,   1.00000,      34.561
    145.0000,      10.0000,   1.00000,      31.386
    150.0000,      10.0000,   1.00000,      34.115
    155.0000,      10.0000,   1.00000,      37.455
    160.0000,      10.0000,   1.00000,      36.713
    165.0000,      10.0000,   1.00000,      32.621
    170.0000,      10.0000,   1.00000,      30.559
    175.0000,      10.0000,   1.00000,      32.176
    180.0000,      10.0000,   1.00000,      31.286
    185.0000,      10.0000,   1.00000,      35.379
     12.5000,       5.0000,   3.00000,      27.083
     17.5000,       5.0000,   3.00000,      27.970
     22.5000,       5.0000,   3.00000,      31.384
     27.5000,       5.0000,   3.00000,      23.475
     32.5000,       5.0000,   3.00000,      18.270
     37.5000,       5.0000,   3.00000,      20.782
     42.5000,       5.0000,   3.00000,      18.940
     47.5000,       5.0000,   3.00000,      14.745
     52.5000,       5.0000,   3.00000,      16.202
     57.5000,       5.0000,   3.00000,      32.446
     62.5000,       5.0000,   3.00000,      41.749
     67.5000,       5.0000,   3.00000,      39.678
     72.5000,       5.0000,   3.00000,      45.714
     77.5000,       5.0000,   3.00000,      68.816
     82.5000,       5.0000,   3.00000,      48.908
     87.5000,       5.0000,   3.00000,      37.179
     92.5000,       5.0000,   3.00000,      44.021
     97.5000,       5.0000,   3.00000,      42.568
    102.5000,       5.0000,   3.00000,      32.955
    107.5000,       5.0000,   3.00000,      35.675
    112.5000,       5.0000,   3.00000,      36.830
    117.5000,       5.0000,   3.00000,      38.638
    122.5000,       5.0000,   3.00000,      36.746
    127.5000,       5.0000,   3.00000,      33.174
    132.5000,       5.0000,   3.00000,      29.024
    137.5000,       5.0000,   3.00000,      30.189
    142.5000,       5.0000,   3.00000,      23.464
    147.5000,       5.0000,   3.00000,      24.667
    152.5000,       5.0000,   3.00000,      27.978
    157.5000,       5.0000,   3.00000,      35.749
    162.5000,       5.0000,   3.00000,      29.005
    167.5000,       5.0000,   3.00000,      26.580
    172.5000,       5.0000,   3.00000,      25.654
    177.5000,       5.0000,   3.00000,      28.246
    182.5000,       5.0000,   3.00000,      28.003
    187.5000,       5.0000,   3.00000,      31.241
     15.0000,       5.0000,   4.00000,      30.861
     20.0000,       5.0000,   4.00000,      27.628
     25.0000,       5.0000,   4.00000,      27.972
     30.0000,       5.0000,   4.00000,      20.947
     35.0000,       5.0000,   4.00000,      20.047
     40.0000,       5.0000,   4.00000,      20.478
     45.0000,       5.0000,   4.00000,      16.047
     50.0000,       5.0000,   4.00000,      15.854
     55.0000,       5.0000,   4.00000,      27.345
     60.0000,       5.0000,   4.00000,      45.352
     65.0000,       5.0000,   4.00000,      41.606
     70.0000,       5.0000,   4.00000,      36.638
     75.0000,       5.0000,   4.00000,      44.528
     80.0000,       5.0000,   4.00000,      58.218
     85.0000,       5.0000,   4.00000,      42.859
     90.0000,       5.0000,   4.00000,      34.369
     95.0000,       5.0000,   4.00000,      35.749
    100.0000,       5.0000,   4.00000,      38.172
    105.0000,       5.0000,   4.00000,      38.974
    110.0000,       5.0000,   4.00000,      35.859
    115.0000,       5.0000,   4.00000,      37.696
    120.0000,       5.0000,   4.00000,      30.392
    125.0000,       5.0000,   4.00000,      34.651
    130.0000,       5.0000,   4.00000,      29.366
    135.0000,       5.0000,   4.00000,      26.039
    140.0000,       5.0000,   4.00000,      23.204
    145.0000,       5.0000,   4.00000,      19.679
    150.0000,       5.0000,   4.00000,      20.602
    155.0000,       5.0000,   4.00000,      26.446
    160.0000,       5.0000,   4.00000,      28.822
    165.0000,       5.0000,   4.00000,      24.786
    170.0000,       5.0000,   4.00000,      23.999
    175.0000,       5.0000,   4.00000,      21.991
    180.0000,       5.0000,   4.00000,      24.453
    185.0000,       5.0000,   4.00000,      22.270
     22.5000,      15.0000,   1.00000,      28.859
     27.5000,      15.0000,   1.00000,      25.462
     32.5000,      15.0000,   1.00000,      22.919
     37.5000,      15.0000,   1.00000,      22.067
     42.5000,      15.0000,   1.00000,      20.167
     47.5000,      15.0000,   1.00000,      21.040
     52.5000,      15.0000,   1.00000,      25.671
     57.5000,      15.0000,   1.00000,      35.881
     62.5000,      15.0000,   1.00000,      40.949
     67.5000,      15.0000,   1.00000,      39.365
     72.5000,      15.0000,   1.00000,      40.327
     77.5000,      15.0000,   1.00000,      51.050
     82.5000,      15.0000,   1.00000,      46.857
     87.5000,      15.0000,   1.00000,      40.308
     92.5000,      15.0000,   1.00000,      38.810
     97.5000,      15.0000,   1.00000,      39.053
    102.5000,      15.0000,   1.00000,      38.309
    107.5000,      15.0000,   1.00000,      39.471
    112.5000,      15.0000,   1.00000,      37.165
    117.5000,      15.0000,   1.00000,      35.425
    122.5000,      15.0000,   1.00000,      33.681
    127.5000,      15.0000,   1.00000,      33.037
    132.5000,      15.0000,   1.00000,      30.711
    137.5000,      15.0000,   1.00000,      28.794
    142.5000,      15.0000,   1.00000,      23.490
    147.5000,      15.0000,   1.00000,      22.642
    152.5000,      15.0000,   1.00000,      24.017
    157.5000,      15.0000,   1.00000,      28.592
    162.5000,      15.0000,   1.00000,      27.589
    167.5000,      15.0000,   1.00000,      26.915
    172.5000,      15.0000,   1.00000,      25.226
    177.5000,      15.0000,   1.00000,      25.051
     20.0000,      10.0000,   2.00000,      28.381
     25.0000,      10.0000,   2.00000,      26.766
     30.0000,      10.0000,   2.00000,      25.607
     35.0000,      10.0000,   2.00000,      23.475
     40.0000,      10.0000,   2.00000,      21.088
     45.0000,      10.0000,   2.00000,      19.463
     50.0000,      10.0000,   2.00000,      24.281
     55.0000,      10.0000,   2.00000,      32.993
     60.0000,      10.0000,   2.00000,      41.719
     65.0000,      10.0000,   2.00000,      40.941
     70.0000,      10.0000,   2.00000,      37.253
     75.0000,      10.0000,   2.00000,      38.893
     80.0000,      10.0000,   2.00000,      48.052
     85.0000,      10.0000,   2.00000,      46.419
     90.0000,      10.0000,   2.00000,      36.627
     95.0000,      10.0000,   2.00000,      33.833
    100.0000,      10.0000,   2.00000,      39.948
    105.0000,      10.0000,   2.00000,      42.354
    110.0000,      10.0000,   2.00000,      38.652
    115.0000,      10.0000,   2.00000,      36.248
    120.0000,      10.0000,   2.00000,      31.406
    125.0000,      10.0000,   2.00000,      32.778
    130.0000,      10.0000,   2.00000,      32.892
    135.0000,      10.0000,   2.00000,      29.514
    140.0000,      10.0000,   2.00000,      25.157
    145.0000,      10.0000,   2.00000,      21.446
    150.0000,      10.0000,   2.00000,      20.810
    155.0000,      10.0000,   2.00000,      23.975
    160.0000,      10.0000,   2.00000,      26.793
    165.0000,      10.0000,   2.00000,      27.275
    170.0000,      10.0000,   2.00000,      25.785
    175.0000,      10.0000,   2.00000,      23.415
    180.0000,      10.0000,   2.00000,      23.048
     30.0000,      20.0000,   1.00000,      28.169
     35.0000,      20.0000,   1.00000,      27.794
     40.0000,      20.0000,   1.00000,      30.637
     45.0000,      20.0000,   1.00000,      33.374
     50.0000,      20.0000,   1.00000,      36.114
     55.0000,      20.0000,   1.00000,      39.521
     60.0000,      20.0000,   1.00000,      41.459
     65.0000,      20.0000,   1.00000,      38.075
     70.0000,      20.0000,   1.00000,      34.978
     75.0000,      20.0000,   1.00000,      35.912
     80.0000,      20.0000,   1.00000,      41.516
     85.0000,      20.0000,   1.00000,      42.014
     90.0000,      20.0000,   1.00000,      41.565
     95.0000,      20.0000,   1.00000,      42.427
    100.0000,      20.0000,   1.00000,      44.178
    105.0000,      20.0000,   1.00000,      43.285
    110.0000,      20.0000,   1.00000,      40.428
    115.0000,      20.0000,   1.00000,      38.074
    120.0000,      20.0000,   1.00000,      33.890
    125.0000,      20.0000,   1.00000,      35.498
    130.0000,      20.0000,   1.00000,      35.742
    135.0000,      20.0000,   1.00000,      34.002
    140.0000,      20.0000,   1.00000,      31.047
    145.0000,      20.0000,   1.00000,      26.335
    150.0000,      20.0000,   1.00000,      23.642
    155.0000,      20.0000,   1.00000,      24.888
    160.0000,      20.0000,   1.00000,      27.413
    165.0000,      20.0000,   1.00000,      29.218
    170.0000,      20.0000,   1.00000,      29.789
     25.0000,      10.0000,   3.00000,      28.156
     30.0000,      10.0000,   3.00000,      33.903
     35.0000,      10.0000,   3.00000,      32.295
     40.0000,      10.0000,   3.00000,      27.715
     45.0000,      10.0000,   3.00000,      39.045
     50.0000,      10.0000,   3.00000,      53.751
     55.0000,      10.0000,   3.00000,      46.556
     60.0000,      10.0000,   3.00000,      35.173
     65.0000,      10.0000,   3.00000,      36.593
     70.0000,      10.0000,   3.00000,      36.839
     75.0000,      10.0000,   3.00000,      30.009
     80.0000,      10.0000,   3.00000,      30.219
     85.0000,      10.0000,   3.00000,      43.392
     90.0000,      10.0000,   3.00000,      48.348
     95.0000,      10.0000,   3.00000,      45.088
    100.0000,      10.0000,   3.00000,      43.717
    105.0000,      10.0000,   3.00000,      47.741
    110.0000,      10.0000,   3.00000,      44.336
    115.0000,      10.0000,   3.00000,      36.076
    120.0000,      10.0000,   3.00000,      34.347
    125.0000,      10.0000,   3.00000,      34.536
    130.0000,      10.0000,   3.00000,      39.714
    135.0000,      10.0000,   3.00000,      41.087
    140.0000,      10.0000,   3.00000,      34.664
    145.0000,      10.0000,   3.00000,      28.801
    150.0000,      10.0000,   3.00000,      24.201
    155.0000,      10.0000,   3.00000,      21.759
    160.0000,      10.0000,   3.00000,      25.768
    165.0000,      10.0000,   3.00000,      33.327
    170.0000,      10.0000,   3.00000,      34.973
    175.0000,      10.0000,   3.00000,      30.786
     37.5000,      25.0000,   1.00000,      41.653
     42.5000,      25.0000,   1.00000,      45.815
     47.5000,      25.0000,   1.00000,      50.010
     52.5000,      25.0000,   1.00000,      50.739
     57.5000,      25.0000,   1.00000,      44.423
     62.5000,      25.0000,   1.00000,      39.262
     67.5000,      25.0000,   1.00000,      35.384
     72.5000,      25.0000,   1.00000,      32.295
     77.5000,      25.0000,   1.00000,      31.514
     82.5000,      25.0000,   1.00000,      40.205
     87.5000,      25.0000,   1.00000,      45.229
     92.5000,      25.0000,   1.00000,      45.337
     97.5000,      25.0000,   1.00000,      47.917
    102.5000,      25.0000,   1.00000,      51.238
    107.5000,      25.0000,   1.00000,      46.003
    112.5000,      25.0000,   1.00000,      41.940
    117.5000,      25.0000,   1.00000,      39.002
    122.5000,      25.0000,   1.00000,      38.306
    127.5000,      25.0000,   1.00000,      39.288
    132.5000,      25.0000,   1.00000,      40.743
    137.5000,      25.0000,   1.00000,      37.518
    142.5000,      25.0000,   1.00000,      34.482
    147.5000,      25.0000,   1.00000,      30.814
    152.5000,      25.0000,   1.00000,      29.182
    157.5000,      25.0000,   1.00000,      28.622
    162.5000,      25.0000,   1.00000,      32.100
     30.0000,      15.0000,   2.00000,      33.849
     35.0000,      15.0000,   2.00000,      33.933
     40.0000,      15.0000,   2.00000,      39.893
     45.0000,      15.0000,   2.00000,      50.423
     50.0000,      15.0000,   2.00000,      56.548
     55.0000,      15.0000,   2.00000,      49.321
     60.0000,      15.0000,   2.00000,      37.751
     65.0000,      15.0000,   2.00000,      35.243
     70.0000,      15.0000,   2.00000,      33.970
     75.0000,      15.0000,   2.00000,      30.390
     80.0000,      15.0000,   2.00000,      29.799
     85.0000,      15.0000,   2.00000,      40.935
     90.0000,      15.0000,   2.00000,      49.369
     95.0000,      15.0000,   2.00000,      52.209
    100.0000,      15.0000,   2.00000,      49.896
    105.0000,      15.0000,   2.00000,      46.413
    110.0000,      15.0000,   2.00000,      43.776
    115.0000,      15.0000,   2.00000,      38.352
    120.0000,      15.0000,   2.00000,      37.354
    125.0000,      15.0000,   2.00000,      36.852
    130.0000,      15.0000,   2.00000,      41.290
    135.0000,      15.0000,   2.00000,      41.117
    140.0000,      15.0000,   2.00000,      38.220
    145.0000,      15.0000,   2.00000,      32.269
    150.0000,      15.0000,   2.00000,      26.893
    155.0000,      15.0000,   2.00000,      25.013
    160.0000,      15.0000,   2.00000,      27.319
    165.0000,      15.0000,   2.00000,      33.973
    170.0000,      15.0000,   2.00000,      35.937
     30.0000,      10.0000,   4.00000,      32.755
     35.0000,      10.0000,   4.00000,      37.330
     40.0000,      10.0000,   4.00000,      58.254
     45.0000,      10.0000,   4.00000,      73.492
     50.0000,      10.0000,   4.00000,      68.535
     55.0000,      10.0000,   4.00000,      52.402
     60.0000,      10.0000,   4.00000,      39.696
     65.0000,      10.0000,   4.00000,      32.020
     70.0000,      10.0000,   4.00000,      30.310
     75.0000,      10.0000,   4.00000,      30.535
     80.0000,      10.0000,   4.00000,      28.101
     85.0000,      10.0000,   4.00000,      30.910
     90.0000,      10.0000,   4.00000,      55.551
     95.0000,      10.0000,   4.00000,      70.978
    100.0000,      10.0000,   4.00000,      56.378
    105.0000,      10.0000,   4.00000,      44.972
    110.0000,      10.0000,   4.00000,      43.384
    115.0000,      10.0000,   4.00000,      42.139
    120.0000,      10.0000,   4.00000,      40.646
    125.0000,      10.0000,   4.00000,      42.972
    130.0000,      10.0000,   4.00000,      41.721
    135.0000,      10.0000,   4.00000,      43.693
    140.0000,      10.0000,   4.00000,      44.905
    145.0000,      10.0000,   4.00000,      38.392
    150.0000,      10.0000,   4.00000,      31.246
    155.0000,      10.0000,   4.00000,      29.065
    160.0000,      10.0000,   4.00000,      29.996
    165.0000,      10.0000,   4.00000,      34.320
    170.0000,      10.0000,   4.00000,      40.736
     45.0000,      30.0000,   1.00000,      59.766
     50.0000,      30.0000,   1.00000,      62.919
     55.0000,      30.0000,   1.00000,      54.846
     60.0000,      30.0000,   1.00000,      42.557
     65.0000,      30.0000,   1.00000,      37.635
     70.0000,      30.0000,   1.00000,      35.078
     75.0000,      30.0000,   1.00000,      31.780
     80.0000,      30.0000,   1.00000,      32.599
     85.0000,      30.0000,   1.00000,      42.603
     90.0000,      30.0000,   1.00000,      48.552
     95.0000,      30.0000,   1.00000,      50.076
    100.0000,      30.0000,   1.00000,      51.318
    105.0000,      30.0000,   1.00000,      52.200
    110.0000,      30.0000,   1.00000,      50.420
    115.0000,      30.0000,   1.00000,      44.937
    120.0000,      30.0000,   1.00000,      42.777
    125.0000,      30.0000,   1.00000,      42.002
    130.0000,      30.0000,   1.00000,      44.064
    135.0000,      30.0000,   1.00000,      43.250
    140.0000,      30.0000,   1.00000,      41.003
    145.0000,      30.0000,   1.00000,      38.779
    150.0000,      30.0000,   1.00000,      36.538
    155.0000,      30.0000,   1.00000,      35.110
     40.0000,      20.0000,   2.00000,      70.728
     45.0000,      20.0000,   2.00000,      77.707
     50.0000,      20.0000,   2.00000,      72.657
     55.0000,      20.0000,   2.00000,      55.502
     60.0000,      20.0000,   2.00000,      43.115
     65.0000,      20.0000,   2.00000,      35.821
     70.0000,      20.0000,   2.00000,      31.277
     75.0000,      20.0000,   2.00000,      30.201
     80.0000,      20.0000,   2.00000,      31.833
     85.0000,      20.0000,   2.00000,      36.094
     90.0000,      20.0000,   2.00000,      51.439
     95.0000,      20.0000,   2.00000,      60.581
    100.0000,      20.0000,   2.00000,      57.523
    105.0000,      20.0000,   2.00000,      54.041
    110.0000,      20.0000,   2.00000,      49.164
    115.0000,      20.0000,   2.00000,      46.512
    120.0000,      20.0000,   2.00000,      46.356
    125.0000,      20.0000,   2.00000,      46.988
    130.0000,      20.0000,   2.00000,      43.838
    135.0000,      20.0000,   2.00000,      44.176
    140.0000,      20.0000,   2.00000,      44.078
    145.0000,      20.0000,   2.00000,      43.017
    150.0000,      20.0000,   2.00000,      41.664
    155.0000,      20.0000,   2.00000,      39.346
    160.0000,      20.0000,   2.00000,      37.639
     37.5000,      15.0000,   3.00000,      71.436
     42.5000,      15.0000,   3.00000,      88.139
     47.5000,      15.0000,   3.00000,      80.009
     52.5000,      15.0000,   3.00000,      62.407
     57.5000,      15.0000,   3.00000,      49.832
     62.5000,      15.0000,   3.00000,      40.158
     67.5000,      15.0000,   3.00000,      30.874
     72.5000,      15.0000,   3.00000,      28.992
     77.5000,      15.0000,   3.00000,      30.831
     82.5000,      15.0000,   3.00000,      33.820
     87.5000,      15.0000,   3.00000,      39.579
     92.5000,      15.0000,   3.00000,      58.207
     97.5000,      15.0000,   3.00000,      65.055
    102.5000,      15.0000,   3.00000,      60.059
    107.5000,      15.0000,   3.00000,      47.926
    112.5000,      15.0000,   3.00000,      47.095
    117.5000,      15.0000,   3.00000,      48.247
    122.5000,      15.0000,   3.00000,      49.503
    127.5000,      15.0000,   3.00000,      45.686
    132.5000,      15.0000,   3.00000,      43.361
    137.5000,      15.0000,   3.00000,      43.750
    142.5000,      15.0000,   3.00000,      45.236
    147.5000,      15.0000,   3.00000,      43.864
    152.5000,      15.0000,   3.00000,      43.159
    157.5000,      15.0000,   3.00000,      39.563
    162.5000,      15.0000,   3.00000,      37.727
     52.5000,      35.0000,   1.00000,      63.409
     57.5000,      35.0000,   1.00000,      50.740
     62.5000,      35.0000,   1.00000,      42.861
     67.5000,      35.0000,   1.00000,      39.597
     72.5000,      35.0000,   1.00000,      36.207
     77.5000,      35.0000,   1.00000,      34.625
     82.5000,      35.0000,   1.00000,      35.659
     87.5000,      35.0000,   1.00000,      44.407
     92.5000,      35.0000,   1.00000,      52.078
     97.5000,      35.0000,   1.00000,      53.848
    102.5000,      35.0000,   1.00000,      52.492
    107.5000,      35.0000,   1.00000,      53.169
    112.5000,      35.0000,   1.00000,      50.896
    117.5000,      35.0000,   1.00000,      50.152
    122.5000,      35.0000,   1.00000,      47.542
    127.5000,      35.0000,   1.00000,      45.710
    132.5000,      35.0000,   1.00000,      46.260
    137.5000,      35.0000,   1.00000,      47.043
    142.5000,      35.0000,   1.00000,      45.042
    147.5000,      35.0000,   1.00000,      44.197
     60.0000,      40.0000,   1.00000,      50.653
     65.0000,      40.0000,   1.00000,      45.230
     70.0000,      40.0000,   1.00000,      42.091
     75.0000,      40.0000,   1.00000,      39.362
     80.0000,      40.0000,   1.00000,      37.808
     85.0000,      40.0000,   1.00000,      38.758
     90.0000,      40.0000,   1.00000,      48.494
     95.0000,      40.0000,   1.00000,      55.193
    100.0000,      40.0000,   1.00000,      54.027
    105.0000,      40.0000,   1.00000,      53.103
    110.0000,      40.0000,   1.00000,      52.688
    115.0000,      40.0000,   1.00000,      52.648
    120.0000,      40.0000,   1.00000,      52.413
    125.0000,      40.0000,   1.00000,      53.030
    130.0000,      40.0000,   1.00000,      49.673
    135.0000,      40.0000,   1.00000,      49.483
    140.0000,      40.0000,   1.00000,      50.361
     50.0000,      25.0000,   2.00000,      67.251
     55.0000,      25.0000,   2.00000,      59.125
     60.0000,      25.0000,   2.00000,      51.765
     65.0000,      25.0000,   2.00000,      42.429
     70.0000,      25.0000,   2.00000,      38.044
     75.0000,      25.0000,   2.00000,      38.423
     80.0000,      25.0000,   2.00000,      38.520
     85.0000,      25.0000,   2.00000,      38.940
     90.0000,      25.0000,   2.00000,      41.639
     95.0000,      25.0000,   2.00000,      51.397
    100.0000,      25.0000,   2.00000,      57.746
    105.0000,      25.0000,   2.00000,      56.281
    110.0000,      25.0000,   2.00000,      58.183
    115.0000,      25.0000,   2.00000,      60.334
    120.0000,      25.0000,   2.00000,      56.978
    125.0000,      25.0000,   2.00000,      50.250
    130.0000,      25.0000,   2.00000,      47.744
    135.0000,      25.0000,   2.00000,      45.930
    140.0000,      25.0000,   2.00000,      48.438
    145.0000,      25.0000,   2.00000,      51.651
    150.0000,      25.0000,   2.00000,      54.154
     45.0000,      15.0000,   4.00000,      77.859
     50.0000,      15.0000,   4.00000,      70.511
     55.0000,      15.0000,   4.00000,      61.522
     60.0000,      15.0000,   4.00000,      50.254
     65.0000,      15.0000,   4.00000,      42.483
     70.0000,      15.0000,   4.00000,      38.953
     75.0000,      15.0000,   4.00000,      36.465
     80.0000,      15.0000,   4.00000,      39.852
     85.0000,      15.0000,   4.00000,      43.279
     90.0000,      15.0000,   4.00000,      40.927
     95.0000,      15.0000,   4.00000,      40.443
    100.0000,      15.0000,   4.00000,      51.435
    105.0000,      15.0000,   4.00000,      65.633
    110.0000,      15.0000,   4.00000,      68.713
    115.0000,      15.0000,   4.00000,      62.758
    120.0000,      15.0000,   4.00000,      55.434
    125.0000,      15.0000,   4.00000,      52.541
    130.0000,      15.0000,   4.00000,      47.685
    135.0000,      15.0000,   4.00000,      45.071
    140.0000,      15.0000,   4.00000,      44.485
    145.0000,      15.0000,   4.00000,      52.625
    150.0000,      15.0000,   4.00000,      61.318
    155.0000,      15.0000,   4.00000,      62.854
     67.5000,      45.0000,   1.00000,      46.452
     72.5000,      45.0000,   1.00000,      44.447
     77.5000,      45.0000,   1.00000,      43.511
     82.5000,      45.0000,   1.00000,      41.885
     87.5000,      45.0000,   1.00000,      43.402
     92.5000,      45.0000,   1.00000,      51.788
     97.5000,      45.0000,   1.00000,      55.067
    102.5000,      45.0000,   1.00000,      53.721
    107.5000,      45.0000,   1.00000,      51.950
    112.5000,      45.0000,   1.00000,      53.992
    117.5000,      45.0000,   1.00000,      54.688
    122.5000,      45.0000,   1.00000,      55.524
    127.5000,      45.0000,   1.00000,      55.053
    132.5000,      45.0000,   1.00000,      54.074
     50.0000,      20.0000,   3.00000,      67.566
     55.0000,      20.0000,   3.00000,      60.523
     60.0000,      20.0000,   3.00000,      53.218
     65.0000,      20.0000,   3.00000,      47.124
     70.0000,      20.0000,   3.00000,      44.120
     75.0000,      20.0000,   3.00000,      41.472
     80.0000,      20.0000,   3.00000,      42.698
     85.0000,      20.0000,   3.00000,      42.028
     90.0000,      20.0000,   3.00000,      39.316
     95.0000,      20.0000,   3.00000,      40.328
    100.0000,      20.0000,   3.00000,      51.206
    105.0000,      20.0000,   3.00000,      62.274
    110.0000,      20.0000,   3.00000,      66.078
    115.0000,      20.0000,   3.00000,      66.945
    120.0000,      20.0000,   3.00000,      60.222
    125.0000,      20.0000,   3.00000,      52.101
    130.0000,      20.0000,   3.00000,      48.082
    135.0000,      20.0000,   3.00000,      48.395
    140.0000,      20.0000,   3.00000,      47.704
    145.0000,      20.0000,   3.00000,      54.524
    150.0000,      20.0000,   3.00000,      62.014
     75.0000,      50.0000,   1.00000,      48.189
     80.0000,      50.0000,   1.00000,      47.572
     85.0000,      50.0000,   1.00000,      47.239
     90.0000,      50.0000,   1.00000,      46.647
     95.0000,      50.0000,   1.00000,      51.663
    100.0000,      50.0000,   1.00000,      54.915
    105.0000,      50.0000,   1.00000,      52.824
    110.0000,      50.0000,   1.00000,      53.337
    115.0000,      50.0000,   1.00000,      55.942
    120.0000,      50.0000,   1.00000,      57.825
    125.0000,      50.0000,   1.00000,      56.836
     60.0000,      30.0000,   2.00000,      57.971
     65.0000,      30.0000,   2.00000,      55.632
     70.0000,      30.0000,   2.00000,      53.050
     75.0000,      30.0000,   2.00000,      47.434
     80.0000,      30.0000,   2.00000,      46.213
     85.0000,      30.0000,   2.00000,      44.509
     90.0000,      30.0000,   2.00000,      40.881
     95.0000,      30.0000,   2.00000,      40.980
    100.0000,      30.0000,   2.00000,      50.097
    105.0000,      30.0000,   2.00000,      58.735
    110.0000,      30.0000,   2.00000,      60.401
    115.0000,      30.0000,   2.00000,      61.154
    120.0000,      30.0000,   2.00000,      61.107
    125.0000,      30.0000,   2.00000,      59.498
    130.0000,      30.0000,   2.00000,      54.549
    135.0000,      30.0000,   2.00000,      52.834
    140.0000,      30.0000,   2.00000,      53.018
     82.5000,      55.0000,   1.00000,      51.584
     87.5000,      55.0000,   1.00000,      49.604
     92.5000,      55.0000,   1.00000,      47.496
     97.5000,      55.0000,   1.00000,      51.771
    102.5000,      55.0000,   1.00000,      54.494
    107.5000,      55.0000,   1.00000,      55.252
    112.5000,      55.0000,   1.00000,      55.953
    117.5000,      55.0000,   1.00000,      58.541
     62.5000,      25.0000,   3.00000,      65.842
     67.5000,      25.0000,   3.00000,      67.305
     72.5000,      25.0000,   3.00000,      65.916
     77.5000,      25.0000,   3.00000,      57.135
     82.5000,      25.0000,   3.00000,      47.080
     87.5000,      25.0000,   3.00000,      44.090
     92.5000,      25.0000,   3.00000,      40.813
     97.5000,      25.0000,   3.00000,      40.342
    102.5000,      25.0000,   3.00000,      43.206
    107.5000,      25.0000,   3.00000,      57.193
    112.5000,      25.0000,   3.00000,      63.231
    117.5000,      25.0000,   3.00000,      61.986
    122.5000,      25.0000,   3.00000,      61.559
    127.5000,      25.0000,   3.00000,      64.705
    132.5000,      25.0000,   3.00000,      61.355
    137.5000,      25.0000,   3.00000,      60.030
     70.0000,      35.0000,   2.00000,      62.450
     75.0000,      35.0000,   2.00000,      59.580
     80.0000,      35.0000,   2.00000,      55.309
     85.0000,      35.0000,   2.00000,      49.710
     90.0000,      35.0000,   2.00000,      45.872
     95.0000,      35.0000,   2.00000,      42.152
    100.0000,      35.0000,   2.00000,      42.511
    105.0000,      35.0000,   2.00000,      51.343
    110.0000,      35.0000,   2.00000,      59.457
    115.0000,      35.0000,   2.00000,      59.893
    120.0000,      35.0000,   2.00000,      59.662
    125.0000,      35.0000,   2.00000,      61.385
    130.0000,      35.0000,   2.00000,      63.533
     60.0000,      20.0000,   4.00000,      67.582
     65.0000,      20.0000,   4.00000,      69.205
     70.0000,      20.0000,   4.00000,      72.691
     75.0000,      20.0000,   4.00000,      64.308
     80.0000,      20.0000,   4.00000,      52.048
     85.0000,      20.0000,   4.00000,      43.511
     90.0000,      20.0000,   4.00000,      39.941
     95.0000,      20.0000,   4.00000,      40.425
    100.0000,      20.0000,   4.00000,      41.863
    105.0000,      20.0000,   4.00000,      46.272
    110.0000,      20.0000,   4.00000,      58.208
    115.0000,      20.0000,   4.00000,      65.175
    120.0000,      20.0000,   4.00000,      64.027
    125.0000,      20.0000,   4.00000,      64.682
    130.0000,      20.0000,   4.00000,      61.694
    135.0000,      20.0000,   4.00000,      60.694
    140.0000,      20.0000,   4.00000,      63.028
     90.0000,      60.0000,   1.00000,      49.370
     95.0000,      60.0000,   1.00000,      47.968
    100.0000,      60.0000,   1.00000,      52.676
    105.0000,      60.0000,   1.00000,      57.258
    110.0000,      60.0000,   1.00000,      57.973
     97.5000,      65.0000,   1.00000,      48.791
    102.5000,      65.0000,   1.00000,      55.079
     80.0000,      40.0000,   2.00000,      61.593
     85.0000,      40.0000,   2.00000,      55.181
     90.0000,      40.0000,   2.00000,      51.091
     95.0000,      40.0000,   2.00000,      47.642
    100.0000,      40.0000,   2.00000,      44.890
    105.0000,      40.0000,   2.00000,      45.546
    110.0000,      40.0000,   2.00000,      52.201
    115.0000,      40.0000,   2.00000,      58.278
    120.0000,      40.0000,   2.00000,      59.788
     75.0000,      30.0000,   3.00000,      69.377
     80.0000,      30.0000,   3.00000,      64.690
     85.0000,      30.0000,   3.00000,      58.082
     90.0000,      30.0000,   3.00000,      51.365
     95.0000,      30.0000,   3.00000,      48.396
    100.0000,      30.0000,   3.00000,      46.272
    105.0000,      30.0000,   3.00000,      41.744
    110.0000,      30.0000,   3.00000,      41.488
    115.0000,      30.0000,   3.00000,      51.477
    120.0000,      30.0000,   3.00000,      62.260
    125.0000,      30.0000,   3.00000,      65.819
     75.0000,      25.0000,   4.00000,      69.911
     80.0000,      25.0000,   4.00000,      66.885
     85.0000,      25.0000,   4.00000,      65.175
     90.0000,      25.0000,   4.00000,      57.597
     95.0000,      25.0000,   4.00000,      51.099
    100.0000,      25.0000,   4.00000,      45.781
    105.0000,      25.0000,   4.00000,      41.237
    110.0000,      25.0000,   4.00000,      38.659
    115.0000,      25.0000,   4.00000,      41.923
    120.0000,      25.0000,   4.00000,      56.267
    125.0000,      25.0000,   4.00000,      70.591
     90.0000,      45.0000,   2.00000,      55.220
     95.0000,      45.0000,   2.00000,      53.622
    100.0000,      45.0000,   2.00000,      52.450
    105.0000,      45.0000,   2.00000,      48.267
    110.0000,      45.0000,   2.00000,      46.954
     87.5000,      35.0000,   3.00000,      65.391
     92.5000,      35.0000,   3.00000,      60.947
     97.5000,      35.0000,   3.00000,      54.465
    102.5000,      35.0000,   3.00000,      49.546
    107.5000,      35.0000,   3.00000,      46.362
    112.5000,      35.0000,   3.00000,      45.185
    100.0000,      50.0000,   2.00000,      56.178
     90.0000,      30.0000,   4.00000,      67.058
     95.0000,      30.0000,   4.00000,      62.423
    100.0000,      30.0000,   4.00000,      57.159
    105.0000,      30.0000,   4.00000,      51.659
    110.0000,      30.0000,   4.00000,      49.300
    100.0000,      40.0000,   3.00000,      60.691
  19.41
ITERATION 4
MODEL RESISTIVITY
LAYER 1
76,       1.2500
      7.5000,      88.111
     10.0000,      126.57
     12.5000,      200.65
     15.0000,      201.66
     17.5000,      184.79
     20.0000,      194.30
     22.5000,      168.16
     25.0000,      193.42
     27.5000,      195.97
     30.0000,      208.29
     32.5000,      198.72
     35.0000,      213.77
     37.5000,      201.61
     40.0000,      192.73
     42.5000,      158.32
     45.0000,      119.61
     47.5000,      90.027
     50.0000,      78.928
     52.5000,      60.435
     55.0000,      43.083
     57.5000,      38.561
     60.0000,      34.297
     62.5000,      45.161
     65.0000,      38.962
     67.5000,      67.728
     70.0000,      74.660
     72.5000,      76.237
     75.0000,      82.961
     77.5000,      67.838
     80.0000,      75.445
     82.5000,      69.947
     85.0000,      78.249
     87.5000,      68.073
     90.0000,      68.150
     92.5000,      51.697
     95.0000,      48.734
     97.5000,      46.106
    100.0000,      42.914
    102.5000,      59.675
    105.0000,      63.883
    107.5000,      105.70
    110.0000,      114.62
    112.5000,      118.70
    115.0000,      131.85
    117.5000,      116.60
    120.0000,      126.10
    122.5000,      107.38
    125.0000,      118.42
    127.5000,      91.735
    130.0000,      93.931
    132.5000,      73.374
    135.0000,      76.625
    137.5000,      94.221
    140.0000,      89.296
    142.5000,      118.95
    145.0000,      119.34
    147.5000,      166.18
    150.0000,      147.08
    152.5000,      134.09
    155.0000,      110.34
    157.5000,      100.10
    160.0000,      91.894
    162.5000,      74.833
    165.0000,      73.900
    167.5000,      69.366
    170.0000,      75.182
    172.5000,      59.004
    175.0000,      55.796
    177.5000,      47.125
    180.0000,      48.558
    182.5000,      57.478
    185.0000,      59.835
    187.5000,      89.091
    190.0000,      88.055
    192.5000,      114.19
                   113.27
LAYER 2
76,       2.5125
      7.5000,      80.951
     10.0000,      119.65
     12.5000,      173.90
     15.0000,      163.46
     17.5000,      152.73
     20.0000,      160.42
     22.5000,      140.11
     25.0000,      166.66
     27.5000,      175.52
     30.0000,      183.01
     32.5000,      176.12
     35.0000,      193.26
     37.5000,      184.56
     40.0000,      182.30
     42.5000,      148.28
     45.0000,      107.90
     47.5000,      86.496
     50.0000,      81.271
     52.5000,      61.919
     55.0000,      42.197
     57.5000,      37.853
     60.0000,      35.285
     62.5000,      44.953
     65.0000,      35.721
     67.5000,      57.987
     70.0000,      69.593
     72.5000,      67.297
     75.0000,      73.043
     77.5000,      63.183
     80.0000,      71.178
     82.5000,      69.955
     85.0000,      79.512
     87.5000,      71.047
     90.0000,      70.872
     92.5000,      55.339
     95.0000,      52.072
     97.5000,      48.444
    100.0000,      44.352
    102.5000,      57.344
    105.0000,      60.616
    107.5000,      94.350
    110.0000,      98.291
    112.5000,      99.150
    115.0000,      113.07
    117.5000,      101.67
    120.0000,      109.94
    122.5000,      102.53
    125.0000,      116.72
    127.5000,      95.385
    130.0000,      98.891
    132.5000,      77.931
    135.0000,      83.906
    137.5000,      103.57
    140.0000,      95.659
    142.5000,      119.84
    145.0000,      119.56
    147.5000,      157.94
    150.0000,      137.95
    152.5000,      116.87
    155.0000,      93.340
    157.5000,      84.833
    160.0000,      79.606
    162.5000,      66.303
    165.0000,      65.697
    167.5000,      66.684
    170.0000,      75.264
    172.5000,      60.345
    175.0000,      56.467
    177.5000,      51.054
    180.0000,      53.100
    182.5000,      59.576
    185.0000,      61.662
    187.5000,      82.453
    190.0000,      80.085
    192.5000,      101.51
                   101.19
LAYER 3
74,       3.7876
     10.0000,      73.362
     12.5000,      97.393
     15.0000,      90.783
     17.5000,      88.843
     20.0000,      89.955
     22.5000,      77.152
     25.0000,      95.415
     27.5000,      107.28
     30.0000,      109.37
     32.5000,      106.62
     35.0000,      118.46
     37.5000,      113.09
     40.0000,      114.98
     42.5000,      96.749
     45.0000,      73.810
     47.5000,      68.721
     50.0000,      70.287
     52.5000,      54.717
     55.0000,      37.721
     57.5000,      35.481
     60.0000,      35.250
     62.5000,      39.265
     65.0000,      26.159
     67.5000,      40.157
     70.0000,      61.486
     72.5000,      55.045
     75.0000,      57.419
     77.5000,      52.872
     80.0000,      61.575
     82.5000,      67.214
     85.0000,      79.298
     87.5000,      75.019
     90.0000,      73.449
     92.5000,      59.899
     95.0000,      55.339
     97.5000,      50.092
    100.0000,      45.068
    102.5000,      51.479
    105.0000,      51.634
    107.5000,      67.866
    110.0000,      61.371
    112.5000,      60.343
    115.0000,      75.650
    117.5000,      68.726
    120.0000,      71.101
    122.5000,      75.694
    125.0000,      92.964
    127.5000,      88.770
    130.0000,      95.287
    132.5000,      80.850
    135.0000,      93.563
    137.5000,      115.58
    140.0000,      103.85
    142.5000,      112.92
    145.0000,      105.50
    147.5000,      122.11
    150.0000,      105.27
    152.5000,      81.565
    155.0000,      61.164
    157.5000,      55.699
    160.0000,      55.021
    162.5000,      48.624
    165.0000,      49.498
    167.5000,      56.034
    170.0000,      67.119
    172.5000,      57.875
    175.0000,      55.664
    177.5000,      55.811
    180.0000,      56.619
    182.5000,      56.499
    185.0000,      55.839
    187.5000,      65.022
    190.0000,      66.234
                   84.190
LAYER 4
72,       5.0755
     12.5000,      37.654
     15.0000,      42.291
     17.5000,      44.825
     20.0000,      41.806
     22.5000,      32.136
     25.0000,      41.607
     27.5000,      49.215
     30.0000,      48.674
     32.5000,      47.099
     35.0000,      52.574
     37.5000,      48.107
     40.0000,      48.855
     42.5000,      43.922
     45.0000,      38.135
     47.5000,      42.017
     50.0000,      46.164
     52.5000,      37.631
     55.0000,      28.052
     57.5000,      29.681
     60.0000,      30.203
     62.5000,      27.768
     65.0000,      13.630
     67.5000,      26.221
     70.0000,      67.872
     72.5000,      54.413
     75.0000,      49.308
     77.5000,      41.881
     80.0000,      49.677
     82.5000,      59.945
     85.0000,      78.024
     87.5000,      79.214
     90.0000,      76.724
     92.5000,      61.880
     95.0000,      54.617
     97.5000,      47.713
    100.0000,      42.346
    102.5000,      45.035
    105.0000,      40.977
    107.5000,      44.489
    110.0000,      31.180
    112.5000,      31.038
    115.0000,      50.176
    117.5000,      43.729
    120.0000,      38.151
    122.5000,      41.089
    125.0000,      55.020
    127.5000,      61.854
    130.0000,      71.870
    132.5000,      66.418
    135.0000,      86.420
    137.5000,      109.25
    140.0000,      92.534
    142.5000,      87.189
    145.0000,      70.676
    147.5000,      73.710
    150.0000,      66.156
    152.5000,      51.206
    155.0000,      36.241
    157.5000,      33.504
    160.0000,      35.874
    162.5000,      32.948
    165.0000,      33.833
    167.5000,      40.515
    170.0000,      50.810
    172.5000,      46.481
    175.0000,      47.456
    177.5000,      51.204
    180.0000,      48.767
    182.5000,      42.865
    185.0000,      40.775
    187.5000,      48.381
                   61.573
LAYER 5
70,       6.3763
     15.0000,      12.274
     17.5000,      16.906
     20.0000,      13.919
     22.5000,      9.9080
     25.0000,      11.353
     27.5000,      12.620
     30.0000,      11.408
     32.5000,      10.895
     35.0000,      11.388
     37.5000,      10.425
     40.0000,      9.9304
     42.5000,      9.4799
     45.0000,      9.6036
     47.5000,      11.022
     50.0000,      11.819
     52.5000,      11.304
     55.0000,      11.759
     57.5000,      13.953
     60.0000,      13.032
     62.5000,      9.1086
     65.0000,      6.3998
     67.5000,      22.987
     70.0000,      102.73
     72.5000,      93.613
     75.0000,      57.234
     77.5000,      35.037
     80.0000,      33.024
     82.5000,      41.732
     85.0000,      61.926
     87.5000,      76.252
     90.0000,      76.360
     92.5000,      61.629
     95.0000,      48.245
     97.5000,      39.326
    100.0000,      35.110
    102.5000,      33.678
    105.0000,      27.967
    107.5000,      21.543
    110.0000,      12.733
    112.5000,      14.793
    115.0000,      32.028
    117.5000,      31.170
    120.0000,      19.155
    122.5000,      13.383
    125.0000,      13.359
    127.5000,      14.931
    130.0000,      16.840
    132.5000,      17.834
    135.0000,      22.328
    137.5000,      26.471
    140.0000,      23.620
    142.5000,      20.534
    145.0000,      18.234
    147.5000,      21.258
    150.0000,      26.540
    152.5000,      27.084
    155.0000,      21.488
    157.5000,      20.233
    160.0000,      22.254
    162.5000,      20.707
    165.0000,      19.121
    167.5000,      19.629
    170.0000,      20.731
    172.5000,      18.774
    175.0000,      18.537
    177.5000,      19.201
    180.0000,      18.513
    182.5000,      18.777
    185.0000,      25.379
                   44.836
LAYER 6
68,       7.6900
     17.5000,      11.907
     20.0000,      11.379
     22.5000,      9.2575
     25.0000,      9.3062
     27.5000,      9.2876
     30.0000,      8.0680
     32.5000,      7.3382
     35.0000,      6.9595
     37.5000,      6.2561
     40.0000,      5.6659
     42.5000,      5.3686
     45.0000,      5.5222
     47.5000,      6.1199
     50.0000,      6.6910
     52.5000,      7.2856
     55.0000,      8.7449
     57.5000,      10.448
     60.0000,      9.9121
     62.5000,      8.2987
     65.0000,      10.824
     67.5000,      43.137
     70.0000,      166.26
     72.5000,      157.44
     75.0000,      77.538
     77.5000,      36.917
     80.0000,      26.624
     82.5000,      30.125
     85.0000,      44.692
     87.5000,      60.627
     90.0000,      65.118
     92.5000,      55.425
     95.0000,      43.408
     97.5000,      35.617
    100.0000,      32.347
    102.5000,      30.164
    105.0000,      24.340
    107.5000,      16.578
    110.0000,      10.592
    112.5000,      13.593
    115.0000,      30.276
    117.5000,      36.347
    120.0000,      23.118
    122.5000,      13.056
    125.0000,      9.4727
    127.5000,      8.5257
    130.0000,      8.2547
    132.5000,      8.1915
    135.0000,      8.6650
    137.5000,      8.9557
    140.0000,      8.1353
    142.5000,      7.3393
    145.0000,      7.6299
    147.5000,      10.414
    150.0000,      16.264
    152.5000,      20.857
    155.0000,      19.816
    157.5000,      19.291
    160.0000,      20.279
    162.5000,      18.434
    165.0000,      15.555
    167.5000,      13.571
    170.0000,      12.203
    172.5000,      10.619
    175.0000,      10.233
    177.5000,      10.924
    180.0000,      12.748
    182.5000,      16.538
                   31.947
LAYER 7
64,       9.0169
     22.5000,      14.677
     25.0000,      14.170
     27.5000,      13.593
     30.0000,      12.018
     32.5000,      10.612
     35.0000,      9.3845
     37.5000,      8.1274
     40.0000,      7.0182
     42.5000,      6.4200
     45.0000,      6.4501
     47.5000,      7.0039
     50.0000,      7.9831
     52.5000,      9.3078
     55.0000,      11.340
     57.5000,      13.323
     60.0000,      13.878
     62.5000,      15.331
     65.0000,      27.363
     67.5000,      90.181
     70.0000,      244.78
     72.5000,      218.07
     75.0000,      98.230
     77.5000,      40.849
     80.0000,      24.159
     82.5000,      23.257
     85.0000,      31.674
     87.5000,      43.701
     90.0000,      50.186
     92.5000,      46.801
     95.0000,      39.628
     97.5000,      34.545
    100.0000,      32.474
    102.5000,      30.463
    105.0000,      24.958
    107.5000,      17.443
    110.0000,      12.891
    112.5000,      16.840
    115.0000,      34.139
    117.5000,      48.128
    120.0000,      38.228
    122.5000,      23.254
    125.0000,      15.184
    127.5000,      11.623
    130.0000,      9.8040
    132.5000,      8.5035
    135.0000,      7.4731
    137.5000,      6.6635
    140.0000,      5.8956
    142.5000,      5.4677
    145.0000,      6.0430
    147.5000,      8.6239
    150.0000,      14.140
    152.5000,      19.848
    155.0000,      21.317
    157.5000,      21.334
    160.0000,      21.328
    162.5000,      18.875
    165.0000,      15.246
    167.5000,      12.190
    170.0000,      10.073
    172.5000,      8.6381
    175.0000,      8.4846
    177.5000,      10.080
                   16.179
LAYER 8
62,      10.3571
     25.0000,      25.222
     27.5000,      25.091
     30.0000,      23.270
     32.5000,      20.843
     35.0000,      18.236
     37.5000,      15.690
     40.0000,      13.445
     42.5000,      12.146
     45.0000,      11.954
     47.5000,      12.728
     50.0000,      14.524
     52.5000,      16.915
     55.0000,      19.894
     57.5000,      22.923
     60.0000,      25.857
     62.5000,      33.423
     65.0000,      62.104
     67.5000,      154.86
     70.0000,      296.82
     72.5000,      243.36
     75.0000,      109.78
     77.5000,      44.487
     80.0000,      23.719
     82.5000,      19.715
     85.0000,      23.671
     87.5000,      31.360
     90.0000,      37.531
     92.5000,      38.465
     95.0000,      36.179
     97.5000,      34.339
    100.0000,      33.913
    102.5000,      32.727
    105.0000,      28.127
    107.5000,      21.535
    110.0000,      18.122
    112.5000,      23.150
    115.0000,      41.486
    117.5000,      62.993
    120.0000,      62.702
    122.5000,      46.131
    125.0000,      31.917
    127.5000,      23.543
    130.0000,      18.578
    132.5000,      14.734
    135.0000,      11.576
    137.5000,      9.3774
    140.0000,      7.9744
    142.5000,      7.3195
    145.0000,      7.8837
    147.5000,      10.552
    150.0000,      15.911
    152.5000,      21.729
    155.0000,      24.318
    157.5000,      24.550
    160.0000,      23.672
    162.5000,      20.622
    165.0000,      16.532
    167.5000,      12.921
    170.0000,      10.409
    172.5000,      8.8553
    175.0000,      8.6340
                   10.472
LAYER 9
60,      11.7107
     27.5000,      45.538
     30.0000,      44.749
     32.5000,      41.614
     35.0000,      37.362
     37.5000,      32.890
     40.0000,      28.734
     42.5000,      26.089
     45.0000,      25.340
     47.5000,      26.348
     50.0000,      29.127
     52.5000,      32.723
     55.0000,      36.837
     57.5000,      41.468
     60.0000,      48.083
     62.5000,      63.905
     65.0000,      107.64
     67.5000,      203.15
     70.0000,      294.22
     72.5000,      228.03
     75.0000,      109.72
     77.5000,      47.061
     80.0000,      24.606
     82.5000,      18.510
     85.0000,      19.598
     87.5000,      24.149
     90.0000,      29.150
     92.5000,      32.089
     95.0000,      33.208
     97.5000,      34.237
    100.0000,      35.650
    102.5000,      35.795
    105.0000,      32.722
    107.5000,      27.700
    110.0000,      25.653
    112.5000,      31.835
    115.0000,      51.102
    117.5000,      78.326
    120.0000,      91.314
    122.5000,      81.075
    125.0000,      63.086
    127.5000,      48.285
    130.0000,      37.696
    132.5000,      29.077
    135.0000,      22.108
    137.5000,      17.318
    140.0000,      14.362
    142.5000,      12.841
    145.0000,      13.018
    147.5000,      15.599
    150.0000,      20.565
    152.5000,      25.789
    155.0000,      28.415
    157.5000,      28.442
    160.0000,      26.826
    162.5000,      23.292
    165.0000,      18.861
    167.5000,      14.864
    170.0000,      12.065
    172.5000,      10.084
                   9.2753
LAYER 10
58,      13.0778
     30.0000,      77.999
     32.5000,      75.483
     35.0000,      70.967
     37.5000,      65.739
     40.0000,      59.416
     42.5000,      54.519
     45.0000,      52.247
     47.5000,      52.627
     50.0000,      55.459
     52.5000,      59.168
     55.0000,      63.342
     57.5000,      68.654
     60.0000,      77.818
     62.5000,      98.117
     65.0000,      142.59
     67.5000,      211.96
     70.0000,      251.49
     72.5000,      191.63
     75.0000,      102.10
     77.5000,      48.769
     80.0000,      26.589
     82.5000,      19.101
     85.0000,      18.314
     87.5000,      20.828
     90.0000,      24.662
     92.5000,      28.199
     95.0000,      31.185
     97.5000,      34.226
    100.0000,      37.256
    102.5000,      38.909
    105.0000,      37.751
    107.5000,      34.821
    110.0000,      34.498
    112.5000,      41.855
    115.0000,      61.659
    117.5000,      92.159
    120.0000,      117.21
    122.5000,      119.99
    125.0000,      105.25
    127.5000,      86.116
    130.0000,      68.823
    132.5000,      53.582
    135.0000,      41.012
    137.5000,      32.110
    140.0000,      26.394
    142.5000,      23.089
    145.0000,      22.144
    147.5000,      23.920
    150.0000,      27.792
    152.5000,      31.712
    155.0000,      33.551
    157.5000,      32.977
    160.0000,      30.701
    162.5000,      26.783
    165.0000,      21.926
    167.5000,      17.363
    170.0000,      14.700
                   11.890
LAYER 11
54,      14.4585
     35.0000,      118.31
     37.5000,      121.06
     40.0000,      113.79
     42.5000,      105.63
     45.0000,      99.716
     47.5000,      96.608
     50.0000,      96.076
     52.5000,      96.187
     55.0000,      96.791
     57.5000,      99.164
     60.0000,      106.16
     62.5000,      122.49
     65.0000,      153.57
     67.5000,      190.09
     70.0000,      198.73
     72.5000,      153.86
     75.0000,      92.179
     77.5000,      50.189
     80.0000,      29.616
     82.5000,      21.260
     85.0000,      19.140
     87.5000,      20.283
     90.0000,      23.168
     92.5000,      26.662
     95.0000,      30.448
     97.5000,      34.608
    100.0000,      38.744
    102.5000,      41.707
    105.0000,      42.462
    107.5000,      41.808
    110.0000,      43.417
    112.5000,      51.902
    115.0000,      71.775
    117.5000,      103.25
    120.0000,      136.04
    122.5000,      152.73
    125.0000,      147.93
    127.5000,      130.24
    130.0000,      108.67
    132.5000,      87.186
    135.0000,      68.399
    137.5000,      54.328
    140.0000,      44.710
    142.5000,      38.567
    145.0000,      35.488
    147.5000,      35.420
    150.0000,      37.319
    152.5000,      39.307
    155.0000,      39.784
    157.5000,      38.274
    160.0000,      35.309
    162.5000,      31.146
    165.0000,      25.516
                   18.867
LAYER 12
52,      15.8531
     37.5000,      211.60
     40.0000,      198.71
     42.5000,      186.80
     45.0000,      174.00
     47.5000,      160.87
     50.0000,      149.57
     52.5000,      139.21
     55.0000,      130.47
     57.5000,      124.82
     60.0000,      124.23
     62.5000,      130.42
     65.0000,      144.49
     67.5000,      157.58
     70.0000,      153.77
     72.5000,      123.60
     75.0000,      83.277
     77.5000,      51.845
     80.0000,      33.682
     82.5000,      24.926
     85.0000,      21.791
     87.5000,      21.905
     90.0000,      24.005
     92.5000,      27.180
     95.0000,      31.123
     97.5000,      35.683
    100.0000,      40.339
    102.5000,      44.175
    105.0000,      46.487
    107.5000,      47.901
    110.0000,      51.365
    112.5000,      60.829
    115.0000,      80.353
    117.5000,      111.10
    120.0000,      147.07
    122.5000,      173.94
    125.0000,      181.28
    127.5000,      170.81
    130.0000,      150.10
    132.5000,      125.54
    135.0000,      101.92
    137.5000,      82.785
    140.0000,      68.665
    142.5000,      58.785
    145.0000,      52.553
    147.5000,      49.629
    150.0000,      48.828
    152.5000,      48.474
    155.0000,      47.217
    157.5000,      44.412
    160.0000,      40.466
    162.5000,      36.866
                   31.013
LAYER 13
48,      17.2617
     42.5000,      296.88
     45.0000,      277.59
     47.5000,      241.33
     50.0000,      207.37
     52.5000,      179.03
     55.0000,      156.47
     57.5000,      139.52
     60.0000,      128.98
     62.5000,      124.62
     65.0000,      126.05
     67.5000,      127.24
     70.0000,      120.82
     72.5000,      102.00
     75.0000,      76.605
     77.5000,      54.030
     80.0000,      38.738
     82.5000,      30.070
     85.0000,      26.181
     87.5000,      25.438
     90.0000,      26.817
     92.5000,      29.512
     95.0000,      33.206
     97.5000,      37.640
    100.0000,      42.291
    102.5000,      46.492
    105.0000,      49.830
    107.5000,      52.827
    110.0000,      57.803
    112.5000,      67.982
    115.0000,      86.840
    117.5000,      115.85
    120.0000,      151.74
    122.5000,      184.05
    125.0000,      201.68
    127.5000,      201.21
    130.0000,      186.33
    132.5000,      163.24
    135.0000,      137.82
    137.5000,      115.01
    140.0000,      96.582
    142.5000,      82.476
    145.0000,      72.324
    147.5000,      65.826
    150.0000,      62.012
    152.5000,      59.251
    155.0000,      56.075
    157.5000,      51.443
                   44.593
LAYER 14
46,      18.6843
     45.0000,      415.18
     47.5000,      322.12
     50.0000,      251.74
     52.5000,      204.93
     55.0000,      170.54
     57.5000,      142.39
     60.0000,      123.02
     62.5000,      111.42
     65.0000,      106.28
     67.5000,      103.26
     70.0000,      98.147
     72.5000,      87.389
     75.0000,      72.203
     77.5000,      56.802
     80.0000,      44.643
     82.5000,      36.581
     85.0000,      32.237
     87.5000,      30.757
     90.0000,      31.410
     92.5000,      33.474
     95.0000,      36.622
     97.5000,      40.541
    100.0000,      44.774
    102.5000,      48.885
    105.0000,      52.704
    107.5000,      56.704
    110.0000,      62.709
    112.5000,      73.269
    115.0000,      91.254
    117.5000,      118.11
    120.0000,      152.20
    122.5000,      186.34
    125.0000,      210.97
    127.5000,      220.22
    130.0000,      213.97
    132.5000,      196.33
    135.0000,      172.60
    137.5000,      148.33
    140.0000,      126.49
    142.5000,      108.11
    145.0000,      93.501
    147.5000,      82.970
    150.0000,      76.568
    152.5000,      71.966
    155.0000,      67.144
                   61.320
LAYER 15
44,      20.1211
     47.5000,      364.11
     50.0000,      256.13
     52.5000,      210.10
     55.0000,      176.91
     57.5000,      136.87
     60.0000,      110.91
     62.5000,      96.038
     65.0000,      88.929
     67.5000,      85.612
     70.0000,      82.897
     72.5000,      77.781
     75.0000,      69.659
     77.5000,      60.042
     80.0000,      51.131
     82.5000,      44.191
     85.0000,      39.754
     87.5000,      37.678
     90.0000,      37.584
     92.5000,      38.871
     95.0000,      41.230
     97.5000,      44.346
    100.0000,      47.858
    102.5000,      51.530
    105.0000,      55.376
    107.5000,      59.845
    110.0000,      66.390
    112.5000,      77.002
    115.0000,      94.000
    117.5000,      118.68
    120.0000,      150.35
    122.5000,      184.26
    125.0000,      212.98
    127.5000,      230.16
    130.0000,      233.07
    132.5000,      223.18
    135.0000,      204.06
    137.5000,      180.75
    140.0000,      156.89
    142.5000,      134.46
    145.0000,      114.66
    147.5000,      98.911
    150.0000,      91.995
    152.5000,      87.291
                   80.958
LAYER 16
38,      21.5723
     55.0000,      196.74
     57.5000,      126.27
     60.0000,      95.953
     62.5000,      81.356
     65.0000,      75.067
     67.5000,      73.093
     70.0000,      72.760
     72.5000,      71.598
     75.0000,      68.476
     77.5000,      63.533
     80.0000,      57.839
     82.5000,      52.452
     85.0000,      48.321
     87.5000,      45.847
     90.0000,      45.021
     92.5000,      45.421
     95.0000,      46.809
     97.5000,      48.922
    100.0000,      51.514
    102.5000,      54.512
    105.0000,      58.058
    107.5000,      62.581
    110.0000,      69.261
    112.5000,      79.652
    115.0000,      95.625
    117.5000,      118.29
    120.0000,      147.54
    122.5000,      180.34
    125.0000,      211.19
    127.5000,      234.25
    130.0000,      245.42
    132.5000,      243.88
    135.0000,      231.19
    137.5000,      211.19
    140.0000,      187.27
    142.5000,      161.62
    145.0000,      135.30
                   107.61
LAYER 17
36,      23.0381
     57.5000,      103.01
     60.0000,      79.336
     62.5000,      68.769
     65.0000,      64.796
     67.5000,      64.542
     70.0000,      66.165
     72.5000,      67.730
     75.0000,      68.205
     77.5000,      67.026
     80.0000,      64.363
     82.5000,      60.803
     85.0000,      57.341
     87.5000,      54.715
     90.0000,      53.244
     92.5000,      52.725
     95.0000,      53.049
     97.5000,      54.058
    100.0000,      55.631
    102.5000,      57.826
    105.0000,      60.869
    107.5000,      65.164
    110.0000,      71.688
    112.5000,      81.669
    115.0000,      96.627
    117.5000,      117.52
    120.0000,      144.60
    122.5000,      176.04
    125.0000,      207.92
    127.5000,      235.21
    130.0000,      253.09
    132.5000,      259.07
    135.0000,      253.34
    137.5000,      238.79
    140.0000,      217.98
    142.5000,      192.53
                   164.09
LAYER 18
34,      24.5184
     60.0000,      65.025
     62.5000,      59.750
     65.0000,      58.235
     67.5000,      59.103
     70.0000,      62.124
     72.5000,      65.381
     75.0000,      68.473
     77.5000,      70.317
     80.0000,      70.356
     82.5000,      68.682
     85.0000,      66.144
     87.5000,      63.615
     90.0000,      61.657
     92.5000,      60.290
     95.0000,      59.570
     97.5000,      59.482
    100.0000,      60.036
    102.5000,      61.394
    105.0000,      63.834
    107.5000,      67.735
    110.0000,      73.920
    112.5000,      83.376
    115.0000,      97.361
    117.5000,      116.70
    120.0000,      141.88
    122.5000,      171.98
    125.0000,      204.39
    127.5000,      234.90
    130.0000,      258.00
    132.5000,      269.08
    135.0000,      268.81
    137.5000,      261.27
    140.0000,      247.81
                   227.31
LAYER 19
28,      26.0136
     67.5000,      55.821
     70.0000,      60.160
     72.5000,      63.773
     75.0000,      68.963
     77.5000,      73.310
     80.0000,      75.620
     82.5000,      75.662
     85.0000,      74.133
     87.5000,      71.902
     90.0000,      69.658
     92.5000,      67.606
     95.0000,      65.974
     97.5000,      64.898
    100.0000,      64.519
    102.5000,      65.082
    105.0000,      66.901
    107.5000,      70.330
    110.0000,      76.076
    112.5000,      84.954
    115.0000,      98.020
    117.5000,      115.98
    120.0000,      139.45
    122.5000,      168.16
    125.0000,      200.89
    127.5000,      234.66
    130.0000,      262.59
    132.5000,      273.77
                   273.61
LAYER 20
24,      27.5238
     72.5000,      61.278
     75.0000,      69.488
     77.5000,      76.164
     80.0000,      80.179
     82.5000,      81.518
     85.0000,      80.905
     87.5000,      79.083
     90.0000,      76.751
     92.5000,      74.233
     95.0000,      71.899
     97.5000,      70.025
    100.0000,      68.864
    102.5000,      68.731
    105.0000,      69.966
    107.5000,      72.904
    110.0000,      78.169
    112.5000,      86.457
    115.0000,      98.677
    117.5000,      115.41
    120.0000,      137.19
    122.5000,      164.01
    125.0000,      196.58
    127.5000,      235.38
                   273.21
LAYER 21
22,      29.0490
     75.0000,      71.181
     77.5000,      79.648
     80.0000,      84.289
     82.5000,      86.188
     85.0000,      86.272
     87.5000,      84.891
     90.0000,      82.630
     92.5000,      79.871
     95.0000,      77.080
     97.5000,      74.636
    100.0000,      72.881
    102.5000,      72.182
    105.0000,      72.898
    107.5000,      75.356
    110.0000,      80.126
    112.5000,      87.835
    115.0000,      99.322
    117.5000,      115.08
    120.0000,      135.22
    122.5000,      158.44
    125.0000,      188.15
                   234.98
LAYER 22
22,      30.5895
     75.0000,      80.509
     77.5000,      85.180
     80.0000,      88.092
     82.5000,      89.486
     85.0000,      90.218
     87.5000,      89.299
     90.0000,      87.210
     92.5000,      84.391
     95.0000,      81.369
     97.5000,      78.583
    100.0000,      76.426
    102.5000,      75.297
    105.0000,      75.567
    107.5000,      77.560
    110.0000,      81.811
    112.5000,      88.935
    115.0000,      99.836
    117.5000,      115.25
    120.0000,      135.07
    122.5000,      150.62
    125.0000,      167.80
                   192.53
LAYER 23
16,      32.1454
     82.5000,      90.487
     85.0000,      92.989
     87.5000,      92.545
     90.0000,      90.609
     92.5000,      87.824
     95.0000,      84.743
     97.5000,      81.808
    100.0000,      79.420
    102.5000,      77.981
    105.0000,      77.866
    107.5000,      79.387
    110.0000,      83.048
    112.5000,      89.460
    115.0000,      99.718
    117.5000,      115.73
                   143.48
LAYER 24
14,      33.7168
     85.0000,      96.247
     87.5000,      95.176
     90.0000,      93.079
     92.5000,      90.305
     95.0000,      87.267
     97.5000,      84.328
    100.0000,      81.842
    102.5000,      80.189
    105.0000,      79.728
    107.5000,      80.750
    110.0000,      83.688
    112.5000,      89.037
    115.0000,      97.658
                   110.79
LAYER 25
12,      35.3040
     87.5000,      97.168
     90.0000,      94.748
     92.5000,      91.969
     95.0000,      89.045
     97.5000,      86.206
    100.0000,      83.721
    102.5000,      81.921
    105.0000,      81.144
    107.5000,      81.644
    110.0000,      83.760
    112.5000,      87.814
                   94.347
LAYER 26
10,      36.9070
     90.0000,      95.679
     92.5000,      92.931
     95.0000,      90.190
     97.5000,      87.535
    100.0000,      85.113
    102.5000,      83.210
    105.0000,      82.139
    107.5000,      82.127
    110.0000,      83.406
                   86.111
LAYER 27
8,      38.5261
     92.5000,      93.280
     95.0000,      90.808
     97.5000,      88.417
    100.0000,      86.089
    102.5000,      84.095
    105.0000,      82.748
    107.5000,      82.282
                   82.803
LAYER 28
6,      40.1614
     95.0000,      90.989
     97.5000,      88.993
    100.0000,      86.719
    102.5000,      84.598
    105.0000,      82.961
                   82.165
LAYER 29
4, 
     97.5000,      89.510
    100.0000,      87.069
    102.5000,      84.740
                   82.646
CALCULATED APPARENT RESISTIVITY
      7.5000,       5.0000,   1.00000,      79.926
     12.5000,       5.0000,   1.00000,      74.124
     17.5000,       5.0000,   1.00000,      87.323
     22.5000,       5.0000,   1.00000,      88.791
     27.5000,       5.0000,   1.00000,      88.000
     32.5000,       5.0000,   1.00000,      93.310
     37.5000,       5.0000,   1.00000,      92.952
     42.5000,       5.0000,   1.00000,      71.247
     47.5000,       5.0000,   1.00000,      48.928
     52.5000,       5.0000,   1.00000,      35.896
     57.5000,       5.0000,   1.00000,      31.937
     62.5000,       5.0000,   1.00000,      31.803
     67.5000,       5.0000,   1.00000,      46.670
     72.5000,       5.0000,   1.00000,      69.986
     77.5000,       5.0000,   1.00000,      61.176
     82.5000,       5.0000,   1.00000,      64.656
     87.5000,       5.0000,   1.00000,      64.178
     92.5000,       5.0000,   1.00000,      56.620
     97.5000,       5.0000,   1.00000,      47.291
    102.5000,       5.0000,   1.00000,      48.013
    107.5000,       5.0000,   1.00000,      56.273
    112.5000,       5.0000,   1.00000,      72.573
    117.5000,       5.0000,   1.00000,      79.384
    122.5000,       5.0000,   1.00000,      76.276
    127.5000,       5.0000,   1.00000,      64.967
    132.5000,       5.0000,   1.00000,      76.850
    137.5000,       5.0000,   1.00000,      77.927
    142.5000,       5.0000,   1.00000,      85.099
    147.5000,       5.0000,   1.00000,      85.725
    152.5000,       5.0000,   1.00000,      78.052
    157.5000,       5.0000,   1.00000,      58.941
    162.5000,       5.0000,   1.00000,      58.648
    167.5000,       5.0000,   1.00000,      53.624
    172.5000,       5.0000,   1.00000,      54.585
    177.5000,       5.0000,   1.00000,      47.776
    182.5000,       5.0000,   1.00000,      51.498
    187.5000,       5.0000,   1.00000,      69.278
    192.5000,       5.0000,   1.00000,      81.394
     10.0000,       5.0000,   2.00000,      35.423
     15.0000,       5.0000,   2.00000,      30.901
     20.0000,       5.0000,   2.00000,      41.959
     25.0000,       5.0000,   2.00000,      36.534
     30.0000,       5.0000,   2.00000,      32.358
     35.0000,       5.0000,   2.00000,      32.856
     40.0000,       5.0000,   2.00000,      31.344
     45.0000,       5.0000,   2.00000,      26.842
     50.0000,       5.0000,   2.00000,      19.795
     55.0000,       5.0000,   2.00000,      24.751
     60.0000,       5.0000,   2.00000,      29.561
     65.0000,       5.0000,   2.00000,      36.973
     70.0000,       5.0000,   2.00000,      47.435
     75.0000,       5.0000,   2.00000,      68.580
     80.0000,       5.0000,   2.00000,      58.009
     85.0000,       5.0000,   2.00000,      48.596
     90.0000,       5.0000,   2.00000,      52.400
     95.0000,       5.0000,   2.00000,      53.368
    100.0000,       5.0000,   2.00000,      40.580
    105.0000,       5.0000,   2.00000,      33.065
    110.0000,       5.0000,   2.00000,      41.020
    115.0000,       5.0000,   2.00000,      45.008
    120.0000,       5.0000,   2.00000,      53.417
    125.0000,       5.0000,   2.00000,      39.651
    130.0000,       5.0000,   2.00000,      42.763
    135.0000,       5.0000,   2.00000,      47.922
    140.0000,       5.0000,   2.00000,      43.336
    145.0000,       5.0000,   2.00000,      39.219
    150.0000,       5.0000,   2.00000,      42.889
    155.0000,       5.0000,   2.00000,      44.218
    160.0000,       5.0000,   2.00000,      41.444
    165.0000,       5.0000,   2.00000,      38.214
    170.0000,       5.0000,   2.00000,      35.441
    175.0000,       5.0000,   2.00000,      39.476
    180.0000,       5.0000,   2.00000,      35.699
    185.0000,       5.0000,   2.00000,      43.039
    190.0000,       5.0000,   2.00000,      51.642
     15.0000,      10.0000,   1.00000,      27.903
     20.0000,      10.0000,   1.00000,      34.439
     25.0000,      10.0000,   1.00000,      31.547
     30.0000,      10.0000,   1.00000,      26.578
     35.0000,      10.0000,   1.00000,      26.450
     40.0000,      10.0000,   1.00000,      26.061
     45.0000,      10.0000,   1.00000,      22.147
     50.0000,      10.0000,   1.00000,      17.818
     55.0000,      10.0000,   1.00000,      25.108
     60.0000,      10.0000,   1.00000,      34.522
     65.0000,      10.0000,   1.00000,      38.773
     70.0000,      10.0000,   1.00000,      43.912
     75.0000,      10.0000,   1.00000,      61.505
     80.0000,      10.0000,   1.00000,      58.570
     85.0000,      10.0000,   1.00000,      45.580
     90.0000,      10.0000,   1.00000,      46.222
     95.0000,      10.0000,   1.00000,      48.259
    100.0000,      10.0000,   1.00000,      39.451
    105.0000,      10.0000,   1.00000,      33.892
    110.0000,      10.0000,   1.00000,      38.011
    115.0000,      10.0000,   1.00000,      40.707
    120.0000,      10.0000,   1.00000,      44.588
    125.0000,      10.0000,   1.00000,      37.441
    130.0000,      10.0000,   1.00000,      36.504
    135.0000,      10.0000,   1.00000,      38.053
    140.0000,      10.0000,   1.00000,      34.474
    145.0000,      10.0000,   1.00000,      31.055
    150.0000,      10.0000,   1.00000,      33.968
    155.0000,      10.0000,   1.00000,      37.631
    160.0000,      10.0000,   1.00000,      36.724
    165.0000,      10.0000,   1.00000,      32.578
    170.0000,      10.0000,   1.00000,      30.348
    175.0000,      10.0000,   1.00000,      32.508
    180.0000,      10.0000,   1.00000,      31.566
    185.0000,      10.0000,   1.00000,      35.558
     12.5000,       5.0000,   3.00000,      23.361
     17.5000,       5.0000,   3.00000,      25.076
     22.5000,       5.0000,   3.00000,      29.685
     27.5000,       5.0000,   3.00000,      23.110
     32.5000,       5.0000,   3.00000,      18.334
     37.5000,       5.0000,   3.00000,      21.325
     42.5000,       5.0000,   3.00000,      19.484
     47.5000,       5.0000,   3.00000,      15.279
     52.5000,       5.0000,   3.00000,      16.039
     57.5000,       5.0000,   3.00000,      33.033
     62.5000,       5.0000,   3.00000,      41.615
     67.5000,       5.0000,   3.00000,      38.758
     72.5000,       5.0000,   3.00000,      44.145
     77.5000,       5.0000,   3.00000,      70.264
     82.5000,       5.0000,   3.00000,      47.812
     87.5000,       5.0000,   3.00000,      37.476
     92.5000,       5.0000,   3.00000,      45.467
     97.5000,       5.0000,   3.00000,      44.007
    102.5000,       5.0000,   3.00000,      32.362
    107.5000,       5.0000,   3.00000,      34.763
    112.5000,       5.0000,   3.00000,      35.048
    117.5000,       5.0000,   3.00000,      37.380
    122.5000,       5.0000,   3.00000,      36.693
    127.5000,       5.0000,   3.00000,      32.791
    132.5000,       5.0000,   3.00000,      28.046
    137.5000,       5.0000,   3.00000,      29.448
    142.5000,       5.0000,   3.00000,      22.805
    147.5000,       5.0000,   3.00000,      24.391
    152.5000,       5.0000,   3.00000,      27.844
    157.5000,       5.0000,   3.00000,      36.539
    162.5000,       5.0000,   3.00000,      28.911
    167.5000,       5.0000,   3.00000,      26.401
    172.5000,       5.0000,   3.00000,      25.160
    177.5000,       5.0000,   3.00000,      28.126
    182.5000,       5.0000,   3.00000,      28.265
    187.5000,       5.0000,   3.00000,      30.989
     15.0000,       5.0000,   4.00000,      27.648
     20.0000,       5.0000,   4.00000,      25.069
     25.0000,       5.0000,   4.00000,      27.216
     30.0000,       5.0000,   4.00000,      21.101
     35.0000,       5.0000,   4.00000,      20.905
     40.0000,       5.0000,   4.00000,      22.277
     45.0000,       5.0000,   4.00000,      17.734
     50.0000,       5.0000,   4.00000,      16.570
     55.0000,       5.0000,   4.00000,      29.186
     60.0000,       5.0000,   4.00000,      48.118
     65.0000,       5.0000,   4.00000,      42.121
     70.0000,       5.0000,   4.00000,      36.132
     75.0000,       5.0000,   4.00000,      43.331
     80.0000,       5.0000,   4.00000,      59.495
     85.0000,       5.0000,   4.00000,      42.247
     90.0000,       5.0000,   4.00000,      34.332
     95.0000,       5.0000,   4.00000,      36.800
    100.0000,       5.0000,   4.00000,      38.868
    105.0000,       5.0000,   4.00000,      39.346
    110.0000,       5.0000,   4.00000,      35.384
    115.0000,       5.0000,   4.00000,      37.175
    120.0000,       5.0000,   4.00000,      30.649
    125.0000,       5.0000,   4.00000,      37.192
    130.0000,       5.0000,   4.00000,      29.547
    135.0000,       5.0000,   4.00000,      25.936
    140.0000,       5.0000,   4.00000,      23.556
    145.0000,       5.0000,   4.00000,      20.055
    150.0000,       5.0000,   4.00000,      20.761
    155.0000,       5.0000,   4.00000,      26.453
    160.0000,       5.0000,   4.00000,      29.116
    165.0000,       5.0000,   4.00000,      24.087
    170.0000,       5.0000,   4.00000,      23.155
    175.0000,       5.0000,   4.00000,      21.128
    180.0000,       5.0000,   4.00000,      24.379
    185.0000,       5.0000,   4.00000,      21.875
     22.5000,      15.0000,   1.00000,      27.307
     27.5000,      15.0000,   1.00000,      25.078
     32.5000,      15.0000,   1.00000,      23.316
     37.5000,      15.0000,   1.00000,      23.203
     42.5000,      15.0000,   1.00000,      21.464
     47.5000,      15.0000,   1.00000,      22.872
     52.5000,      15.0000,   1.00000,      27.710
     57.5000,      15.0000,   1.00000,      38.312
     62.5000,      15.0000,   1.00000,      42.331
     67.5000,      15.0000,   1.00000,      39.541
     72.5000,      15.0000,   1.00000,      39.506
     77.5000,      15.0000,   1.00000,      51.428
     82.5000,      15.0000,   1.00000,      46.768
     87.5000,      15.0000,   1.00000,      40.727
     92.5000,      15.0000,   1.00000,      39.440
     97.5000,      15.0000,   1.00000,      39.919
    102.5000,      15.0000,   1.00000,      38.674
    107.5000,      15.0000,   1.00000,      39.759
    112.5000,      15.0000,   1.00000,      36.997
    117.5000,      15.0000,   1.00000,      35.726
    122.5000,      15.0000,   1.00000,      34.865
    127.5000,      15.0000,   1.00000,      34.255
    132.5000,      15.0000,   1.00000,      31.338
    137.5000,      15.0000,   1.00000,      29.194
    142.5000,      15.0000,   1.00000,      23.787
    147.5000,      15.0000,   1.00000,      23.005
    152.5000,      15.0000,   1.00000,      24.112
    157.5000,      15.0000,   1.00000,      28.743
    162.5000,      15.0000,   1.00000,      27.076
    167.5000,      15.0000,   1.00000,      26.195
    172.5000,      15.0000,   1.00000,      24.484
    177.5000,      15.0000,   1.00000,      24.640
     20.0000,      10.0000,   2.00000,      26.217
     25.0000,      10.0000,   2.00000,      25.895
     30.0000,      10.0000,   2.00000,      25.776
     35.0000,      10.0000,   2.00000,      24.437
     40.0000,      10.0000,   2.00000,      22.914
     45.0000,      10.0000,   2.00000,      21.181
     50.0000,      10.0000,   2.00000,      26.607
     55.0000,      10.0000,   2.00000,      36.389
     60.0000,      10.0000,   2.00000,      44.721
     65.0000,      10.0000,   2.00000,      42.135
     70.0000,      10.0000,   2.00000,      37.165
     75.0000,      10.0000,   2.00000,      37.963
     80.0000,      10.0000,   2.00000,      48.534
     85.0000,      10.0000,   2.00000,      47.080
     90.0000,      10.0000,   2.00000,      36.648
     95.0000,      10.0000,   2.00000,      34.226
    100.0000,      10.0000,   2.00000,      40.871
    105.0000,      10.0000,   2.00000,      43.290
    110.0000,      10.0000,   2.00000,      39.042
    115.0000,      10.0000,   2.00000,      36.753
    120.0000,      10.0000,   2.00000,      32.602
    125.0000,      10.0000,   2.00000,      35.079
    130.0000,      10.0000,   2.00000,      34.518
    135.0000,      10.0000,   2.00000,      30.317
    140.0000,      10.0000,   2.00000,      25.912
    145.0000,      10.0000,   2.00000,      22.227
    150.0000,      10.0000,   2.00000,      21.241
    155.0000,      10.0000,   2.00000,      23.959
    160.0000,      10.0000,   2.00000,      26.500
    165.0000,      10.0000,   2.00000,      26.326
    170.0000,      10.0000,   2.00000,      24.720
    175.0000,      10.0000,   2.00000,      22.736
    180.0000,      10.0000,   2.00000,      22.676
     30.0000,      20.0000,   1.00000,      28.163
     35.0000,      20.0000,   1.00000,      28.305
     40.0000,      20.0000,   1.00000,      32.469
     45.0000,      20.0000,   1.00000,      36.423
     50.0000,      20.0000,   1.00000,      39.891
     55.0000,      20.0000,   1.00000,      43.898
     60.0000,      20.0000,   1.00000,      44.999
     65.0000,      20.0000,   1.00000,      39.764
     70.0000,      20.0000,   1.00000,      35.453
     75.0000,      20.0000,   1.00000,      35.595
     80.0000,      20.0000,   1.00000,      42.000
     85.0000,      20.0000,   1.00000,      42.426
     90.0000,      20.0000,   1.00000,      41.950
     95.0000,      20.0000,   1.00000,      43.018
    100.0000,      20.0000,   1.00000,      44.870
    105.0000,      20.0000,   1.00000,      44.368
    110.0000,      20.0000,   1.00000,      41.895
    115.0000,      20.0000,   1.00000,      39.802
    120.0000,      20.0000,   1.00000,      35.758
    125.0000,      20.0000,   1.00000,      38.122
    130.0000,      20.0000,   1.00000,      37.825
    135.0000,      20.0000,   1.00000,      35.739
    140.0000,      20.0000,   1.00000,      32.570
    145.0000,      20.0000,   1.00000,      27.288
    150.0000,      20.0000,   1.00000,      24.071
    155.0000,      20.0000,   1.00000,      24.797
    160.0000,      20.0000,   1.00000,      26.932
    165.0000,      20.0000,   1.00000,      28.312
    170.0000,      20.0000,   1.00000,      28.840
     25.0000,      10.0000,   3.00000,      27.179
     30.0000,      10.0000,   3.00000,      33.642
     35.0000,      10.0000,   3.00000,      33.152
     40.0000,      10.0000,   3.00000,      28.589
     45.0000,      10.0000,   3.00000,      42.250
     50.0000,      10.0000,   3.00000,      61.110
     55.0000,      10.0000,   3.00000,      52.853
     60.0000,      10.0000,   3.00000,      38.522
     65.0000,      10.0000,   3.00000,      38.655
     70.0000,      10.0000,   3.00000,      37.794
     75.0000,      10.0000,   3.00000,      29.890
     80.0000,      10.0000,   3.00000,      29.637
     85.0000,      10.0000,   3.00000,      44.731
     90.0000,      10.0000,   3.00000,      49.754
     95.0000,      10.0000,   3.00000,      44.997
    100.0000,      10.0000,   3.00000,      43.655
    105.0000,      10.0000,   3.00000,      49.316
    110.0000,      10.0000,   3.00000,      47.075
    115.0000,      10.0000,   3.00000,      39.054
    120.0000,      10.0000,   3.00000,      36.998
    125.0000,      10.0000,   3.00000,      36.504
    130.0000,      10.0000,   3.00000,      43.091
    135.0000,      10.0000,   3.00000,      44.311
    140.0000,      10.0000,   3.00000,      36.273
    145.0000,      10.0000,   3.00000,      29.898
    150.0000,      10.0000,   3.00000,      25.012
    155.0000,      10.0000,   3.00000,      21.765
    160.0000,      10.0000,   3.00000,      24.671
    165.0000,      10.0000,   3.00000,      31.857
    170.0000,      10.0000,   3.00000,      34.190
    175.0000,      10.0000,   3.00000,      30.341
     37.5000,      25.0000,   1.00000,      42.797
     42.5000,      25.0000,   1.00000,      48.366
     47.5000,      25.0000,   1.00000,      53.733
     52.5000,      25.0000,   1.00000,      55.930
     57.5000,      25.0000,   1.00000,      48.763
     62.5000,      25.0000,   1.00000,      42.181
     67.5000,      25.0000,   1.00000,      36.927
     72.5000,      25.0000,   1.00000,      32.933
     77.5000,      25.0000,   1.00000,      31.284
     82.5000,      25.0000,   1.00000,      40.897
     87.5000,      25.0000,   1.00000,      45.709
     92.5000,      25.0000,   1.00000,      45.437
     97.5000,      25.0000,   1.00000,      48.351
    102.5000,      25.0000,   1.00000,      52.799
    107.5000,      25.0000,   1.00000,      47.644
    112.5000,      25.0000,   1.00000,      44.174
    117.5000,      25.0000,   1.00000,      41.559
    122.5000,      25.0000,   1.00000,      40.948
    127.5000,      25.0000,   1.00000,      42.030
    132.5000,      25.0000,   1.00000,      43.384
    137.5000,      25.0000,   1.00000,      39.394
    142.5000,      25.0000,   1.00000,      35.927
    147.5000,      25.0000,   1.00000,      31.605
    152.5000,      25.0000,   1.00000,      29.343
    157.5000,      25.0000,   1.00000,      28.193
    162.5000,      25.0000,   1.00000,      31.510
     30.0000,      15.0000,   2.00000,      33.566
     35.0000,      15.0000,   2.00000,      33.955
     40.0000,      15.0000,   2.00000,      41.381
     45.0000,      15.0000,   2.00000,      54.360
     50.0000,      15.0000,   2.00000,      63.250
     55.0000,      15.0000,   2.00000,      55.433
     60.0000,      15.0000,   2.00000,      41.320
     65.0000,      15.0000,   2.00000,      37.440
     70.0000,      15.0000,   2.00000,      35.053
     75.0000,      15.0000,   2.00000,      30.635
     80.0000,      15.0000,   2.00000,      29.380
     85.0000,      15.0000,   2.00000,      41.915
     90.0000,      15.0000,   2.00000,      50.221
     95.0000,      15.0000,   2.00000,      52.647
    100.0000,      15.0000,   2.00000,      49.991
    105.0000,      15.0000,   2.00000,      47.718
    110.0000,      15.0000,   2.00000,      46.666
    115.0000,      15.0000,   2.00000,      41.524
    120.0000,      15.0000,   2.00000,      40.243
    125.0000,      15.0000,   2.00000,      39.026
    130.0000,      15.0000,   2.00000,      44.526
    135.0000,      15.0000,   2.00000,      44.024
    140.0000,      15.0000,   2.00000,      40.362
    145.0000,      15.0000,   2.00000,      33.362
    150.0000,      15.0000,   2.00000,      27.374
    155.0000,      15.0000,   2.00000,      24.916
    160.0000,      15.0000,   2.00000,      26.457
    165.0000,      15.0000,   2.00000,      33.022
    170.0000,      15.0000,   2.00000,      35.101
     30.0000,      10.0000,   4.00000,      32.084
     35.0000,      10.0000,   4.00000,      36.397
     40.0000,      10.0000,   4.00000,      59.318
     45.0000,      10.0000,   4.00000,      78.927
     50.0000,      10.0000,   4.00000,      75.670
     55.0000,      10.0000,   4.00000,      57.772
     60.0000,      10.0000,   4.00000,      43.367
     65.0000,      10.0000,   4.00000,      34.331
     70.0000,      10.0000,   4.00000,      31.614
     75.0000,      10.0000,   4.00000,      31.275
     80.0000,      10.0000,   4.00000,      28.085
     85.0000,      10.0000,   4.00000,      30.084
     90.0000,      10.0000,   4.00000,      56.800
     95.0000,      10.0000,   4.00000,      72.230
    100.0000,      10.0000,   4.00000,      55.724
    105.0000,      10.0000,   4.00000,      45.775
    110.0000,      10.0000,   4.00000,      46.999
    115.0000,      10.0000,   4.00000,      46.112
    120.0000,      10.0000,   4.00000,      43.452
    125.0000,      10.0000,   4.00000,      45.641
    130.0000,      10.0000,   4.00000,      44.032
    135.0000,      10.0000,   4.00000,      47.078
    140.0000,      10.0000,   4.00000,      47.721
    145.0000,      10.0000,   4.00000,      39.178
    150.0000,      10.0000,   4.00000,      31.185
    155.0000,      10.0000,   4.00000,      28.807
    160.0000,      10.0000,   4.00000,      29.580
    165.0000,      10.0000,   4.00000,      33.766
    170.0000,      10.0000,   4.00000,      40.404
     45.0000,      30.0000,   1.00000,      62.139
     50.0000,      30.0000,   1.00000,      67.164
     55.0000,      30.0000,   1.00000,      59.003
     60.0000,      30.0000,   1.00000,      45.356
     65.0000,      30.0000,   1.00000,      39.636
     70.0000,      30.0000,   1.00000,      36.364
     75.0000,      30.0000,   1.00000,      32.216
     80.0000,      30.0000,   1.00000,      32.316
     85.0000,      30.0000,   1.00000,      43.115
     90.0000,      30.0000,   1.00000,      48.939
     95.0000,      30.0000,   1.00000,      50.306
    100.0000,      30.0000,   1.00000,      51.840
    105.0000,      30.0000,   1.00000,      53.641
    110.0000,      30.0000,   1.00000,      52.802
    115.0000,      30.0000,   1.00000,      47.421
    120.0000,      30.0000,   1.00000,      45.245
    125.0000,      30.0000,   1.00000,      44.134
    130.0000,      30.0000,   1.00000,      46.827
    135.0000,      30.0000,   1.00000,      45.466
    140.0000,      30.0000,   1.00000,      42.350
    145.0000,      30.0000,   1.00000,      39.544
    150.0000,      30.0000,   1.00000,      37.020
    155.0000,      30.0000,   1.00000,      35.213
     40.0000,      20.0000,   2.00000,      71.493
     45.0000,      20.0000,   2.00000,      80.604
     50.0000,      20.0000,   2.00000,      76.814
     55.0000,      20.0000,   2.00000,      58.913
     60.0000,      20.0000,   2.00000,      45.966
     65.0000,      20.0000,   2.00000,      38.107
     70.0000,      20.0000,   2.00000,      32.687
     75.0000,      20.0000,   2.00000,      30.934
     80.0000,      20.0000,   2.00000,      31.858
     85.0000,      20.0000,   2.00000,      35.132
     90.0000,      20.0000,   2.00000,      51.641
     95.0000,      20.0000,   2.00000,      61.020
    100.0000,      20.0000,   2.00000,      58.094
    105.0000,      20.0000,   2.00000,      55.741
    110.0000,      20.0000,   2.00000,      51.507
    115.0000,      20.0000,   2.00000,      49.157
    120.0000,      20.0000,   2.00000,      48.936
    125.0000,      20.0000,   2.00000,      49.677
    130.0000,      20.0000,   2.00000,      45.965
    135.0000,      20.0000,   2.00000,      46.607
    140.0000,      20.0000,   2.00000,      45.670
    145.0000,      20.0000,   2.00000,      43.498
    150.0000,      20.0000,   2.00000,      41.585
    155.0000,      20.0000,   2.00000,      39.119
    160.0000,      20.0000,   2.00000,      37.554
     37.5000,      15.0000,   3.00000,      71.402
     42.5000,      15.0000,   3.00000,      90.721
     47.5000,      15.0000,   3.00000,      83.218
     52.5000,      15.0000,   3.00000,      65.663
     57.5000,      15.0000,   3.00000,      52.874
     62.5000,      15.0000,   3.00000,      43.035
     67.5000,      15.0000,   3.00000,      32.660
     72.5000,      15.0000,   3.00000,      30.157
     77.5000,      15.0000,   3.00000,      31.262
     82.5000,      15.0000,   3.00000,      33.470
     87.5000,      15.0000,   3.00000,      38.155
     92.5000,      15.0000,   3.00000,      58.369
     97.5000,      15.0000,   3.00000,      65.750
    102.5000,      15.0000,   3.00000,      61.966
    107.5000,      15.0000,   3.00000,      49.454
    112.5000,      15.0000,   3.00000,      49.533
    117.5000,      15.0000,   3.00000,      50.837
    122.5000,      15.0000,   3.00000,      52.595
    127.5000,      15.0000,   3.00000,      48.078
    132.5000,      15.0000,   3.00000,      45.291
    137.5000,      15.0000,   3.00000,      45.821
    142.5000,      15.0000,   3.00000,      46.544
    147.5000,      15.0000,   3.00000,      43.738
    152.5000,      15.0000,   3.00000,      42.416
    157.5000,      15.0000,   3.00000,      39.377
    162.5000,      15.0000,   3.00000,      38.284
     52.5000,      35.0000,   1.00000,      66.127
     57.5000,      35.0000,   1.00000,      52.636
     62.5000,      35.0000,   1.00000,      44.162
     67.5000,      35.0000,   1.00000,      40.663
     72.5000,      35.0000,   1.00000,      36.676
     77.5000,      35.0000,   1.00000,      34.714
     82.5000,      35.0000,   1.00000,      35.209
     87.5000,      35.0000,   1.00000,      44.812
     92.5000,      35.0000,   1.00000,      52.491
     97.5000,      35.0000,   1.00000,      53.933
    102.5000,      35.0000,   1.00000,      52.855
    107.5000,      35.0000,   1.00000,      54.726
    112.5000,      35.0000,   1.00000,      52.970
    117.5000,      35.0000,   1.00000,      52.415
    122.5000,      35.0000,   1.00000,      49.115
    127.5000,      35.0000,   1.00000,      47.208
    132.5000,      35.0000,   1.00000,      48.077
    137.5000,      35.0000,   1.00000,      48.517
    142.5000,      35.0000,   1.00000,      45.758
    147.5000,      35.0000,   1.00000,      44.601
     60.0000,      40.0000,   1.00000,      50.691
     65.0000,      40.0000,   1.00000,      45.066
     70.0000,      40.0000,   1.00000,      41.812
     75.0000,      40.0000,   1.00000,      39.076
     80.0000,      40.0000,   1.00000,      37.467
     85.0000,      40.0000,   1.00000,      37.986
     90.0000,      40.0000,   1.00000,      48.649
     95.0000,      40.0000,   1.00000,      55.364
    100.0000,      40.0000,   1.00000,      53.920
    105.0000,      40.0000,   1.00000,      53.514
    110.0000,      40.0000,   1.00000,      53.833
    115.0000,      40.0000,   1.00000,      53.957
    120.0000,      40.0000,   1.00000,      53.316
    125.0000,      40.0000,   1.00000,      53.895
    130.0000,      40.0000,   1.00000,      50.112
    135.0000,      40.0000,   1.00000,      50.385
    140.0000,      40.0000,   1.00000,      51.018
     50.0000,      25.0000,   2.00000,      66.370
     55.0000,      25.0000,   2.00000,      58.863
     60.0000,      25.0000,   2.00000,      52.124
     65.0000,      25.0000,   2.00000,      42.971
     70.0000,      25.0000,   2.00000,      38.515
     75.0000,      25.0000,   2.00000,      38.646
     80.0000,      25.0000,   2.00000,      38.218
     85.0000,      25.0000,   2.00000,      38.363
     90.0000,      25.0000,   2.00000,      40.520
     95.0000,      25.0000,   2.00000,      51.590
    100.0000,      25.0000,   2.00000,      58.644
    105.0000,      25.0000,   2.00000,      56.999
    110.0000,      25.0000,   2.00000,      58.944
    115.0000,      25.0000,   2.00000,      61.397
    120.0000,      25.0000,   2.00000,      58.091
    125.0000,      25.0000,   2.00000,      51.316
    130.0000,      25.0000,   2.00000,      48.709
    135.0000,      25.0000,   2.00000,      46.263
    140.0000,      25.0000,   2.00000,      48.819
    145.0000,      25.0000,   2.00000,      51.691
    150.0000,      25.0000,   2.00000,      53.834
     45.0000,      15.0000,   4.00000,      75.461
     50.0000,      15.0000,   4.00000,      68.200
     55.0000,      15.0000,   4.00000,      60.361
     60.0000,      15.0000,   4.00000,      50.308
     65.0000,      15.0000,   4.00000,      43.099
     70.0000,      15.0000,   4.00000,      39.778
     75.0000,      15.0000,   4.00000,      36.728
     80.0000,      15.0000,   4.00000,      39.631
     85.0000,      15.0000,   4.00000,      42.314
     90.0000,      15.0000,   4.00000,      39.847
     95.0000,      15.0000,   4.00000,      39.587
    100.0000,      15.0000,   4.00000,      52.799
    105.0000,      15.0000,   4.00000,      67.257
    110.0000,      15.0000,   4.00000,      69.078
    115.0000,      15.0000,   4.00000,      62.491
    120.0000,      15.0000,   4.00000,      56.010
    125.0000,      15.0000,   4.00000,      53.953
    130.0000,      15.0000,   4.00000,      48.811
    135.0000,      15.0000,   4.00000,      45.297
    140.0000,      15.0000,   4.00000,      43.629
    145.0000,      15.0000,   4.00000,      52.153
    150.0000,      15.0000,   4.00000,      61.490
    155.0000,      15.0000,   4.00000,      63.502
     67.5000,      45.0000,   1.00000,      44.955
     72.5000,      45.0000,   1.00000,      43.193
     77.5000,      45.0000,   1.00000,      42.301
     82.5000,      45.0000,   1.00000,      40.704
     87.5000,      45.0000,   1.00000,      42.081
     92.5000,      45.0000,   1.00000,      51.474
     97.5000,      45.0000,   1.00000,      54.917
    102.5000,      45.0000,   1.00000,      53.605
    107.5000,      45.0000,   1.00000,      51.941
    112.5000,      45.0000,   1.00000,      54.256
    117.5000,      45.0000,   1.00000,      54.580
    122.5000,      45.0000,   1.00000,      55.455
    127.5000,      45.0000,   1.00000,      54.842
    132.5000,      45.0000,   1.00000,      53.797
     50.0000,      20.0000,   3.00000,      64.687
     55.0000,      20.0000,   3.00000,      58.336
     60.0000,      20.0000,   3.00000,      51.995
     65.0000,      20.0000,   3.00000,      46.637
     70.0000,      20.0000,   3.00000,      43.980
     75.0000,      20.0000,   3.00000,      41.154
     80.0000,      20.0000,   3.00000,      42.324
     85.0000,      20.0000,   3.00000,      41.377
     90.0000,      20.0000,   3.00000,      38.603
     95.0000,      20.0000,   3.00000,      39.466
    100.0000,      20.0000,   3.00000,      51.986
    105.0000,      20.0000,   3.00000,      63.061
    110.0000,      20.0000,   3.00000,      65.673
    115.0000,      20.0000,   3.00000,      66.903
    120.0000,      20.0000,   3.00000,      60.228
    125.0000,      20.0000,   3.00000,      52.379
    130.0000,      20.0000,   3.00000,      48.292
    135.0000,      20.0000,   3.00000,      48.079
    140.0000,      20.0000,   3.00000,      46.708
    145.0000,      20.0000,   3.00000,      54.297
    150.0000,      20.0000,   3.00000,      62.098
     75.0000,      50.0000,   1.00000,      45.771
     80.0000,      50.0000,   1.00000,      45.212
     85.0000,      50.0000,   1.00000,      45.117
     90.0000,      50.0000,   1.00000,      44.565
     95.0000,      50.0000,   1.00000,      50.765
    100.0000,      50.0000,   1.00000,      54.519
    105.0000,      50.0000,   1.00000,      52.170
    110.0000,      50.0000,   1.00000,      52.423
    115.0000,      50.0000,   1.00000,      54.859
    120.0000,      50.0000,   1.00000,      56.901
    125.0000,      50.0000,   1.00000,      55.848
     60.0000,      30.0000,   2.00000,      54.596
     65.0000,      30.0000,   2.00000,      52.606
     70.0000,      30.0000,   2.00000,      50.650
     75.0000,      30.0000,   2.00000,      45.764
     80.0000,      30.0000,   2.00000,      45.302
     85.0000,      30.0000,   2.00000,      43.705
     90.0000,      30.0000,   2.00000,      40.058
     95.0000,      30.0000,   2.00000,      39.991
    100.0000,      30.0000,   2.00000,      50.196
    105.0000,      30.0000,   2.00000,      58.664
    110.0000,      30.0000,   2.00000,      59.252
    115.0000,      30.0000,   2.00000,      59.920
    120.0000,      30.0000,   2.00000,      60.063
    125.0000,      30.0000,   2.00000,      58.486
    130.0000,      30.0000,   2.00000,      53.143
    135.0000,      30.0000,   2.00000,      51.568
    140.0000,      30.0000,   2.00000,      51.823
     82.5000,      55.0000,   1.00000,      48.243
     87.5000,      55.0000,   1.00000,      46.538
     92.5000,      55.0000,   1.00000,      44.644
     97.5000,      55.0000,   1.00000,      50.283
    102.5000,      55.0000,   1.00000,      53.246
    107.5000,      55.0000,   1.00000,      53.563
    112.5000,      55.0000,   1.00000,      53.868
    117.5000,      55.0000,   1.00000,      56.753
     62.5000,      25.0000,   3.00000,      58.547
     67.5000,      25.0000,   3.00000,      60.743
     72.5000,      25.0000,   3.00000,      61.013
     77.5000,      25.0000,   3.00000,      54.265
     82.5000,      25.0000,   3.00000,      45.510
     87.5000,      25.0000,   3.00000,      43.454
     92.5000,      25.0000,   3.00000,      40.187
     97.5000,      25.0000,   3.00000,      39.311
    102.5000,      25.0000,   3.00000,      40.999
    107.5000,      25.0000,   3.00000,      55.654
    112.5000,      25.0000,   3.00000,      61.193
    117.5000,      25.0000,   3.00000,      59.107
    122.5000,      25.0000,   3.00000,      57.915
    127.5000,      25.0000,   3.00000,      61.224
    132.5000,      25.0000,   3.00000,      58.052
    137.5000,      25.0000,   3.00000,      57.447
     70.0000,      35.0000,   2.00000,      56.984
     75.0000,      35.0000,   2.00000,      55.206
     80.0000,      35.0000,   2.00000,      51.897
     85.0000,      35.0000,   2.00000,      47.398
     90.0000,      35.0000,   2.00000,      44.405
     95.0000,      35.0000,   2.00000,      40.932
    100.0000,      35.0000,   2.00000,      40.757
    105.0000,      35.0000,   2.00000,      49.808
    110.0000,      35.0000,   2.00000,      57.477
    115.0000,      35.0000,   2.00000,      56.937
    120.0000,      35.0000,   2.00000,      56.319
    125.0000,      35.0000,   2.00000,      58.187
    130.0000,      35.0000,   2.00000,      60.408
     60.0000,      20.0000,   4.00000,      59.746
     65.0000,      20.0000,   4.00000,      61.144
     70.0000,      20.0000,   4.00000,      66.054
     75.0000,      20.0000,   4.00000,      60.061
     80.0000,      20.0000,   4.00000,      50.212
     85.0000,      20.0000,   4.00000,      42.963
     90.0000,      20.0000,   4.00000,      39.664
     95.0000,      20.0000,   4.00000,      39.668
    100.0000,      20.0000,   4.00000,      40.176
    105.0000,      20.0000,   4.00000,      43.700
    110.0000,      20.0000,   4.00000,      56.367
    115.0000,      20.0000,   4.00000,      62.906
    120.0000,      20.0000,   4.00000,      60.546
    125.0000,      20.0000,   4.00000,      60.603
    130.0000,      20.0000,   4.00000,      57.429
    135.0000,      20.0000,   4.00000,      57.463
    140.0000,      20.0000,   4.00000,      61.049
     90.0000,      60.0000,   1.00000,      45.544
     95.0000,      60.0000,   1.00000,      44.431
    100.0000,      60.0000,   1.00000,      50.104
    105.0000,      60.0000,   1.00000,      54.826
    110.0000,      60.0000,   1.00000,      55.037
     97.5000,      65.0000,   1.00000,      44.411
    102.5000,      65.0000,   1.00000,      51.329
     80.0000,      40.0000,   2.00000,      55.571
     85.0000,      40.0000,   2.00000,      50.618
     90.0000,      40.0000,   2.00000,      47.520
     95.0000,      40.0000,   2.00000,      44.573
    100.0000,      40.0000,   2.00000,      41.808
    105.0000,      40.0000,   2.00000,      42.109
    110.0000,      40.0000,   2.00000,      48.997
    115.0000,      40.0000,   2.00000,      54.677
    120.0000,      40.0000,   2.00000,      55.405
     75.0000,      30.0000,   3.00000,      61.067
     80.0000,      30.0000,   3.00000,      58.368
     85.0000,      30.0000,   3.00000,      53.473
     90.0000,      30.0000,   3.00000,      47.868
     95.0000,      30.0000,   3.00000,      45.338
    100.0000,      30.0000,   3.00000,      43.503
    105.0000,      30.0000,   3.00000,      38.835
    110.0000,      30.0000,   3.00000,      37.810
    115.0000,      30.0000,   3.00000,      47.483
    120.0000,      30.0000,   3.00000,      57.436
    125.0000,      30.0000,   3.00000,      60.194
     75.0000,      25.0000,   4.00000,      60.479
     80.0000,      25.0000,   4.00000,      59.172
     85.0000,      25.0000,   4.00000,      58.708
     90.0000,      25.0000,   4.00000,      52.525
     95.0000,      25.0000,   4.00000,      47.369
    100.0000,      25.0000,   4.00000,      42.670
    105.0000,      25.0000,   4.00000,      38.119
    110.0000,      25.0000,   4.00000,      35.054
    115.0000,      25.0000,   4.00000,      37.158
    120.0000,      25.0000,   4.00000,      51.142
    125.0000,      25.0000,   4.00000,      64.614
     90.0000,      45.0000,   2.00000,      48.891
     95.0000,      45.0000,   2.00000,      47.506
    100.0000,      45.0000,   2.00000,      46.812
    105.0000,      45.0000,   2.00000,      43.310
    110.0000,      45.0000,   2.00000,      42.100
     87.5000,      35.0000,   3.00000,      56.053
     92.5000,      35.0000,   3.00000,      52.879
     97.5000,      35.0000,   3.00000,      47.516
    102.5000,      35.0000,   3.00000,      43.711
    107.5000,      35.0000,   3.00000,      41.209
    112.5000,      35.0000,   3.00000,      40.295
    100.0000,      50.0000,   2.00000,      48.214
     90.0000,      30.0000,   4.00000,      55.351
     95.0000,      30.0000,   4.00000,      51.998
    100.0000,      30.0000,   4.00000,      48.147
    105.0000,      30.0000,   4.00000,      44.335
    110.0000,      30.0000,   4.00000,      43.043
    100.0000,      40.0000,   3.00000,      50.061
  18.44
ITERATION 5
MODEL RESISTIVITY
LAYER 1
76,       1.2500
      7.5000,      91.886
     10.0000,      131.13
     12.5000,      209.17
     15.0000,      208.64
     17.5000,      191.41
     20.0000,      201.83
     22.5000,      176.33
     25.0000,      203.57
     27.5000,      207.54
     30.0000,      220.03
     32.5000,      211.05
     35.0000,      227.75
     37.5000,      217.17
     40.0000,      209.41
     42.5000,      172.80
     45.0000,      130.65
     47.5000,      97.390
     50.0000,      86.665
     52.5000,      65.541
     55.0000,      46.332
     57.5000,      40.870
     60.0000,      36.718
     62.5000,      47.064
     65.0000,      40.075
     67.5000,      66.126
     70.0000,      71.595
     72.5000,      72.731
     75.0000,      79.594
     77.5000,      66.466
     80.0000,      74.228
     82.5000,      70.783
     85.0000,      79.505
     87.5000,      70.576
     90.0000,      71.047
     92.5000,      53.905
     95.0000,      50.924
     97.5000,      48.115
    100.0000,      44.621
    102.5000,      61.770
    105.0000,      65.803
    107.5000,      107.83
    110.0000,      116.75
    112.5000,      118.31
    115.0000,      131.28
    117.5000,      117.46
    120.0000,      129.29
    122.5000,      112.47
    125.0000,      124.90
    127.5000,      97.750
    130.0000,      100.04
    132.5000,      78.927
    135.0000,      82.086
    137.5000,      101.82
    140.0000,      95.375
    142.5000,      126.22
    145.0000,      125.65
    147.5000,      172.52
    150.0000,      150.23
    152.5000,      135.39
    155.0000,      110.47
    157.5000,      100.13
    160.0000,      91.906
    162.5000,      74.688
    165.0000,      74.237
    167.5000,      69.714
    170.0000,      76.235
    172.5000,      59.487
    175.0000,      56.326
    177.5000,      47.095
    180.0000,      48.704
    182.5000,      57.417
    185.0000,      59.684
    187.5000,      90.934
    190.0000,      88.541
    192.5000,      118.28
                   118.37
LAYER 2
76,       2.5125
      7.5000,      83.854
     10.0000,      122.96
     12.5000,      178.74
     15.0000,      166.27
     17.5000,      156.44
     20.0000,      165.13
     22.5000,      144.69
     25.0000,      173.07
     27.5000,      183.32
     30.0000,      190.19
     32.5000,      183.92
     35.0000,      202.42
     37.5000,      194.88
     40.0000,      194.31
     42.5000,      158.65
     45.0000,      115.42
     47.5000,      92.284
     50.0000,      88.291
     52.5000,      66.417
     55.0000,      44.656
     57.5000,      39.414
     60.0000,      37.410
     62.5000,      47.054
     65.0000,      36.674
     67.5000,      56.296
     70.0000,      67.142
     72.5000,      64.093
     75.0000,      70.236
     77.5000,      62.295
     80.0000,      70.389
     82.5000,      70.689
     85.0000,      80.395
     87.5000,      73.052
     90.0000,      73.274
     92.5000,      57.457
     95.0000,      54.308
     97.5000,      50.452
    100.0000,      45.954
    102.5000,      58.798
    105.0000,      61.792
    107.5000,      95.825
    110.0000,      99.465
    112.5000,      98.252
    115.0000,      111.94
    117.5000,      101.31
    120.0000,      111.69
    122.5000,      106.70
    125.0000,      122.49
    127.5000,      100.88
    130.0000,      104.47
    132.5000,      83.072
    135.0000,      89.346
    137.5000,      111.17
    140.0000,      101.55
    142.5000,      126.57
    145.0000,      125.30
    147.5000,      163.16
    150.0000,      140.52
    152.5000,      117.57
    155.0000,      93.070
    157.5000,      84.567
    160.0000,      79.498
    162.5000,      65.909
    165.0000,      65.745
    167.5000,      67.054
    170.0000,      76.426
    172.5000,      60.972
    175.0000,      57.151
    177.5000,      51.381
    180.0000,      53.700
    182.5000,      60.041
    185.0000,      61.986
    187.5000,      83.704
    190.0000,      79.709
    192.5000,      103.99
                   104.68
LAYER 3
74,       3.7876
     10.0000,      74.106
     12.5000,      96.861
     15.0000,      89.080
     17.5000,      88.971
     20.0000,      90.692
     22.5000,      76.931
     25.0000,      96.186
     27.5000,      108.63
     30.0000,      109.65
     32.5000,      107.27
     35.0000,      119.54
     37.5000,      114.00
     40.0000,      116.53
     42.5000,      98.264
     45.0000,      75.236
     47.5000,      70.268
     50.0000,      72.825
     52.5000,      55.759
     55.0000,      37.892
     57.5000,      35.423
     60.0000,      36.691
     62.5000,      41.294
     65.0000,      26.357
     67.5000,      38.249
     70.0000,      61.525
     72.5000,      53.366
     75.0000,      55.903
     77.5000,      52.921
     80.0000,      61.819
     82.5000,      67.991
     85.0000,      79.292
     87.5000,      75.206
     90.0000,      73.685
     92.5000,      60.685
     95.0000,      56.699
     97.5000,      51.348
    100.0000,      45.825
    102.5000,      51.453
    105.0000,      51.419
    107.5000,      68.227
    110.0000,      60.877
    112.5000,      58.928
    115.0000,      74.524
    117.5000,      66.696
    120.0000,      69.674
    122.5000,      76.340
    125.0000,      95.136
    127.5000,      91.244
    130.0000,      97.558
    132.5000,      83.292
    135.0000,      96.962
    137.5000,      121.28
    140.0000,      108.70
    142.5000,      118.04
    145.0000,      108.40
    147.5000,      123.25
    150.0000,      106.31
    152.5000,      82.244
    155.0000,      60.980
    157.5000,      55.556
    160.0000,      55.305
    162.5000,      48.379
    165.0000,      49.425
    167.5000,      56.401
    170.0000,      68.243
    172.5000,      58.771
    175.0000,      56.866
    177.5000,      57.050
    180.0000,      57.979
    182.5000,      57.188
    185.0000,      55.667
    187.5000,      64.642
    190.0000,      65.643
                   86.308
LAYER 4
72,       5.0755
     12.5000,      36.765
     15.0000,      40.188
     17.5000,      44.299
     20.0000,      41.682
     22.5000,      31.123
     25.0000,      41.354
     27.5000,      49.235
     30.0000,      47.783
     32.5000,      46.426
     35.0000,      52.164
     37.5000,      47.274
     40.0000,      47.941
     42.5000,      42.890
     45.0000,      37.267
     47.5000,      40.832
     50.0000,      44.936
     52.5000,      35.714
     55.0000,      26.374
     57.5000,      28.361
     60.0000,      31.307
     62.5000,      29.344
     65.0000,      12.929
     67.5000,      23.812
     70.0000,      73.961
     72.5000,      55.746
     75.0000,      49.032
     77.5000,      42.518
     80.0000,      50.865
     82.5000,      61.491
     85.0000,      77.868
     87.5000,      77.473
     90.0000,      73.841
     92.5000,      60.028
     95.0000,      53.969
     97.5000,      47.396
    100.0000,      41.728
    102.5000,      43.660
    105.0000,      40.149
    107.5000,      44.807
    110.0000,      30.140
    112.5000,      29.835
    115.0000,      50.453
    117.5000,      41.623
    120.0000,      35.499
    122.5000,      39.661
    125.0000,      54.477
    127.5000,      61.196
    130.0000,      70.179
    132.5000,      64.986
    135.0000,      85.700
    137.5000,      110.70
    140.0000,      94.879
    142.5000,      89.728
    145.0000,      69.917
    147.5000,      70.855
    150.0000,      65.546
    152.5000,      52.152
    155.0000,      36.194
    157.5000,      33.479
    160.0000,      36.745
    162.5000,      33.105
    165.0000,      33.784
    167.5000,      40.621
    170.0000,      51.315
    172.5000,      47.017
    175.0000,      48.643
    177.5000,      52.650
    180.0000,      49.625
    182.5000,      42.137
    185.0000,      38.748
    187.5000,      46.699
                   63.599
LAYER 5
70,       6.3763
     15.0000,      11.895
     17.5000,      17.122
     20.0000,      14.184
     22.5000,      9.6942
     25.0000,      11.561
     27.5000,      13.089
     30.0000,      11.529
     32.5000,      10.957
     35.0000,      11.498
     37.5000,      10.422
     40.0000,      9.8363
     42.5000,      9.2407
     45.0000,      9.2386
     47.5000,      10.351
     50.0000,      10.940
     52.5000,      10.312
     55.0000,      10.800
     57.5000,      13.221
     60.0000,      13.247
     62.5000,      8.7354
     65.0000,      5.0476
     67.5000,      20.214
     70.0000,      116.47
     72.5000,      102.49
     75.0000,      58.062
     77.5000,      34.902
     80.0000,      33.831
     82.5000,      44.014
     85.0000,      64.719
     87.5000,      77.111
     90.0000,      73.958
     92.5000,      58.158
     95.0000,      45.244
     97.5000,      36.994
    100.0000,      33.341
    102.5000,      32.607
    105.0000,      28.295
    107.5000,      22.244
    110.0000,      11.995
    112.5000,      14.094
    115.0000,      33.756
    117.5000,      30.841
    120.0000,      17.547
    122.5000,      12.460
    125.0000,      12.810
    127.5000,      14.118
    130.0000,      15.371
    132.5000,      16.021
    135.0000,      20.040
    137.5000,      24.451
    140.0000,      22.515
    142.5000,      19.697
    145.0000,      16.780
    147.5000,      19.112
    150.0000,      25.286
    152.5000,      27.195
    155.0000,      20.951
    157.5000,      19.743
    160.0000,      22.831
    162.5000,      21.097
    165.0000,      19.102
    167.5000,      19.370
    170.0000,      20.274
    172.5000,      18.077
    175.0000,      17.656
    177.5000,      17.906
    180.0000,      16.751
    182.5000,      16.613
    185.0000,      23.041
                   44.430
LAYER 6
68,       7.6900
     17.5000,      12.056
     20.0000,      11.562
     22.5000,      9.1445
     25.0000,      9.5060
     27.5000,      9.7200
     30.0000,      8.3178
     32.5000,      7.5132
     35.0000,      7.1258
     37.5000,      6.3665
     40.0000,      5.7129
     42.5000,      5.3580
     45.0000,      5.4756
     47.5000,      6.0061
     50.0000,      6.5947
     52.5000,      7.2588
     55.0000,      8.7308
     57.5000,      10.526
     60.0000,      10.194
     62.5000,      7.8714
     65.0000,      9.3948
     67.5000,      41.318
     70.0000,      185.39
     72.5000,      169.25
     75.0000,      76.646
     77.5000,      35.141
     80.0000,      26.113
     82.5000,      31.433
     85.0000,      48.355
     87.5000,      65.433
     90.0000,      68.130
     92.5000,      55.916
     95.0000,      42.690
     97.5000,      34.739
    100.0000,      31.895
    102.5000,      30.632
    105.0000,      25.712
    107.5000,      17.364
    110.0000,      10.016
    112.5000,      13.087
    115.0000,      32.563
    117.5000,      38.202
    120.0000,      22.693
    122.5000,      12.798
    125.0000,      9.4922
    127.5000,      8.4091
    130.0000,      7.8615
    132.5000,      7.6058
    135.0000,      7.8564
    137.5000,      8.1885
    140.0000,      7.6195
    142.5000,      6.8653
    145.0000,      6.9436
    147.5000,      9.4226
    150.0000,      15.631
    152.5000,      20.894
    155.0000,      19.139
    157.5000,      18.524
    160.0000,      20.438
    162.5000,      18.744
    165.0000,      15.538
    167.5000,      13.276
    170.0000,      11.719
    172.5000,      9.9897
    175.0000,      9.5059
    177.5000,      10.056
    180.0000,      11.790
    182.5000,      15.806
                   32.477
LAYER 7
64,       9.0169
     22.5000,      14.413
     25.0000,      14.118
     27.5000,      13.865
     30.0000,      12.300
     32.5000,      10.907
     35.0000,      9.7198
     37.5000,      8.4625
     40.0000,      7.3349
     42.5000,      6.7495
     45.0000,      6.8402
     47.5000,      7.5021
     50.0000,      8.7180
     52.5000,      10.338
     55.0000,      12.516
     57.5000,      14.586
     60.0000,      15.124
     62.5000,      15.987
     65.0000,      27.846
     67.5000,      95.214
     70.0000,      272.46
     72.5000,      228.79
     75.0000,      94.571
     77.5000,      37.558
     80.0000,      22.620
     82.5000,      23.401
     85.0000,      34.173
     87.5000,      48.686
     90.0000,      55.594
     92.5000,      50.472
     95.0000,      41.537
     97.5000,      35.638
    100.0000,      33.615
    102.5000,      32.201
    105.0000,      26.925
    107.5000,      18.333
    110.0000,      12.500
    112.5000,      16.488
    115.0000,      36.334
    117.5000,      51.852
    120.0000,      40.006
    122.5000,      24.553
    125.0000,      16.488
    127.5000,      12.634
    130.0000,      10.463
    132.5000,      8.8030
    135.0000,      7.4533
    137.5000,      6.5571
    140.0000,      5.8419
    142.5000,      5.3788
    145.0000,      5.8341
    147.5000,      8.3301
    150.0000,      14.204
    152.5000,      20.197
    155.0000,      20.773
    157.5000,      20.471
    160.0000,      21.161
    162.5000,      19.029
    165.0000,      15.228
    167.5000,      11.949
    170.0000,      9.7134
    172.5000,      8.2558
    175.0000,      8.1988
    177.5000,      10.075
                   17.166
LAYER 8
62,      10.3571
     25.0000,      23.858
     27.5000,      24.308
     30.0000,      22.937
     32.5000,      20.901
     35.0000,      18.645
     37.5000,      16.339
     40.0000,      14.262
     42.5000,      13.147
     45.0000,      13.212
     47.5000,      14.363
     50.0000,      16.717
     52.5000,      19.740
     55.0000,      23.140
     57.5000,      26.448
     60.0000,      29.647
     62.5000,      37.799
     65.0000,      70.053
     67.5000,      176.03
     70.0000,      335.34
     72.5000,      254.16
     75.0000,      105.10
     77.5000,      40.476
     80.0000,      21.611
     82.5000,      19.057
     85.0000,      24.739
     87.5000,      34.530
     90.0000,      41.950
     92.5000,      42.487
     95.0000,      39.106
     97.5000,      36.513
    100.0000,      35.960
    102.5000,      35.031
    105.0000,      30.241
    107.5000,      22.481
    110.0000,      17.891
    112.5000,      22.815
    115.0000,      42.997
    117.5000,      67.147
    120.0000,      67.075
    122.5000,      50.384
    125.0000,      36.019
    127.5000,      27.037
    130.0000,      21.312
    132.5000,      16.603
    135.0000,      12.727
    137.5000,      10.163
    140.0000,      8.6196
    142.5000,      7.8320
    145.0000,      8.2910
    147.5000,      11.021
    150.0000,      16.746
    152.5000,      22.523
    155.0000,      24.049
    157.5000,      23.735
    160.0000,      23.291
    162.5000,      20.612
    165.0000,      16.505
    167.5000,      12.764
    170.0000,      10.211
    172.5000,      8.7510
    175.0000,      8.8518
                   11.580
LAYER 9
60,      11.7107
     27.5000,      41.828
     30.0000,      42.191
     32.5000,      40.291
     35.0000,      37.157
     37.5000,      33.620
     40.0000,      30.173
     42.5000,      28.119
     45.0000,      27.982
     47.5000,      29.742
     50.0000,      33.459
     52.5000,      38.057
     55.0000,      42.952
     57.5000,      48.240
     60.0000,      55.947
     62.5000,      74.691
     65.0000,      127.02
     67.5000,      239.42
     70.0000,      336.01
     72.5000,      239.91
     75.0000,      106.33
     77.5000,      43.243
     80.0000,      22.292
     82.5000,      17.377
     85.0000,      19.633
     87.5000,      25.543
     90.0000,      31.623
     92.5000,      34.817
     95.0000,      35.597
     97.5000,      36.269
    100.0000,      37.604
    102.5000,      37.842
    105.0000,      34.457
    107.5000,      28.416
    110.0000,      25.316
    112.5000,      31.137
    115.0000,      51.342
    117.5000,      81.132
    120.0000,      96.791
    122.5000,      88.557
    125.0000,      71.334
    127.5000,      55.955
    130.0000,      44.073
    132.5000,      33.830
    135.0000,      25.436
    137.5000,      19.749
    140.0000,      16.308
    142.5000,      14.472
    145.0000,      14.473
    147.5000,      17.092
    150.0000,      22.206
    152.5000,      26.981
    155.0000,      28.405
    157.5000,      27.733
    160.0000,      26.328
    162.5000,      23.150
    165.0000,      18.826
    167.5000,      14.808
    170.0000,      12.055
    172.5000,      10.279
                   9.9700
LAYER 10
58,      13.0778
     30.0000,      71.054
     32.5000,      70.965
     35.0000,      68.401
     37.5000,      65.373
     40.0000,      60.899
     42.5000,      57.424
     45.0000,      56.340
     47.5000,      57.882
     50.0000,      61.897
     52.5000,      66.722
     55.0000,      71.746
     57.5000,      77.832
     60.0000,      88.656
     62.5000,      113.26
     65.0000,      167.22
     67.5000,      248.29
     70.0000,      285.04
     72.5000,      202.79
     75.0000,      100.76
     77.5000,      45.710
     80.0000,      24.304
     82.5000,      17.675
     85.0000,      17.669
     87.5000,      20.983
     90.0000,      25.493
     92.5000,      29.352
     95.0000,      32.337
     97.5000,      35.292
    100.0000,      38.322
    102.5000,      40.013
    105.0000,      38.569
    107.5000,      34.835
    110.0000,      33.557
    112.5000,      40.245
    115.0000,      60.095
    117.5000,      92.312
    120.0000,      121.19
    122.5000,      128.67
    125.0000,      117.09
    127.5000,      98.540
    130.0000,      79.936
    132.5000,      62.438
    135.0000,      47.606
    137.5000,      37.045
    140.0000,      30.284
    142.5000,      26.321
    145.0000,      24.961
    147.5000,      26.498
    150.0000,      30.056
    152.5000,      33.096
    155.0000,      33.661
    157.5000,      32.346
    160.0000,      30.142
    162.5000,      26.549
    165.0000,      21.885
    167.5000,      17.401
    170.0000,      14.846
                   12.303
LAYER 11
54,      14.4585
     35.0000,      110.16
     37.5000,      116.76
     40.0000,      113.22
     42.5000,      107.83
     45.0000,      103.93
     47.5000,      102.32
     50.0000,      102.88
     52.5000,      103.71
     55.0000,      104.64
     57.5000,      107.24
     60.0000,      115.44
     62.5000,      135.18
     65.0000,      172.54
     67.5000,      214.47
     70.0000,      219.61
     72.5000,      162.37
     75.0000,      92.311
     77.5000,      48.022
     80.0000,      27.490
     82.5000,      19.631
     85.0000,      18.005
     87.5000,      19.591
     90.0000,      22.819
     92.5000,      26.486
     95.0000,      30.293
     97.5000,      34.421
    100.0000,      38.551
    102.5000,      41.496
    105.0000,      41.988
    107.5000,      40.680
    110.0000,      41.378
    112.5000,      48.913
    115.0000,      68.107
    117.5000,      100.24
    120.0000,      136.53
    122.5000,      159.38
    125.0000,      160.42
    127.5000,      145.63
    130.0000,      123.85
    132.5000,      100.19
    135.0000,      78.616
    137.5000,      62.149
    140.0000,      50.816
    142.5000,      43.502
    145.0000,      39.566
    147.5000,      38.765
    150.0000,      39.810
    152.5000,      40.601
    155.0000,      39.840
    157.5000,      37.652
    160.0000,      34.707
    162.5000,      30.841
    165.0000,      25.464
                   18.990
LAYER 12
52,      15.8531
     37.5000,      198.92
     40.0000,      192.37
     42.5000,      184.38
     45.0000,      174.60
     47.5000,      163.35
     50.0000,      152.94
     52.5000,      142.78
     55.0000,      133.77
     57.5000,      127.74
     60.0000,      127.63
     62.5000,      135.83
     65.0000,      153.33
     67.5000,      169.16
     70.0000,      164.30
     72.5000,      129.06
     75.0000,      84.031
     77.5000,      50.429
     80.0000,      31.766
     82.5000,      23.137
     85.0000,      20.246
     87.5000,      20.563
     90.0000,      22.773
     92.5000,      25.954
     95.0000,      29.827
     97.5000,      34.294
    100.0000,      38.875
    102.5000,      42.612
    105.0000,      44.636
    107.5000,      45.450
    110.0000,      47.996
    112.5000,      56.310
    115.0000,      74.676
    117.5000,      105.20
    120.0000,      143.60
    122.5000,      176.37
    125.0000,      190.95
    127.5000,      185.72
    130.0000,      166.76
    132.5000,      141.12
    135.0000,      114.92
    137.5000,      93.027
    140.0000,      76.631
    142.5000,      65.015
    145.0000,      57.381
    147.5000,      53.185
    150.0000,      51.107
    152.5000,      49.433
    155.0000,      47.087
    157.5000,      43.748
    160.0000,      39.831
    162.5000,      36.454
                   30.830
LAYER 13
48,      17.2617
     42.5000,      282.97
     45.0000,      268.06
     47.5000,      234.97
     50.0000,      202.72
     52.5000,      175.11
     55.0000,      152.69
     57.5000,      135.75
     60.0000,      125.89
     62.5000,      123.22
     65.0000,      127.11
     67.5000,      130.63
     70.0000,      125.11
     72.5000,      105.08
     75.0000,      77.461
     77.5000,      53.167
     80.0000,      37.054
     82.5000,      28.162
     85.0000,      24.268
     87.5000,      23.534
     90.0000,      24.860
     92.5000,      27.434
     95.0000,      30.971
     97.5000,      35.245
    100.0000,      39.758
    102.5000,      43.788
    105.0000,      46.793
    107.5000,      49.193
    110.0000,      53.242
    112.5000,      62.184
    115.0000,      79.666
    117.5000,      107.91
    120.0000,      145.14
    122.5000,      182.13
    125.0000,      206.77
    127.5000,      212.75
    130.0000,      201.53
    132.5000,      179.01
    135.0000,      151.94
    137.5000,      126.57
    140.0000,      105.59
    142.5000,      89.293
    145.0000,      77.249
    147.5000,      69.064
    150.0000,      63.774
    152.5000,      59.768
    155.0000,      55.728
    157.5000,      50.746
                   44.020
LAYER 14
46,      18.6843
     45.0000,      386.74
     47.5000,      301.72
     50.0000,      236.68
     52.5000,      192.78
     55.0000,      160.15
     57.5000,      133.54
     60.0000,      115.96
     62.5000,      106.51
     65.0000,      103.74
     67.5000,      102.99
     70.0000,      99.500
     72.5000,      89.129
     75.0000,      73.068
     77.5000,      56.396
     80.0000,      43.243
     82.5000,      34.640
     85.0000,      30.026
     87.5000,      28.371
     90.0000,      28.845
     92.5000,      30.711
     95.0000,      33.659
     97.5000,      37.399
    100.0000,      41.478
    102.5000,      45.396
    105.0000,      48.869
    107.5000,      52.287
    110.0000,      57.400
    112.5000,      66.762
    115.0000,      83.382
    117.5000,      109.28
    120.0000,      143.95
    122.5000,      181.42
    125.0000,      211.91
    127.5000,      227.58
    130.0000,      226.09
    132.5000,      210.52
    135.0000,      186.36
    137.5000,      160.10
    140.0000,      135.74
    142.5000,      114.88
    145.0000,      98.032
    147.5000,      85.581
    150.0000,      77.751
    152.5000,      72.126
    155.0000,      66.661
                   60.612
LAYER 15
44,      20.1211
     47.5000,      329.14
     50.0000,      233.94
     52.5000,      192.44
     55.0000,      162.13
     57.5000,      125.87
     60.0000,      103.01
     62.5000,      90.743
     65.0000,      85.895
     67.5000,      84.566
     70.0000,      83.439
     72.5000,      79.139
     75.0000,      70.756
     77.5000,      60.175
     80.0000,      50.171
     82.5000,      42.401
     85.0000,      37.418
     87.5000,      34.975
     90.0000,      34.592
     92.5000,      35.639
     95.0000,      37.805
     97.5000,      40.776
    100.0000,      44.177
    102.5000,      47.691
    105.0000,      51.234
    107.5000,      55.187
    110.0000,      60.948
    112.5000,      70.517
    115.0000,      86.338
    117.5000,      110.13
    120.0000,      142.02
    122.5000,      178.25
    125.0000,      211.53
    127.5000,      234.37
    130.0000,      242.28
    132.5000,      235.40
    135.0000,      216.90
    137.5000,      192.28
    140.0000,      166.07
    142.5000,      140.99
    145.0000,      118.63
    147.5000,      100.80
    150.0000,      92.816
    152.5000,      87.437
                   80.577
LAYER 16
38,      21.5723
     55.0000,      178.01
     57.5000,      115.59
     60.0000,      89.429
     62.5000,      77.508
     65.0000,      73.165
     67.5000,      72.745
     70.0000,      73.710
     72.5000,      73.353
     75.0000,      70.195
     77.5000,      64.465
     80.0000,      57.615
     82.5000,      51.151
     85.0000,      46.200
     87.5000,      43.155
     90.0000,      41.932
     92.5000,      42.066
     95.0000,      43.295
     97.5000,      45.333
    100.0000,      47.894
    102.5000,      50.816
    105.0000,      54.151
    107.5000,      58.281
    110.0000,      64.351
    112.5000,      73.945
    115.0000,      89.048
    117.5000,      111.08
    120.0000,      140.52
    122.5000,      175.04
    125.0000,      209.42
    127.5000,      237.24
    130.0000,      253.12
    132.5000,      254.99
    135.0000,      243.61
    137.5000,      222.85
    140.0000,      196.78
    142.5000,      168.31
    145.0000,      138.98
                   108.58
LAYER 17
36,      23.0381
     57.5000,      94.645
     60.0000,      75.178
     62.5000,      67.023
     65.0000,      64.580
     67.5000,      65.461
     70.0000,      68.154
     72.5000,      70.444
     75.0000,      70.977
     77.5000,      69.134
     80.0000,      65.300
     82.5000,      60.485
     85.0000,      55.962
     87.5000,      52.565
     90.0000,      50.582
     92.5000,      49.766
     95.0000,      49.966
     97.5000,      50.969
    100.0000,      52.598
    102.5000,      54.815
    105.0000,      57.765
    107.5000,      61.824
    110.0000,      67.958
    112.5000,      77.439
    115.0000,      91.896
    117.5000,      112.51
    120.0000,      139.95
    122.5000,      172.88
    125.0000,      207.65
    127.5000,      238.94
    130.0000,      261.11
    132.5000,      270.52
    135.0000,      266.46
    137.5000,      251.59
    140.0000,      228.94
    142.5000,      200.70
                   168.95
LAYER 18
34,      24.5184
     60.0000,      63.158
     62.5000,      60.120
     65.0000,      59.643
     67.5000,      61.249
     70.0000,      65.396
     72.5000,      69.391
     75.0000,      72.665
     77.5000,      73.999
     80.0000,      72.939
     82.5000,      69.942
     85.0000,      66.184
     87.5000,      62.718
     90.0000,      60.134
     92.5000,      58.419
     95.0000,      57.578
     97.5000,      57.522
    100.0000,      58.191
    102.5000,      59.650
    105.0000,      62.113
    107.5000,      65.942
    110.0000,      71.967
    112.5000,      81.231
    115.0000,      95.093
    117.5000,      114.54
    120.0000,      140.36
    122.5000,      171.97
    125.0000,      206.95
    127.5000,      240.98
    130.0000,      267.95
    132.5000,      282.22
    135.0000,      283.69
    137.5000,      276.18
    140.0000,      261.53
                   238.85
LAYER 19
28,      26.0136
     67.5000,      58.466
     70.0000,      64.761
     72.5000,      69.177
     75.0000,      74.820
     77.5000,      78.907
     80.0000,      80.301
     82.5000,      79.096
     85.0000,      76.314
     87.5000,      73.055
     90.0000,      70.092
     92.5000,      67.622
     95.0000,      65.826
     97.5000,      64.766
    100.0000,      64.507
    102.5000,      65.211
    105.0000,      67.138
    107.5000,      70.635
    110.0000,      76.431
    112.5000,      85.397
    115.0000,      98.682
    117.5000,      117.11
    120.0000,      141.52
    122.5000,      171.87
    125.0000,      207.10
    127.5000,      244.15
    130.0000,      275.68
    132.5000,      289.30
                   290.50
LAYER 20
24,      27.5238
     72.5000,      67.801
     75.0000,      77.160
     77.5000,      83.930
     80.0000,      87.307
     82.5000,      87.618
     85.0000,      85.873
     87.5000,      83.045
     90.0000,      79.953
     92.5000,      76.942
     95.0000,      74.360
     97.5000,      72.425
    100.0000,      71.330
    102.5000,      71.321
    105.0000,      72.700
    107.5000,      75.801
    110.0000,      81.278
    112.5000,      89.876
    115.0000,      102.58
    117.5000,      120.06
    120.0000,      143.00
    122.5000,      171.60
    125.0000,      206.70
    127.5000,      248.84
                   290.75
LAYER 21
22,      29.0490
     75.0000,      81.165
     77.5000,      89.836
     80.0000,      94.076
     82.5000,      95.262
     85.0000,      94.499
     87.5000,      92.271
     90.0000,      89.289
     92.5000,      85.982
     95.0000,      82.834
     97.5000,      80.207
    100.0000,      78.406
    102.5000,      77.757
    105.0000,      78.597
    107.5000,      81.255
    110.0000,      86.330
    112.5000,      94.491
    115.0000,      106.63
    117.5000,      123.27
    120.0000,      144.64
    122.5000,      169.60
    125.0000,      201.68
                   252.03
LAYER 22
22,      30.5895
     75.0000,      93.852
     77.5000,      97.955
     80.0000,      100.54
     82.5000,      101.58
     85.0000,      101.95
     87.5000,      100.51
     90.0000,      97.825
     92.5000,      94.440
     95.0000,      90.951
     97.5000,      87.828
    100.0000,      85.472
    102.5000,      84.268
    105.0000,      84.587
    107.5000,      86.750
    110.0000,      91.323
    112.5000,      98.947
    115.0000,      110.56
    117.5000,      126.88
    120.0000,      147.80
    122.5000,      164.59
    125.0000,      183.25
                   209.94
LAYER 23
16,      32.1454
     82.5000,      105.20
     85.0000,      108.33
     87.5000,      107.82
     90.0000,      105.49
     92.5000,      102.15
     95.0000,      98.492
     97.5000,      95.055
    100.0000,      92.288
    102.5000,      90.614
    105.0000,      90.421
    107.5000,      92.019
    110.0000,      95.934
    112.5000,      102.79
    115.0000,      113.71
    117.5000,      130.60
                   159.50
LAYER 24
14,      33.7168
     85.0000,      115.60
     87.5000,      114.72
     90.0000,      112.36
     92.5000,      109.04
     95.0000,      105.32
     97.5000,      101.71
    100.0000,      98.658
    102.5000,      96.585
    105.0000,      95.884
    107.5000,      96.831
    110.0000,      99.868
    112.5000,      105.48
    115.0000,      114.54
                   128.23
LAYER 25
12,      35.3040
     87.5000,      121.04
     90.0000,      118.42
     92.5000,      115.07
     95.0000,      111.37
     97.5000,      107.69
    100.0000,      104.44
    102.5000,      102.03
    105.0000,      100.83
    107.5000,      101.06
    110.0000,      103.05
    112.5000,      107.08
                   113.67
LAYER 26
10,      36.9070
     90.0000,      123.55
     92.5000,      120.20
     95.0000,      116.59
     97.5000,      112.94
    100.0000,      109.56
    102.5000,      106.85
    105.0000,      105.18
    107.5000,      104.70
    110.0000,      105.59
                   107.92
LAYER 27
8,      38.5261
     92.5000,      124.40
     95.0000,      121.00
     97.5000,      117.48
    100.0000,      113.96
    102.5000,      110.97
    105.0000,      108.90
    107.5000,      107.80
                   107.69
LAYER 28
6,      40.1614
     95.0000,      124.70
     97.5000,      121.49
    100.0000,      117.61
    102.5000,      114.29
    105.0000,      111.93
                   110.43
LAYER 29
4, 
     97.5000,      125.52
    100.0000,      120.31
    102.5000,      116.55
                   114.17
CALCULATED APPARENT RESISTIVITY
      7.5000,       5.0000,   1.00000,      81.343
     12.5000,       5.0000,   1.00000,      74.465
     17.5000,       5.0000,   1.00000,      88.309
     22.5000,       5.0000,   1.00000,      90.215
     27.5000,       5.0000,   1.00000,      89.827
     32.5000,       5.0000,   1.00000,      95.538
     37.5000,       5.0000,   1.00000,      95.486
     42.5000,       5.0000,   1.00000,      73.224
     47.5000,       5.0000,   1.00000,      50.425
     52.5000,       5.0000,   1.00000,      36.590
     57.5000,       5.0000,   1.00000,      32.912
     62.5000,       5.0000,   1.00000,      31.923
     67.5000,       5.0000,   1.00000,      45.943
     72.5000,       5.0000,   1.00000,      69.005
     77.5000,       5.0000,   1.00000,      60.691
     82.5000,       5.0000,   1.00000,      65.377
     87.5000,       5.0000,   1.00000,      65.083
     92.5000,       5.0000,   1.00000,      57.800
     97.5000,       5.0000,   1.00000,      48.142
    102.5000,       5.0000,   1.00000,      48.645
    107.5000,       5.0000,   1.00000,      55.999
    112.5000,       5.0000,   1.00000,      72.256
    117.5000,       5.0000,   1.00000,      78.982
    122.5000,       5.0000,   1.00000,      77.267
    127.5000,       5.0000,   1.00000,      66.982
    132.5000,       5.0000,   1.00000,      79.348
    137.5000,       5.0000,   1.00000,      81.051
    142.5000,       5.0000,   1.00000,      87.361
    147.5000,       5.0000,   1.00000,      86.565
    152.5000,       5.0000,   1.00000,      78.333
    157.5000,       5.0000,   1.00000,      58.816
    162.5000,       5.0000,   1.00000,      58.779
    167.5000,       5.0000,   1.00000,      53.861
    172.5000,       5.0000,   1.00000,      55.107
    177.5000,       5.0000,   1.00000,      48.180
    182.5000,       5.0000,   1.00000,      51.547
    187.5000,       5.0000,   1.00000,      69.591
    192.5000,       5.0000,   1.00000,      82.620
     10.0000,       5.0000,   2.00000,      34.944
     15.0000,       5.0000,   2.00000,      30.494
     20.0000,       5.0000,   2.00000,      41.522
     25.0000,       5.0000,   2.00000,      36.279
     30.0000,       5.0000,   2.00000,      32.345
     35.0000,       5.0000,   2.00000,      32.821
     40.0000,       5.0000,   2.00000,      31.129
     45.0000,       5.0000,   2.00000,      26.686
     50.0000,       5.0000,   2.00000,      19.621
     55.0000,       5.0000,   2.00000,      24.948
     60.0000,       5.0000,   2.00000,      29.334
     65.0000,       5.0000,   2.00000,      36.794
     70.0000,       5.0000,   2.00000,      47.081
     75.0000,       5.0000,   2.00000,      68.754
     80.0000,       5.0000,   2.00000,      57.928
     85.0000,       5.0000,   2.00000,      48.997
     90.0000,       5.0000,   2.00000,      52.920
     95.0000,       5.0000,   2.00000,      53.685
    100.0000,       5.0000,   2.00000,      40.858
    105.0000,       5.0000,   2.00000,      32.787
    110.0000,       5.0000,   2.00000,      40.677
    115.0000,       5.0000,   2.00000,      44.659
    120.0000,       5.0000,   2.00000,      53.004
    125.0000,       5.0000,   2.00000,      39.285
    130.0000,       5.0000,   2.00000,      42.734
    135.0000,       5.0000,   2.00000,      47.866
    140.0000,       5.0000,   2.00000,      43.236
    145.0000,       5.0000,   2.00000,      39.009
    150.0000,       5.0000,   2.00000,      42.670
    155.0000,       5.0000,   2.00000,      44.201
    160.0000,       5.0000,   2.00000,      41.400
    165.0000,       5.0000,   2.00000,      38.210
    170.0000,       5.0000,   2.00000,      35.302
    175.0000,       5.0000,   2.00000,      39.566
    180.0000,       5.0000,   2.00000,      35.689
    185.0000,       5.0000,   2.00000,      43.259
    190.0000,       5.0000,   2.00000,      51.922
     15.0000,      10.0000,   1.00000,      27.454
     20.0000,      10.0000,   1.00000,      33.967
     25.0000,      10.0000,   1.00000,      31.215
     30.0000,      10.0000,   1.00000,      26.509
     35.0000,      10.0000,   1.00000,      26.475
     40.0000,      10.0000,   1.00000,      26.063
     45.0000,      10.0000,   1.00000,      22.193
     50.0000,      10.0000,   1.00000,      17.817
     55.0000,      10.0000,   1.00000,      25.284
     60.0000,      10.0000,   1.00000,      34.526
     65.0000,      10.0000,   1.00000,      38.718
     70.0000,      10.0000,   1.00000,      43.676
     75.0000,      10.0000,   1.00000,      61.566
     80.0000,      10.0000,   1.00000,      58.549
     85.0000,      10.0000,   1.00000,      45.708
     90.0000,      10.0000,   1.00000,      46.553
     95.0000,      10.0000,   1.00000,      48.560
    100.0000,      10.0000,   1.00000,      39.578
    105.0000,      10.0000,   1.00000,      33.613
    110.0000,      10.0000,   1.00000,      37.725
    115.0000,      10.0000,   1.00000,      40.476
    120.0000,      10.0000,   1.00000,      44.358
    125.0000,      10.0000,   1.00000,      37.213
    130.0000,      10.0000,   1.00000,      36.331
    135.0000,      10.0000,   1.00000,      37.854
    140.0000,      10.0000,   1.00000,      34.270
    145.0000,      10.0000,   1.00000,      30.851
    150.0000,      10.0000,   1.00000,      33.780
    155.0000,      10.0000,   1.00000,      37.522
    160.0000,      10.0000,   1.00000,      36.583
    165.0000,      10.0000,   1.00000,      32.423
    170.0000,      10.0000,   1.00000,      30.136
    175.0000,      10.0000,   1.00000,      32.472
    180.0000,      10.0000,   1.00000,      31.660
    185.0000,      10.0000,   1.00000,      35.847
     12.5000,       5.0000,   3.00000,      22.830
     17.5000,       5.0000,   3.00000,      24.636
     22.5000,       5.0000,   3.00000,      29.099
     27.5000,       5.0000,   3.00000,      22.914
     32.5000,       5.0000,   3.00000,      18.287
     37.5000,       5.0000,   3.00000,      21.517
     42.5000,       5.0000,   3.00000,      19.618
     47.5000,       5.0000,   3.00000,      15.476
     52.5000,       5.0000,   3.00000,      16.125
     57.5000,       5.0000,   3.00000,      33.200
     62.5000,       5.0000,   3.00000,      41.700
     67.5000,       5.0000,   3.00000,      38.766
     72.5000,       5.0000,   3.00000,      43.820
     77.5000,       5.0000,   3.00000,      70.641
     82.5000,       5.0000,   3.00000,      47.504
     87.5000,       5.0000,   3.00000,      37.612
     92.5000,       5.0000,   3.00000,      45.735
     97.5000,       5.0000,   3.00000,      44.327
    102.5000,       5.0000,   3.00000,      32.085
    107.5000,       5.0000,   3.00000,      34.524
    112.5000,       5.0000,   3.00000,      34.821
    117.5000,       5.0000,   3.00000,      37.297
    122.5000,       5.0000,   3.00000,      36.678
    127.5000,       5.0000,   3.00000,      32.435
    132.5000,       5.0000,   3.00000,      27.724
    137.5000,       5.0000,   3.00000,      28.965
    142.5000,       5.0000,   3.00000,      22.498
    147.5000,       5.0000,   3.00000,      24.245
    152.5000,       5.0000,   3.00000,      27.607
    157.5000,       5.0000,   3.00000,      36.407
    162.5000,       5.0000,   3.00000,      28.636
    167.5000,       5.0000,   3.00000,      26.141
    172.5000,       5.0000,   3.00000,      24.865
    177.5000,       5.0000,   3.00000,      28.065
    182.5000,       5.0000,   3.00000,      28.629
    187.5000,       5.0000,   3.00000,      31.330
     15.0000,       5.0000,   4.00000,      27.140
     20.0000,       5.0000,   4.00000,      24.592
     25.0000,       5.0000,   4.00000,      26.731
     30.0000,       5.0000,   4.00000,      20.964
     35.0000,       5.0000,   4.00000,      21.034
     40.0000,       5.0000,   4.00000,      22.714
     45.0000,       5.0000,   4.00000,      18.307
     50.0000,       5.0000,   4.00000,      16.861
     55.0000,       5.0000,   4.00000,      29.447
     60.0000,       5.0000,   4.00000,      48.796
     65.0000,       5.0000,   4.00000,      42.275
     70.0000,       5.0000,   4.00000,      36.179
     75.0000,       5.0000,   4.00000,      42.970
     80.0000,       5.0000,   4.00000,      59.564
     85.0000,       5.0000,   4.00000,      41.865
     90.0000,       5.0000,   4.00000,      34.240
     95.0000,       5.0000,   4.00000,      37.052
    100.0000,       5.0000,   4.00000,      38.670
    105.0000,       5.0000,   4.00000,      38.975
    110.0000,       5.0000,   4.00000,      35.172
    115.0000,       5.0000,   4.00000,      37.227
    120.0000,       5.0000,   4.00000,      30.614
    125.0000,       5.0000,   4.00000,      37.484
    130.0000,       5.0000,   4.00000,      29.323
    135.0000,       5.0000,   4.00000,      25.828
    140.0000,       5.0000,   4.00000,      23.590
    145.0000,       5.0000,   4.00000,      19.981
    150.0000,       5.0000,   4.00000,      20.744
    155.0000,       5.0000,   4.00000,      26.181
    160.0000,       5.0000,   4.00000,      28.746
    165.0000,       5.0000,   4.00000,      23.632
    170.0000,       5.0000,   4.00000,      22.837
    175.0000,       5.0000,   4.00000,      21.025
    180.0000,       5.0000,   4.00000,      24.773
    185.0000,       5.0000,   4.00000,      22.261
     22.5000,      15.0000,   1.00000,      26.809
     27.5000,      15.0000,   1.00000,      24.792
     32.5000,      15.0000,   1.00000,      23.223
     37.5000,      15.0000,   1.00000,      23.445
     42.5000,      15.0000,   1.00000,      21.802
     47.5000,      15.0000,   1.00000,      23.266
     52.5000,      15.0000,   1.00000,      28.026
     57.5000,      15.0000,   1.00000,      38.709
     62.5000,      15.0000,   1.00000,      42.645
     67.5000,      15.0000,   1.00000,      39.714
     72.5000,      15.0000,   1.00000,      39.371
     77.5000,      15.0000,   1.00000,      51.452
     82.5000,      15.0000,   1.00000,      46.527
     87.5000,      15.0000,   1.00000,      40.668
     92.5000,      15.0000,   1.00000,      39.471
     97.5000,      15.0000,   1.00000,      39.931
    102.5000,      15.0000,   1.00000,      38.408
    107.5000,      15.0000,   1.00000,      39.562
    112.5000,      15.0000,   1.00000,      36.885
    117.5000,      15.0000,   1.00000,      35.717
    122.5000,      15.0000,   1.00000,      34.913
    127.5000,      15.0000,   1.00000,      34.152
    132.5000,      15.0000,   1.00000,      31.209
    137.5000,      15.0000,   1.00000,      29.042
    142.5000,      15.0000,   1.00000,      23.742
    147.5000,      15.0000,   1.00000,      22.980
    152.5000,      15.0000,   1.00000,      23.951
    157.5000,      15.0000,   1.00000,      28.500
    162.5000,      15.0000,   1.00000,      26.693
    167.5000,      15.0000,   1.00000,      25.889
    172.5000,      15.0000,   1.00000,      24.365
    177.5000,      15.0000,   1.00000,      24.787
     20.0000,      10.0000,   2.00000,      25.747
     25.0000,      10.0000,   2.00000,      25.452
     30.0000,      10.0000,   2.00000,      25.535
     35.0000,      10.0000,   2.00000,      24.503
     40.0000,      10.0000,   2.00000,      23.354
     45.0000,      10.0000,   2.00000,      21.715
     50.0000,      10.0000,   2.00000,      26.996
     55.0000,      10.0000,   2.00000,      36.821
     60.0000,      10.0000,   2.00000,      45.295
     65.0000,      10.0000,   2.00000,      42.433
     70.0000,      10.0000,   2.00000,      37.290
     75.0000,      10.0000,   2.00000,      37.751
     80.0000,      10.0000,   2.00000,      48.390
     85.0000,      10.0000,   2.00000,      46.860
     90.0000,      10.0000,   2.00000,      36.482
     95.0000,      10.0000,   2.00000,      34.228
    100.0000,      10.0000,   2.00000,      40.632
    105.0000,      10.0000,   2.00000,      42.971
    110.0000,      10.0000,   2.00000,      38.910
    115.0000,      10.0000,   2.00000,      36.781
    120.0000,      10.0000,   2.00000,      32.603
    125.0000,      10.0000,   2.00000,      35.238
    130.0000,      10.0000,   2.00000,      34.449
    135.0000,      10.0000,   2.00000,      30.244
    140.0000,      10.0000,   2.00000,      26.029
    145.0000,      10.0000,   2.00000,      22.275
    150.0000,      10.0000,   2.00000,      21.224
    155.0000,      10.0000,   2.00000,      23.745
    160.0000,      10.0000,   2.00000,      26.094
    165.0000,      10.0000,   2.00000,      25.852
    170.0000,      10.0000,   2.00000,      24.467
    175.0000,      10.0000,   2.00000,      22.852
    180.0000,      10.0000,   2.00000,      23.043
     30.0000,      20.0000,   1.00000,      27.933
     35.0000,      20.0000,   1.00000,      28.237
     40.0000,      20.0000,   1.00000,      32.613
     45.0000,      20.0000,   1.00000,      36.758
     50.0000,      20.0000,   1.00000,      40.226
     55.0000,      20.0000,   1.00000,      44.333
     60.0000,      20.0000,   1.00000,      45.557
     65.0000,      20.0000,   1.00000,      40.139
     70.0000,      20.0000,   1.00000,      35.714
     75.0000,      20.0000,   1.00000,      35.600
     80.0000,      20.0000,   1.00000,      42.006
     85.0000,      20.0000,   1.00000,      42.347
     90.0000,      20.0000,   1.00000,      41.931
     95.0000,      20.0000,   1.00000,      43.150
    100.0000,      20.0000,   1.00000,      44.872
    105.0000,      20.0000,   1.00000,      44.292
    110.0000,      20.0000,   1.00000,      41.928
    115.0000,      20.0000,   1.00000,      39.894
    120.0000,      20.0000,   1.00000,      35.726
    125.0000,      20.0000,   1.00000,      38.167
    130.0000,      20.0000,   1.00000,      37.694
    135.0000,      20.0000,   1.00000,      35.650
    140.0000,      20.0000,   1.00000,      32.600
    145.0000,      20.0000,   1.00000,      27.273
    150.0000,      20.0000,   1.00000,      24.073
    155.0000,      20.0000,   1.00000,      24.656
    160.0000,      20.0000,   1.00000,      26.702
    165.0000,      20.0000,   1.00000,      28.157
    170.0000,      20.0000,   1.00000,      28.861
     25.0000,      10.0000,   3.00000,      26.827
     30.0000,      10.0000,   3.00000,      33.223
     35.0000,      10.0000,   3.00000,      33.040
     40.0000,      10.0000,   3.00000,      28.692
     45.0000,      10.0000,   3.00000,      42.431
     50.0000,      10.0000,   3.00000,      61.687
     55.0000,      10.0000,   3.00000,      53.395
     60.0000,      10.0000,   3.00000,      38.890
     65.0000,      10.0000,   3.00000,      39.172
     70.0000,      10.0000,   3.00000,      38.221
     75.0000,      10.0000,   3.00000,      30.036
     80.0000,      10.0000,   3.00000,      29.463
     85.0000,      10.0000,   3.00000,      44.749
     90.0000,      10.0000,   3.00000,      49.963
     95.0000,      10.0000,   3.00000,      44.934
    100.0000,      10.0000,   3.00000,      43.495
    105.0000,      10.0000,   3.00000,      49.450
    110.0000,      10.0000,   3.00000,      47.278
    115.0000,      10.0000,   3.00000,      39.106
    120.0000,      10.0000,   3.00000,      37.002
    125.0000,      10.0000,   3.00000,      36.311
    130.0000,      10.0000,   3.00000,      43.031
    135.0000,      10.0000,   3.00000,      44.208
    140.0000,      10.0000,   3.00000,      36.208
    145.0000,      10.0000,   3.00000,      30.038
    150.0000,      10.0000,   3.00000,      25.024
    155.0000,      10.0000,   3.00000,      21.664
    160.0000,      10.0000,   3.00000,      24.433
    165.0000,      10.0000,   3.00000,      31.655
    170.0000,      10.0000,   3.00000,      34.470
    175.0000,      10.0000,   3.00000,      30.838
     37.5000,      25.0000,   1.00000,      42.512
     42.5000,      25.0000,   1.00000,      48.257
     47.5000,      25.0000,   1.00000,      53.675
     52.5000,      25.0000,   1.00000,      56.214
     57.5000,      25.0000,   1.00000,      49.224
     62.5000,      25.0000,   1.00000,      42.760
     67.5000,      25.0000,   1.00000,      37.451
     72.5000,      25.0000,   1.00000,      33.396
     77.5000,      25.0000,   1.00000,      31.498
     82.5000,      25.0000,   1.00000,      41.244
     87.5000,      25.0000,   1.00000,      46.062
     92.5000,      25.0000,   1.00000,      45.905
     97.5000,      25.0000,   1.00000,      48.851
    102.5000,      25.0000,   1.00000,      53.390
    107.5000,      25.0000,   1.00000,      48.088
    112.5000,      25.0000,   1.00000,      44.505
    117.5000,      25.0000,   1.00000,      41.700
    122.5000,      25.0000,   1.00000,      40.938
    127.5000,      25.0000,   1.00000,      41.943
    132.5000,      25.0000,   1.00000,      43.161
    137.5000,      25.0000,   1.00000,      39.237
    142.5000,      25.0000,   1.00000,      35.852
    147.5000,      25.0000,   1.00000,      31.562
    152.5000,      25.0000,   1.00000,      29.391
    157.5000,      25.0000,   1.00000,      28.323
    162.5000,      25.0000,   1.00000,      31.713
     30.0000,      15.0000,   2.00000,      33.255
     35.0000,      15.0000,   2.00000,      33.711
     40.0000,      15.0000,   2.00000,      41.175
     45.0000,      15.0000,   2.00000,      54.310
     50.0000,      15.0000,   2.00000,      63.524
     55.0000,      15.0000,   2.00000,      55.916
     60.0000,      15.0000,   2.00000,      41.764
     65.0000,      15.0000,   2.00000,      37.998
     70.0000,      15.0000,   2.00000,      35.532
     75.0000,      15.0000,   2.00000,      30.964
     80.0000,      15.0000,   2.00000,      29.398
     85.0000,      15.0000,   2.00000,      42.132
     90.0000,      15.0000,   2.00000,      50.497
     95.0000,      15.0000,   2.00000,      53.043
    100.0000,      15.0000,   2.00000,      50.296
    105.0000,      15.0000,   2.00000,      48.022
    110.0000,      15.0000,   2.00000,      47.012
    115.0000,      15.0000,   2.00000,      41.679
    120.0000,      15.0000,   2.00000,      40.235
    125.0000,      15.0000,   2.00000,      38.827
    130.0000,      15.0000,   2.00000,      44.377
    135.0000,      15.0000,   2.00000,      43.814
    140.0000,      15.0000,   2.00000,      40.249
    145.0000,      15.0000,   2.00000,      33.328
    150.0000,      15.0000,   2.00000,      27.371
    155.0000,      15.0000,   2.00000,      24.908
    160.0000,      15.0000,   2.00000,      26.421
    165.0000,      15.0000,   2.00000,      33.205
    170.0000,      15.0000,   2.00000,      35.503
     30.0000,      10.0000,   4.00000,      31.925
     35.0000,      10.0000,   4.00000,      36.024
     40.0000,      10.0000,   4.00000,      58.425
     45.0000,      10.0000,   4.00000,      78.248
     50.0000,      10.0000,   4.00000,      75.623
     55.0000,      10.0000,   4.00000,      58.071
     60.0000,      10.0000,   4.00000,      43.957
     65.0000,      10.0000,   4.00000,      35.002
     70.0000,      10.0000,   4.00000,      32.276
     75.0000,      10.0000,   4.00000,      31.876
     80.0000,      10.0000,   4.00000,      28.538
     85.0000,      10.0000,   4.00000,      30.319
     90.0000,      10.0000,   4.00000,      57.534
     95.0000,      10.0000,   4.00000,      73.448
    100.0000,      10.0000,   4.00000,      56.790
    105.0000,      10.0000,   4.00000,      46.521
    110.0000,      10.0000,   4.00000,      47.618
    115.0000,      10.0000,   4.00000,      46.482
    120.0000,      10.0000,   4.00000,      43.413
    125.0000,      10.0000,   4.00000,      45.409
    130.0000,      10.0000,   4.00000,      43.652
    135.0000,      10.0000,   4.00000,      46.803
    140.0000,      10.0000,   4.00000,      47.365
    145.0000,      10.0000,   4.00000,      38.889
    150.0000,      10.0000,   4.00000,      31.201
    155.0000,      10.0000,   4.00000,      28.917
    160.0000,      10.0000,   4.00000,      29.919
    165.0000,      10.0000,   4.00000,      34.509
    170.0000,      10.0000,   4.00000,      41.293
     45.0000,      30.0000,   1.00000,      61.789
     50.0000,      30.0000,   1.00000,      67.128
     55.0000,      30.0000,   1.00000,      59.285
     60.0000,      30.0000,   1.00000,      45.891
     65.0000,      30.0000,   1.00000,      40.421
     70.0000,      30.0000,   1.00000,      37.247
     75.0000,      30.0000,   1.00000,      33.033
     80.0000,      30.0000,   1.00000,      32.980
     85.0000,      30.0000,   1.00000,      44.064
     90.0000,      30.0000,   1.00000,      50.043
     95.0000,      30.0000,   1.00000,      51.432
    100.0000,      30.0000,   1.00000,      52.953
    105.0000,      30.0000,   1.00000,      54.834
    110.0000,      30.0000,   1.00000,      53.934
    115.0000,      30.0000,   1.00000,      48.074
    120.0000,      30.0000,   1.00000,      45.532
    125.0000,      30.0000,   1.00000,      44.112
    130.0000,      30.0000,   1.00000,      46.706
    135.0000,      30.0000,   1.00000,      45.194
    140.0000,      30.0000,   1.00000,      42.129
    145.0000,      30.0000,   1.00000,      39.528
    150.0000,      30.0000,   1.00000,      37.226
    155.0000,      30.0000,   1.00000,      35.664
     40.0000,      20.0000,   2.00000,      70.411
     45.0000,      20.0000,   2.00000,      79.563
     50.0000,      20.0000,   2.00000,      76.406
     55.0000,      20.0000,   2.00000,      59.172
     60.0000,      20.0000,   2.00000,      46.695
     65.0000,      20.0000,   2.00000,      39.087
     70.0000,      20.0000,   2.00000,      33.668
     75.0000,      20.0000,   2.00000,      31.923
     80.0000,      20.0000,   2.00000,      32.897
     85.0000,      20.0000,   2.00000,      36.062
     90.0000,      20.0000,   2.00000,      53.086
     95.0000,      20.0000,   2.00000,      62.750
    100.0000,      20.0000,   2.00000,      59.967
    105.0000,      20.0000,   2.00000,      57.626
    110.0000,      20.0000,   2.00000,      52.781
    115.0000,      20.0000,   2.00000,      49.882
    120.0000,      20.0000,   2.00000,      49.230
    125.0000,      20.0000,   2.00000,      49.651
    130.0000,      20.0000,   2.00000,      45.654
    135.0000,      20.0000,   2.00000,      46.247
    140.0000,      20.0000,   2.00000,      45.218
    145.0000,      20.0000,   2.00000,      43.206
    150.0000,      20.0000,   2.00000,      41.728
    155.0000,      20.0000,   2.00000,      39.736
    160.0000,      20.0000,   2.00000,      38.597
     37.5000,      15.0000,   3.00000,      70.281
     42.5000,      15.0000,   3.00000,      89.278
     47.5000,      15.0000,   3.00000,      82.060
     52.5000,      15.0000,   3.00000,      65.573
     57.5000,      15.0000,   3.00000,      53.503
     62.5000,      15.0000,   3.00000,      44.073
     67.5000,      15.0000,   3.00000,      33.628
     72.5000,      15.0000,   3.00000,      31.183
     77.5000,      15.0000,   3.00000,      32.360
     82.5000,      15.0000,   3.00000,      34.655
     87.5000,      15.0000,   3.00000,      39.129
     92.5000,      15.0000,   3.00000,      60.101
     97.5000,      15.0000,   3.00000,      68.032
    102.5000,      15.0000,   3.00000,      64.438
    107.5000,      15.0000,   3.00000,      50.974
    112.5000,      15.0000,   3.00000,      50.547
    117.5000,      15.0000,   3.00000,      51.360
    122.5000,      15.0000,   3.00000,      52.744
    127.5000,      15.0000,   3.00000,      47.873
    132.5000,      15.0000,   3.00000,      44.852
    137.5000,      15.0000,   3.00000,      45.387
    142.5000,      15.0000,   3.00000,      46.030
    147.5000,      15.0000,   3.00000,      43.508
    152.5000,      15.0000,   3.00000,      42.764
    157.5000,      15.0000,   3.00000,      40.393
    162.5000,      15.0000,   3.00000,      39.716
     52.5000,      35.0000,   1.00000,      66.325
     57.5000,      35.0000,   1.00000,      53.188
     62.5000,      35.0000,   1.00000,      45.086
     67.5000,      35.0000,   1.00000,      41.942
     72.5000,      35.0000,   1.00000,      38.022
     77.5000,      35.0000,   1.00000,      36.160
     82.5000,      35.0000,   1.00000,      36.521
     87.5000,      35.0000,   1.00000,      46.453
     92.5000,      35.0000,   1.00000,      54.346
     97.5000,      35.0000,   1.00000,      55.815
    102.5000,      35.0000,   1.00000,      54.702
    107.5000,      35.0000,   1.00000,      56.502
    112.5000,      35.0000,   1.00000,      54.374
    117.5000,      35.0000,   1.00000,      53.524
    122.5000,      35.0000,   1.00000,      49.642
    127.5000,      35.0000,   1.00000,      47.306
    132.5000,      35.0000,   1.00000,      48.051
    137.5000,      35.0000,   1.00000,      48.405
    142.5000,      35.0000,   1.00000,      45.856
    147.5000,      35.0000,   1.00000,      45.002
     60.0000,      40.0000,   1.00000,      51.915
     65.0000,      40.0000,   1.00000,      46.646
     70.0000,      40.0000,   1.00000,      43.695
     75.0000,      40.0000,   1.00000,      41.085
     80.0000,      40.0000,   1.00000,      39.554
     85.0000,      40.0000,   1.00000,      39.991
     90.0000,      40.0000,   1.00000,      51.066
     95.0000,      40.0000,   1.00000,      57.985
    100.0000,      40.0000,   1.00000,      56.514
    105.0000,      40.0000,   1.00000,      55.970
    110.0000,      40.0000,   1.00000,      55.924
    115.0000,      40.0000,   1.00000,      55.665
    120.0000,      40.0000,   1.00000,      54.597
    125.0000,      40.0000,   1.00000,      54.870
    130.0000,      40.0000,   1.00000,      50.660
    135.0000,      40.0000,   1.00000,      50.815
    140.0000,      40.0000,   1.00000,      51.445
     50.0000,      25.0000,   2.00000,      66.190
     55.0000,      25.0000,   2.00000,      59.505
     60.0000,      25.0000,   2.00000,      53.368
     65.0000,      25.0000,   2.00000,      44.587
     70.0000,      25.0000,   2.00000,      40.381
     75.0000,      25.0000,   2.00000,      40.831
     80.0000,      25.0000,   2.00000,      40.506
     85.0000,      25.0000,   2.00000,      40.679
     90.0000,      25.0000,   2.00000,      42.682
     95.0000,      25.0000,   2.00000,      54.413
    100.0000,      25.0000,   2.00000,      61.841
    105.0000,      25.0000,   2.00000,      59.888
    110.0000,      25.0000,   2.00000,      61.574
    115.0000,      25.0000,   2.00000,      63.624
    120.0000,      25.0000,   2.00000,      59.436
    125.0000,      25.0000,   2.00000,      51.863
    130.0000,      25.0000,   2.00000,      48.826
    135.0000,      25.0000,   2.00000,      46.141
    140.0000,      25.0000,   2.00000,      48.776
    145.0000,      25.0000,   2.00000,      51.995
    150.0000,      25.0000,   2.00000,      54.727
     45.0000,      15.0000,   4.00000,      74.634
     50.0000,      15.0000,   4.00000,      68.103
     55.0000,      15.0000,   4.00000,      61.006
     60.0000,      15.0000,   4.00000,      51.684
     65.0000,      15.0000,   4.00000,      44.852
     70.0000,      15.0000,   4.00000,      41.943
     75.0000,      15.0000,   4.00000,      38.946
     80.0000,      15.0000,   4.00000,      42.187
     85.0000,      15.0000,   4.00000,      45.061
     90.0000,      15.0000,   4.00000,      42.569
     95.0000,      15.0000,   4.00000,      41.972
    100.0000,      15.0000,   4.00000,      55.902
    105.0000,      15.0000,   4.00000,      71.069
    110.0000,      15.0000,   4.00000,      72.685
    115.0000,      15.0000,   4.00000,      64.917
    120.0000,      15.0000,   4.00000,      57.304
    125.0000,      15.0000,   4.00000,      54.557
    130.0000,      15.0000,   4.00000,      48.916
    135.0000,      15.0000,   4.00000,      45.068
    140.0000,      15.0000,   4.00000,      43.325
    145.0000,      15.0000,   4.00000,      52.335
    150.0000,      15.0000,   4.00000,      62.558
    155.0000,      15.0000,   4.00000,      65.650
     67.5000,      45.0000,   1.00000,      47.218
     72.5000,      45.0000,   1.00000,      45.735
     77.5000,      45.0000,   1.00000,      44.993
     82.5000,      45.0000,   1.00000,      43.474
     87.5000,      45.0000,   1.00000,      44.800
     92.5000,      45.0000,   1.00000,      54.622
     97.5000,      45.0000,   1.00000,      58.218
    102.5000,      45.0000,   1.00000,      56.729
    107.5000,      45.0000,   1.00000,      54.658
    112.5000,      45.0000,   1.00000,      56.702
    117.5000,      45.0000,   1.00000,      56.582
    122.5000,      45.0000,   1.00000,      57.174
    127.5000,      45.0000,   1.00000,      56.364
    132.5000,      45.0000,   1.00000,      55.168
     50.0000,      20.0000,   3.00000,      64.954
     55.0000,      20.0000,   3.00000,      59.241
     60.0000,      20.0000,   3.00000,      53.497
     65.0000,      20.0000,   3.00000,      48.717
     70.0000,      20.0000,   3.00000,      46.470
     75.0000,      20.0000,   3.00000,      43.878
     80.0000,      20.0000,   3.00000,      45.381
     85.0000,      20.0000,   3.00000,      44.351
     90.0000,      20.0000,   3.00000,      41.505
     95.0000,      20.0000,   3.00000,      42.165
    100.0000,      20.0000,   3.00000,      55.303
    105.0000,      20.0000,   3.00000,      66.849
    110.0000,      20.0000,   3.00000,      69.159
    115.0000,      20.0000,   3.00000,      70.001
    120.0000,      20.0000,   3.00000,      62.142
    125.0000,      20.0000,   3.00000,      53.249
    130.0000,      20.0000,   3.00000,      48.652
    135.0000,      20.0000,   3.00000,      48.187
    140.0000,      20.0000,   3.00000,      46.825
    145.0000,      20.0000,   3.00000,      55.043
    150.0000,      20.0000,   3.00000,      63.482
     75.0000,      50.0000,   1.00000,      49.017
     80.0000,      50.0000,   1.00000,      48.596
     85.0000,      50.0000,   1.00000,      48.600
     90.0000,      50.0000,   1.00000,      47.853
     95.0000,      50.0000,   1.00000,      54.433
    100.0000,      50.0000,   1.00000,      58.328
    105.0000,      50.0000,   1.00000,      55.568
    110.0000,      50.0000,   1.00000,      55.522
    115.0000,      50.0000,   1.00000,      57.702
    120.0000,      50.0000,   1.00000,      59.571
    125.0000,      50.0000,   1.00000,      58.227
     60.0000,      30.0000,   2.00000,      56.743
     65.0000,      30.0000,   2.00000,      55.290
     70.0000,      30.0000,   2.00000,      53.831
     75.0000,      30.0000,   2.00000,      49.096
     80.0000,      30.0000,   2.00000,      48.930
     85.0000,      30.0000,   2.00000,      47.304
     90.0000,      30.0000,   2.00000,      43.464
     95.0000,      30.0000,   2.00000,      43.131
    100.0000,      30.0000,   2.00000,      53.822
    105.0000,      30.0000,   2.00000,      62.587
    110.0000,      30.0000,   2.00000,      62.753
    115.0000,      30.0000,   2.00000,      62.953
    120.0000,      30.0000,   2.00000,      62.562
    125.0000,      30.0000,   2.00000,      60.518
    130.0000,      30.0000,   2.00000,      54.584
    135.0000,      30.0000,   2.00000,      52.770
    140.0000,      30.0000,   2.00000,      53.039
     82.5000,      55.0000,   1.00000,      52.264
     87.5000,      55.0000,   1.00000,      50.479
     92.5000,      55.0000,   1.00000,      48.357
     97.5000,      55.0000,   1.00000,      54.336
    102.5000,      55.0000,   1.00000,      57.314
    107.5000,      55.0000,   1.00000,      57.500
    112.5000,      55.0000,   1.00000,      57.564
    117.5000,      55.0000,   1.00000,      60.305
     62.5000,      25.0000,   3.00000,      61.796
     67.5000,      25.0000,   3.00000,      64.854
     72.5000,      25.0000,   3.00000,      65.729
     77.5000,      25.0000,   3.00000,      59.023
     82.5000,      25.0000,   3.00000,      49.964
     87.5000,      25.0000,   3.00000,      47.987
     92.5000,      25.0000,   3.00000,      44.250
     97.5000,      25.0000,   3.00000,      43.123
    102.5000,      25.0000,   3.00000,      44.419
    107.5000,      25.0000,   3.00000,      59.859
    112.5000,      25.0000,   3.00000,      65.337
    117.5000,      25.0000,   3.00000,      62.743
    122.5000,      25.0000,   3.00000,      61.148
    127.5000,      25.0000,   3.00000,      64.542
    132.5000,      25.0000,   3.00000,      61.061
    137.5000,      25.0000,   3.00000,      60.202
     70.0000,      35.0000,   2.00000,      61.297
     75.0000,      35.0000,   2.00000,      59.790
     80.0000,      35.0000,   2.00000,      56.531
     85.0000,      35.0000,   2.00000,      52.032
     90.0000,      35.0000,   2.00000,      48.870
     95.0000,      35.0000,   2.00000,      44.987
    100.0000,      35.0000,   2.00000,      44.396
    105.0000,      35.0000,   2.00000,      53.790
    110.0000,      35.0000,   2.00000,      61.680
    115.0000,      35.0000,   2.00000,      60.803
    120.0000,      35.0000,   2.00000,      59.883
    125.0000,      35.0000,   2.00000,      61.766
    130.0000,      35.0000,   2.00000,      64.025
     60.0000,      20.0000,   4.00000,      62.828
     65.0000,      20.0000,   4.00000,      64.789
     70.0000,      20.0000,   4.00000,      70.857
     75.0000,      20.0000,   4.00000,      65.099
     80.0000,      20.0000,   4.00000,      55.107
     85.0000,      20.0000,   4.00000,      47.509
     90.0000,      20.0000,   4.00000,      43.861
     95.0000,      20.0000,   4.00000,      43.702
    100.0000,      20.0000,   4.00000,      43.981
    105.0000,      20.0000,   4.00000,      47.240
    110.0000,      20.0000,   4.00000,      60.446
    115.0000,      20.0000,   4.00000,      67.044
    120.0000,      20.0000,   4.00000,      64.199
    125.0000,      20.0000,   4.00000,      64.066
    130.0000,      20.0000,   4.00000,      60.397
    135.0000,      20.0000,   4.00000,      60.335
    140.0000,      20.0000,   4.00000,      64.094
     90.0000,      60.0000,   1.00000,      49.804
     95.0000,      60.0000,   1.00000,      48.478
    100.0000,      60.0000,   1.00000,      54.490
    105.0000,      60.0000,   1.00000,      59.520
    110.0000,      60.0000,   1.00000,      59.597
     97.5000,      65.0000,   1.00000,      48.834
    102.5000,      65.0000,   1.00000,      56.293
     80.0000,      40.0000,   2.00000,      61.077
     85.0000,      40.0000,   2.00000,      55.862
     90.0000,      40.0000,   2.00000,      52.517
     95.0000,      40.0000,   2.00000,      49.269
    100.0000,      40.0000,   2.00000,      46.128
    105.0000,      40.0000,   2.00000,      46.177
    110.0000,      40.0000,   2.00000,      53.477
    115.0000,      40.0000,   2.00000,      59.635
    120.0000,      40.0000,   2.00000,      60.460
     75.0000,      30.0000,   3.00000,      66.919
     80.0000,      30.0000,   3.00000,      64.332
     85.0000,      30.0000,   3.00000,      59.104
     90.0000,      30.0000,   3.00000,      53.080
     95.0000,      30.0000,   3.00000,      50.293
    100.0000,      30.0000,   3.00000,      48.169
    105.0000,      30.0000,   3.00000,      42.852
    110.0000,      30.0000,   3.00000,      41.383
    115.0000,      30.0000,   3.00000,      51.862
    120.0000,      30.0000,   3.00000,      62.931
    125.0000,      30.0000,   3.00000,      66.133
     75.0000,      25.0000,   4.00000,      66.452
     80.0000,      25.0000,   4.00000,      65.227
     85.0000,      25.0000,   4.00000,      64.904
     90.0000,      25.0000,   4.00000,      58.232
     95.0000,      25.0000,   4.00000,      52.617
    100.0000,      25.0000,   4.00000,      47.434
    105.0000,      25.0000,   4.00000,      42.258
    110.0000,      25.0000,   4.00000,      38.812
    115.0000,      25.0000,   4.00000,      40.981
    120.0000,      25.0000,   4.00000,      56.688
    125.0000,      25.0000,   4.00000,      71.880
     90.0000,      45.0000,   2.00000,      54.167
     95.0000,      45.0000,   2.00000,      52.672
    100.0000,      45.0000,   2.00000,      51.993
    105.0000,      45.0000,   2.00000,      48.323
    110.0000,      45.0000,   2.00000,      46.955
     87.5000,      35.0000,   3.00000,      61.976
     92.5000,      35.0000,   3.00000,      58.566
     97.5000,      35.0000,   3.00000,      52.771
    102.5000,      35.0000,   3.00000,      48.878
    107.5000,      35.0000,   3.00000,      46.435
    112.5000,      35.0000,   3.00000,      45.700
    100.0000,      50.0000,   2.00000,      54.158
     90.0000,      30.0000,   4.00000,      61.184
     95.0000,      30.0000,   4.00000,      57.698
    100.0000,      30.0000,   4.00000,      53.861
    105.0000,      30.0000,   4.00000,      50.244
    110.0000,      30.0000,   4.00000,      49.350
    100.0000,      40.0000,   3.00000,      56.610
  18.07
ITERATION 6
MODEL RESISTIVITY
LAYER 1
76,       1.2500
      7.5000,      97.548
     10.0000,      136.83
     12.5000,      215.46
     15.0000,      213.69
     17.5000,      192.73
     20.0000,      204.01
     22.5000,      177.68
     25.0000,      205.79
     27.5000,      211.52
     30.0000,      223.91
     32.5000,      217.22
     35.0000,      234.19
     37.5000,      228.25
     40.0000,      220.92
     42.5000,      186.59
     45.0000,      141.44
     47.5000,      106.87
     50.0000,      96.252
     52.5000,      73.221
     55.0000,      50.990
     57.5000,      44.587
     60.0000,      40.440
     62.5000,      50.052
     65.0000,      42.142
     67.5000,      64.275
     70.0000,      68.351
     72.5000,      69.018
     75.0000,      76.131
     77.5000,      65.315
     80.0000,      73.151
     82.5000,      72.276
     85.0000,      81.514
     87.5000,      74.079
     90.0000,      75.054
     92.5000,      57.129
     95.0000,      54.033
     97.5000,      51.200
    100.0000,      47.106
    102.5000,      64.880
    105.0000,      68.369
    107.5000,      109.93
    110.0000,      118.82
    112.5000,      117.00
    115.0000,      129.14
    117.5000,      118.11
    120.0000,      133.09
    122.5000,      120.07
    125.0000,      135.44
    127.5000,      107.02
    130.0000,      109.77
    132.5000,      86.036
    135.0000,      89.572
    137.5000,      110.38
    140.0000,      102.82
    142.5000,      134.08
    145.0000,      132.57
    147.5000,      178.37
    150.0000,      153.42
    152.5000,      136.35
    155.0000,      110.72
    157.5000,      99.934
    160.0000,      91.742
    162.5000,      74.020
    165.0000,      73.981
    167.5000,      69.325
    170.0000,      76.153
    172.5000,      59.404
    175.0000,      56.215
    177.5000,      47.007
    180.0000,      48.677
    182.5000,      57.299
    185.0000,      59.524
    187.5000,      91.923
    190.0000,      88.393
    192.5000,      120.13
                   120.42
LAYER 2
76,       2.5125
      7.5000,      88.095
     10.0000,      126.59
     12.5000,      181.47
     15.0000,      167.94
     17.5000,      157.25
     20.0000,      167.00
     22.5000,      145.53
     25.0000,      175.06
     27.5000,      186.91
     30.0000,      193.27
     32.5000,      188.42
     35.0000,      206.91
     37.5000,      202.57
     40.0000,      202.26
     42.5000,      168.07
     45.0000,      122.36
     47.5000,      99.388
     50.0000,      96.464
     52.5000,      72.917
     55.0000,      48.030
     57.5000,      41.792
     60.0000,      40.428
     62.5000,      50.165
     65.0000,      38.505
     67.5000,      54.468
     70.0000,      64.676
     72.5000,      60.964
     75.0000,      67.572
     77.5000,      61.703
     80.0000,      69.733
     82.5000,      71.896
     85.0000,      81.778
     87.5000,      75.858
     90.0000,      76.651
     92.5000,      60.600
     95.0000,      57.525
     97.5000,      53.533
    100.0000,      48.249
    102.5000,      60.984
    105.0000,      63.324
    107.5000,      97.344
    110.0000,      100.96
    112.5000,      97.035
    115.0000,      109.68
    117.5000,      100.59
    120.0000,      113.63
    122.5000,      112.71
    125.0000,      131.65
    127.5000,      109.18
    130.0000,      113.01
    132.5000,      89.380
    135.0000,      96.570
    137.5000,      119.49
    140.0000,      108.60
    142.5000,      133.86
    145.0000,      131.42
    147.5000,      167.34
    150.0000,      142.66
    152.5000,      117.98
    155.0000,      92.973
    157.5000,      84.351
    160.0000,      79.448
    162.5000,      65.299
    165.0000,      65.503
    167.5000,      66.881
    170.0000,      76.576
    172.5000,      61.044
    175.0000,      57.246
    177.5000,      51.655
    180.0000,      54.173
    182.5000,      60.618
    185.0000,      62.453
    187.5000,      84.393
    190.0000,      79.140
    192.5000,      105.23
                   106.02
LAYER 3
74,       3.7876
     10.0000,      75.262
     12.5000,      96.315
     15.0000,      88.239
     17.5000,      89.469
     20.0000,      91.942
     22.5000,      77.083
     25.0000,      97.396
     27.5000,      110.61
     30.0000,      110.63
     32.5000,      108.51
     35.0000,      120.38
     37.5000,      115.40
     40.0000,      117.12
     42.5000,      99.329
     45.0000,      75.961
     47.5000,      71.787
     50.0000,      74.956
     52.5000,      57.190
     55.0000,      37.934
     57.5000,      35.111
     60.0000,      38.193
     62.5000,      44.074
     65.0000,      27.096
     67.5000,      36.326
     70.0000,      61.785
     72.5000,      51.769
     75.0000,      54.420
     77.5000,      53.242
     80.0000,      62.171
     82.5000,      68.925
     85.0000,      79.266
     87.5000,      75.572
     90.0000,      74.289
     92.5000,      62.113
     95.0000,      58.796
     97.5000,      53.333
    100.0000,      46.880
    102.5000,      51.685
    105.0000,      51.394
    107.5000,      69.376
    110.0000,      61.239
    112.5000,      58.001
    115.0000,      73.229
    117.5000,      64.246
    120.0000,      67.905
    122.5000,      77.472
    125.0000,      98.690
    127.5000,      94.652
    130.0000,      100.73
    132.5000,      85.425
    135.0000,      100.55
    137.5000,      126.09
    140.0000,      113.41
    142.5000,      122.96
    145.0000,      111.05
    147.5000,      122.50
    150.0000,      105.87
    152.5000,      82.188
    155.0000,      60.643
    157.5000,      55.477
    160.0000,      55.844
    162.5000,      48.206
    165.0000,      49.276
    167.5000,      56.346
    170.0000,      68.492
    172.5000,      59.246
    175.0000,      57.816
    177.5000,      58.658
    180.0000,      59.896
    182.5000,      58.791
    185.0000,      56.156
    187.5000,      64.193
    190.0000,      65.039
                   87.434
LAYER 4
72,       5.0755
     12.5000,      36.686
     15.0000,      39.418
     17.5000,      44.732
     20.0000,      42.464
     22.5000,      31.087
     25.0000,      42.062
     27.5000,      50.168
     30.0000,      47.848
     32.5000,      46.555
     35.0000,      52.069
     37.5000,      47.211
     40.0000,      47.163
     42.5000,      41.908
     45.0000,      36.044
     47.5000,      39.462
     50.0000,      43.063
     52.5000,      33.588
     55.0000,      24.149
     57.5000,      26.258
     60.0000,      32.066
     62.5000,      31.396
     65.0000,      12.223
     67.5000,      21.349
     70.0000,      80.769
     72.5000,      56.426
     75.0000,      47.998
     77.5000,      43.186
     80.0000,      52.188
     82.5000,      63.121
     85.0000,      77.183
     87.5000,      74.955
     90.0000,      70.146
     92.5000,      57.699
     95.0000,      53.079
     97.5000,      46.909
    100.0000,      40.666
    102.5000,      42.125
    105.0000,      39.652
    107.5000,      46.662
    110.0000,      29.661
    112.5000,      29.023
    115.0000,      51.383
    117.5000,      39.157
    120.0000,      32.494
    122.5000,      38.112
    125.0000,      53.847
    127.5000,      59.789
    130.0000,      67.824
    132.5000,      61.957
    135.0000,      83.119
    137.5000,      108.79
    140.0000,      95.123
    142.5000,      91.121
    145.0000,      68.978
    147.5000,      66.862
    150.0000,      63.610
    152.5000,      52.275
    155.0000,      35.734
    157.5000,      33.319
    160.0000,      37.869
    162.5000,      33.363
    165.0000,      33.624
    167.5000,      40.294
    170.0000,      51.134
    172.5000,      47.541
    175.0000,      50.213
    177.5000,      55.184
    180.0000,      51.724
    182.5000,      42.776
    185.0000,      37.673
    187.5000,      45.318
                   64.617
LAYER 5
70,       6.3763
     15.0000,      11.955
     17.5000,      17.031
     20.0000,      14.227
     22.5000,      9.6033
     25.0000,      11.490
     27.5000,      12.919
     30.0000,      11.296
     32.5000,      10.724
     35.0000,      11.180
     37.5000,      10.227
     40.0000,      9.6060
     42.5000,      8.9785
     45.0000,      8.8574
     47.5000,      9.8268
     50.0000,      10.157
     52.5000,      9.3253
     55.0000,      9.7316
     57.5000,      12.507
     60.0000,      13.708
     62.5000,      8.2218
     65.0000,      3.4244
     67.5000,      16.866
     70.0000,      131.87
     72.5000,      109.26
     75.0000,      56.797
     77.5000,      34.285
     80.0000,      34.842
     82.5000,      46.896
     85.0000,      67.406
     87.5000,      76.032
     90.0000,      68.237
     92.5000,      51.533
     95.0000,      39.778
     97.5000,      32.820
    100.0000,      30.221
    102.5000,      31.082
    105.0000,      29.273
    107.5000,      23.898
    110.0000,      10.861
    112.5000,      12.908
    115.0000,      36.312
    117.5000,      30.502
    120.0000,      15.638
    122.5000,      11.232
    125.0000,      11.861
    127.5000,      12.951
    130.0000,      13.914
    132.5000,      14.272
    135.0000,      17.809
    137.5000,      21.969
    140.0000,      20.789
    142.5000,      18.638
    145.0000,      15.598
    147.5000,      17.342
    150.0000,      24.341
    152.5000,      27.553
    155.0000,      20.341
    157.5000,      19.164
    160.0000,      23.565
    162.5000,      21.505
    165.0000,      18.871
    167.5000,      18.788
    170.0000,      19.649
    172.5000,      17.660
    175.0000,      17.140
    177.5000,      16.866
    180.0000,      15.156
    182.5000,      14.794
    185.0000,      21.242
                   45.532
LAYER 6
68,       7.6900
     17.5000,      11.606
     20.0000,      11.295
     22.5000,      8.9088
     25.0000,      9.2905
     27.5000,      9.5165
     30.0000,      8.2537
     32.5000,      7.4684
     35.0000,      7.0214
     37.5000,      6.3365
     40.0000,      5.7026
     42.5000,      5.3629
     45.0000,      5.4689
     47.5000,      6.0190
     50.0000,      6.6026
     52.5000,      7.2523
     55.0000,      8.8008
     57.5000,      10.994
     60.0000,      10.880
     62.5000,      7.2823
     65.0000,      7.3729
     67.5000,      39.161
     70.0000,      216.47
     72.5000,      184.82
     75.0000,      74.862
     77.5000,      33.111
     80.0000,      25.797
     82.5000,      33.441
     85.0000,      52.982
     87.5000,      70.108
     90.0000,      69.010
     92.5000,      53.475
     95.0000,      39.417
     97.5000,      31.888
    100.0000,      30.056
    102.5000,      30.675
    105.0000,      27.585
    107.5000,      18.282
    110.0000,      8.6333
    112.5000,      11.585
    115.0000,      35.208
    117.5000,      40.975
    120.0000,      22.345
    122.5000,      12.332
    125.0000,      9.1869
    127.5000,      8.1190
    130.0000,      7.6013
    132.5000,      7.2847
    135.0000,      7.3629
    137.5000,      7.5173
    140.0000,      7.0078
    142.5000,      6.3995
    145.0000,      6.4657
    147.5000,      8.8245
    150.0000,      15.642
    152.5000,      21.657
    155.0000,      18.666
    157.5000,      17.788
    160.0000,      20.763
    162.5000,      19.165
    165.0000,      15.498
    167.5000,      12.972
    170.0000,      11.417
    172.5000,      9.7553
    175.0000,      9.1072
    177.5000,      9.2577
    180.0000,      10.654
    182.5000,      14.894
                   32.910
LAYER 7
64,       9.0169
     22.5000,      13.631
     25.0000,      13.635
     27.5000,      13.651
     30.0000,      12.413
     32.5000,      11.126
     35.0000,      9.9203
     37.5000,      8.7375
     40.0000,      7.6742
     42.5000,      7.1729
     45.0000,      7.3712
     47.5000,      8.2244
     50.0000,      9.6813
     52.5000,      11.587
     55.0000,      14.163
     57.5000,      16.758
     60.0000,      17.245
     62.5000,      16.946
     65.0000,      28.500
     67.5000,      106.13
     70.0000,      331.79
     72.5000,      253.59
     75.0000,      92.171
     77.5000,      34.259
     80.0000,      21.113
     82.5000,      23.882
     85.0000,      37.661
     87.5000,      55.067
     90.0000,      61.635
     92.5000,      53.552
     95.0000,      42.281
     97.5000,      35.529
    100.0000,      33.860
    102.5000,      33.712
    105.0000,      29.059
    107.5000,      18.724
    110.0000,      10.891
    112.5000,      14.688
    115.0000,      38.478
    117.5000,      58.210
    120.0000,      43.753
    122.5000,      26.587
    125.0000,      17.950
    127.5000,      13.845
    130.0000,      11.566
    132.5000,      9.6365
    135.0000,      7.9260
    137.5000,      6.7024
    140.0000,      5.8456
    142.5000,      5.3795
    145.0000,      5.8457
    147.5000,      8.4643
    150.0000,      15.021
    152.5000,      21.360
    155.0000,      20.510
    157.5000,      19.677
    160.0000,      21.157
    162.5000,      19.400
    165.0000,      15.408
    167.5000,      11.959
    170.0000,      9.7295
    172.5000,      8.3174
    175.0000,      8.1896
    177.5000,      9.9072
                   17.209
LAYER 8
62,      10.3571
     25.0000,      22.787
     27.5000,      23.902
     30.0000,      23.163
     32.5000,      21.453
     35.0000,      19.317
     37.5000,      17.157
     40.0000,      15.243
     42.5000,      14.350
     45.0000,      14.734
     47.5000,      16.371
     50.0000,      19.367
     52.5000,      23.237
     55.0000,      27.696
     57.5000,      32.110
     60.0000,      36.049
     62.5000,      45.412
     65.0000,      85.061
     67.5000,      221.19
     70.0000,      422.11
     72.5000,      283.84
     75.0000,      102.36
     77.5000,      36.243
     80.0000,      19.249
     82.5000,      18.349
     85.0000,      26.322
     87.5000,      39.130
     90.0000,      48.270
     92.5000,      47.910
     95.0000,      42.649
     97.5000,      38.802
    100.0000,      38.031
    102.5000,      37.544
    105.0000,      32.392
    107.5000,      22.609
    110.0000,      16.156
    112.5000,      20.855
    115.0000,      44.652
    117.5000,      76.186
    120.0000,      77.808
    122.5000,      58.903
    125.0000,      42.467
    127.5000,      32.119
    130.0000,      25.435
    132.5000,      19.712
    135.0000,      14.876
    137.5000,      11.556
    140.0000,      9.5858
    142.5000,      8.6475
    145.0000,      9.1123
    147.5000,      12.095
    150.0000,      18.393
    152.5000,      23.978
    155.0000,      23.936
    157.5000,      22.907
    160.0000,      23.010
    162.5000,      20.852
    165.0000,      16.810
    167.5000,      13.002
    170.0000,      10.448
    172.5000,      9.0119
    175.0000,      9.0815
                   11.811
LAYER 9
60,      11.7107
     27.5000,      40.881
     30.0000,      42.225
     32.5000,      41.010
     35.0000,      38.297
     37.5000,      35.117
     40.0000,      32.039
     42.5000,      30.437
     45.0000,      30.923
     47.5000,      33.573
     50.0000,      38.502
     52.5000,      44.787
     55.0000,      51.835
     57.5000,      59.609
     60.0000,      70.614
     62.5000,      96.538
     65.0000,      168.77
     67.5000,      320.21
     70.0000,      428.31
     72.5000,      268.60
     75.0000,      104.03
     77.5000,      38.602
     80.0000,      19.367
     82.5000,      15.915
     85.0000,      19.811
     87.5000,      27.938
     90.0000,      35.983
     92.5000,      39.687
     95.0000,      39.807
     97.5000,      39.706
    100.0000,      40.744
    102.5000,      40.929
    105.0000,      36.685
    107.5000,      28.617
    110.0000,      23.753
    112.5000,      29.359
    115.0000,      52.887
    117.5000,      91.417
    120.0000,      114.53
    122.5000,      107.18
    125.0000,      87.209
    127.5000,      68.613
    130.0000,      53.881
    132.5000,      41.060
    135.0000,      30.538
    137.5000,      23.302
    140.0000,      18.929
    142.5000,      16.664
    145.0000,      16.541
    147.5000,      19.283
    150.0000,      24.499
    152.5000,      28.467
    155.0000,      28.270
    157.5000,      26.827
    160.0000,      25.789
    162.5000,      23.170
    165.0000,      19.092
    167.5000,      15.111
    170.0000,      12.348
    172.5000,      10.537
                   10.119
LAYER 10
58,      13.0778
     30.0000,      70.374
     32.5000,      71.212
     35.0000,      69.333
     37.5000,      66.946
     40.0000,      63.131
     42.5000,      60.418
     45.0000,      60.285
     47.5000,      63.112
     50.0000,      68.885
     52.5000,      76.221
     55.0000,      84.551
     57.5000,      94.823
     60.0000,      112.09
     62.5000,      149.27
     65.0000,      227.45
     67.5000,      335.07
     70.0000,      360.33
     72.5000,      227.04
     75.0000,      99.690
     77.5000,      41.273
     80.0000,      21.070
     82.5000,      15.736
     85.0000,      16.990
     87.5000,      21.844
     90.0000,      27.940
     92.5000,      32.761
     95.0000,      35.957
     97.5000,      38.821
    100.0000,      41.834
    102.5000,      43.411
    105.0000,      41.061
    107.5000,      35.500
    110.0000,      32.613
    112.5000,      39.127
    115.0000,      61.985
    117.5000,      102.72
    120.0000,      142.68
    122.5000,      156.33
    125.0000,      144.05
    127.5000,      121.25
    130.0000,      97.553
    132.5000,      75.332
    135.0000,      56.712
    137.5000,      43.451
    140.0000,      34.992
    142.5000,      30.103
    145.0000,      28.256
    147.5000,      29.466
    150.0000,      32.459
    152.5000,      34.232
    155.0000,      33.271
    157.5000,      31.265
    160.0000,      29.330
    162.5000,      26.271
    165.0000,      21.948
    167.5000,      17.580
    170.0000,      15.012
                   12.368
LAYER 11
54,      14.4585
     35.0000,      109.20
     37.5000,      116.21
     40.0000,      113.34
     42.5000,      108.93
     45.0000,      106.13
     47.5000,      106.00
     50.0000,      108.62
     52.5000,      112.46
     55.0000,      117.40
     57.5000,      125.15
     60.0000,      141.04
     62.5000,      173.32
     65.0000,      228.44
     67.5000,      281.45
     70.0000,      271.60
     72.5000,      181.67
     75.0000,      92.862
     77.5000,      44.333
     80.0000,      24.206
     82.5000,      17.385
     85.0000,      16.794
     87.5000,      19.520
     90.0000,      23.956
     92.5000,      28.603
     95.0000,      33.028
     97.5000,      37.562
    100.0000,      42.035
    102.5000,      45.063
    105.0000,      44.886
    107.5000,      42.114
    110.0000,      41.452
    112.5000,      48.864
    115.0000,      70.640
    117.5000,      110.06
    120.0000,      157.72
    122.5000,      190.25
    125.0000,      194.26
    127.5000,      176.32
    130.0000,      148.43
    132.5000,      118.38
    135.0000,      91.466
    137.5000,      71.104
    140.0000,      57.198
    142.5000,      48.314
    145.0000,      43.352
    147.5000,      41.656
    150.0000,      41.607
    152.5000,      40.985
    155.0000,      38.962
    157.5000,      36.278
    160.0000,      33.588
    162.5000,      30.202
    165.0000,      25.213
                   18.939
LAYER 12
52,      15.8531
     37.5000,      191.82
     40.0000,      184.88
     42.5000,      177.69
     45.0000,      168.49
     47.5000,      158.83
     50.0000,      150.99
     52.5000,      144.56
     55.0000,      140.24
     57.5000,      139.75
     60.0000,      146.82
     62.5000,      164.43
     65.0000,      192.26
     67.5000,      212.18
     70.0000,      197.79
     72.5000,      144.24
     75.0000,      86.135
     77.5000,      47.877
     80.0000,      28.718
     82.5000,      20.736
     85.0000,      18.685
     87.5000,      19.909
     90.0000,      23.082
     92.5000,      27.161
     95.0000,      31.803
     97.5000,      36.958
    100.0000,      42.165
    102.5000,      46.239
    105.0000,      47.938
    107.5000,      47.729
    110.0000,      49.235
    112.5000,      57.464
    115.0000,      77.860
    117.5000,      113.96
    120.0000,      161.71
    122.5000,      204.26
    125.0000,      224.16
    127.5000,      218.04
    130.0000,      193.84
    132.5000,      161.59
[truncated: 442,877 more chars]
