# Supplementary material for: Geoelectrical resistivity data set for characterising crystalline basement aquifers in Basiri, Ado-Ekiti, southwestern Nigeria
Source: Data Brief. 2018 May 23;19:810–6. doi: 10.1016/j.dib.2018.05.091 (PMC5997927; doi:10.1016/j.dib.2018.05.091)
Supplement: Supplementary file 2 — Supplementary material [file mmc2.zip › Traverse 3.dat]

TRAVERSE 3
   10.00000
3
630
0
0
      0.0000      10.0000      1.00000      52.0250 
     10.0000      10.0000      1.00000      66.3340 
     20.0000      10.0000      1.00000      80.3720 
     30.0000      10.0000      1.00000      72.4860 
     40.0000      10.0000      1.00000      77.1150 
     50.0000      10.0000      1.00000      60.6070 
     60.0000      10.0000      1.00000      59.4630 
     70.0000      10.0000      1.00000      82.5900 
     80.0000      10.0000      1.00000     101.5300 
     90.0000      10.0000      1.00000     122.9200 
    100.0000      10.0000      1.00000     121.2400 
    110.0000      10.0000      1.00000      90.3010 
    120.0000      10.0000      1.00000      90.6170 
    130.0000      10.0000      1.00000      75.8210 
    140.0000      10.0000      1.00000      76.1510 
    150.0000      10.0000      1.00000      83.4770 
    160.0000      10.0000      1.00000      61.4490 
    170.0000      10.0000      1.00000      52.4960 
    180.0000      10.0000      1.00000      49.6940 
    190.0000      10.0000      1.00000      43.1300 
    200.0000      10.0000      1.00000      47.4510 
    210.0000      10.0000      1.00000      52.0200 
    220.0000      10.0000      1.00000      50.7560 
    230.0000      10.0000      1.00000      59.7850 
    240.0000      10.0000      1.00000      52.8570 
    250.0000      10.0000      1.00000      52.3740 
    260.0000      10.0000      1.00000      56.8920 
    270.0000      10.0000      1.00000      63.6170 
    280.0000      10.0000      1.00000     105.6500 
    290.0000      10.0000      1.00000      97.4930 
    300.0000      10.0000      1.00000      92.4910 
    310.0000      10.0000      1.00000      95.5560 
    320.0000      10.0000      1.00000     101.0600 
    330.0000      10.0000      1.00000      98.2590 
    340.0000      10.0000      1.00000      82.8970 
    350.0000      10.0000      1.00000     105.4600 
    360.0000      10.0000      1.00000      85.8910 
    370.0000      10.0000      1.00000      97.7820 
    380.0000      10.0000      1.00000      66.9560 
      0.0000      10.0000      2.00000      86.3130 
     10.0000      10.0000      2.00000      73.7820 
     20.0000      10.0000      2.00000      75.0700 
     30.0000      10.0000      2.00000      66.9180 
     40.0000      10.0000      2.00000      69.9690 
     50.0000      10.0000      2.00000      62.6990 
     60.0000      10.0000      2.00000      67.5230 
     70.0000      10.0000      2.00000      88.7740 
     80.0000      10.0000      2.00000      84.6660 
     90.0000      10.0000      2.00000     114.2400 
    100.0000      10.0000      2.00000     125.6900 
    110.0000      10.0000      2.00000     102.1500 
    120.0000      10.0000      2.00000      76.4780 
    130.0000      10.0000      2.00000      70.6140 
    140.0000      10.0000      2.00000      59.3250 
    150.0000      10.0000      2.00000      49.2410 
    160.0000      10.0000      2.00000      46.5960 
    170.0000      10.0000      2.00000      55.1940 
    180.0000      10.0000      2.00000      48.4210 
    190.0000      10.0000      2.00000      46.3920 
    200.0000      10.0000      2.00000      52.7130 
    210.0000      10.0000      2.00000      52.5680 
    220.0000      10.0000      2.00000      46.6620 
    230.0000      10.0000      2.00000      52.9340 
    240.0000      10.0000      2.00000      47.1450 
    250.0000      10.0000      2.00000      46.4370 
    260.0000      10.0000      2.00000      75.4250 
    270.0000      10.0000      2.00000      99.5690 
    280.0000      10.0000      2.00000      83.0010 
    290.0000      10.0000      2.00000      68.5480 
    300.0000      10.0000      2.00000      63.5000 
    310.0000      10.0000      2.00000      56.5480 
    320.0000      10.0000      2.00000      65.8660 
    330.0000      10.0000      2.00000      84.4700 
    340.0000      10.0000      2.00000      69.3260 
    350.0000      10.0000      2.00000      76.3730 
    360.0000      10.0000      2.00000      73.6280 
    370.0000      10.0000      2.00000      57.5570 
      0.0000      20.0000      1.00000      72.0760 
     10.0000      20.0000      1.00000      68.4070 
     20.0000      20.0000      1.00000      90.5170 
     30.0000      20.0000      1.00000      62.4510 
     40.0000      20.0000      1.00000      52.4530 
     50.0000      20.0000      1.00000      75.4380 
     60.0000      20.0000      1.00000      61.6310 
     70.0000      20.0000      1.00000      79.7780 
     80.0000      20.0000      1.00000      88.6960 
     90.0000      20.0000      1.00000      49.7710 
    100.0000      20.0000      1.00000      67.0980 
    110.0000      20.0000      1.00000      53.1790 
    120.0000      20.0000      1.00000      44.2160 
    130.0000      20.0000      1.00000      32.1840 
    140.0000      20.0000      1.00000      34.0050 
    150.0000      20.0000      1.00000      32.0450 
    160.0000      20.0000      1.00000      35.2790 
    170.0000      20.0000      1.00000      36.7900 
    180.0000      20.0000      1.00000      33.2920 
    190.0000      20.0000      1.00000      48.6670 
    200.0000      20.0000      1.00000      44.2990 
    210.0000      20.0000      1.00000      48.3830 
    220.0000      20.0000      1.00000      49.2490 
    230.0000      20.0000      1.00000      42.7760 
    240.0000      20.0000      1.00000      51.4190 
    250.0000      20.0000      1.00000      61.0580 
    260.0000      20.0000      1.00000      61.9150 
    270.0000      20.0000      1.00000      67.0280 
    280.0000      20.0000      1.00000      64.7090 
    290.0000      20.0000      1.00000      61.3750 
    300.0000      20.0000      1.00000      61.1470 
    310.0000      20.0000      1.00000      55.4520 
    320.0000      20.0000      1.00000      55.0890 
    330.0000      20.0000      1.00000      51.7390 
    340.0000      20.0000      1.00000      60.9650 
    350.0000      20.0000      1.00000      62.1550 
      0.0000      10.0000      3.00000      74.1320 
     10.0000      10.0000      3.00000      79.8320 
     20.0000      10.0000      3.00000      86.2810 
     30.0000      10.0000      3.00000      81.5710 
     40.0000      10.0000      3.00000      64.1480 
     50.0000      10.0000      3.00000      66.3480 
     60.0000      10.0000      3.00000      62.8150 
     70.0000      10.0000      3.00000      57.9300 
     80.0000      10.0000      3.00000      85.4290 
     90.0000      10.0000      3.00000      81.8310 
    100.0000      10.0000      3.00000      71.8040 
    110.0000      10.0000      3.00000      79.5050 
    120.0000      10.0000      3.00000      78.8140 
    130.0000      10.0000      3.00000      49.4760 
    140.0000      10.0000      3.00000      28.8570 
    150.0000      10.0000      3.00000      32.4430 
    160.0000      10.0000      3.00000      53.0750 
    170.0000      10.0000      3.00000      43.8660 
    180.0000      10.0000      3.00000      41.9850 
    190.0000      10.0000      3.00000      43.0040 
    200.0000      10.0000      3.00000      37.8200 
    210.0000      10.0000      3.00000      42.0090 
    220.0000      10.0000      3.00000      48.2080 
    230.0000      10.0000      3.00000      45.9940 
    240.0000      10.0000      3.00000      49.2400 
    250.0000      10.0000      3.00000      43.8150 
    260.0000      10.0000      3.00000      54.9080 
    270.0000      10.0000      3.00000      39.9050 
    280.0000      10.0000      3.00000      71.5750 
    290.0000      10.0000      3.00000      74.0940 
    300.0000      10.0000      3.00000     105.1800 
    310.0000      10.0000      3.00000      59.6870 
    320.0000      10.0000      3.00000      48.1090 
    330.0000      10.0000      3.00000      54.4930 
    340.0000      10.0000      3.00000      47.5260 
    350.0000      10.0000      3.00000      60.1340 
    360.0000      10.0000      3.00000      57.2170 
      0.0000      10.0000      4.00000      61.5610 
     10.0000      10.0000      4.00000      68.6400 
     20.0000      10.0000      4.00000      80.7220 
     30.0000      10.0000      4.00000      70.9680 
     40.0000      10.0000      4.00000      57.0440 
     50.0000      10.0000      4.00000      44.7970 
     60.0000      10.0000      4.00000      52.5630 
     70.0000      10.0000      4.00000      68.4070 
     80.0000      10.0000      4.00000      58.9540 
     90.0000      10.0000      4.00000      57.4990 
    100.0000      10.0000      4.00000      50.9320 
    110.0000      10.0000      4.00000      64.1960 
    120.0000      10.0000      4.00000      75.6210 
    130.0000      10.0000      4.00000      23.1310 
    140.0000      10.0000      4.00000      26.3090 
    150.0000      10.0000      4.00000      20.6740 
    160.0000      10.0000      4.00000      26.3090 
    170.0000      10.0000      4.00000      53.4740 
    180.0000      10.0000      4.00000      43.4930 
    190.0000      10.0000      4.00000      46.1080 
    200.0000      10.0000      4.00000      45.8440 
    210.0000      10.0000      4.00000      38.6500 
    220.0000      10.0000      4.00000      38.8140 
    230.0000      10.0000      4.00000      44.8750 
    240.0000      10.0000      4.00000      55.5080 
    250.0000      10.0000      4.00000      54.6460 
    260.0000      10.0000      4.00000      51.0810 
    270.0000      10.0000      4.00000      75.6420 
    280.0000      10.0000      4.00000      78.4970 
    290.0000      10.0000      4.00000      76.6240 
    300.0000      10.0000      4.00000      83.8330 
    310.0000      10.0000      4.00000      56.0600 
    320.0000      10.0000      4.00000      52.6840 
    330.0000      10.0000      4.00000      47.6780 
    340.0000      10.0000      4.00000      65.9980 
    350.0000      10.0000      4.00000      87.8250 
      0.0000      30.0000      1.00000      72.0990 
     10.0000      30.0000      1.00000      70.3300 
     20.0000      30.0000      1.00000      58.1500 
     30.0000      30.0000      1.00000      64.0170 
     40.0000      30.0000      1.00000      64.6030 
     50.0000      30.0000      1.00000      64.4130 
     60.0000      30.0000      1.00000      76.5430 
     70.0000      30.0000      1.00000      68.5970 
     80.0000      30.0000      1.00000      66.8210 
     90.0000      30.0000      1.00000      67.2230 
    100.0000      30.0000      1.00000      65.2120 
    110.0000      30.0000      1.00000      56.0510 
    120.0000      30.0000      1.00000      39.6360 
    130.0000      30.0000      1.00000      36.4960 
    140.0000      30.0000      1.00000      35.1200 
    150.0000      30.0000      1.00000      40.3080 
    160.0000      30.0000      1.00000      47.9800 
    170.0000      30.0000      1.00000      35.4410 
    180.0000      30.0000      1.00000      45.6760 
    190.0000      30.0000      1.00000      41.2240 
    200.0000      30.0000      1.00000      41.0800 
    210.0000      30.0000      1.00000      48.2700 
    220.0000      30.0000      1.00000      62.7350 
    230.0000      30.0000      1.00000      65.8170 
    240.0000      30.0000      1.00000      64.4660 
    250.0000      30.0000      1.00000      47.8960 
    260.0000      30.0000      1.00000      54.6700 
    270.0000      30.0000      1.00000      47.6140 
    280.0000      30.0000      1.00000      52.9080 
    290.0000      30.0000      1.00000      72.2950 
    300.0000      30.0000      1.00000      45.3190 
    310.0000      30.0000      1.00000      42.0700 
    320.0000      30.0000      1.00000      48.2570 
      0.0000      20.0000      2.00000      58.9350 
     10.0000      20.0000      2.00000      56.2580 
     20.0000      20.0000      2.00000      62.5110 
     30.0000      20.0000      2.00000      60.6860 
     40.0000      20.0000      2.00000      66.7160 
     50.0000      20.0000      2.00000      72.0300 
     60.0000      20.0000      2.00000      78.5860 
     70.0000      20.0000      2.00000      62.4740 
     80.0000      20.0000      2.00000      54.0360 
     90.0000      20.0000      2.00000      58.1900 
    100.0000      20.0000      2.00000      60.5370 
    110.0000      20.0000      2.00000      63.3310 
    120.0000      20.0000      2.00000      68.5090 
    130.0000      20.0000      2.00000      28.2540 
    140.0000      20.0000      2.00000      26.4310 
    150.0000      20.0000      2.00000      33.3050 
    160.0000      20.0000      2.00000      35.9730 
    170.0000      20.0000      2.00000      39.1160 
    180.0000      20.0000      2.00000      39.5630 
    190.0000      20.0000      2.00000      42.5060 
    200.0000      20.0000      2.00000      51.8570 
    210.0000      20.0000      2.00000      67.5410 
    220.0000      20.0000      2.00000      51.4100 
    230.0000      20.0000      2.00000      66.1250 
    240.0000      20.0000      2.00000      67.9640 
    250.0000      20.0000      2.00000      64.7970 
    260.0000      20.0000      2.00000      55.7930 
    270.0000      20.0000      2.00000      50.7080 
    280.0000      20.0000      2.00000      75.5300 
    290.0000      20.0000      2.00000      92.7520 
    300.0000      20.0000      2.00000      92.1960 
    310.0000      20.0000      2.00000      93.9820 
    320.0000      20.0000      2.00000      91.1030 
    330.0000      20.0000      2.00000      61.2070 
      0.0000      40.0000      1.00000      72.7890 
     10.0000      40.0000      1.00000      80.1140 
     20.0000      40.0000      1.00000      61.8120 
     30.0000      40.0000      1.00000      79.1260 
     40.0000      40.0000      1.00000      61.2730 
     50.0000      40.0000      1.00000      56.8530 
     60.0000      40.0000      1.00000      66.3400 
     70.0000      40.0000      1.00000      54.1490 
     80.0000      40.0000      1.00000      61.1840 
     90.0000      40.0000      1.00000      63.2160 
    100.0000      40.0000      1.00000      49.9270 
    110.0000      40.0000      1.00000      54.0880 
    120.0000      40.0000      1.00000      50.9440 
    130.0000      40.0000      1.00000      45.5140 
    140.0000      40.0000      1.00000      57.4450 
    150.0000      40.0000      1.00000      55.6750 
    160.0000      40.0000      1.00000      58.9260 
    170.0000      40.0000      1.00000      64.5040 
    180.0000      40.0000      1.00000      55.8990 
    190.0000      40.0000      1.00000      60.7790 
    200.0000      40.0000      1.00000      79.3590 
    210.0000      40.0000      1.00000      82.1720 
    220.0000      40.0000      1.00000      81.6970 
    230.0000      40.0000      1.00000      66.4230 
    240.0000      40.0000      1.00000      56.4860 
    250.0000      40.0000      1.00000      73.3710 
    260.0000      40.0000      1.00000      83.9230 
    270.0000      40.0000      1.00000      95.8160 
    280.0000      40.0000      1.00000      99.3550 
    290.0000      40.0000      1.00000      76.9560 
      0.0000      20.0000      3.00000      58.6700 
     10.0000      20.0000      3.00000      54.9490 
     20.0000      20.0000      3.00000      83.0800 
     30.0000      20.0000      3.00000      74.2250 
     40.0000      20.0000      3.00000      59.2180 
     50.0000      20.0000      3.00000      64.2160 
     60.0000      20.0000      3.00000      54.9740 
     70.0000      20.0000      3.00000      51.2130 
     80.0000      20.0000      3.00000      67.1820 
     90.0000      20.0000      3.00000      52.7170 
    100.0000      20.0000      3.00000      51.7390 
    110.0000      20.0000      3.00000      64.4840 
    120.0000      20.0000      3.00000      63.4630 
    130.0000      20.0000      3.00000      48.6760 
    140.0000      20.0000      3.00000      44.4910 
    150.0000      20.0000      3.00000      44.4530 
    160.0000      20.0000      3.00000      68.1500 
    170.0000      20.0000      3.00000      53.2690 
    180.0000      20.0000      3.00000      46.5660 
    190.0000      20.0000      3.00000      54.6690 
    200.0000      20.0000      3.00000      64.3610 
    210.0000      20.0000      3.00000      55.4610 
    220.0000      20.0000      3.00000      85.9620 
    230.0000      20.0000      3.00000      92.5510 
    240.0000      20.0000      3.00000      68.3650 
    250.0000      20.0000      3.00000      79.3700 
    260.0000      20.0000      3.00000      57.9780 
    270.0000      20.0000      3.00000      86.1520 
    280.0000      20.0000      3.00000      71.6780 
    290.0000      20.0000      3.00000      67.8010 
    300.0000      20.0000      3.00000      81.1090 
    310.0000      20.0000      3.00000      82.9300 
      0.0000      50.0000      1.00000      76.9980 
     10.0000      50.0000      1.00000      72.0180 
     20.0000      50.0000      1.00000      72.1520 
     30.0000      50.0000      1.00000      55.4010 
     40.0000      50.0000      1.00000      52.7400 
     50.0000      50.0000      1.00000      61.5870 
     60.0000      50.0000      1.00000      59.3810 
     70.0000      50.0000      1.00000      60.7980 
     80.0000      50.0000      1.00000      68.8380 
     90.0000      50.0000      1.00000      73.8460 
    100.0000      50.0000      1.00000      71.4340 
    110.0000      50.0000      1.00000      71.6360 
    120.0000      50.0000      1.00000      66.3580 
    130.0000      50.0000      1.00000      63.2470 
    140.0000      50.0000      1.00000      59.8380 
    150.0000      50.0000      1.00000      79.5180 
    160.0000      50.0000      1.00000      80.3330 
    170.0000      50.0000      1.00000      80.3800 
    180.0000      50.0000      1.00000      85.6540 
    190.0000      50.0000      1.00000      92.0870 
    200.0000      50.0000      1.00000      87.7630 
    210.0000      50.0000      1.00000      83.6160 
    220.0000      50.0000      1.00000      87.7320 
    230.0000      50.0000      1.00000      78.9140 
    240.0000      50.0000      1.00000      78.4920 
    250.0000      50.0000      1.00000      77.3930 
    260.0000      50.0000      1.00000      87.8960 
      0.0000      30.0000      2.00000      79.6260 
     10.0000      30.0000      2.00000      82.6570 
     20.0000      30.0000      2.00000      80.1620 
     30.0000      30.0000      2.00000      64.6630 
     40.0000      30.0000      2.00000      50.3990 
     50.0000      30.0000      2.00000      55.1760 
     60.0000      30.0000      2.00000      51.3720 
     70.0000      30.0000      2.00000      56.3930 
     80.0000      30.0000      2.00000      55.8520 
     90.0000      30.0000      2.00000      48.1580 
    100.0000      30.0000      2.00000      78.3090 
    110.0000      30.0000      2.00000      67.5190 
    120.0000      30.0000      2.00000      73.7460 
    130.0000      30.0000      2.00000      60.1170 
    140.0000      30.0000      2.00000      63.7450 
    150.0000      30.0000      2.00000      52.3160 
    160.0000      30.0000      2.00000      66.9780 
    170.0000      30.0000      2.00000      71.1300 
    180.0000      30.0000      2.00000      66.2310 
    190.0000      30.0000      2.00000      82.3650 
    200.0000      30.0000      2.00000      95.5020 
    210.0000      30.0000      2.00000      95.5310 
    220.0000      30.0000      2.00000      75.9570 
    230.0000      30.0000      2.00000      80.7980 
    240.0000      30.0000      2.00000      82.4270 
    250.0000      30.0000      2.00000      74.3770 
    260.0000      30.0000      2.00000      98.9640 
    270.0000      30.0000      2.00000      92.8670 
    280.0000      30.0000      2.00000     111.4300 
    290.0000      30.0000      2.00000     100.9000 
      0.0000      20.0000      4.00000     103.7500 
     10.0000      20.0000      4.00000     114.8300 
     20.0000      20.0000      4.00000     104.4000 
     30.0000      20.0000      4.00000      87.0380 
     40.0000      20.0000      4.00000      86.9120 
     50.0000      20.0000      4.00000      72.9640 
     60.0000      20.0000      4.00000      94.0860 
     70.0000      20.0000      4.00000     100.2800 
     80.0000      20.0000      4.00000      80.2020 
     90.0000      20.0000      4.00000      94.1160 
    100.0000      20.0000      4.00000     118.5800 
    110.0000      20.0000      4.00000     125.4900 
    120.0000      20.0000      4.00000      91.2820 
    130.0000      20.0000      4.00000      43.3950 
    140.0000      20.0000      4.00000      57.6670 
    150.0000      20.0000      4.00000      53.8050 
    160.0000      20.0000      4.00000      90.2320 
    170.0000      20.0000      4.00000      78.5890 
    180.0000      20.0000      4.00000      81.1770 
    190.0000      20.0000      4.00000      95.9010 
    200.0000      20.0000      4.00000      85.3420 
    210.0000      20.0000      4.00000      80.2250 
    220.0000      20.0000      4.00000      95.2840 
    230.0000      20.0000      4.00000      97.6420 
    240.0000      20.0000      4.00000     116.7600 
    250.0000      20.0000      4.00000     149.9000 
    260.0000      20.0000      4.00000     142.3600 
    270.0000      20.0000      4.00000     133.2800 
    280.0000      20.0000      4.00000     128.0200 
    290.0000      20.0000      4.00000     120.9500 
      0.0000      60.0000      1.00000      87.8580 
     10.0000      60.0000      1.00000      65.9950 
     20.0000      60.0000      1.00000      67.4330 
     30.0000      60.0000      1.00000      71.9600 
     40.0000      60.0000      1.00000      66.8470 
     50.0000      60.0000      1.00000      73.8040 
     60.0000      60.0000      1.00000      80.9840 
     70.0000      60.0000      1.00000      88.5700 
     80.0000      60.0000      1.00000      95.5830 
     90.0000      60.0000      1.00000      92.6210 
    100.0000      60.0000      1.00000      89.8090 
    110.0000      60.0000      1.00000      97.0990 
    120.0000      60.0000      1.00000      83.4820 
    130.0000      60.0000      1.00000      81.4680 
    140.0000      60.0000      1.00000      97.8980 
    150.0000      60.0000      1.00000      76.7510 
    160.0000      60.0000      1.00000      98.8910 
    170.0000      60.0000      1.00000      90.4400 
    180.0000      60.0000      1.00000     105.8500 
    190.0000      60.0000      1.00000     133.0500 
    200.0000      60.0000      1.00000     105.9600 
    210.0000      60.0000      1.00000     123.3800 
    220.0000      60.0000      1.00000      99.5340 
    230.0000      60.0000      1.00000     115.0100 
      0.0000      40.0000      2.00000      95.9000 
     10.0000      40.0000      2.00000      85.0500 
     20.0000      40.0000      2.00000      72.6820 
     30.0000      40.0000      2.00000      83.5220 
     40.0000      40.0000      2.00000      73.3310 
     50.0000      40.0000      2.00000      90.4890 
     60.0000      40.0000      2.00000      90.7120 
     70.0000      40.0000      2.00000      75.8110 
     80.0000      40.0000      2.00000      96.1510 
     90.0000      40.0000      2.00000     134.8600 
    100.0000      40.0000      2.00000     140.8900 
    110.0000      40.0000      2.00000     124.3100 
    120.0000      40.0000      2.00000     120.8500 
    130.0000      40.0000      2.00000     103.8500 
    140.0000      40.0000      2.00000     106.7700 
    150.0000      40.0000      2.00000     122.7500 
    160.0000      40.0000      2.00000     121.4500 
    170.0000      40.0000      2.00000     145.5900 
    180.0000      40.0000      2.00000     111.7600 
    190.0000      40.0000      2.00000     107.2200 
    210.0000      40.0000      2.00000     118.3900 
    220.0000      40.0000      2.00000     131.6500 
    230.0000      40.0000      2.00000     133.3700 
    240.0000      40.0000      2.00000     143.1700 
    250.0000      40.0000      2.00000      91.4570 
    260.0000      40.0000      2.00000     102.3700 
      0.0000      30.0000      3.00000     102.0500 
     10.0000      30.0000      3.00000      78.7810 
     20.0000      30.0000      3.00000      91.7430 
     30.0000      30.0000      3.00000      78.5220 
     40.0000      30.0000      3.00000      82.3690 
     50.0000      30.0000      3.00000      90.7950 
     60.0000      30.0000      3.00000      74.2350 
     70.0000      30.0000      3.00000      69.5570 
     80.0000      30.0000      3.00000      91.8330 
     90.0000      30.0000      3.00000     113.6500 
    100.0000      30.0000      3.00000     120.0000 
    110.0000      30.0000      3.00000     127.2800 
    120.0000      30.0000      3.00000     116.9700 
    130.0000      30.0000      3.00000     106.2800 
    140.0000      30.0000      3.00000      94.3160 
    150.0000      30.0000      3.00000      93.5350 
    160.0000      30.0000      3.00000      93.8940 
    170.0000      30.0000      3.00000     125.7200 
    180.0000      30.0000      3.00000     126.0800 
    190.0000      30.0000      3.00000     110.7600 
    200.0000      30.0000      3.00000     120.3600 
    210.0000      30.0000      3.00000     114.8100 
    220.0000      30.0000      3.00000     117.2200 
    230.0000      30.0000      3.00000     135.5400 
    240.0000      30.0000      3.00000     132.0900 
    250.0000      30.0000      3.00000      95.2520 
    260.0000      30.0000      3.00000      99.4670 
      0.0000      50.0000      2.00000     107.6000 
     10.0000      50.0000      2.00000      95.3440 
     20.0000      50.0000      2.00000     101.4300 
     30.0000      50.0000      2.00000      85.3600 
     40.0000      50.0000      2.00000     111.0000 
     50.0000      50.0000      2.00000     133.2700 
     60.0000      50.0000      2.00000     131.2300 
     70.0000      50.0000      2.00000     141.6100 
     80.0000      50.0000      2.00000     169.9700 
     90.0000      50.0000      2.00000     168.7600 
    100.0000      50.0000      2.00000     146.1700 
    110.0000      50.0000      2.00000     162.9200 
    120.0000      50.0000      2.00000     131.3100 
    130.0000      50.0000      2.00000      91.5500 
    140.0000      50.0000      2.00000      98.9700 
    150.0000      50.0000      2.00000      97.1610 
    160.0000      50.0000      2.00000     151.2000 
    170.0000      50.0000      2.00000     135.2800 
    180.0000      50.0000      2.00000     146.2600 
    190.0000      50.0000      2.00000     160.0500 
    200.0000      50.0000      2.00000     182.2000 
    210.0000      50.0000      2.00000     176.9200 
      0.0000      30.0000      4.00000     123.2900 
     10.0000      30.0000      4.00000     117.5600 
     20.0000      30.0000      4.00000     121.7300 
     30.0000      30.0000      4.00000     105.6800 
     40.0000      30.0000      4.00000      98.6900 
     50.0000      30.0000      4.00000     119.4000 
     60.0000      30.0000      4.00000     126.9400 
     70.0000      30.0000      4.00000     150.2000 
     80.0000      30.0000      4.00000     153.5600 
     90.0000      30.0000      4.00000     169.3500 
    100.0000      30.0000      4.00000     211.1700 
    110.0000      30.0000      4.00000     182.6100 
    120.0000      30.0000      4.00000     189.1100 
    130.0000      30.0000      4.00000     139.0100 
    140.0000      30.0000      4.00000     126.9600 
    150.0000      30.0000      4.00000     152.9700 
    160.0000      30.0000      4.00000     156.0500 
    170.0000      30.0000      4.00000     152.5200 
    180.0000      30.0000      4.00000     159.0000 
    190.0000      30.0000      4.00000     160.5200 
    200.0000      30.0000      4.00000     202.1500 
    210.0000      30.0000      4.00000     201.1700 
    220.0000      30.0000      4.00000     185.3500 
    230.0000      30.0000      4.00000     150.4600 
      0.0000      40.0000      3.00000     117.6400 
     10.0000      40.0000      3.00000     117.3800 
     20.0000      40.0000      3.00000     117.5700 
     30.0000      40.0000      3.00000     115.5700 
     40.0000      40.0000      3.00000     117.8000 
     50.0000      40.0000      3.00000     171.1600 
     60.0000      40.0000      3.00000     151.9000 
     70.0000      40.0000      3.00000     150.8800 
     80.0000      40.0000      3.00000     220.7300 
     90.0000      40.0000      3.00000     233.7700 
    100.0000      40.0000      3.00000     200.6100 
    110.0000      40.0000      3.00000     229.6700 
    120.0000      40.0000      3.00000     164.4700 
    130.0000      40.0000      3.00000     167.2700 
    140.0000      40.0000      3.00000     176.5800 
    150.0000      40.0000      3.00000     150.3200 
    160.0000      40.0000      3.00000     149.3900 
    170.0000      40.0000      3.00000     190.4600 
    180.0000      40.0000      3.00000     192.9700 
    190.0000      40.0000      3.00000     191.1100 
    200.0000      40.0000      3.00000     223.1500 
    210.0000      40.0000      3.00000     235.3000 
      0.0000      60.0000      2.00000     121.8200 
     10.0000      60.0000      2.00000     151.7100 
     20.0000      60.0000      2.00000     180.7700 
     30.0000      60.0000      2.00000     185.8000 
     40.0000      60.0000      2.00000     153.6100 
     50.0000      60.0000      2.00000     183.6200 
     60.0000      60.0000      2.00000     209.3300 
     70.0000      60.0000      2.00000     225.8700 
     80.0000      60.0000      2.00000     224.1900 
     90.0000      60.0000      2.00000     246.6600 
    100.0000      60.0000      2.00000     192.9500 
    110.0000      60.0000      2.00000     228.6100 
    120.0000      60.0000      2.00000     151.6600 
    130.0000      60.0000      2.00000     104.1500 
    140.0000      60.0000      2.00000     126.1800 
    150.0000      60.0000      2.00000     173.0100 
    160.0000      60.0000      2.00000     204.3500 
    170.0000      60.0000      2.00000     191.7300 
      0.0000      50.0000      3.00000     177.4200 
     10.0000      50.0000      3.00000     167.1800 
     20.0000      50.0000      3.00000     198.2600 
     30.0000      50.0000      3.00000     154.8600 
     40.0000      50.0000      3.00000     140.2000 
     50.0000      50.0000      3.00000     228.6400 
     60.0000      50.0000      3.00000     244.5500 
     70.0000      50.0000      3.00000     258.5500 
     80.0000      50.0000      3.00000     339.4700 
     90.0000      50.0000      3.00000     336.0500 
    100.0000      50.0000      3.00000     234.9100 
    110.0000      50.0000      3.00000     214.5500 
    120.0000      50.0000      3.00000     185.2100 
    130.0000      50.0000      3.00000     145.0300 
    140.0000      50.0000      3.00000     183.4000 
    150.0000      50.0000      3.00000     165.4800 
    160.0000      50.0000      3.00000     226.4000 
      0.0000      40.0000      4.00000     155.5900 
     10.0000      40.0000      4.00000     250.7700 
     20.0000      40.0000      4.00000     202.3500 
     30.0000      40.0000      4.00000     158.5200 
     40.0000      40.0000      4.00000     119.6400 
     50.0000      40.0000      4.00000     138.1100 
     60.0000      40.0000      4.00000     221.8300 
     70.0000      40.0000      4.00000     214.2600 
     80.0000      40.0000      4.00000     256.4500 
     90.0000      40.0000      4.00000     341.8100 
    100.0000      40.0000      4.00000     310.6700 
    110.0000      40.0000      4.00000     309.2500 
    120.0000      40.0000      4.00000     205.6400 
    130.0000      40.0000      4.00000     209.8700 
    140.0000      40.0000      4.00000     196.4600 
    150.0000      40.0000      4.00000     145.4900 
    160.0000      40.0000      4.00000     218.5100 
    170.0000      40.0000      4.00000     206.2500 
      0.0000      60.0000      3.00000     281.3600 
     10.0000      60.0000      3.00000     249.7800 
     20.0000      60.0000      3.00000     309.9100 
     30.0000      60.0000      3.00000     242.2400 
     40.0000      60.0000      3.00000     294.6000 
     50.0000      60.0000      3.00000     348.8600 
     60.0000      60.0000      3.00000     387.9500 
     70.0000      60.0000      3.00000     334.7500 
     80.0000      60.0000      3.00000     377.7500 
     90.0000      60.0000      3.00000     274.5100 
    100.0000      60.0000      3.00000     278.1400 
    110.0000      60.0000      3.00000     310.4100 
      0.0000      50.0000      4.00000     277.5600 
     10.0000      50.0000      4.00000     296.1900 
     20.0000      50.0000      4.00000     259.5000 
     30.0000      50.0000      4.00000     192.3200 
     40.0000      50.0000      4.00000     198.5400 
     50.0000      50.0000      4.00000     342.7700 
     60.0000      50.0000      4.00000     336.4900 
     70.0000      50.0000      4.00000     354.8300 
     80.0000      50.0000      4.00000     423.1200 
     90.0000      50.0000      4.00000     401.8100 
    100.0000      50.0000      4.00000     372.3000 
    110.0000      50.0000      4.00000     294.3500 
      0.0000      60.0000      4.00000     441.1700 
     10.0000      60.0000      4.00000     508.7100 
     20.0000      60.0000      4.00000     501.5300 
     30.0000      60.0000      4.00000     478.0300 
     40.0000      60.0000      4.00000     494.8700 
     50.0000      60.0000      4.00000     505.7200 
2
42
      0.0000     440.0000
     10.0000     438.0000
     20.0000     438.0000
     30.0000     436.0000
     40.0000     436.0000
     50.0000     435.0000
     60.0000     436.0000
     70.0000     437.0000
     80.0000     436.0000
     90.0000     434.0000
    100.0000     433.0000
    110.0000     432.0000
    120.0000     432.0000
    130.0000     431.0000
    140.0000     430.0000
    150.0000     432.0000
    160.0000     431.0000
    170.0000     431.0000
    180.0000     430.0000
    190.0000     429.0000
    200.0000     430.0000
    210.0000     429.0000
    220.0000     429.0000
    230.0000     429.0000
    240.0000     427.0000
    250.0000     428.0000
    260.0000     428.0000
    270.0000     427.0000
    280.0000     426.0000
    290.0000     426.0000
    300.0000     425.0000
    310.0000     424.0000
    320.0000     423.0000
    330.0000     424.0000
    340.0000     423.0000
    350.0000     423.0000
    360.0000     422.0000
    370.0000     423.0000
    380.0000     422.0000
    390.0000     421.0000
    400.0000     420.0000
    410.0000     420.0000
1
0
0
0
0
0
0
