# Supplementary material for: Geoelectrical resistivity data set for characterising crystalline basement aquifers in Basiri, Ado-Ekiti, southwestern Nigeria
Source: Data Brief. 2018 May 23;19:810–6. doi: 10.1016/j.dib.2018.05.091 (PMC5997927; doi:10.1016/j.dib.2018.05.091)
Supplement: Supplementary file 2 — Supplementary material [file mmc2.zip › Traverse 3.inv]

TRAVERSE 3
      5.0000
3
630
1
0
     15.0000,      10.0000,   1.00000,      52.025
     25.0000,      10.0000,   1.00000,      66.334
     35.0000,      10.0000,   1.00000,      80.372
     45.0000,      10.0000,   1.00000,      72.486
     55.0000,      10.0000,   1.00000,      77.115
     65.0000,      10.0000,   1.00000,      60.607
     75.0000,      10.0000,   1.00000,      59.463
     85.0000,      10.0000,   1.00000,      82.590
     95.0000,      10.0000,   1.00000,      101.53
    105.0000,      10.0000,   1.00000,      122.92
    115.0000,      10.0000,   1.00000,      121.24
    125.0000,      10.0000,   1.00000,      90.301
    135.0000,      10.0000,   1.00000,      90.617
    145.0000,      10.0000,   1.00000,      75.821
    155.0000,      10.0000,   1.00000,      76.151
    165.0000,      10.0000,   1.00000,      83.477
    175.0000,      10.0000,   1.00000,      61.449
    185.0000,      10.0000,   1.00000,      52.496
    195.0000,      10.0000,   1.00000,      49.694
    205.0000,      10.0000,   1.00000,      43.130
    215.0000,      10.0000,   1.00000,      47.451
    225.0000,      10.0000,   1.00000,      52.020
    235.0000,      10.0000,   1.00000,      50.756
    245.0000,      10.0000,   1.00000,      59.785
    255.0000,      10.0000,   1.00000,      52.857
    265.0000,      10.0000,   1.00000,      52.374
    275.0000,      10.0000,   1.00000,      56.892
    285.0000,      10.0000,   1.00000,      63.617
    295.0000,      10.0000,   1.00000,      105.65
    305.0000,      10.0000,   1.00000,      97.493
    315.0000,      10.0000,   1.00000,      92.491
    325.0000,      10.0000,   1.00000,      95.556
    335.0000,      10.0000,   1.00000,      101.06
    345.0000,      10.0000,   1.00000,      98.259
    355.0000,      10.0000,   1.00000,      82.897
    365.0000,      10.0000,   1.00000,      105.46
    375.0000,      10.0000,   1.00000,      85.891
    385.0000,      10.0000,   1.00000,      97.782
    395.0000,      10.0000,   1.00000,      66.956
     20.0000,      10.0000,   2.00000,      86.313
     30.0000,      10.0000,   2.00000,      73.782
     40.0000,      10.0000,   2.00000,      75.070
     50.0000,      10.0000,   2.00000,      66.918
     60.0000,      10.0000,   2.00000,      69.969
     70.0000,      10.0000,   2.00000,      62.699
     80.0000,      10.0000,   2.00000,      67.523
     90.0000,      10.0000,   2.00000,      88.774
    100.0000,      10.0000,   2.00000,      84.666
    110.0000,      10.0000,   2.00000,      114.24
    120.0000,      10.0000,   2.00000,      125.69
    130.0000,      10.0000,   2.00000,      102.15
    140.0000,      10.0000,   2.00000,      76.478
    150.0000,      10.0000,   2.00000,      70.614
    160.0000,      10.0000,   2.00000,      59.325
    170.0000,      10.0000,   2.00000,      49.241
    180.0000,      10.0000,   2.00000,      46.596
    190.0000,      10.0000,   2.00000,      55.194
    200.0000,      10.0000,   2.00000,      48.421
    210.0000,      10.0000,   2.00000,      46.392
    220.0000,      10.0000,   2.00000,      52.713
    230.0000,      10.0000,   2.00000,      52.568
    240.0000,      10.0000,   2.00000,      46.662
    250.0000,      10.0000,   2.00000,      52.934
    260.0000,      10.0000,   2.00000,      47.145
    270.0000,      10.0000,   2.00000,      46.437
    280.0000,      10.0000,   2.00000,      75.425
    290.0000,      10.0000,   2.00000,      99.569
    300.0000,      10.0000,   2.00000,      83.001
    310.0000,      10.0000,   2.00000,      68.548
    320.0000,      10.0000,   2.00000,      63.500
    330.0000,      10.0000,   2.00000,      56.548
    340.0000,      10.0000,   2.00000,      65.866
    350.0000,      10.0000,   2.00000,      84.470
    360.0000,      10.0000,   2.00000,      69.326
    370.0000,      10.0000,   2.00000,      76.373
    380.0000,      10.0000,   2.00000,      73.628
    390.0000,      10.0000,   2.00000,      57.557
     30.0000,      20.0000,   1.00000,      72.076
     40.0000,      20.0000,   1.00000,      68.407
     50.0000,      20.0000,   1.00000,      90.517
     60.0000,      20.0000,   1.00000,      62.451
     70.0000,      20.0000,   1.00000,      52.453
     80.0000,      20.0000,   1.00000,      75.438
     90.0000,      20.0000,   1.00000,      61.631
    100.0000,      20.0000,   1.00000,      79.778
    110.0000,      20.0000,   1.00000,      88.696
    120.0000,      20.0000,   1.00000,      49.771
    130.0000,      20.0000,   1.00000,      67.098
    140.0000,      20.0000,   1.00000,      53.179
    150.0000,      20.0000,   1.00000,      44.216
    160.0000,      20.0000,   1.00000,      32.184
    170.0000,      20.0000,   1.00000,      34.005
    180.0000,      20.0000,   1.00000,      32.045
    190.0000,      20.0000,   1.00000,      35.279
    200.0000,      20.0000,   1.00000,      36.790
    210.0000,      20.0000,   1.00000,      33.292
    220.0000,      20.0000,   1.00000,      48.667
    230.0000,      20.0000,   1.00000,      44.299
    240.0000,      20.0000,   1.00000,      48.383
    250.0000,      20.0000,   1.00000,      49.249
    260.0000,      20.0000,   1.00000,      42.776
    270.0000,      20.0000,   1.00000,      51.419
    280.0000,      20.0000,   1.00000,      61.058
    290.0000,      20.0000,   1.00000,      61.915
    300.0000,      20.0000,   1.00000,      67.028
    310.0000,      20.0000,   1.00000,      64.709
    320.0000,      20.0000,   1.00000,      61.375
    330.0000,      20.0000,   1.00000,      61.147
    340.0000,      20.0000,   1.00000,      55.452
    350.0000,      20.0000,   1.00000,      55.089
    360.0000,      20.0000,   1.00000,      51.739
    370.0000,      20.0000,   1.00000,      60.965
    380.0000,      20.0000,   1.00000,      62.155
     25.0000,      10.0000,   3.00000,      74.132
     35.0000,      10.0000,   3.00000,      79.832
     45.0000,      10.0000,   3.00000,      86.281
     55.0000,      10.0000,   3.00000,      81.571
     65.0000,      10.0000,   3.00000,      64.148
     75.0000,      10.0000,   3.00000,      66.348
     85.0000,      10.0000,   3.00000,      62.815
     95.0000,      10.0000,   3.00000,      57.930
    105.0000,      10.0000,   3.00000,      85.429
    115.0000,      10.0000,   3.00000,      81.831
    125.0000,      10.0000,   3.00000,      71.804
    135.0000,      10.0000,   3.00000,      79.505
    145.0000,      10.0000,   3.00000,      78.814
    155.0000,      10.0000,   3.00000,      49.476
    165.0000,      10.0000,   3.00000,      28.857
    175.0000,      10.0000,   3.00000,      32.443
    185.0000,      10.0000,   3.00000,      53.075
    195.0000,      10.0000,   3.00000,      43.866
    205.0000,      10.0000,   3.00000,      41.985
    215.0000,      10.0000,   3.00000,      43.004
    225.0000,      10.0000,   3.00000,      37.820
    235.0000,      10.0000,   3.00000,      42.009
    245.0000,      10.0000,   3.00000,      48.208
    255.0000,      10.0000,   3.00000,      45.994
    265.0000,      10.0000,   3.00000,      49.240
    275.0000,      10.0000,   3.00000,      43.815
    285.0000,      10.0000,   3.00000,      54.908
    295.0000,      10.0000,   3.00000,      39.905
    305.0000,      10.0000,   3.00000,      71.575
    315.0000,      10.0000,   3.00000,      74.094
    325.0000,      10.0000,   3.00000,      105.18
    335.0000,      10.0000,   3.00000,      59.687
    345.0000,      10.0000,   3.00000,      48.109
    355.0000,      10.0000,   3.00000,      54.493
    365.0000,      10.0000,   3.00000,      47.526
    375.0000,      10.0000,   3.00000,      60.134
    385.0000,      10.0000,   3.00000,      57.217
     30.0000,      10.0000,   4.00000,      61.561
     40.0000,      10.0000,   4.00000,      68.640
     50.0000,      10.0000,   4.00000,      80.722
     60.0000,      10.0000,   4.00000,      70.968
     70.0000,      10.0000,   4.00000,      57.044
     80.0000,      10.0000,   4.00000,      44.797
     90.0000,      10.0000,   4.00000,      52.563
    100.0000,      10.0000,   4.00000,      68.407
    110.0000,      10.0000,   4.00000,      58.954
    120.0000,      10.0000,   4.00000,      57.499
    130.0000,      10.0000,   4.00000,      50.932
    140.0000,      10.0000,   4.00000,      64.196
    150.0000,      10.0000,   4.00000,      75.621
    160.0000,      10.0000,   4.00000,      23.131
    170.0000,      10.0000,   4.00000,      26.309
    180.0000,      10.0000,   4.00000,      20.674
    190.0000,      10.0000,   4.00000,      26.309
    200.0000,      10.0000,   4.00000,      53.474
    210.0000,      10.0000,   4.00000,      43.493
    220.0000,      10.0000,   4.00000,      46.108
    230.0000,      10.0000,   4.00000,      45.844
    240.0000,      10.0000,   4.00000,      38.650
    250.0000,      10.0000,   4.00000,      38.814
    260.0000,      10.0000,   4.00000,      44.875
    270.0000,      10.0000,   4.00000,      55.508
    280.0000,      10.0000,   4.00000,      54.646
    290.0000,      10.0000,   4.00000,      51.081
    300.0000,      10.0000,   4.00000,      75.642
    310.0000,      10.0000,   4.00000,      78.497
    320.0000,      10.0000,   4.00000,      76.624
    330.0000,      10.0000,   4.00000,      83.833
    340.0000,      10.0000,   4.00000,      56.060
    350.0000,      10.0000,   4.00000,      52.684
    360.0000,      10.0000,   4.00000,      47.678
    370.0000,      10.0000,   4.00000,      65.998
    380.0000,      10.0000,   4.00000,      87.825
     45.0000,      30.0000,   1.00000,      72.099
     55.0000,      30.0000,   1.00000,      70.330
     65.0000,      30.0000,   1.00000,      58.150
     75.0000,      30.0000,   1.00000,      64.017
     85.0000,      30.0000,   1.00000,      64.603
     95.0000,      30.0000,   1.00000,      64.413
    105.0000,      30.0000,   1.00000,      76.543
    115.0000,      30.0000,   1.00000,      68.597
    125.0000,      30.0000,   1.00000,      66.821
    135.0000,      30.0000,   1.00000,      67.223
    145.0000,      30.0000,   1.00000,      65.212
    155.0000,      30.0000,   1.00000,      56.051
    165.0000,      30.0000,   1.00000,      39.636
    175.0000,      30.0000,   1.00000,      36.496
    185.0000,      30.0000,   1.00000,      35.120
    195.0000,      30.0000,   1.00000,      40.308
    205.0000,      30.0000,   1.00000,      47.980
    215.0000,      30.0000,   1.00000,      35.441
    225.0000,      30.0000,   1.00000,      45.676
    235.0000,      30.0000,   1.00000,      41.224
    245.0000,      30.0000,   1.00000,      41.080
    255.0000,      30.0000,   1.00000,      48.270
    265.0000,      30.0000,   1.00000,      62.735
    275.0000,      30.0000,   1.00000,      65.817
    285.0000,      30.0000,   1.00000,      64.466
    295.0000,      30.0000,   1.00000,      47.896
    305.0000,      30.0000,   1.00000,      54.670
    315.0000,      30.0000,   1.00000,      47.614
    325.0000,      30.0000,   1.00000,      52.908
    335.0000,      30.0000,   1.00000,      72.295
    345.0000,      30.0000,   1.00000,      45.319
    355.0000,      30.0000,   1.00000,      42.070
    365.0000,      30.0000,   1.00000,      48.257
     40.0000,      20.0000,   2.00000,      58.935
     50.0000,      20.0000,   2.00000,      56.258
     60.0000,      20.0000,   2.00000,      62.511
     70.0000,      20.0000,   2.00000,      60.686
     80.0000,      20.0000,   2.00000,      66.716
     90.0000,      20.0000,   2.00000,      72.030
    100.0000,      20.0000,   2.00000,      78.586
    110.0000,      20.0000,   2.00000,      62.474
    120.0000,      20.0000,   2.00000,      54.036
    130.0000,      20.0000,   2.00000,      58.190
    140.0000,      20.0000,   2.00000,      60.537
    150.0000,      20.0000,   2.00000,      63.331
    160.0000,      20.0000,   2.00000,      68.509
    170.0000,      20.0000,   2.00000,      28.254
    180.0000,      20.0000,   2.00000,      26.431
    190.0000,      20.0000,   2.00000,      33.305
    200.0000,      20.0000,   2.00000,      35.973
    210.0000,      20.0000,   2.00000,      39.116
    220.0000,      20.0000,   2.00000,      39.563
    230.0000,      20.0000,   2.00000,      42.506
    240.0000,      20.0000,   2.00000,      51.857
    250.0000,      20.0000,   2.00000,      67.541
    260.0000,      20.0000,   2.00000,      51.410
    270.0000,      20.0000,   2.00000,      66.125
    280.0000,      20.0000,   2.00000,      67.964
    290.0000,      20.0000,   2.00000,      64.797
    300.0000,      20.0000,   2.00000,      55.793
    310.0000,      20.0000,   2.00000,      50.708
    320.0000,      20.0000,   2.00000,      75.530
    330.0000,      20.0000,   2.00000,      92.752
    340.0000,      20.0000,   2.00000,      92.196
    350.0000,      20.0000,   2.00000,      93.982
    360.0000,      20.0000,   2.00000,      91.103
    370.0000,      20.0000,   2.00000,      61.207
     60.0000,      40.0000,   1.00000,      72.789
     70.0000,      40.0000,   1.00000,      80.114
     80.0000,      40.0000,   1.00000,      61.812
     90.0000,      40.0000,   1.00000,      79.126
    100.0000,      40.0000,   1.00000,      61.273
    110.0000,      40.0000,   1.00000,      56.853
    120.0000,      40.0000,   1.00000,      66.340
    130.0000,      40.0000,   1.00000,      54.149
    140.0000,      40.0000,   1.00000,      61.184
    150.0000,      40.0000,   1.00000,      63.216
    160.0000,      40.0000,   1.00000,      49.927
    170.0000,      40.0000,   1.00000,      54.088
    180.0000,      40.0000,   1.00000,      50.944
    190.0000,      40.0000,   1.00000,      45.514
    200.0000,      40.0000,   1.00000,      57.445
    210.0000,      40.0000,   1.00000,      55.675
    220.0000,      40.0000,   1.00000,      58.926
    230.0000,      40.0000,   1.00000,      64.504
    240.0000,      40.0000,   1.00000,      55.899
    250.0000,      40.0000,   1.00000,      60.779
    260.0000,      40.0000,   1.00000,      79.359
    270.0000,      40.0000,   1.00000,      82.172
    280.0000,      40.0000,   1.00000,      81.697
    290.0000,      40.0000,   1.00000,      66.423
    300.0000,      40.0000,   1.00000,      56.486
    310.0000,      40.0000,   1.00000,      73.371
    320.0000,      40.0000,   1.00000,      83.923
    330.0000,      40.0000,   1.00000,      95.816
    340.0000,      40.0000,   1.00000,      99.355
    350.0000,      40.0000,   1.00000,      76.956
     50.0000,      20.0000,   3.00000,      58.670
     60.0000,      20.0000,   3.00000,      54.949
     70.0000,      20.0000,   3.00000,      83.080
     80.0000,      20.0000,   3.00000,      74.225
     90.0000,      20.0000,   3.00000,      59.218
    100.0000,      20.0000,   3.00000,      64.216
    110.0000,      20.0000,   3.00000,      54.974
    120.0000,      20.0000,   3.00000,      51.213
    130.0000,      20.0000,   3.00000,      67.182
    140.0000,      20.0000,   3.00000,      52.717
    150.0000,      20.0000,   3.00000,      51.739
    160.0000,      20.0000,   3.00000,      64.484
    170.0000,      20.0000,   3.00000,      63.463
    180.0000,      20.0000,   3.00000,      48.676
    190.0000,      20.0000,   3.00000,      44.491
    200.0000,      20.0000,   3.00000,      44.453
    210.0000,      20.0000,   3.00000,      68.150
    220.0000,      20.0000,   3.00000,      53.269
    230.0000,      20.0000,   3.00000,      46.566
    240.0000,      20.0000,   3.00000,      54.669
    250.0000,      20.0000,   3.00000,      64.361
    260.0000,      20.0000,   3.00000,      55.461
    270.0000,      20.0000,   3.00000,      85.962
    280.0000,      20.0000,   3.00000,      92.551
    290.0000,      20.0000,   3.00000,      68.365
    300.0000,      20.0000,   3.00000,      79.370
    310.0000,      20.0000,   3.00000,      57.978
    320.0000,      20.0000,   3.00000,      86.152
    330.0000,      20.0000,   3.00000,      71.678
    340.0000,      20.0000,   3.00000,      67.801
    350.0000,      20.0000,   3.00000,      81.109
    360.0000,      20.0000,   3.00000,      82.930
     75.0000,      50.0000,   1.00000,      76.998
     85.0000,      50.0000,   1.00000,      72.018
     95.0000,      50.0000,   1.00000,      72.152
    105.0000,      50.0000,   1.00000,      55.401
    115.0000,      50.0000,   1.00000,      52.740
    125.0000,      50.0000,   1.00000,      61.587
    135.0000,      50.0000,   1.00000,      59.381
    145.0000,      50.0000,   1.00000,      60.798
    155.0000,      50.0000,   1.00000,      68.838
    165.0000,      50.0000,   1.00000,      73.846
    175.0000,      50.0000,   1.00000,      71.434
    185.0000,      50.0000,   1.00000,      71.636
    195.0000,      50.0000,   1.00000,      66.358
    205.0000,      50.0000,   1.00000,      63.247
    215.0000,      50.0000,   1.00000,      59.838
    225.0000,      50.0000,   1.00000,      79.518
    235.0000,      50.0000,   1.00000,      80.333
    245.0000,      50.0000,   1.00000,      80.380
    255.0000,      50.0000,   1.00000,      85.654
    265.0000,      50.0000,   1.00000,      92.087
    275.0000,      50.0000,   1.00000,      87.763
    285.0000,      50.0000,   1.00000,      83.616
    295.0000,      50.0000,   1.00000,      87.732
    305.0000,      50.0000,   1.00000,      78.914
    315.0000,      50.0000,   1.00000,      78.492
    325.0000,      50.0000,   1.00000,      77.393
    335.0000,      50.0000,   1.00000,      87.896
     60.0000,      30.0000,   2.00000,      79.626
     70.0000,      30.0000,   2.00000,      82.657
     80.0000,      30.0000,   2.00000,      80.162
     90.0000,      30.0000,   2.00000,      64.663
    100.0000,      30.0000,   2.00000,      50.399
    110.0000,      30.0000,   2.00000,      55.176
    120.0000,      30.0000,   2.00000,      51.372
    130.0000,      30.0000,   2.00000,      56.393
    140.0000,      30.0000,   2.00000,      55.852
    150.0000,      30.0000,   2.00000,      48.158
    160.0000,      30.0000,   2.00000,      78.309
    170.0000,      30.0000,   2.00000,      67.519
    180.0000,      30.0000,   2.00000,      73.746
    190.0000,      30.0000,   2.00000,      60.117
    200.0000,      30.0000,   2.00000,      63.745
    210.0000,      30.0000,   2.00000,      52.316
    220.0000,      30.0000,   2.00000,      66.978
    230.0000,      30.0000,   2.00000,      71.130
    240.0000,      30.0000,   2.00000,      66.231
    250.0000,      30.0000,   2.00000,      82.365
    260.0000,      30.0000,   2.00000,      95.502
    270.0000,      30.0000,   2.00000,      95.531
    280.0000,      30.0000,   2.00000,      75.957
    290.0000,      30.0000,   2.00000,      80.798
    300.0000,      30.0000,   2.00000,      82.427
    310.0000,      30.0000,   2.00000,      74.377
    320.0000,      30.0000,   2.00000,      98.964
    330.0000,      30.0000,   2.00000,      92.867
    340.0000,      30.0000,   2.00000,      111.43
    350.0000,      30.0000,   2.00000,      100.90
     60.0000,      20.0000,   4.00000,      103.75
     70.0000,      20.0000,   4.00000,      114.83
     80.0000,      20.0000,   4.00000,      104.40
     90.0000,      20.0000,   4.00000,      87.038
    100.0000,      20.0000,   4.00000,      86.912
    110.0000,      20.0000,   4.00000,      72.964
    120.0000,      20.0000,   4.00000,      94.086
    130.0000,      20.0000,   4.00000,      100.28
    140.0000,      20.0000,   4.00000,      80.202
    150.0000,      20.0000,   4.00000,      94.116
    160.0000,      20.0000,   4.00000,      118.58
    170.0000,      20.0000,   4.00000,      125.49
    180.0000,      20.0000,   4.00000,      91.282
    190.0000,      20.0000,   4.00000,      43.395
    200.0000,      20.0000,   4.00000,      57.667
    210.0000,      20.0000,   4.00000,      53.805
    220.0000,      20.0000,   4.00000,      90.232
    230.0000,      20.0000,   4.00000,      78.589
    240.0000,      20.0000,   4.00000,      81.177
    250.0000,      20.0000,   4.00000,      95.901
    260.0000,      20.0000,   4.00000,      85.342
    270.0000,      20.0000,   4.00000,      80.225
    280.0000,      20.0000,   4.00000,      95.284
    290.0000,      20.0000,   4.00000,      97.642
    300.0000,      20.0000,   4.00000,      116.76
    310.0000,      20.0000,   4.00000,      149.90
    320.0000,      20.0000,   4.00000,      142.36
    330.0000,      20.0000,   4.00000,      133.28
    340.0000,      20.0000,   4.00000,      128.02
    350.0000,      20.0000,   4.00000,      120.95
     90.0000,      60.0000,   1.00000,      87.858
    100.0000,      60.0000,   1.00000,      65.995
    110.0000,      60.0000,   1.00000,      67.433
    120.0000,      60.0000,   1.00000,      71.960
    130.0000,      60.0000,   1.00000,      66.847
    140.0000,      60.0000,   1.00000,      73.804
    150.0000,      60.0000,   1.00000,      80.984
    160.0000,      60.0000,   1.00000,      88.570
    170.0000,      60.0000,   1.00000,      95.583
    180.0000,      60.0000,   1.00000,      92.621
    190.0000,      60.0000,   1.00000,      89.809
    200.0000,      60.0000,   1.00000,      97.099
    210.0000,      60.0000,   1.00000,      83.482
    220.0000,      60.0000,   1.00000,      81.468
    230.0000,      60.0000,   1.00000,      97.898
    240.0000,      60.0000,   1.00000,      76.751
    250.0000,      60.0000,   1.00000,      98.891
    260.0000,      60.0000,   1.00000,      90.440
    270.0000,      60.0000,   1.00000,      105.85
    280.0000,      60.0000,   1.00000,      133.05
    290.0000,      60.0000,   1.00000,      105.96
    300.0000,      60.0000,   1.00000,      123.38
    310.0000,      60.0000,   1.00000,      99.534
    320.0000,      60.0000,   1.00000,      115.01
     80.0000,      40.0000,   2.00000,      95.900
     90.0000,      40.0000,   2.00000,      85.050
    100.0000,      40.0000,   2.00000,      72.682
    110.0000,      40.0000,   2.00000,      83.522
    120.0000,      40.0000,   2.00000,      73.331
    130.0000,      40.0000,   2.00000,      90.489
    140.0000,      40.0000,   2.00000,      90.712
    150.0000,      40.0000,   2.00000,      75.811
    160.0000,      40.0000,   2.00000,      96.151
    170.0000,      40.0000,   2.00000,      134.86
    180.0000,      40.0000,   2.00000,      140.89
    190.0000,      40.0000,   2.00000,      124.31
    200.0000,      40.0000,   2.00000,      120.85
    210.0000,      40.0000,   2.00000,      103.85
    220.0000,      40.0000,   2.00000,      106.77
    230.0000,      40.0000,   2.00000,      122.75
    240.0000,      40.0000,   2.00000,      121.45
    250.0000,      40.0000,   2.00000,      145.59
    260.0000,      40.0000,   2.00000,      111.76
    270.0000,      40.0000,   2.00000,      107.22
    290.0000,      40.0000,   2.00000,      118.39
    300.0000,      40.0000,   2.00000,      131.65
    310.0000,      40.0000,   2.00000,      133.37
    320.0000,      40.0000,   2.00000,      143.17
    330.0000,      40.0000,   2.00000,      91.457
    340.0000,      40.0000,   2.00000,      102.37
     75.0000,      30.0000,   3.00000,      102.05
     85.0000,      30.0000,   3.00000,      78.781
     95.0000,      30.0000,   3.00000,      91.743
    105.0000,      30.0000,   3.00000,      78.522
    115.0000,      30.0000,   3.00000,      82.369
    125.0000,      30.0000,   3.00000,      90.795
    135.0000,      30.0000,   3.00000,      74.235
    145.0000,      30.0000,   3.00000,      69.557
    155.0000,      30.0000,   3.00000,      91.833
    165.0000,      30.0000,   3.00000,      113.65
    175.0000,      30.0000,   3.00000,      120.00
    185.0000,      30.0000,   3.00000,      127.28
    195.0000,      30.0000,   3.00000,      116.97
    205.0000,      30.0000,   3.00000,      106.28
    215.0000,      30.0000,   3.00000,      94.316
    225.0000,      30.0000,   3.00000,      93.535
    235.0000,      30.0000,   3.00000,      93.894
    245.0000,      30.0000,   3.00000,      125.72
    255.0000,      30.0000,   3.00000,      126.08
    265.0000,      30.0000,   3.00000,      110.76
    275.0000,      30.0000,   3.00000,      120.36
    285.0000,      30.0000,   3.00000,      114.81
    295.0000,      30.0000,   3.00000,      117.22
    305.0000,      30.0000,   3.00000,      135.54
    315.0000,      30.0000,   3.00000,      132.09
    325.0000,      30.0000,   3.00000,      95.252
    335.0000,      30.0000,   3.00000,      99.467
    100.0000,      50.0000,   2.00000,      107.60
    110.0000,      50.0000,   2.00000,      95.344
    120.0000,      50.0000,   2.00000,      101.43
    130.0000,      50.0000,   2.00000,      85.360
    140.0000,      50.0000,   2.00000,      111.00
    150.0000,      50.0000,   2.00000,      133.27
    160.0000,      50.0000,   2.00000,      131.23
    170.0000,      50.0000,   2.00000,      141.61
    180.0000,      50.0000,   2.00000,      169.97
    190.0000,      50.0000,   2.00000,      168.76
    200.0000,      50.0000,   2.00000,      146.17
    210.0000,      50.0000,   2.00000,      162.92
    220.0000,      50.0000,   2.00000,      131.31
    230.0000,      50.0000,   2.00000,      91.550
    240.0000,      50.0000,   2.00000,      98.970
    250.0000,      50.0000,   2.00000,      97.161
    260.0000,      50.0000,   2.00000,      151.20
    270.0000,      50.0000,   2.00000,      135.28
    280.0000,      50.0000,   2.00000,      146.26
    290.0000,      50.0000,   2.00000,      160.05
    300.0000,      50.0000,   2.00000,      182.20
    310.0000,      50.0000,   2.00000,      176.92
     90.0000,      30.0000,   4.00000,      123.29
    100.0000,      30.0000,   4.00000,      117.56
    110.0000,      30.0000,   4.00000,      121.73
    120.0000,      30.0000,   4.00000,      105.68
    130.0000,      30.0000,   4.00000,      98.690
    140.0000,      30.0000,   4.00000,      119.40
    150.0000,      30.0000,   4.00000,      126.94
    160.0000,      30.0000,   4.00000,      150.20
    170.0000,      30.0000,   4.00000,      153.56
    180.0000,      30.0000,   4.00000,      169.35
    190.0000,      30.0000,   4.00000,      211.17
    200.0000,      30.0000,   4.00000,      182.61
    210.0000,      30.0000,   4.00000,      189.11
    220.0000,      30.0000,   4.00000,      139.01
    230.0000,      30.0000,   4.00000,      126.96
    240.0000,      30.0000,   4.00000,      152.97
    250.0000,      30.0000,   4.00000,      156.05
    260.0000,      30.0000,   4.00000,      152.52
    270.0000,      30.0000,   4.00000,      159.00
    280.0000,      30.0000,   4.00000,      160.52
    290.0000,      30.0000,   4.00000,      202.15
    300.0000,      30.0000,   4.00000,      201.17
    310.0000,      30.0000,   4.00000,      185.35
    320.0000,      30.0000,   4.00000,      150.46
    100.0000,      40.0000,   3.00000,      117.64
    110.0000,      40.0000,   3.00000,      117.38
    120.0000,      40.0000,   3.00000,      117.57
    130.0000,      40.0000,   3.00000,      115.57
    140.0000,      40.0000,   3.00000,      117.80
    150.0000,      40.0000,   3.00000,      171.16
    160.0000,      40.0000,   3.00000,      151.90
    170.0000,      40.0000,   3.00000,      150.88
    180.0000,      40.0000,   3.00000,      220.73
    190.0000,      40.0000,   3.00000,      233.77
    200.0000,      40.0000,   3.00000,      200.61
    210.0000,      40.0000,   3.00000,      229.67
    220.0000,      40.0000,   3.00000,      164.47
    230.0000,      40.0000,   3.00000,      167.27
    240.0000,      40.0000,   3.00000,      176.58
    250.0000,      40.0000,   3.00000,      150.32
    260.0000,      40.0000,   3.00000,      149.39
    270.0000,      40.0000,   3.00000,      190.46
    280.0000,      40.0000,   3.00000,      192.97
    290.0000,      40.0000,   3.00000,      191.11
    300.0000,      40.0000,   3.00000,      223.15
    310.0000,      40.0000,   3.00000,      235.30
    120.0000,      60.0000,   2.00000,      121.82
    130.0000,      60.0000,   2.00000,      151.71
    140.0000,      60.0000,   2.00000,      180.77
    150.0000,      60.0000,   2.00000,      185.80
    160.0000,      60.0000,   2.00000,      153.61
    170.0000,      60.0000,   2.00000,      183.62
    180.0000,      60.0000,   2.00000,      209.33
    190.0000,      60.0000,   2.00000,      225.87
    200.0000,      60.0000,   2.00000,      224.19
    210.0000,      60.0000,   2.00000,      246.66
    220.0000,      60.0000,   2.00000,      192.95
    230.0000,      60.0000,   2.00000,      228.61
    240.0000,      60.0000,   2.00000,      151.66
    250.0000,      60.0000,   2.00000,      104.15
    260.0000,      60.0000,   2.00000,      126.18
    270.0000,      60.0000,   2.00000,      173.01
    280.0000,      60.0000,   2.00000,      204.35
    290.0000,      60.0000,   2.00000,      191.73
    125.0000,      50.0000,   3.00000,      177.42
    135.0000,      50.0000,   3.00000,      167.18
    145.0000,      50.0000,   3.00000,      198.26
    155.0000,      50.0000,   3.00000,      154.86
    165.0000,      50.0000,   3.00000,      140.20
    175.0000,      50.0000,   3.00000,      228.64
    185.0000,      50.0000,   3.00000,      244.55
    195.0000,      50.0000,   3.00000,      258.55
    205.0000,      50.0000,   3.00000,      339.47
    215.0000,      50.0000,   3.00000,      336.05
    225.0000,      50.0000,   3.00000,      234.91
    235.0000,      50.0000,   3.00000,      214.55
    245.0000,      50.0000,   3.00000,      185.21
    255.0000,      50.0000,   3.00000,      145.03
    265.0000,      50.0000,   3.00000,      183.40
    275.0000,      50.0000,   3.00000,      165.48
    285.0000,      50.0000,   3.00000,      226.40
    120.0000,      40.0000,   4.00000,      155.59
    130.0000,      40.0000,   4.00000,      250.77
    140.0000,      40.0000,   4.00000,      202.35
    150.0000,      40.0000,   4.00000,      158.52
    160.0000,      40.0000,   4.00000,      119.64
    170.0000,      40.0000,   4.00000,      138.11
    180.0000,      40.0000,   4.00000,      221.83
    190.0000,      40.0000,   4.00000,      214.26
    200.0000,      40.0000,   4.00000,      256.45
    210.0000,      40.0000,   4.00000,      341.81
    220.0000,      40.0000,   4.00000,      310.67
    230.0000,      40.0000,   4.00000,      309.25
    240.0000,      40.0000,   4.00000,      205.64
    250.0000,      40.0000,   4.00000,      209.87
    260.0000,      40.0000,   4.00000,      196.46
    270.0000,      40.0000,   4.00000,      145.49
    280.0000,      40.0000,   4.00000,      218.51
    290.0000,      40.0000,   4.00000,      206.25
    150.0000,      60.0000,   3.00000,      281.36
    160.0000,      60.0000,   3.00000,      249.78
    170.0000,      60.0000,   3.00000,      309.91
    180.0000,      60.0000,   3.00000,      242.24
    190.0000,      60.0000,   3.00000,      294.60
    200.0000,      60.0000,   3.00000,      348.86
    210.0000,      60.0000,   3.00000,      387.95
    220.0000,      60.0000,   3.00000,      334.75
    230.0000,      60.0000,   3.00000,      377.75
    240.0000,      60.0000,   3.00000,      274.51
    250.0000,      60.0000,   3.00000,      278.14
    260.0000,      60.0000,   3.00000,      310.41
    150.0000,      50.0000,   4.00000,      277.56
    160.0000,      50.0000,   4.00000,      296.19
    170.0000,      50.0000,   4.00000,      259.50
    180.0000,      50.0000,   4.00000,      192.32
    190.0000,      50.0000,   4.00000,      198.54
    200.0000,      50.0000,   4.00000,      342.77
    210.0000,      50.0000,   4.00000,      336.49
    220.0000,      50.0000,   4.00000,      354.83
    230.0000,      50.0000,   4.00000,      423.12
    240.0000,      50.0000,   4.00000,      401.81
    250.0000,      50.0000,   4.00000,      372.30
    260.0000,      50.0000,   4.00000,      294.35
    180.0000,      60.0000,   4.00000,      441.17
    190.0000,      60.0000,   4.00000,      508.71
    200.0000,      60.0000,   4.00000,      501.53
    210.0000,      60.0000,   4.00000,      478.03
    220.0000,      60.0000,   4.00000,      494.87
    230.0000,      60.0000,   4.00000,      505.72
INVERSION RESULTS
Initial RMS error
 56.37
NUMBER OF LAYERS
28
NUMBER OF BLOCKS
1256
ITERATION 1
MODEL RESISTIVITY
LAYER 1
78,       2.5000
     15.0000,      66.958
     20.0000,      68.771
     25.0000,      68.323
     30.0000,      70.769
     35.0000,      67.594
     40.0000,      66.448
     45.0000,      63.308
     50.0000,      61.163
     55.0000,      63.424
     60.0000,      65.636
     65.0000,      85.162
     70.0000,      90.244
     75.0000,      100.42
     80.0000,      102.61
     85.0000,      92.146
     90.0000,      96.559
     95.0000,      91.074
    100.0000,      95.013
    105.0000,      91.408
    110.0000,      93.518
    115.0000,      100.01
    120.0000,      103.99
    125.0000,      108.42
    130.0000,      100.24
    135.0000,      76.256
    140.0000,      69.468
    145.0000,      71.853
    150.0000,      72.099
    155.0000,      77.462
    160.0000,      79.130
    165.0000,      82.616
    170.0000,      82.822
    175.0000,      86.069
    180.0000,      78.387
    185.0000,      61.965
    190.0000,      56.647
    195.0000,      56.456
    200.0000,      55.829
    205.0000,      59.147
    210.0000,      58.598
    215.0000,      56.011
    220.0000,      57.194
    225.0000,      62.553
    230.0000,      63.534
    235.0000,      60.783
    240.0000,      60.454
    245.0000,      58.807
    250.0000,      59.795
    255.0000,      65.613
    260.0000,      66.469
    265.0000,      68.853
    270.0000,      70.363
    275.0000,      65.315
    280.0000,      67.415
    285.0000,      71.191
    290.0000,      79.248
    295.0000,      80.932
    300.0000,      85.505
    305.0000,      90.309
    310.0000,      87.868
    315.0000,      77.640
    320.0000,      75.575
    325.0000,      81.454
    330.0000,      83.143
    335.0000,      88.599
    340.0000,      90.452
    345.0000,      91.936
    350.0000,      91.571
    355.0000,      99.272
    360.0000,      101.52
    365.0000,      99.572
    370.0000,      97.722
    375.0000,      97.806
    380.0000,      93.622
    385.0000,      80.964
    390.0000,      78.000
    395.0000,      77.876
                   75.198
LAYER 2
78,       5.0250
     15.0000,      65.978
     20.0000,      67.866
     25.0000,      68.721
     30.0000,      72.220
     35.0000,      70.009
     40.0000,      68.535
     45.0000,      64.823
     50.0000,      62.171
     55.0000,      64.095
     60.0000,      66.365
     65.0000,      83.263
     70.0000,      88.518
     75.0000,      96.292
     80.0000,      97.504
     85.0000,      90.345
     90.0000,      95.291
     95.0000,      92.093
    100.0000,      96.323
    105.0000,      92.924
    110.0000,      94.485
    115.0000,      101.30
    120.0000,      106.71
    125.0000,      111.54
    130.0000,      102.28
    135.0000,      77.414
    140.0000,      69.825
    145.0000,      71.891
    150.0000,      71.916
    155.0000,      76.418
    160.0000,      78.254
    165.0000,      82.114
    170.0000,      83.182
    175.0000,      86.119
    180.0000,      77.664
    185.0000,      61.270
    190.0000,      55.906
    195.0000,      56.047
    200.0000,      55.644
    205.0000,      58.187
    210.0000,      57.438
    215.0000,      55.174
    220.0000,      56.680
    225.0000,      62.144
    230.0000,      63.164
    235.0000,      60.342
    240.0000,      59.869
    245.0000,      58.920
    250.0000,      60.070
    255.0000,      64.469
    260.0000,      64.799
    265.0000,      66.866
    270.0000,      68.335
    275.0000,      64.330
    280.0000,      65.923
    285.0000,      70.538
    290.0000,      79.901
    295.0000,      83.333
    300.0000,      88.112
    305.0000,      92.365
    310.0000,      88.964
    315.0000,      78.230
    320.0000,      75.887
    325.0000,      81.218
    330.0000,      82.721
    335.0000,      87.436
    340.0000,      89.630
    345.0000,      90.615
    350.0000,      89.882
    355.0000,      96.637
    360.0000,      99.608
    365.0000,      98.549
    370.0000,      96.768
    375.0000,      96.087
    380.0000,      91.516
    385.0000,      80.700
    390.0000,      77.891
    395.0000,      77.086
                   74.218
LAYER 3
76,       7.5752
     20.0000,      66.689
     25.0000,      70.323
     30.0000,      76.503
     35.0000,      76.345
     40.0000,      74.255
     45.0000,      69.215
     50.0000,      65.284
     55.0000,      66.179
     60.0000,      68.242
     65.0000,      80.496
     70.0000,      84.804
     75.0000,      88.528
     80.0000,      88.263
     85.0000,      85.618
     90.0000,      91.691
     95.0000,      92.377
    100.0000,      96.758
    105.0000,      93.772
    110.0000,      94.563
    115.0000,      102.41
    120.0000,      111.30
    125.0000,      117.50
    130.0000,      106.59
    135.0000,      80.289
    140.0000,      70.323
    145.0000,      70.420
    150.0000,      69.384
    155.0000,      71.255
    160.0000,      72.539
    165.0000,      76.705
    170.0000,      79.535
    175.0000,      82.130
    180.0000,      73.379
    185.0000,      58.440
    190.0000,      53.516
    195.0000,      54.199
    200.0000,      54.192
    205.0000,      55.332
    210.0000,      54.333
    215.0000,      52.879
    220.0000,      54.955
    225.0000,      60.163
    230.0000,      60.889
    235.0000,      58.001
    240.0000,      57.445
    245.0000,      57.706
    250.0000,      59.239
    255.0000,      61.351
    260.0000,      60.484
    265.0000,      61.666
    270.0000,      63.095
    275.0000,      60.918
    280.0000,      62.308
    285.0000,      68.315
    290.0000,      79.811
    295.0000,      86.305
    300.0000,      91.135
    305.0000,      93.875
    310.0000,      89.034
    315.0000,      78.343
    320.0000,      75.276
    325.0000,      78.408
    330.0000,      78.495
    335.0000,      80.949
    340.0000,      82.899
    345.0000,      83.392
    350.0000,      82.720
    355.0000,      88.155
    360.0000,      92.285
    365.0000,      92.942
    370.0000,      91.545
    375.0000,      89.722
    380.0000,      84.937
    385.0000,      77.108
    390.0000,      74.743
                   73.064
LAYER 4
74,      10.1510
     25.0000,      71.956
     30.0000,      84.322
     35.0000,      86.705
     40.0000,      83.877
     45.0000,      76.523
     50.0000,      70.196
     55.0000,      69.423
     60.0000,      70.108
     65.0000,      78.614
     70.0000,      80.326
     75.0000,      80.082
     80.0000,      78.075
     85.0000,      77.796
     90.0000,      85.389
     95.0000,      88.687
    100.0000,      93.138
    105.0000,      89.539
    110.0000,      89.458
    115.0000,      98.985
    120.0000,      112.58
    125.0000,      122.68
    130.0000,      111.27
    135.0000,      81.648
    140.0000,      68.590
    145.0000,      65.947
    150.0000,      62.348
    155.0000,      60.641
    160.0000,      60.078
    165.0000,      63.720
    170.0000,      67.772
    175.0000,      71.139
    180.0000,      63.795
    185.0000,      51.404
    190.0000,      48.063
    195.0000,      49.906
    200.0000,      50.387
    205.0000,      50.696
    210.0000,      49.672
    215.0000,      48.944
    220.0000,      51.418
    225.0000,      56.132
    230.0000,      55.939
    235.0000,      52.663
    240.0000,      52.410
    245.0000,      53.955
    250.0000,      56.131
    255.0000,      56.736
    260.0000,      54.458
    265.0000,      54.749
    270.0000,      56.234
    275.0000,      55.080
    280.0000,      56.293
    285.0000,      63.028
    290.0000,      76.314
    295.0000,      84.937
    300.0000,      89.429
    305.0000,      90.995
    310.0000,      85.751
    315.0000,      75.662
    320.0000,      72.045
    325.0000,      72.529
    330.0000,      69.610
    335.0000,      69.072
    340.0000,      69.981
    345.0000,      70.103
    350.0000,      69.660
    355.0000,      74.746
    360.0000,      80.158
    365.0000,      82.510
    370.0000,      81.602
    375.0000,      79.191
    380.0000,      74.507
    385.0000,      68.683
                   67.027
LAYER 5
72,      12.7525
     30.0000,      100.90
     35.0000,      108.21
     40.0000,      104.69
     45.0000,      94.691
     50.0000,      83.897
     55.0000,      77.458
     60.0000,      73.518
     65.0000,      72.563
     70.0000,      69.030
     75.0000,      64.441
     80.0000,      61.392
     85.0000,      62.467
     90.0000,      67.928
     95.0000,      72.021
    100.0000,      74.128
    105.0000,      72.031
    110.0000,      72.462
    115.0000,      80.577
    120.0000,      94.041
    125.0000,      104.52
    130.0000,      98.357
    135.0000,      77.536
    140.0000,      62.418
    145.0000,      53.205
    150.0000,      45.006
    155.0000,      38.713
    160.0000,      35.349
    165.0000,      35.511
    170.0000,      37.533
    175.0000,      39.557
    180.0000,      38.135
    185.0000,      35.157
    190.0000,      35.430
    195.0000,      38.005
    200.0000,      39.737
    205.0000,      40.550
    210.0000,      40.991
    215.0000,      41.769
    220.0000,      43.354
    225.0000,      44.617
    230.0000,      43.142
    235.0000,      41.155
    240.0000,      41.815
    245.0000,      44.473
    250.0000,      47.083
    255.0000,      47.260
    260.0000,      45.366
    265.0000,      44.699
    270.0000,      45.138
    275.0000,      44.951
    280.0000,      45.845
    285.0000,      50.542
    290.0000,      59.399
    295.0000,      66.714
    300.0000,      70.454
    305.0000,      71.727
    310.0000,      70.109
    315.0000,      66.097
    320.0000,      62.734
    325.0000,      58.630
    330.0000,      52.474
    335.0000,      48.208
    340.0000,      46.629
    345.0000,      46.351
    350.0000,      47.261
    355.0000,      51.177
    360.0000,      56.245
    365.0000,      59.505
    370.0000,      59.374
    375.0000,      56.979
    380.0000,      52.933
                   49.234
LAYER 6
70,      15.3800
     35.0000,      116.92
     40.0000,      111.21
     45.0000,      102.46
     50.0000,      89.127
     55.0000,      78.904
     60.0000,      71.722
     65.0000,      66.593
     70.0000,      61.434
     75.0000,      56.728
     80.0000,      54.232
     85.0000,      55.127
     90.0000,      58.587
     95.0000,      61.468
    100.0000,      62.399
    105.0000,      61.237
    110.0000,      61.758
    115.0000,      66.997
    120.0000,      75.945
    125.0000,      83.349
    130.0000,      81.391
    135.0000,      69.675
    140.0000,      57.328
    145.0000,      46.960
    150.0000,      37.820
    155.0000,      30.798
    160.0000,      26.698
    165.0000,      25.344
    170.0000,      25.755
    175.0000,      26.830
    180.0000,      27.319
    185.0000,      27.735
    190.0000,      29.598
    195.0000,      32.581
    200.0000,      35.222
    205.0000,      37.233
    210.0000,      38.906
    215.0000,      40.270
    220.0000,      41.007
    225.0000,      40.595
    230.0000,      38.860
    235.0000,      37.739
    240.0000,      38.883
    245.0000,      41.728
    250.0000,      44.538
    255.0000,      45.516
    260.0000,      44.791
    265.0000,      44.141
    270.0000,      43.816
    275.0000,      43.178
    280.0000,      43.115
    285.0000,      45.321
    290.0000,      49.924
    295.0000,      54.407
    300.0000,      57.414
    305.0000,      59.426
    310.0000,      60.463
    315.0000,      60.045
    320.0000,      58.038
    325.0000,      53.704
    330.0000,      47.775
    335.0000,      43.173
    340.0000,      41.016
    345.0000,      40.687
    350.0000,      41.942
    355.0000,      45.152
    360.0000,      48.998
    365.0000,      51.099
    370.0000,      50.159
    375.0000,      48.030
                   43.254
LAYER 7
66,      18.0338
     45.0000,      105.62
     50.0000,      87.414
     55.0000,      74.912
     60.0000,      66.449
     65.0000,      60.407
     70.0000,      55.641
     75.0000,      52.137
     80.0000,      50.718
     85.0000,      51.742
     90.0000,      54.330
     95.0000,      56.517
    100.0000,      57.160
    105.0000,      56.511
    110.0000,      56.827
    115.0000,      59.904
    120.0000,      65.365
    125.0000,      70.303
    130.0000,      70.359
    135.0000,      64.138
    140.0000,      55.091
    145.0000,      45.589
    150.0000,      36.650
    155.0000,      29.543
    160.0000,      25.031
    165.0000,      22.868
    170.0000,      22.393
    175.0000,      22.945
    180.0000,      23.971
    185.0000,      25.591
    190.0000,      28.270
    195.0000,      31.770
    200.0000,      35.288
    205.0000,      38.474
    210.0000,      41.169
    215.0000,      42.943
    220.0000,      43.284
    225.0000,      42.223
    230.0000,      40.524
    235.0000,      39.889
    240.0000,      41.331
    245.0000,      44.308
    250.0000,      47.407
    255.0000,      49.222
    260.0000,      49.486
    265.0000,      48.997
    270.0000,      48.022
    275.0000,      46.515
    280.0000,      45.235
    285.0000,      45.389
    290.0000,      47.188
    295.0000,      49.597
    300.0000,      51.926
    305.0000,      54.330
    310.0000,      56.681
    315.0000,      58.133
    320.0000,      57.624
    325.0000,      54.546
    330.0000,      49.896
    335.0000,      45.954
    340.0000,      43.957
    345.0000,      43.776
    350.0000,      45.112
    355.0000,      47.675
    360.0000,      50.000
    365.0000,      49.851
                   45.894
LAYER 8
64,      20.7142
     50.0000,      80.240
     55.0000,      67.590
     60.0000,      59.584
     65.0000,      54.337
     70.0000,      50.871
     75.0000,      48.943
     80.0000,      48.825
     85.0000,      50.461
     90.0000,      53.088
     95.0000,      55.332
    100.0000,      56.288
    105.0000,      56.164
    110.0000,      56.423
    115.0000,      58.273
    120.0000,      61.730
    125.0000,      65.230
    130.0000,      66.166
    135.0000,      62.925
    140.0000,      56.418
    145.0000,      48.164
    150.0000,      39.668
    155.0000,      32.478
    160.0000,      27.504
    165.0000,      24.680
    170.0000,      23.579
    175.0000,      23.777
    180.0000,      24.965
    185.0000,      27.143
    190.0000,      30.420
    195.0000,      34.567
    200.0000,      39.024
    205.0000,      43.353
    210.0000,      47.019
    215.0000,      49.293
    220.0000,      49.647
    225.0000,      48.479
    230.0000,      46.954
    235.0000,      46.654
    240.0000,      48.333
    245.0000,      51.487
    250.0000,      54.915
    255.0000,      57.402
    260.0000,      58.354
    265.0000,      57.923
    270.0000,      56.285
    275.0000,      53.757
    280.0000,      51.189
    285.0000,      49.657
    290.0000,      49.551
    295.0000,      50.533
    300.0000,      52.270
    305.0000,      54.763
    310.0000,      57.737
    315.0000,      60.284
    320.0000,      61.193
    325.0000,      59.829
    330.0000,      56.922
    335.0000,      54.203
    340.0000,      52.870
    345.0000,      53.060
    350.0000,      54.385
    355.0000,      56.092
    360.0000,      56.440
                   53.355
LAYER 9
62,      23.4213
     55.0000,      58.791
     60.0000,      52.362
     65.0000,      48.673
     70.0000,      46.740
     75.0000,      46.373
     80.0000,      47.608
     85.0000,      50.184
     90.0000,      53.470
     95.0000,      56.401
    100.0000,      58.184
    105.0000,      58.871
    110.0000,      59.460
    115.0000,      60.888
    120.0000,      63.429
    125.0000,      66.264
    130.0000,      67.694
    135.0000,      66.155
    140.0000,      61.442
    145.0000,      54.332
    150.0000,      46.285
    155.0000,      38.950
    160.0000,      33.425
    165.0000,      29.918
    170.0000,      28.231
    175.0000,      28.105
    180.0000,      29.342
    185.0000,      31.896
    190.0000,      35.737
    195.0000,      40.632
    200.0000,      46.089
    205.0000,      51.557
    210.0000,      56.211
    215.0000,      59.148
    220.0000,      59.863
    225.0000,      58.958
    230.0000,      57.755
    235.0000,      57.768
    240.0000,      59.657
    245.0000,      62.979
    250.0000,      66.666
    255.0000,      69.582
    260.0000,      70.891
    265.0000,      70.329
    270.0000,      67.981
    275.0000,      64.403
    280.0000,      60.585
    285.0000,      57.631
    290.0000,      56.102
    295.0000,      56.026
    300.0000,      57.254
    305.0000,      59.715
    310.0000,      63.058
    315.0000,      66.433
    320.0000,      68.720
    325.0000,      69.253
    330.0000,      68.409
    335.0000,      67.400
    340.0000,      67.222
    345.0000,      68.059
    350.0000,      69.324
    355.0000,      69.832
                   67.609
LAYER 10
60,      26.1555
     60.0000,      45.386
     65.0000,      43.590
     70.0000,      43.002
     75.0000,      43.987
     80.0000,      46.516
     85.0000,      50.146
     90.0000,      54.480
     95.0000,      58.600
    100.0000,      61.702
    105.0000,      63.634
    110.0000,      65.074
    115.0000,      66.799
    120.0000,      69.243
    125.0000,      72.014
    130.0000,      73.921
    135.0000,      73.523
    140.0000,      70.136
    145.0000,      64.017
    150.0000,      56.414
    155.0000,      48.936
    160.0000,      42.828
    165.0000,      38.596
    170.0000,      36.289
    175.0000,      35.801
    180.0000,      37.013
    185.0000,      39.859
    190.0000,      44.241
    195.0000,      49.903
    200.0000,      56.347
    205.0000,      62.899
    210.0000,      68.537
    215.0000,      72.279
    220.0000,      73.646
    225.0000,      73.313
    230.0000,      72.611
    235.0000,      72.980
    240.0000,      75.050
    245.0000,      78.456
    250.0000,      82.229
    255.0000,      85.274
    260.0000,      86.606
    265.0000,      85.726
    270.0000,      82.665
    275.0000,      78.130
    280.0000,      73.222
    285.0000,      69.102
    290.0000,      66.477
    295.0000,      65.591
    300.0000,      66.411
    305.0000,      68.844
    310.0000,      72.525
    315.0000,      76.709
    320.0000,      80.421
    325.0000,      82.986
    330.0000,      84.466
    335.0000,      85.579
    340.0000,      87.004
    345.0000,      88.854
    350.0000,      90.145
                   89.199
LAYER 11
57,      28.9171
     70.0000,      39.418
     75.0000,      41.462
     80.0000,      45.252
     85.0000,      49.751
     90.0000,      55.359
     95.0000,      61.083
    100.0000,      65.963
    105.0000,      69.613
    110.0000,      72.460
    115.0000,      75.167
    120.0000,      78.232
    125.0000,      81.491
    130.0000,      84.059
    135.0000,      84.636
    140.0000,      82.354
    145.0000,      77.146
    150.0000,      70.031
    155.0000,      62.495
    160.0000,      55.859
    165.0000,      50.905
    170.0000,      47.939
    175.0000,      47.017
    180.0000,      48.104
    185.0000,      51.130
    190.0000,      55.949
    195.0000,      62.270
    200.0000,      69.556
    205.0000,      77.027
    210.0000,      83.557
    215.0000,      88.161
    220.0000,      90.383
    225.0000,      90.869
    230.0000,      90.846
    235.0000,      91.638
    240.0000,      93.857
    245.0000,      97.224
    250.0000,      100.87
    255.0000,      103.74
    260.0000,      104.83
    265.0000,      103.52
    270.0000,      99.849
    275.0000,      94.591
    280.0000,      88.888
    285.0000,      83.941
    290.0000,      80.554
    295.0000,      79.116
    300.0000,      79.683
    305.0000,      82.185
    310.0000,      86.290
    315.0000,      91.378
    320.0000,      96.623
    325.0000,      101.35
    330.0000,      105.36
    335.0000,      108.84
    340.0000,      112.09
    345.0000,      115.55
                   117.39
LAYER 12
55,      31.7063
     75.0000,      38.433
     80.0000,      43.957
     85.0000,      48.350
     90.0000,      55.523
     95.0000,      63.279
    100.0000,      70.331
    105.0000,      76.062
    110.0000,      80.775
    115.0000,      85.088
    120.0000,      89.459
    125.0000,      93.779
    130.0000,      97.326
    135.0000,      98.940
    140.0000,      97.721
    145.0000,      93.431
    150.0000,      86.904
    155.0000,      79.463
    160.0000,      72.432
    165.0000,      66.823
    170.0000,      63.187
    175.0000,      61.750
    180.0000,      62.570
    185.0000,      65.593
    190.0000,      70.632
    195.0000,      77.359
    200.0000,      85.192
    205.0000,      93.289
    210.0000,      100.50
    215.0000,      105.90
    220.0000,      109.05
    225.0000,      110.50
    230.0000,      111.29
    235.0000,      112.57
    240.0000,      114.92
    245.0000,      118.15
    250.0000,      121.49
    255.0000,      124.01
    260.0000,      124.71
    265.0000,      123.03
    270.0000,      118.98
    275.0000,      113.37
    280.0000,      107.31
    285.0000,      101.99
    290.0000,      98.271
    295.0000,      96.627
    300.0000,      97.188
    305.0000,      99.931
    310.0000,      104.59
    315.0000,      110.72
    320.0000,      117.64
    325.0000,      124.65
    330.0000,      131.42
    335.0000,      137.17
    340.0000,      141.53
                   148.04
LAYER 13
51,      34.5233
     85.0000,      44.396
     90.0000,      54.682
     95.0000,      65.049
    100.0000,      74.538
    105.0000,      82.388
    110.0000,      89.095
    115.0000,      95.520
    120.0000,      101.87
    125.0000,      107.86
    130.0000,      112.79
    135.0000,      115.63
    140.0000,      115.56
    145.0000,      112.26
    150.0000,      106.46
    155.0000,      99.296
    160.0000,      92.059
    165.0000,      85.920
    170.0000,      81.638
    175.0000,      79.608
    180.0000,      79.989
    185.0000,      82.757
    190.0000,      87.702
    195.0000,      94.463
    200.0000,      102.43
    205.0000,      110.76
    210.0000,      118.34
    215.0000,      124.36
    220.0000,      128.37
    225.0000,      130.79
    230.0000,      132.45
    235.0000,      134.27
    240.0000,      136.79
    245.0000,      139.86
    250.0000,      142.86
    255.0000,      145.00
    260.0000,      145.39
    265.0000,      143.55
    270.0000,      139.51
    275.0000,      134.04
    280.0000,      128.19
    285.0000,      123.07
    290.0000,      119.57
    295.0000,      118.21
    300.0000,      119.12
    305.0000,      122.32
    310.0000,      127.63
    315.0000,      134.89
    320.0000,      143.66
    325.0000,      152.95
    330.0000,      163.31
                   171.20
LAYER 14
49,      37.3685
     90.0000,      54.265
     95.0000,      67.062
    100.0000,      78.926
    105.0000,      88.190
    110.0000,      96.298
    115.0000,      105.31
    120.0000,      114.37
    125.0000,      122.66
    130.0000,      129.40
    135.0000,      133.71
    140.0000,      134.90
    145.0000,      132.72
    150.0000,      127.78
    155.0000,      121.10
    160.0000,      113.86
    165.0000,      107.35
    170.0000,      102.47
    175.0000,      99.784
    180.0000,      99.545
    185.0000,      101.77
    190.0000,      106.26
    195.0000,      112.63
    200.0000,      120.28
    205.0000,      128.40
    210.0000,      135.99
    215.0000,      142.34
    220.0000,      147.03
    225.0000,      150.33
    230.0000,      152.83
    235.0000,      155.25
    240.0000,      158.00
    245.0000,      161.03
    250.0000,      163.83
    255.0000,      165.77
    260.0000,      166.13
    265.0000,      164.52
    270.0000,      160.98
    275.0000,      156.23
    280.0000,      151.21
    285.0000,      146.99
    290.0000,      144.42
    295.0000,      144.02
    300.0000,      145.82
    305.0000,      149.68
    310.0000,      155.45
    315.0000,      163.71
    320.0000,      174.87
    325.0000,      185.10
                   203.03
LAYER 15
46,      40.2422
     95.0000,      70.161
    100.0000,      84.779
    105.0000,      93.129
    110.0000,      100.43
    115.0000,      113.31
    120.0000,      126.16
    125.0000,      137.38
    130.0000,      146.22
    135.0000,      152.12
    140.0000,      154.70
    145.0000,      153.74
    150.0000,      149.82
    155.0000,      143.79
    160.0000,      136.75
    165.0000,      130.00
    170.0000,      124.61
    175.0000,      121.21
    180.0000,      120.19
    185.0000,      121.61
    190.0000,      125.28
    195.0000,      130.85
    200.0000,      137.76
    205.0000,      145.27
    210.0000,      152.51
    215.0000,      158.89
    220.0000,      164.01
    225.0000,      168.03
    230.0000,      171.30
    235.0000,      174.35
    240.0000,      177.48
    245.0000,      180.69
    250.0000,      183.58
    255.0000,      185.69
    260.0000,      186.47
    265.0000,      185.59
    270.0000,      183.12
    275.0000,      179.68
    280.0000,      176.16
    285.0000,      173.57
    290.0000,      172.81
    295.0000,      174.42
    300.0000,      178.06
    305.0000,      182.75
    310.0000,      187.81
    315.0000,      195.94
                   213.45
LAYER 16
40,      43.1447
    110.0000,      96.578
    115.0000,      119.33
    120.0000,      137.46
    125.0000,      151.86
    130.0000,      162.62
    135.0000,      169.93
    140.0000,      173.93
    145.0000,      174.34
    150.0000,      171.59
    155.0000,      166.36
    160.0000,      159.66
    165.0000,      152.81
    170.0000,      146.95
    175.0000,      142.82
    180.0000,      140.88
    185.0000,      141.26
    190.0000,      143.83
    195.0000,      148.27
    200.0000,      154.10
    205.0000,      160.68
    210.0000,      167.28
    215.0000,      173.43
    220.0000,      178.74
    225.0000,      183.30
    230.0000,      187.26
    235.0000,      190.98
    240.0000,      194.67
    245.0000,      198.35
    250.0000,      201.73
    255.0000,      204.50
    260.0000,      206.25
    265.0000,      206.70
    270.0000,      205.88
    275.0000,      204.33
    280.0000,      202.89
    285.0000,      202.60
    290.0000,      204.70
    295.0000,      210.09
    300.0000,      217.77
                   224.09
LAYER 17
38,      46.0761
    115.0000,      130.12
    120.0000,      150.64
    125.0000,      166.92
    130.0000,      178.34
    135.0000,      186.23
    140.0000,      191.80
    145.0000,      193.80
    150.0000,      192.40
    155.0000,      188.09
    160.0000,      181.82
    165.0000,      174.94
    170.0000,      168.64
    175.0000,      163.75
    180.0000,      160.80
    185.0000,      160.00
    190.0000,      161.25
    195.0000,      164.34
    200.0000,      168.85
    205.0000,      174.27
    210.0000,      180.03
    215.0000,      185.75
    220.0000,      191.08
    225.0000,      196.03
    230.0000,      200.63
    235.0000,      205.08
    240.0000,      209.54
    245.0000,      214.01
    250.0000,      218.32
    255.0000,      222.30
    260.0000,      225.65
    265.0000,      228.12
    270.0000,      229.54
    275.0000,      230.36
    280.0000,      231.44
    285.0000,      233.66
    290.0000,      239.38
    295.0000,      251.59
                   269.51
LAYER 18
36,      49.0369
    120.0000,      166.52
    125.0000,      183.62
    130.0000,      192.91
    135.0000,      199.45
    140.0000,      207.79
    145.0000,      211.86
    150.0000,      212.11
    155.0000,      208.76
    160.0000,      202.89
    165.0000,      195.96
    170.0000,      189.22
    175.0000,      183.55
    180.0000,      179.52
    185.0000,      177.42
    190.0000,      177.23
    195.0000,      178.81
    200.0000,      181.87
    205.0000,      186.03
    210.0000,      190.84
    215.0000,      196.01
    220.0000,      201.26
    225.0000,      206.52
    230.0000,      211.74
    235.0000,      217.03
    240.0000,      222.44
    245.0000,      228.02
    250.0000,      233.68
    255.0000,      239.43
    260.0000,      245.13
    265.0000,      250.46
    270.0000,      254.83
    275.0000,      258.27
    280.0000,      262.37
    285.0000,      265.85
    290.0000,      273.72
                   296.70
LAYER 19
30,      52.0272
    135.0000,      205.10
    140.0000,      222.70
    145.0000,      228.88
    150.0000,      231.28
    155.0000,      228.70
    160.0000,      222.97
    165.0000,      215.86
    170.0000,      208.62
    175.0000,      202.13
    180.0000,      196.98
    185.0000,      193.50
    190.0000,      191.77
    195.0000,      191.75
    200.0000,      193.29
    205.0000,      196.13
    210.0000,      199.96
    215.0000,      204.57
    220.0000,      209.72
    225.0000,      215.30
    230.0000,      221.21
    235.0000,      227.44
    240.0000,      234.00
    245.0000,      240.93
    250.0000,      248.30
    255.0000,      256.31
    260.0000,      265.24
    265.0000,      274.82
    270.0000,      283.21
    275.0000,      288.64
                   298.52
LAYER 20
26,      55.0475
    145.0000,      245.21
    150.0000,      251.70
    155.0000,      248.74
    160.0000,      242.46
    165.0000,      234.96
    170.0000,      227.14
    175.0000,      219.80
    180.0000,      213.47
    185.0000,      208.52
    190.0000,      205.14
    195.0000,      203.44
    200.0000,      203.39
    205.0000,      204.89
    210.0000,      207.76
    215.0000,      211.85
    220.0000,      216.97
    225.0000,      222.99
    230.0000,      229.71
    235.0000,      237.06
    240.0000,      244.94
    245.0000,      253.42
    250.0000,      262.67
    255.0000,      273.14
    260.0000,      286.22
    265.0000,      303.01
                   318.55
LAYER 21
24,      58.0980
    150.0000,      279.09
    155.0000,      269.61
    160.0000,      261.58
    165.0000,      253.73
    170.0000,      245.32
    175.0000,      237.17
    180.0000,      229.61
    185.0000,      223.03
    190.0000,      217.80
    195.0000,      214.23
    200.0000,      212.50
    205.0000,      212.63
    210.0000,      214.57
    215.0000,      218.26
    220.0000,      223.50
    225.0000,      230.16
    230.0000,      237.97
    235.0000,      246.70
    240.0000,      256.12
    245.0000,      266.22
    250.0000,      277.35
    255.0000,      289.39
    260.0000,      306.46
                   337.42
LAYER 22
24,      61.1790
    150.0000,      302.69
    155.0000,      287.17
    160.0000,      279.46
    165.0000,      272.95
    170.0000,      263.86
    175.0000,      255.14
    180.0000,      246.30
    185.0000,      237.76
    190.0000,      230.29
    195.0000,      224.52
    200.0000,      220.88
    205.0000,      219.56
    210.0000,      220.62
    215.0000,      224.03
    220.0000,      229.66
    225.0000,      237.32
    230.0000,      246.66
    235.0000,      257.25
    240.0000,      268.53
    245.0000,      280.19
    250.0000,      293.80
    255.0000,      303.76
    260.0000,      317.45
                   346.11
LAYER 23
18,      64.2908
    165.0000,      295.48
    170.0000,      283.25
    175.0000,      275.16
    180.0000,      264.92
    185.0000,      253.70
    190.0000,      243.17
    195.0000,      234.57
    200.0000,      228.64
    205.0000,      225.72
    210.0000,      225.90
    215.0000,      229.24
    220.0000,      235.60
    225.0000,      244.82
    230.0000,      256.44
    235.0000,      269.78
    240.0000,      283.56
    245.0000,      295.54
                   318.03
LAYER 24
14,      67.4337
    175.0000,      300.26
    180.0000,      287.78
    185.0000,      272.11
    190.0000,      256.95
    195.0000,      244.46
    200.0000,      235.64
    205.0000,      230.84
    210.0000,      230.16
    215.0000,      233.62
    220.0000,      241.18
    225.0000,      252.72
    230.0000,      267.82
    235.0000,      285.68
                   304.73
LAYER 25
12,      70.6080
    180.0000,      318.80
    185.0000,      294.40
    190.0000,      271.79
    195.0000,      253.80
    200.0000,      241.31
    205.0000,      234.34
    210.0000,      232.78
    215.0000,      236.59
    220.0000,      245.86
    225.0000,      260.71
    230.0000,      280.89
                   305.75
LAYER 26
12,      73.8141
    180.0000,      361.51
    185.0000,      321.31
    190.0000,      286.96
    195.0000,      261.50
    200.0000,      244.60
    205.0000,      235.27
    210.0000,      232.83
    215.0000,      237.16
    220.0000,      248.61
    225.0000,      267.89
    230.0000,      295.13
                   327.25
LAYER 27
12,      77.0522
    180.0000,      421.31
    185.0000,      352.25
    190.0000,      300.06
    195.0000,      265.49
    200.0000,      244.01
    205.0000,      232.41
    210.0000,      229.15
    215.0000,      233.98
    220.0000,      247.76
    225.0000,      272.76
    230.0000,      312.11
                   364.32
LAYER 28
12, 
    180.0000,      547.39
    185.0000,      382.87
    190.0000,      305.50
    195.0000,      262.61
    200.0000,      237.82
    205.0000,      224.66
    210.0000,      220.68
    215.0000,      225.60
    220.0000,      240.78
    225.0000,      270.85
    230.0000,      327.97
                   452.17
CALCULATED APPARENT RESISTIVITY
     15.0000,      10.0000,   1.00000,      70.076
     25.0000,      10.0000,   1.00000,      73.064
     35.0000,      10.0000,   1.00000,      71.368
     45.0000,      10.0000,   1.00000,      67.409
     55.0000,      10.0000,   1.00000,      66.921
     65.0000,      10.0000,   1.00000,      80.817
     75.0000,      10.0000,   1.00000,      91.047
     85.0000,      10.0000,   1.00000,      87.734
     95.0000,      10.0000,   1.00000,      85.826
    105.0000,      10.0000,   1.00000,      91.409
    115.0000,      10.0000,   1.00000,      102.40
    125.0000,      10.0000,   1.00000,      95.166
    135.0000,      10.0000,   1.00000,      75.518
    145.0000,      10.0000,   1.00000,      65.035
    155.0000,      10.0000,   1.00000,      71.461
    165.0000,      10.0000,   1.00000,      71.608
    175.0000,      10.0000,   1.00000,      65.575
    185.0000,      10.0000,   1.00000,      54.963
    195.0000,      10.0000,   1.00000,      52.357
    205.0000,      10.0000,   1.00000,      52.924
    215.0000,      10.0000,   1.00000,      53.625
    225.0000,      10.0000,   1.00000,      59.058
    235.0000,      10.0000,   1.00000,      54.962
    245.0000,      10.0000,   1.00000,      54.566
    255.0000,      10.0000,   1.00000,      63.616
    265.0000,      10.0000,   1.00000,      60.774
    275.0000,      10.0000,   1.00000,      61.682
    285.0000,      10.0000,   1.00000,      69.055
    295.0000,      10.0000,   1.00000,      87.259
    305.0000,      10.0000,   1.00000,      80.134
    315.0000,      10.0000,   1.00000,      76.560
    325.0000,      10.0000,   1.00000,      74.892
    335.0000,      10.0000,   1.00000,      80.032
    345.0000,      10.0000,   1.00000,      83.574
    355.0000,      10.0000,   1.00000,      82.015
    365.0000,      10.0000,   1.00000,      91.415
    375.0000,      10.0000,   1.00000,      86.597
    385.0000,      10.0000,   1.00000,      77.305
    395.0000,      10.0000,   1.00000,      67.754
     20.0000,      10.0000,   2.00000,      82.138
     30.0000,      10.0000,   2.00000,      73.080
     40.0000,      10.0000,   2.00000,      74.090
     50.0000,      10.0000,   2.00000,      71.586
     60.0000,      10.0000,   2.00000,      70.796
     70.0000,      10.0000,   2.00000,      78.760
     80.0000,      10.0000,   2.00000,      82.533
     90.0000,      10.0000,   2.00000,      74.557
    100.0000,      10.0000,   2.00000,      79.676
    110.0000,      10.0000,   2.00000,      93.307
    120.0000,      10.0000,   2.00000,      85.336
    130.0000,      10.0000,   2.00000,      76.930
    140.0000,      10.0000,   2.00000,      65.420
    150.0000,      10.0000,   2.00000,      62.508
    160.0000,      10.0000,   2.00000,      56.411
    170.0000,      10.0000,   2.00000,      48.181
    180.0000,      10.0000,   2.00000,      46.791
    190.0000,      10.0000,   2.00000,      47.656
    200.0000,      10.0000,   2.00000,      48.777
    210.0000,      10.0000,   2.00000,      48.810
    220.0000,      10.0000,   2.00000,      52.624
    230.0000,      10.0000,   2.00000,      53.920
    240.0000,      10.0000,   2.00000,      47.771
    250.0000,      10.0000,   2.00000,      56.083
    260.0000,      10.0000,   2.00000,      59.185
    270.0000,      10.0000,   2.00000,      55.824
    280.0000,      10.0000,   2.00000,      60.517
    290.0000,      10.0000,   2.00000,      73.019
    300.0000,      10.0000,   2.00000,      74.376
    310.0000,      10.0000,   2.00000,      70.997
    320.0000,      10.0000,   2.00000,      70.261
    330.0000,      10.0000,   2.00000,      70.722
    340.0000,      10.0000,   2.00000,      71.203
    350.0000,      10.0000,   2.00000,      70.413
    360.0000,      10.0000,   2.00000,      68.476
    370.0000,      10.0000,   2.00000,      79.936
    380.0000,      10.0000,   2.00000,      75.242
    390.0000,      10.0000,   2.00000,      65.632
     30.0000,      20.0000,   1.00000,      72.346
     40.0000,      20.0000,   1.00000,      71.671
     50.0000,      20.0000,   1.00000,      71.147
     60.0000,      20.0000,   1.00000,      70.480
     70.0000,      20.0000,   1.00000,      74.957
     80.0000,      20.0000,   1.00000,      76.671
     90.0000,      20.0000,   1.00000,      71.849
    100.0000,      20.0000,   1.00000,      77.037
    110.0000,      20.0000,   1.00000,      84.968
    120.0000,      20.0000,   1.00000,      77.831
    130.0000,      20.0000,   1.00000,      70.198
    140.0000,      20.0000,   1.00000,      64.844
    150.0000,      20.0000,   1.00000,      61.457
    160.0000,      20.0000,   1.00000,      51.488
    170.0000,      20.0000,   1.00000,      42.896
    180.0000,      20.0000,   1.00000,      42.256
    190.0000,      20.0000,   1.00000,      45.300
    200.0000,      20.0000,   1.00000,      47.486
    210.0000,      20.0000,   1.00000,      48.293
    220.0000,      20.0000,   1.00000,      51.480
    230.0000,      20.0000,   1.00000,      51.883
    240.0000,      20.0000,   1.00000,      48.881
    250.0000,      20.0000,   1.00000,      54.348
    260.0000,      20.0000,   1.00000,      58.196
    270.0000,      20.0000,   1.00000,      57.315
    280.0000,      20.0000,   1.00000,      61.377
    290.0000,      20.0000,   1.00000,      68.503
    300.0000,      20.0000,   1.00000,      68.897
    310.0000,      20.0000,   1.00000,      67.641
    320.0000,      20.0000,   1.00000,      68.542
    330.0000,      20.0000,   1.00000,      70.956
    340.0000,      20.0000,   1.00000,      69.694
    350.0000,      20.0000,   1.00000,      66.648
    360.0000,      20.0000,   1.00000,      64.800
    370.0000,      20.0000,   1.00000,      73.584
    380.0000,      20.0000,   1.00000,      73.302
     25.0000,      10.0000,   3.00000,      75.739
     35.0000,      10.0000,   3.00000,      69.239
     45.0000,      10.0000,   3.00000,      71.722
     55.0000,      10.0000,   3.00000,      71.148
     65.0000,      10.0000,   3.00000,      69.247
     75.0000,      10.0000,   3.00000,      73.889
     85.0000,      10.0000,   3.00000,      69.984
     95.0000,      10.0000,   3.00000,      68.929
    105.0000,      10.0000,   3.00000,      80.813
    115.0000,      10.0000,   3.00000,      76.873
    125.0000,      10.0000,   3.00000,      67.376
    135.0000,      10.0000,   3.00000,      63.239
    145.0000,      10.0000,   3.00000,      65.421
    155.0000,      10.0000,   3.00000,      53.823
    165.0000,      10.0000,   3.00000,      39.978
    175.0000,      10.0000,   3.00000,      36.074
    185.0000,      10.0000,   3.00000,      40.782
    195.0000,      10.0000,   3.00000,      45.854
    205.0000,      10.0000,   3.00000,      46.399
    215.0000,      10.0000,   3.00000,      48.879
    225.0000,      10.0000,   3.00000,      51.544
    235.0000,      10.0000,   3.00000,      48.406
    245.0000,      10.0000,   3.00000,      50.222
    255.0000,      10.0000,   3.00000,      55.169
    265.0000,      10.0000,   3.00000,      58.450
    275.0000,      10.0000,   3.00000,      56.874
    285.0000,      10.0000,   3.00000,      65.998
    295.0000,      10.0000,   3.00000,      63.126
    305.0000,      10.0000,   3.00000,      65.643
    315.0000,      10.0000,   3.00000,      64.324
    325.0000,      10.0000,   3.00000,      69.676
    335.0000,      10.0000,   3.00000,      69.929
    345.0000,      10.0000,   3.00000,      65.087
    355.0000,      10.0000,   3.00000,      61.143
    365.0000,      10.0000,   3.00000,      61.849
    375.0000,      10.0000,   3.00000,      74.242
    385.0000,      10.0000,   3.00000,      67.523
     30.0000,      10.0000,   4.00000,      68.106
     40.0000,      10.0000,   4.00000,      64.337
     50.0000,      10.0000,   4.00000,      67.798
     60.0000,      10.0000,   4.00000,      70.031
     70.0000,      10.0000,   4.00000,      69.494
     80.0000,      10.0000,   4.00000,      66.299
     90.0000,      10.0000,   4.00000,      67.881
    100.0000,      10.0000,   4.00000,      72.506
    110.0000,      10.0000,   4.00000,      67.772
    120.0000,      10.0000,   4.00000,      63.139
    130.0000,      10.0000,   4.00000,      56.095
    140.0000,      10.0000,   4.00000,      64.021
    150.0000,      10.0000,   4.00000,      63.539
    160.0000,      10.0000,   4.00000,      45.221
    170.0000,      10.0000,   4.00000,      35.949
    180.0000,      10.0000,   4.00000,      34.891
    190.0000,      10.0000,   4.00000,      41.455
    200.0000,      10.0000,   4.00000,      46.471
    210.0000,      10.0000,   4.00000,      48.320
    220.0000,      10.0000,   4.00000,      50.829
    230.0000,      10.0000,   4.00000,      49.325
    240.0000,      10.0000,   4.00000,      52.697
    250.0000,      10.0000,   4.00000,      52.285
    260.0000,      10.0000,   4.00000,      58.804
    270.0000,      10.0000,   4.00000,      63.383
    280.0000,      10.0000,   4.00000,      65.446
    290.0000,      10.0000,   4.00000,      61.685
    300.0000,      10.0000,   4.00000,      59.558
    310.0000,      10.0000,   4.00000,      61.490
    320.0000,      10.0000,   4.00000,      66.118
    330.0000,      10.0000,   4.00000,      76.736
    340.0000,      10.0000,   4.00000,      70.892
    350.0000,      10.0000,   4.00000,      61.952
    360.0000,      10.0000,   4.00000,      59.637
    370.0000,      10.0000,   4.00000,      63.976
    380.0000,      10.0000,   4.00000,      73.284
     45.0000,      30.0000,   1.00000,      66.255
     55.0000,      30.0000,   1.00000,      68.936
     65.0000,      30.0000,   1.00000,      70.213
     75.0000,      30.0000,   1.00000,      71.658
     85.0000,      30.0000,   1.00000,      70.569
     95.0000,      30.0000,   1.00000,      69.624
    105.0000,      30.0000,   1.00000,      70.279
    115.0000,      30.0000,   1.00000,      64.739
    125.0000,      30.0000,   1.00000,      60.305
    135.0000,      30.0000,   1.00000,      60.753
    145.0000,      30.0000,   1.00000,      63.045
    155.0000,      30.0000,   1.00000,      56.273
    165.0000,      30.0000,   1.00000,      45.652
    175.0000,      30.0000,   1.00000,      39.668
    185.0000,      30.0000,   1.00000,      40.513
    195.0000,      30.0000,   1.00000,      44.780
    205.0000,      30.0000,   1.00000,      48.149
    215.0000,      30.0000,   1.00000,      50.316
    225.0000,      30.0000,   1.00000,      51.760
    235.0000,      30.0000,   1.00000,      51.955
    245.0000,      30.0000,   1.00000,      54.326
    255.0000,      30.0000,   1.00000,      58.330
    265.0000,      30.0000,   1.00000,      63.841
    275.0000,      30.0000,   1.00000,      65.338
    285.0000,      30.0000,   1.00000,      66.596
    295.0000,      30.0000,   1.00000,      62.299
    305.0000,      30.0000,   1.00000,      63.099
    315.0000,      30.0000,   1.00000,      65.935
    325.0000,      30.0000,   1.00000,      72.940
    335.0000,      30.0000,   1.00000,      74.515
    345.0000,      30.0000,   1.00000,      69.633
    355.0000,      30.0000,   1.00000,      64.897
    365.0000,      30.0000,   1.00000,      64.806
     40.0000,      20.0000,   2.00000,      62.217
     50.0000,      20.0000,   2.00000,      64.971
     60.0000,      20.0000,   2.00000,      70.668
     70.0000,      20.0000,   2.00000,      70.732
     80.0000,      20.0000,   2.00000,      68.292
     90.0000,      20.0000,   2.00000,      71.214
    100.0000,      20.0000,   2.00000,      69.612
    110.0000,      20.0000,   2.00000,      62.006
    120.0000,      20.0000,   2.00000,      57.732
    130.0000,      20.0000,   2.00000,      56.475
    140.0000,      20.0000,   2.00000,      62.463
    150.0000,      20.0000,   2.00000,      62.457
    160.0000,      20.0000,   2.00000,      51.573
    170.0000,      20.0000,   2.00000,      41.780
    180.0000,      20.0000,   2.00000,      38.065
    190.0000,      20.0000,   2.00000,      41.261
    200.0000,      20.0000,   2.00000,      46.998
    210.0000,      20.0000,   2.00000,      50.652
    220.0000,      20.0000,   2.00000,      51.040
    230.0000,      20.0000,   2.00000,      51.723
    240.0000,      20.0000,   2.00000,      54.958
    250.0000,      20.0000,   2.00000,      56.202
    260.0000,      20.0000,   2.00000,      61.565
    270.0000,      20.0000,   2.00000,      69.275
    280.0000,      20.0000,   2.00000,      69.030
    290.0000,      20.0000,   2.00000,      62.957
    300.0000,      20.0000,   2.00000,      60.377
    310.0000,      20.0000,   2.00000,      62.129
    320.0000,      20.0000,   2.00000,      69.817
    330.0000,      20.0000,   2.00000,      78.450
    340.0000,      20.0000,   2.00000,      75.127
    350.0000,      20.0000,   2.00000,      66.355
    360.0000,      20.0000,   2.00000,      64.190
    370.0000,      20.0000,   2.00000,      66.530
     60.0000,      40.0000,   1.00000,      72.930
     70.0000,      40.0000,   1.00000,      77.140
     80.0000,      40.0000,   1.00000,      76.522
     90.0000,      40.0000,   1.00000,      73.779
    100.0000,      40.0000,   1.00000,      67.262
    110.0000,      40.0000,   1.00000,      59.086
    120.0000,      40.0000,   1.00000,      56.094
    130.0000,      40.0000,   1.00000,      55.843
    140.0000,      40.0000,   1.00000,      61.460
    150.0000,      40.0000,   1.00000,      64.383
    160.0000,      40.0000,   1.00000,      59.943
    170.0000,      40.0000,   1.00000,      55.175
    180.0000,      40.0000,   1.00000,      50.572
    190.0000,      40.0000,   1.00000,      48.704
    200.0000,      40.0000,   1.00000,      49.784
    210.0000,      40.0000,   1.00000,      52.014
    220.0000,      40.0000,   1.00000,      54.302
    230.0000,      40.0000,   1.00000,      56.091
    240.0000,      40.0000,   1.00000,      60.079
    250.0000,      40.0000,   1.00000,      64.113
    260.0000,      40.0000,   1.00000,      69.894
    270.0000,      40.0000,   1.00000,      74.249
    280.0000,      40.0000,   1.00000,      73.624
    290.0000,      40.0000,   1.00000,      69.455
    300.0000,      40.0000,   1.00000,      67.760
    310.0000,      40.0000,   1.00000,      69.459
    320.0000,      40.0000,   1.00000,      74.420
    330.0000,      40.0000,   1.00000,      80.529
    340.0000,      40.0000,   1.00000,      80.299
    350.0000,      40.0000,   1.00000,      76.995
     50.0000,      20.0000,   3.00000,      65.138
     60.0000,      20.0000,   3.00000,      73.405
     70.0000,      20.0000,   3.00000,      80.977
     80.0000,      20.0000,   3.00000,      86.026
     90.0000,      20.0000,   3.00000,      79.491
    100.0000,      20.0000,   3.00000,      63.871
    110.0000,      20.0000,   3.00000,      51.864
    120.0000,      20.0000,   3.00000,      49.866
    130.0000,      20.0000,   3.00000,      57.546
    140.0000,      20.0000,   3.00000,      60.535
    150.0000,      20.0000,   3.00000,      63.106
    160.0000,      20.0000,   3.00000,      70.190
    170.0000,      20.0000,   3.00000,      66.786
    180.0000,      20.0000,   3.00000,      54.940
    190.0000,      20.0000,   3.00000,      47.662
    200.0000,      20.0000,   3.00000,      50.054
    210.0000,      20.0000,   3.00000,      54.796
    220.0000,      20.0000,   3.00000,      55.518
    230.0000,      20.0000,   3.00000,      58.075
    240.0000,      20.0000,   3.00000,      62.648
    250.0000,      20.0000,   3.00000,      68.957
    260.0000,      20.0000,   3.00000,      75.651
    270.0000,      20.0000,   3.00000,      81.272
    280.0000,      20.0000,   3.00000,      79.177
    290.0000,      20.0000,   3.00000,      71.865
    300.0000,      20.0000,   3.00000,      67.744
    310.0000,      20.0000,   3.00000,      72.079
    320.0000,      20.0000,   3.00000,      79.541
    330.0000,      20.0000,   3.00000,      82.509
    340.0000,      20.0000,   3.00000,      84.668
    350.0000,      20.0000,   3.00000,      85.172
    360.0000,      20.0000,   3.00000,      82.270
     75.0000,      50.0000,   1.00000,      83.821
     85.0000,      50.0000,   1.00000,      80.581
     95.0000,      50.0000,   1.00000,      74.168
    105.0000,      50.0000,   1.00000,      62.312
    115.0000,      50.0000,   1.00000,      55.601
    125.0000,      50.0000,   1.00000,      55.431
    135.0000,      50.0000,   1.00000,      59.738
    145.0000,      50.0000,   1.00000,      65.479
    155.0000,      50.0000,   1.00000,      70.567
    165.0000,      50.0000,   1.00000,      71.974
    175.0000,      50.0000,   1.00000,      69.142
    185.0000,      50.0000,   1.00000,      64.267
    195.0000,      50.0000,   1.00000,      60.647
    205.0000,      50.0000,   1.00000,      58.668
    215.0000,      50.0000,   1.00000,      58.262
    225.0000,      50.0000,   1.00000,      59.801
    235.0000,      50.0000,   1.00000,      65.932
    245.0000,      50.0000,   1.00000,      71.042
    255.0000,      50.0000,   1.00000,      75.320
    265.0000,      50.0000,   1.00000,      80.181
    275.0000,      50.0000,   1.00000,      83.421
    285.0000,      50.0000,   1.00000,      80.085
    295.0000,      50.0000,   1.00000,      78.647
    305.0000,      50.0000,   1.00000,      77.903
    315.0000,      50.0000,   1.00000,      80.440
    325.0000,      50.0000,   1.00000,      84.581
    335.0000,      50.0000,   1.00000,      88.463
     60.0000,      30.0000,   2.00000,      77.994
     70.0000,      30.0000,   2.00000,      87.136
     80.0000,      30.0000,   2.00000,      89.094
     90.0000,      30.0000,   2.00000,      80.894
    100.0000,      30.0000,   2.00000,      63.707
    110.0000,      30.0000,   2.00000,      53.366
    120.0000,      30.0000,   2.00000,      51.565
    130.0000,      30.0000,   2.00000,      56.476
    140.0000,      30.0000,   2.00000,      60.834
    150.0000,      30.0000,   2.00000,      66.195
    160.0000,      30.0000,   2.00000,      74.122
    170.0000,      30.0000,   2.00000,      73.984
    180.0000,      30.0000,   2.00000,      66.352
    190.0000,      30.0000,   2.00000,      56.405
    200.0000,      30.0000,   2.00000,      53.269
    210.0000,      30.0000,   2.00000,      55.622
    220.0000,      30.0000,   2.00000,      57.279
    230.0000,      30.0000,   2.00000,      61.432
    240.0000,      30.0000,   2.00000,      66.187
    250.0000,      30.0000,   2.00000,      74.409
    260.0000,      30.0000,   2.00000,      79.643
    270.0000,      30.0000,   2.00000,      83.700
    280.0000,      30.0000,   2.00000,      80.890
    290.0000,      30.0000,   2.00000,      76.731
    300.0000,      30.0000,   2.00000,      75.983
    310.0000,      30.0000,   2.00000,      77.407
    320.0000,      30.0000,   2.00000,      82.010
    330.0000,      30.0000,   2.00000,      83.497
    340.0000,      30.0000,   2.00000,      88.219
    350.0000,      30.0000,   2.00000,      90.450
     60.0000,      20.0000,   4.00000,      83.735
     70.0000,      20.0000,   4.00000,      98.880
     80.0000,      20.0000,   4.00000,      102.82
     90.0000,      20.0000,   4.00000,      81.924
    100.0000,      20.0000,   4.00000,      61.849
    110.0000,      20.0000,   4.00000,      53.358
    120.0000,      20.0000,   4.00000,      53.462
    130.0000,      20.0000,   4.00000,      55.249
    140.0000,      20.0000,   4.00000,      60.981
    150.0000,      20.0000,   4.00000,      70.094
    160.0000,      20.0000,   4.00000,      81.783
    170.0000,      20.0000,   4.00000,      92.591
    180.0000,      20.0000,   4.00000,      86.499
    190.0000,      20.0000,   4.00000,      70.749
    200.0000,      20.0000,   4.00000,      57.931
    210.0000,      20.0000,   4.00000,      55.735
    220.0000,      20.0000,   4.00000,      62.072
    230.0000,      20.0000,   4.00000,      65.968
    240.0000,      20.0000,   4.00000,      71.937
    250.0000,      20.0000,   4.00000,      83.526
    260.0000,      20.0000,   4.00000,      90.660
    270.0000,      20.0000,   4.00000,      86.455
    280.0000,      20.0000,   4.00000,      84.813
    290.0000,      20.0000,   4.00000,      85.919
    300.0000,      20.0000,   4.00000,      87.828
    310.0000,      20.0000,   4.00000,      89.376
    320.0000,      20.0000,   4.00000,      85.939
    330.0000,      20.0000,   4.00000,      84.617
    340.0000,      20.0000,   4.00000,      91.992
    350.0000,      20.0000,   4.00000,      104.30
     90.0000,      60.0000,   1.00000,      81.911
    100.0000,      60.0000,   1.00000,      69.730
    110.0000,      60.0000,   1.00000,      61.285
    120.0000,      60.0000,   1.00000,      58.675
    130.0000,      60.0000,   1.00000,      62.090
    140.0000,      60.0000,   1.00000,      66.169
    150.0000,      60.0000,   1.00000,      72.596
    160.0000,      60.0000,   1.00000,      82.053
    170.0000,      60.0000,   1.00000,      84.914
    180.0000,      60.0000,   1.00000,      82.232
    190.0000,      60.0000,   1.00000,      76.584
    200.0000,      60.0000,   1.00000,      73.415
    210.0000,      60.0000,   1.00000,      71.254
    220.0000,      60.0000,   1.00000,      68.729
    230.0000,      60.0000,   1.00000,      70.685
    240.0000,      60.0000,   1.00000,      75.076
    250.0000,      60.0000,   1.00000,      80.815
    260.0000,      60.0000,   1.00000,      84.984
    270.0000,      60.0000,   1.00000,      89.665
    280.0000,      60.0000,   1.00000,      90.506
    290.0000,      60.0000,   1.00000,      89.019
    300.0000,      60.0000,   1.00000,      88.282
    310.0000,      60.0000,   1.00000,      89.438
    320.0000,      60.0000,   1.00000,      92.661
     80.0000,      40.0000,   2.00000,      95.705
     90.0000,      40.0000,   2.00000,      80.843
    100.0000,      40.0000,   2.00000,      69.416
    110.0000,      40.0000,   2.00000,      61.708
    120.0000,      40.0000,   2.00000,      58.943
    130.0000,      40.0000,   2.00000,      60.108
    140.0000,      40.0000,   2.00000,      65.477
    150.0000,      40.0000,   2.00000,      74.449
    160.0000,      40.0000,   2.00000,      87.254
    170.0000,      40.0000,   2.00000,      99.600
    180.0000,      40.0000,   2.00000,      98.707
    190.0000,      40.0000,   2.00000,      91.084
    200.0000,      40.0000,   2.00000,      78.794
    210.0000,      40.0000,   2.00000,      68.847
    220.0000,      40.0000,   2.00000,      68.810
    230.0000,      40.0000,   2.00000,      73.347
    240.0000,      40.0000,   2.00000,      80.857
    250.0000,      40.0000,   2.00000,      87.688
    260.0000,      40.0000,   2.00000,      91.540
    270.0000,      40.0000,   2.00000,      90.491
    290.0000,      40.0000,   2.00000,      97.263
    300.0000,      40.0000,   2.00000,      97.977
    310.0000,      40.0000,   2.00000,      98.343
    320.0000,      40.0000,   2.00000,      94.807
    330.0000,      40.0000,   2.00000,      94.046
    340.0000,      40.0000,   2.00000,      98.373
     75.0000,      30.0000,   3.00000,      101.74
     85.0000,      30.0000,   3.00000,      87.254
     95.0000,      30.0000,   3.00000,      74.186
    105.0000,      30.0000,   3.00000,      65.516
    115.0000,      30.0000,   3.00000,      60.941
    125.0000,      30.0000,   3.00000,      58.359
    135.0000,      30.0000,   3.00000,      60.439
    145.0000,      30.0000,   3.00000,      70.381
    155.0000,      30.0000,   3.00000,      81.919
    165.0000,      30.0000,   3.00000,      95.445
    175.0000,      30.0000,   3.00000,      106.90
    185.0000,      30.0000,   3.00000,      104.12
    195.0000,      30.0000,   3.00000,      89.897
    205.0000,      30.0000,   3.00000,      71.223
    215.0000,      30.0000,   3.00000,      66.352
    225.0000,      30.0000,   3.00000,      70.271
    235.0000,      30.0000,   3.00000,      79.589
    245.0000,      30.0000,   3.00000,      87.111
    255.0000,      30.0000,   3.00000,      92.383
    265.0000,      30.0000,   3.00000,      91.861
    275.0000,      30.0000,   3.00000,      91.535
    285.0000,      30.0000,   3.00000,      96.250
    295.0000,      30.0000,   3.00000,      102.93
    305.0000,      30.0000,   3.00000,      103.46
    315.0000,      30.0000,   3.00000,      97.452
    325.0000,      30.0000,   3.00000,      92.758
    335.0000,      30.0000,   3.00000,      96.777
    100.0000,      50.0000,   2.00000,      77.583
    110.0000,      50.0000,   2.00000,      76.557
    120.0000,      50.0000,   2.00000,      75.463
    130.0000,      50.0000,   2.00000,      73.797
    140.0000,      50.0000,   2.00000,      76.851
    150.0000,      50.0000,   2.00000,      85.166
    160.0000,      50.0000,   2.00000,      93.762
    170.0000,      50.0000,   2.00000,      105.11
    180.0000,      50.0000,   2.00000,      117.05
    190.0000,      50.0000,   2.00000,      118.41
    200.0000,      50.0000,   2.00000,      111.32
    210.0000,      50.0000,   2.00000,      105.76
    220.0000,      50.0000,   2.00000,      99.153
    230.0000,      50.0000,   2.00000,      93.957
    240.0000,      50.0000,   2.00000,      91.695
    250.0000,      50.0000,   2.00000,      93.597
    260.0000,      50.0000,   2.00000,      96.871
    270.0000,      50.0000,   2.00000,      101.07
    280.0000,      50.0000,   2.00000,      104.00
    290.0000,      50.0000,   2.00000,      109.70
    300.0000,      50.0000,   2.00000,      115.38
    310.0000,      50.0000,   2.00000,      113.17
     90.0000,      30.0000,   4.00000,      80.113
    100.0000,      30.0000,   4.00000,      82.376
    110.0000,      30.0000,   4.00000,      80.926
    120.0000,      30.0000,   4.00000,      77.018
    130.0000,      30.0000,   4.00000,      75.871
    140.0000,      30.0000,   4.00000,      76.961
    150.0000,      30.0000,   4.00000,      83.213
    160.0000,      30.0000,   4.00000,      95.347
    170.0000,      30.0000,   4.00000,      107.14
    180.0000,      30.0000,   4.00000,      119.88
    190.0000,      30.0000,   4.00000,      127.56
    200.0000,      30.0000,   4.00000,      126.86
    210.0000,      30.0000,   4.00000,      114.09
    220.0000,      30.0000,   4.00000,      99.267
    230.0000,      30.0000,   4.00000,      92.766
    240.0000,      30.0000,   4.00000,      94.512
    250.0000,      30.0000,   4.00000,      93.205
    260.0000,      30.0000,   4.00000,      94.329
    270.0000,      30.0000,   4.00000,      100.89
    280.0000,      30.0000,   4.00000,      111.02
    290.0000,      30.0000,   4.00000,      116.55
    300.0000,      30.0000,   4.00000,      115.50
    310.0000,      30.0000,   4.00000,      115.96
    320.0000,      30.0000,   4.00000,      116.09
    100.0000,      40.0000,   3.00000,      84.484
    110.0000,      40.0000,   3.00000,      84.543
    120.0000,      40.0000,   3.00000,      83.493
    130.0000,      40.0000,   3.00000,      83.409
    140.0000,      40.0000,   3.00000,      83.266
    150.0000,      40.0000,   3.00000,      87.894
    160.0000,      40.0000,   3.00000,      96.087
    170.0000,      40.0000,   3.00000,      106.30
    180.0000,      40.0000,   3.00000,      118.86
    190.0000,      40.0000,   3.00000,      130.27
    200.0000,      40.0000,   3.00000,      133.08
    210.0000,      40.0000,   3.00000,      129.07
    220.0000,      40.0000,   3.00000,      117.11
    230.0000,      40.0000,   3.00000,      103.63
    240.0000,      40.0000,   3.00000,      97.725
    250.0000,      40.0000,   3.00000,      93.720
    260.0000,      40.0000,   3.00000,      98.084
    270.0000,      40.0000,   3.00000,      104.58
    280.0000,      40.0000,   3.00000,      111.10
    290.0000,      40.0000,   3.00000,      116.07
    300.0000,      40.0000,   3.00000,      118.29
    310.0000,      40.0000,   3.00000,      119.97
    120.0000,      60.0000,   2.00000,      92.489
    130.0000,      60.0000,   2.00000,      94.478
    140.0000,      60.0000,   2.00000,      95.317
    150.0000,      60.0000,   2.00000,      97.381
    160.0000,      60.0000,   2.00000,      101.83
    170.0000,      60.0000,   2.00000,      109.35
    180.0000,      60.0000,   2.00000,      121.07
    190.0000,      60.0000,   2.00000,      135.50
    200.0000,      60.0000,   2.00000,      142.85
    210.0000,      60.0000,   2.00000,      140.54
    220.0000,      60.0000,   2.00000,      132.87
    230.0000,      60.0000,   2.00000,      125.70
    240.0000,      60.0000,   2.00000,      119.06
    250.0000,      60.0000,   2.00000,      107.79
    260.0000,      60.0000,   2.00000,      103.68
    270.0000,      60.0000,   2.00000,      105.87
    280.0000,      60.0000,   2.00000,      112.83
    290.0000,      60.0000,   2.00000,      118.57
    125.0000,      50.0000,   3.00000,      113.62
    135.0000,      50.0000,   3.00000,      113.74
    145.0000,      50.0000,   3.00000,      112.29
    155.0000,      50.0000,   3.00000,      109.33
    165.0000,      50.0000,   3.00000,      109.05
    175.0000,      50.0000,   3.00000,      115.82
    185.0000,      50.0000,   3.00000,      130.73
    195.0000,      50.0000,   3.00000,      149.63
    205.0000,      50.0000,   3.00000,      170.89
    215.0000,      50.0000,   3.00000,      175.30
    225.0000,      50.0000,   3.00000,      164.85
    235.0000,      50.0000,   3.00000,      147.14
    245.0000,      50.0000,   3.00000,      131.57
    255.0000,      50.0000,   3.00000,      117.98
    265.0000,      50.0000,   3.00000,      112.19
    275.0000,      50.0000,   3.00000,      114.53
    285.0000,      50.0000,   3.00000,      118.40
    120.0000,      40.0000,   4.00000,      114.24
    130.0000,      40.0000,   4.00000,      118.41
    140.0000,      40.0000,   4.00000,      116.76
    150.0000,      40.0000,   4.00000,      113.02
    160.0000,      40.0000,   4.00000,      106.97
    170.0000,      40.0000,   4.00000,      107.65
    180.0000,      40.0000,   4.00000,      120.20
    190.0000,      40.0000,   4.00000,      138.95
    200.0000,      40.0000,   4.00000,      163.65
    210.0000,      40.0000,   4.00000,      185.10
    220.0000,      40.0000,   4.00000,      182.60
    230.0000,      40.0000,   4.00000,      161.39
    240.0000,      40.0000,   4.00000,      139.47
    250.0000,      40.0000,   4.00000,      120.44
    260.0000,      40.0000,   4.00000,      113.77
    270.0000,      40.0000,   4.00000,      112.95
    280.0000,      40.0000,   4.00000,      115.12
    290.0000,      40.0000,   4.00000,      119.16
    150.0000,      60.0000,   3.00000,      137.40
    160.0000,      60.0000,   3.00000,      138.15
    170.0000,      60.0000,   3.00000,      139.83
    180.0000,      60.0000,   3.00000,      142.31
    190.0000,      60.0000,   3.00000,      149.10
    200.0000,      60.0000,   3.00000,      158.80
    210.0000,      60.0000,   3.00000,      175.05
    220.0000,      60.0000,   3.00000,      188.35
    230.0000,      60.0000,   3.00000,      190.45
    240.0000,      60.0000,   3.00000,      182.72
    250.0000,      60.0000,   3.00000,      171.35
    260.0000,      60.0000,   3.00000,      160.74
    150.0000,      50.0000,   4.00000,      145.92
    160.0000,      50.0000,   4.00000,      150.92
    170.0000,      50.0000,   4.00000,      152.52
    180.0000,      50.0000,   4.00000,      151.51
    190.0000,      50.0000,   4.00000,      150.89
    200.0000,      50.0000,   4.00000,      157.66
    210.0000,      50.0000,   4.00000,      166.22
    220.0000,      50.0000,   4.00000,      182.61
    230.0000,      50.0000,   4.00000,      201.45
    240.0000,      50.0000,   4.00000,      205.46
    250.0000,      50.0000,   4.00000,      195.84
    260.0000,      50.0000,   4.00000,      174.38
    180.0000,      60.0000,   4.00000,      188.31
    190.0000,      60.0000,   4.00000,      181.18
    200.0000,      60.0000,   4.00000,      174.34
    210.0000,      60.0000,   4.00000,      170.97
    220.0000,      60.0000,   4.00000,      176.13
    230.0000,      60.0000,   4.00000,      185.97
  30.71
ITERATION 2
MODEL RESISTIVITY
LAYER 1
78,       2.5000
     15.0000,      59.284
     20.0000,      63.332
     25.0000,      65.001
     30.0000,      70.764
     35.0000,      68.211
     40.0000,      66.991
     45.0000,      62.493
     50.0000,      58.928
     55.0000,      62.254
     60.0000,      62.625
     65.0000,      97.262
     70.0000,      103.47
     75.0000,      125.26
     80.0000,      131.13
     85.0000,      104.45
     90.0000,      117.88
     95.0000,      99.657
    100.0000,      109.70
    105.0000,      95.861
    110.0000,      97.764
    115.0000,      100.38
    120.0000,      104.72
    125.0000,      106.13
    130.0000,      96.418
    135.0000,      63.029
    140.0000,      57.456
    145.0000,      64.378
    150.0000,      65.418
    155.0000,      82.083
    160.0000,      86.509
    165.0000,      102.02
    170.0000,      100.87
    175.0000,      112.32
    180.0000,      97.412
    185.0000,      64.925
    190.0000,      57.622
    195.0000,      53.305
    200.0000,      52.311
    205.0000,      54.335
    210.0000,      53.864
    215.0000,      47.456
    220.0000,      49.518
    225.0000,      55.274
    230.0000,      57.286
    235.0000,      53.199
    240.0000,      53.168
    245.0000,      50.321
    250.0000,      51.633
    255.0000,      61.453
    260.0000,      61.221
    265.0000,      66.647
    270.0000,      68.654
    275.0000,      62.408
    280.0000,      63.951
    285.0000,      71.037
    290.0000,      83.828
    295.0000,      86.872
    300.0000,      92.830
    305.0000,      103.51
    310.0000,      97.509
    315.0000,      82.784
    320.0000,      78.723
    325.0000,      94.782
    330.0000,      96.642
    335.0000,      114.77
    340.0000,      120.54
    345.0000,      128.61
    350.0000,      121.52
    355.0000,      135.89
    360.0000,      138.35
    365.0000,      126.79
    370.0000,      120.35
    375.0000,      116.68
    380.0000,      110.32
    385.0000,      82.524
    390.0000,      79.341
    395.0000,      77.003
                   70.263
LAYER 2
78,       5.0250
     15.0000,      57.313
     20.0000,      61.450
     25.0000,      65.096
     30.0000,      72.488
     35.0000,      71.482
     40.0000,      69.752
     45.0000,      64.190
     50.0000,      60.258
     55.0000,      63.563
     60.0000,      64.103
     65.0000,      92.341
     70.0000,      97.653
     75.0000,      111.96
     80.0000,      115.07
     85.0000,      99.382
     90.0000,      114.71
     95.0000,      102.97
    100.0000,      113.91
    105.0000,      101.25
    110.0000,      101.65
    115.0000,      105.03
    120.0000,      110.99
    125.0000,      113.27
    130.0000,      101.92
    135.0000,      66.981
    140.0000,      60.780
    145.0000,      67.725
    150.0000,      67.424
    155.0000,      80.022
    160.0000,      84.335
    165.0000,      98.371
    170.0000,      98.063
    175.0000,      108.32
    180.0000,      93.262
    185.0000,      62.640
    190.0000,      55.783
    195.0000,      53.409
    200.0000,      52.555
    205.0000,      53.347
    210.0000,      52.418
    215.0000,      47.123
    220.0000,      49.645
    225.0000,      56.375
    230.0000,      58.471
    235.0000,      54.250
    240.0000,      54.253
    245.0000,      52.788
    250.0000,      54.096
    255.0000,      60.710
    260.0000,      59.208
    265.0000,      63.570
    270.0000,      66.057
    275.0000,      61.600
    280.0000,      62.636
    285.0000,      70.772
    290.0000,      86.399
    295.0000,      92.386
    300.0000,      98.552
    305.0000,      107.71
    310.0000,      99.712
    315.0000,      83.384
    320.0000,      79.238
    325.0000,      93.553
    330.0000,      94.805
    335.0000,      108.95
    340.0000,      115.82
    345.0000,      121.17
    350.0000,      112.19
    355.0000,      122.53
    360.0000,      125.90
    365.0000,      117.05
    370.0000,      111.23
    375.0000,      107.20
    380.0000,      101.10
    385.0000,      80.637
    390.0000,      78.566
    395.0000,      75.709
                   68.467
LAYER 3
76,       7.5752
     20.0000,      59.256
     25.0000,      67.190
     30.0000,      78.530
     35.0000,      79.985
     40.0000,      76.563
     45.0000,      68.440
     50.0000,      63.369
     55.0000,      66.370
     60.0000,      67.746
     65.0000,      86.901
     70.0000,      88.502
     75.0000,      91.682
     80.0000,      91.198
     85.0000,      88.904
     90.0000,      108.23
     95.0000,      107.26
    100.0000,      118.77
    105.0000,      109.01
    110.0000,      108.47
    115.0000,      116.10
    120.0000,      128.93
    125.0000,      135.32
    130.0000,      120.34
    135.0000,      80.008
    140.0000,      69.604
    145.0000,      73.819
    150.0000,      70.516
    155.0000,      73.210
    160.0000,      73.700
    165.0000,      83.307
    170.0000,      85.323
    175.0000,      94.353
    180.0000,      82.202
    185.0000,      57.507
    190.0000,      52.410
    195.0000,      53.348
    200.0000,      52.934
    205.0000,      51.365
    210.0000,      49.607
    215.0000,      46.508
    220.0000,      50.348
    225.0000,      58.455
    230.0000,      60.345
    235.0000,      55.805
    240.0000,      55.697
    245.0000,      56.419
    250.0000,      57.909
    255.0000,      59.097
    260.0000,      54.755
    265.0000,      56.685
    270.0000,      59.713
    275.0000,      58.664
    280.0000,      60.457
    285.0000,      70.966
    290.0000,      91.368
    295.0000,      102.69
    300.0000,      107.98
    305.0000,      112.07
    310.0000,      100.71
    315.0000,      83.568
    320.0000,      78.688
    325.0000,      87.267
    330.0000,      84.653
    335.0000,      89.477
    340.0000,      93.666
    345.0000,      94.205
    350.0000,      84.701
    355.0000,      89.041
    360.0000,      92.519
    365.0000,      87.907
    370.0000,      83.534
    375.0000,      80.269
    380.0000,      77.311
    385.0000,      69.305
    390.0000,      70.726
                   68.169
LAYER 4
74,      10.1510
     25.0000,      71.009
     30.0000,      91.388
     35.0000,      94.663
     40.0000,      87.532
     45.0000,      74.424
     50.0000,      66.570
     55.0000,      68.957
     60.0000,      70.169
     65.0000,      83.453
     70.0000,      78.309
     75.0000,      72.188
     80.0000,      68.700
     85.0000,      73.032
     90.0000,      96.639
     95.0000,      102.13
    100.0000,      113.70
    105.0000,      105.66
    110.0000,      106.85
    115.0000,      123.90
    120.0000,      152.62
    125.0000,      172.20
    130.0000,      154.42
    135.0000,      98.364
    140.0000,      78.115
    145.0000,      76.945
    150.0000,      69.084
    155.0000,      61.574
    160.0000,      55.963
    165.0000,      60.880
    170.0000,      63.931
    175.0000,      73.835
    180.0000,      67.009
    185.0000,      48.566
    190.0000,      46.505
    195.0000,      51.116
    200.0000,      51.680
    205.0000,      48.220
    210.0000,      46.022
    215.0000,      44.652
    220.0000,      49.890
    225.0000,      58.892
    230.0000,      59.489
    235.0000,      53.675
    240.0000,      53.395
    245.0000,      56.160
    250.0000,      58.487
    255.0000,      55.833
    260.0000,      48.543
    265.0000,      48.391
    270.0000,      51.546
    275.0000,      52.596
    280.0000,      54.945
    285.0000,      66.796
    290.0000,      90.704
    295.0000,      105.45
    300.0000,      108.14
    305.0000,      107.33
    310.0000,      94.818
    315.0000,      79.121
    320.0000,      73.868
    325.0000,      76.693
    330.0000,      67.506
    335.0000,      63.651
    340.0000,      63.137
    345.0000,      60.374
    350.0000,      52.150
    355.0000,      54.499
    360.0000,      58.656
    365.0000,      57.081
    370.0000,      54.153
    375.0000,      52.738
    380.0000,      53.591
    385.0000,      53.932
                   59.770
LAYER 5
72,      12.7525
     30.0000,      123.69
     35.0000,      128.21
     40.0000,      112.27
     45.0000,      90.728
     50.0000,      74.747
     55.0000,      68.528
     60.0000,      64.602
     65.0000,      63.354
     70.0000,      54.292
     75.0000,      45.444
     80.0000,      42.022
     85.0000,      46.684
     90.0000,      59.742
     95.0000,      66.053
    100.0000,      69.239
    105.0000,      67.130
    110.0000,      72.926
    115.0000,      96.171
    120.0000,      137.39
    125.0000,      173.68
    130.0000,      163.93
    135.0000,      109.97
    140.0000,      74.053
    145.0000,      57.750
    150.0000,      46.753
    155.0000,      37.199
    160.0000,      31.070
    165.0000,      31.233
    170.0000,      34.490
    175.0000,      40.363
    180.0000,      38.838
    185.0000,      32.193
    190.0000,      32.373
    195.0000,      37.227
    200.0000,      39.899
    205.0000,      38.929
    210.0000,      38.542
    215.0000,      39.503
    220.0000,      42.772
    225.0000,      45.793
    230.0000,      43.245
    235.0000,      38.741
    240.0000,      38.332
    245.0000,      41.507
    250.0000,      44.681
    255.0000,      43.261
    260.0000,      38.844
    265.0000,      37.307
    270.0000,      37.958
    275.0000,      38.470
    280.0000,      39.658
    285.0000,      45.855
    290.0000,      57.648
    295.0000,      66.072
    300.0000,      67.507
    305.0000,      66.510
    310.0000,      63.150
    315.0000,      58.920
    320.0000,      55.709
    325.0000,      50.648
    330.0000,      40.172
    335.0000,      32.796
    340.0000,      29.055
    345.0000,      26.344
    350.0000,      24.476
    355.0000,      27.476
    360.0000,      32.630
    365.0000,      34.907
    370.0000,      34.746
    375.0000,      35.832
    380.0000,      39.216
                   44.361
LAYER 6
70,      15.3800
     35.0000,      147.66
     40.0000,      122.38
     45.0000,      100.37
     50.0000,      76.790
     55.0000,      62.292
     60.0000,      52.660
     65.0000,      45.644
     70.0000,      38.042
     75.0000,      32.283
     80.0000,      30.720
     85.0000,      34.091
     90.0000,      40.886
     95.0000,      44.437
    100.0000,      44.558
    105.0000,      43.320
    110.0000,      47.167
    115.0000,      61.159
    120.0000,      85.714
    125.0000,      108.31
    130.0000,      105.99
    135.0000,      78.124
    140.0000,      53.371
    145.0000,      39.706
    150.0000,      32.050
    155.0000,      26.523
    160.0000,      22.935
    165.0000,      22.445
    170.0000,      24.218
    175.0000,      26.777
    180.0000,      26.049
    185.0000,      23.533
    190.0000,      24.125
    195.0000,      27.579
    200.0000,      30.846
    205.0000,      32.541
    210.0000,      34.022
    215.0000,      35.466
    220.0000,      36.377
    225.0000,      35.704
    230.0000,      32.570
    235.0000,      29.752
    240.0000,      29.804
    245.0000,      32.431
    250.0000,      35.596
    255.0000,      36.624
    260.0000,      35.526
    265.0000,      34.484
    270.0000,      33.691
    275.0000,      32.597
    280.0000,      31.837
    285.0000,      33.348
    290.0000,      37.129
    295.0000,      40.384
    300.0000,      41.887
    305.0000,      43.243
    310.0000,      44.748
    315.0000,      45.832
    320.0000,      45.138
    325.0000,      40.754
    330.0000,      33.251
    335.0000,      27.435
    340.0000,      24.427
    345.0000,      23.363
    350.0000,      24.562
    355.0000,      30.265
    360.0000,      38.927
    365.0000,      44.992
    370.0000,      46.547
    375.0000,      49.083
                   53.224
LAYER 7
66,      18.0338
     45.0000,      116.44
     50.0000,      79.763
     55.0000,      58.779
     60.0000,      45.647
     65.0000,      36.890
     70.0000,      30.609
     75.0000,      26.983
     80.0000,      26.711
     85.0000,      29.634
     90.0000,      34.073
     95.0000,      36.188
    100.0000,      35.319
    105.0000,      33.666
    110.0000,      35.015
    115.0000,      41.569
    120.0000,      52.799
    125.0000,      62.780
    130.0000,      62.252
    135.0000,      50.499
    140.0000,      37.924
    145.0000,      29.879
    150.0000,      25.378
    155.0000,      22.553
    160.0000,      20.678
    165.0000,      20.094
    170.0000,      20.615
    175.0000,      21.251
    180.0000,      20.526
    185.0000,      19.467
    190.0000,      20.205
    195.0000,      22.894
    200.0000,      26.267
    205.0000,      29.356
    210.0000,      32.024
    215.0000,      33.693
    220.0000,      33.584
    225.0000,      31.775
    230.0000,      28.990
    235.0000,      27.257
    240.0000,      27.794
    245.0000,      30.265
    250.0000,      33.453
    255.0000,      35.833
    260.0000,      36.680
    265.0000,      36.267
    270.0000,      34.753
    275.0000,      32.465
    280.0000,      30.254
    285.0000,      29.305
    290.0000,      29.777
    295.0000,      30.905
    300.0000,      32.328
    305.0000,      34.675
    310.0000,      37.952
    315.0000,      41.221
    320.0000,      42.584
    325.0000,      40.500
    330.0000,      35.952
    335.0000,      32.235
    340.0000,      30.988
    345.0000,      32.671
    350.0000,      38.499
    355.0000,      51.097
    360.0000,      68.944
    365.0000,      82.493
                   81.152
LAYER 8
64,      20.7142
     50.0000,      86.624
     55.0000,      62.142
     60.0000,      46.859
     65.0000,      37.078
     70.0000,      31.109
     75.0000,      28.350
     80.0000,      28.792
     85.0000,      31.767
     90.0000,      35.497
     95.0000,      36.958
    100.0000,      35.436
    105.0000,      32.922
    110.0000,      32.261
    115.0000,      34.561
    120.0000,      39.114
    125.0000,      42.994
    130.0000,      42.499
    135.0000,      37.239
    140.0000,      31.035
    145.0000,      26.603
    150.0000,      24.057
    155.0000,      22.727
    160.0000,      21.844
    165.0000,      21.238
    170.0000,      20.892
    175.0000,      20.422
    180.0000,      19.514
    185.0000,      18.936
    190.0000,      19.762
    195.0000,      22.194
    200.0000,      25.675
    205.0000,      29.521
    210.0000,      33.003
    215.0000,      35.100
    220.0000,      35.003
    225.0000,      33.265
    230.0000,      31.085
    235.0000,      30.145
    240.0000,      31.227
    245.0000,      33.946
    250.0000,      37.428
    255.0000,      40.672
    260.0000,      42.664
    265.0000,      42.734
    270.0000,      40.828
    275.0000,      37.673
    280.0000,      34.368
    285.0000,      31.990
    290.0000,      30.951
    295.0000,      31.194
    300.0000,      32.628
    305.0000,      35.570
    310.0000,      39.885
    315.0000,      44.639
    320.0000,      48.030
    325.0000,      48.698
    330.0000,      47.416
    335.0000,      46.905
    340.0000,      49.453
    345.0000,      57.118
    350.0000,      72.866
    355.0000,      100.89
    360.0000,      139.18
                   171.08
LAYER 9
62,      23.4213
     55.0000,      74.721
     60.0000,      57.808
     65.0000,      46.531
     70.0000,      40.037
     75.0000,      37.369
     80.0000,      38.159
     85.0000,      41.310
     90.0000,      44.861
     95.0000,      45.772
    100.0000,      43.253
    105.0000,      39.284
    110.0000,      36.573
    115.0000,      35.966
    120.0000,      36.926
    125.0000,      37.842
    130.0000,      36.996
    135.0000,      34.143
    140.0000,      30.845
    145.0000,      28.388
    150.0000,      27.009
    155.0000,      26.545
    160.0000,      26.236
    165.0000,      25.568
    170.0000,      24.572
    175.0000,      23.337
    180.0000,      22.144
    185.0000,      21.670
    190.0000,      22.587
    195.0000,      25.079
    200.0000,      28.859
    205.0000,      33.390
    210.0000,      37.713
    215.0000,      40.596
    220.0000,      41.194
    225.0000,      40.172
    230.0000,      38.831
    235.0000,      38.762
    240.0000,      40.631
    245.0000,      44.025
    250.0000,      48.171
    255.0000,      52.269
    260.0000,      55.141
    265.0000,      55.630
    270.0000,      53.479
    275.0000,      49.607
    280.0000,      45.327
    285.0000,      41.843
    290.0000,      39.848
    295.0000,      39.661
    300.0000,      41.334
    305.0000,      45.094
    310.0000,      50.738
    315.0000,      57.395
    320.0000,      63.464
    325.0000,      67.784
    330.0000,      71.072
    335.0000,      76.086
    340.0000,      86.122
    345.0000,      105.48
    350.0000,      139.77
    355.0000,      195.57
                   271.35
LAYER 10
60,      26.1555
     60.0000,      80.795
     65.0000,      67.421
     70.0000,      60.752
     75.0000,      58.113
     80.0000,      58.804
     85.0000,      61.632
     90.0000,      64.725
     95.0000,      64.517
    100.0000,      60.098
    105.0000,      53.698
    110.0000,      48.316
    115.0000,      44.881
    120.0000,      43.110
    125.0000,      42.017
    130.0000,      40.601
    135.0000,      38.610
    140.0000,      36.698
    145.0000,      35.375
    150.0000,      34.753
    155.0000,      34.838
    160.0000,      34.839
    165.0000,      34.018
    170.0000,      32.417
    175.0000,      30.483
    180.0000,      28.888
    185.0000,      28.343
    190.0000,      29.386
    195.0000,      32.189
    200.0000,      36.570
    205.0000,      42.046
    210.0000,      47.555
    215.0000,      51.756
    220.0000,      53.721
    225.0000,      54.056
    230.0000,      54.042
    235.0000,      55.279
    240.0000,      58.435
    245.0000,      63.064
    250.0000,      68.380
    255.0000,      73.606
    260.0000,      77.440
    265.0000,      78.427
    270.0000,      76.161
    275.0000,      71.673
    280.0000,      66.467
    285.0000,      61.974
    290.0000,      59.217
    295.0000,      58.866
    300.0000,      61.133
    305.0000,      66.275
    310.0000,      74.054
    315.0000,      83.663
    320.0000,      93.717
    325.0000,      103.31
    330.0000,      113.37
    335.0000,      127.09
    340.0000,      149.00
    345.0000,      186.23
    350.0000,      246.86
                   339.84
LAYER 11
57,      28.9171
     70.0000,      97.490
     75.0000,      97.792
     80.0000,      97.311
     85.0000,      98.087
     90.0000,      99.477
     95.0000,      96.689
    100.0000,      88.809
    105.0000,      78.625
    110.0000,      69.622
    115.0000,      62.843
    120.0000,      58.231
    125.0000,      55.155
    130.0000,      52.896
    135.0000,      51.105
    140.0000,      49.926
    145.0000,      49.343
    150.0000,      49.266
    155.0000,      49.709
    160.0000,      49.803
    165.0000,      48.668
    170.0000,      46.373
    175.0000,      43.653
    180.0000,      41.509
    185.0000,      40.785
    190.0000,      42.022
    195.0000,      45.410
    200.0000,      50.819
    205.0000,      57.768
    210.0000,      65.127
    215.0000,      71.468
    220.0000,      75.731
    225.0000,      78.379
    230.0000,      80.607
    235.0000,      84.029
    240.0000,      89.336
    245.0000,      96.024
    250.0000,      103.22
    255.0000,      110.10
    260.0000,      115.23
    265.0000,      116.97
    270.0000,      114.81
    275.0000,      109.89
    280.0000,      103.90
    285.0000,      98.529
    290.0000,      95.207
    295.0000,      95.009
    300.0000,      98.378
    305.0000,      105.70
    310.0000,      116.74
    315.0000,      130.74
    320.0000,      146.47
    325.0000,      163.29
    330.0000,      182.35
    335.0000,      206.97
    340.0000,      242.12
    345.0000,      299.10
                   385.56
LAYER 12
55,      31.7063
     75.0000,      166.50
     80.0000,      158.68
     85.0000,      154.93
     90.0000,      152.99
     95.0000,      145.29
    100.0000,      131.88
    105.0000,      116.57
    110.0000,      103.25
    115.0000,      92.703
    120.0000,      84.956
    125.0000,      79.683
    130.0000,      76.345
    135.0000,      74.460
    140.0000,      73.754
    145.0000,      73.754
    150.0000,      74.118
    155.0000,      74.775
    160.0000,      74.750
    165.0000,      73.081
    170.0000,      69.909
    175.0000,      66.223
    180.0000,      63.363
    185.0000,      62.392
    190.0000,      63.959
    195.0000,      68.318
    200.0000,      75.378
    205.0000,      84.646
    210.0000,      94.919
    215.0000,      104.67
    220.0000,      112.66
    225.0000,      119.14
    230.0000,      125.13
    235.0000,      132.20
    240.0000,      141.01
    245.0000,      150.97
    250.0000,      161.06
    255.0000,      170.37
    260.0000,      177.39
    265.0000,      180.32
    270.0000,      178.65
    275.0000,      173.65
    280.0000,      167.18
    285.0000,      161.24
    290.0000,      157.65
    295.0000,      157.96
    300.0000,      162.92
    305.0000,      173.16
    310.0000,      188.48
    315.0000,      208.07
    320.0000,      230.75
    325.0000,      255.87
    330.0000,      284.43
    335.0000,      317.84
    340.0000,      356.70
                   428.51
LAYER 13
51,      34.5233
     85.0000,      228.72
     90.0000,      225.37
     95.0000,      209.98
    100.0000,      189.04
    105.0000,      168.15
    110.0000,      151.02
    115.0000,      137.29
    120.0000,      126.74
    125.0000,      119.46
    130.0000,      115.17
    135.0000,      113.29
    140.0000,      113.15
    145.0000,      113.81
    150.0000,      114.68
    155.0000,      115.51
    160.0000,      115.22
    165.0000,      112.81
    170.0000,      108.55
    175.0000,      103.71
    180.0000,      100.01
    185.0000,      98.817
    190.0000,      100.99
    195.0000,      106.92
    200.0000,      116.58
    205.0000,      129.46
    210.0000,      144.26
    215.0000,      159.35
    220.0000,      173.21
    225.0000,      185.83
    230.0000,      197.89
    235.0000,      210.79
    240.0000,      225.07
    245.0000,      239.97
    250.0000,      254.29
    255.0000,      267.04
    260.0000,      276.70
    265.0000,      281.42
    270.0000,      280.74
    275.0000,      276.14
    280.0000,      269.66
    285.0000,      263.52
    290.0000,      259.89
    295.0000,      260.68
    300.0000,      266.93
    305.0000,      279.66
    310.0000,      299.02
    315.0000,      323.86
    320.0000,      352.69
    325.0000,      384.41
    330.0000,      420.45
                   456.44
LAYER 14
49,      37.3685
     90.0000,      317.73
     95.0000,      285.73
    100.0000,      255.16
    105.0000,      230.41
    110.0000,      212.29
    115.0000,      197.90
    120.0000,      186.37
    125.0000,      178.40
    130.0000,      174.19
    135.0000,      173.18
    140.0000,      174.30
    145.0000,      176.21
    150.0000,      178.07
    155.0000,      179.43
    160.0000,      179.00
    165.0000,      175.88
    170.0000,      170.52
    175.0000,      164.50
    180.0000,      160.01
    185.0000,      158.86
    190.0000,      162.23
    195.0000,      170.71
    200.0000,      184.41
    205.0000,      202.82
    210.0000,      224.52
    215.0000,      247.72
    220.0000,      270.51
    225.0000,      292.49
    230.0000,      313.80
    235.0000,      335.49
    240.0000,      357.77
    245.0000,      379.67
    250.0000,      399.79
    255.0000,      417.08
    260.0000,      430.09
    265.0000,      437.03
    270.0000,      437.66
    275.0000,      433.77
    280.0000,      427.57
    285.0000,      421.38
    290.0000,      417.30
    295.0000,      417.13
    300.0000,      421.70
    305.0000,      432.54
    310.0000,      452.40
    315.0000,      478.64
    320.0000,      508.57
    325.0000,      539.00
                   581.83
LAYER 15
46,      40.2422
     95.0000,      359.94
    100.0000,      318.36
    105.0000,      296.42
    110.0000,      283.19
    115.0000,      273.25
    120.0000,      264.69
    125.0000,      259.07
    130.0000,      257.36
    135.0000,      259.24
    140.0000,      263.47
    145.0000,      268.27
    150.0000,      272.63
    155.0000,      275.76
    160.0000,      276.12
    165.0000,      272.97
    170.0000,      267.05
    175.0000,      260.37
    180.0000,      255.69
    185.0000,      255.39
    190.0000,      261.10
    195.0000,      273.77
    200.0000,      293.70
    205.0000,      320.42
    210.0000,      352.32
    215.0000,      387.40
    220.0000,      423.19
    225.0000,      458.65
    230.0000,      493.15
    235.0000,      527.09
    240.0000,      560.23
    245.0000,      591.28
    250.0000,      618.58
    255.0000,      641.14
    260.0000,      657.59
    265.0000,      666.34
    270.0000,      667.59
    275.0000,      663.71
    280.0000,      657.18
    285.0000,      650.32
    290.0000,      644.34
    295.0000,      639.33
    300.0000,      633.47
    305.0000,      626.87
    310.0000,      638.96
    315.0000,      658.31
                   680.12
LAYER 16
40,      43.1447
    110.0000,      357.48
    115.0000,      360.61
    120.0000,      360.83
    125.0000,      361.90
    130.0000,      366.07
    135.0000,      374.06
    140.0000,      384.98
    145.0000,      396.23
    150.0000,      406.54
    155.0000,      414.52
    160.0000,      418.18
    165.0000,      417.04
    170.0000,      412.32
    175.0000,      406.60
    180.0000,      403.38
    185.0000,      405.79
    190.0000,      416.06
    195.0000,      435.63
    200.0000,      465.11
    205.0000,      504.03
    210.0000,      550.54
    215.0000,      602.27
    220.0000,      655.91
    225.0000,      709.57
    230.0000,      761.44
    235.0000,      811.03
    240.0000,      857.52
    245.0000,      899.23
    250.0000,      934.27
    255.0000,      961.62
    260.0000,      979.96
    265.0000,      987.91
    270.0000,      986.46
    275.0000,      979.12
    280.0000,      969.15
    285.0000,      960.04
    290.0000,      950.74
    295.0000,      936.67
    300.0000,      905.49
                   830.27
LAYER 17
38,      46.0761
    115.0000,      463.03
    120.0000,      474.69
    125.0000,      485.50
    130.0000,      497.65
    135.0000,      514.63
    140.0000,      538.81
    145.0000,      563.10
    150.0000,      586.13
    155.0000,      605.07
    160.0000,      617.03
    165.0000,      622.04
    170.0000,      622.21
    175.0000,      620.97
    180.0000,      622.78
    185.0000,      631.60
    190.0000,      650.43
    195.0000,      681.28
    200.0000,      725.17
    205.0000,      781.62
    210.0000,      848.27
    215.0000,      922.23
    220.0000,      998.96
    225.0000,      1075.3
    230.0000,      1148.0
    235.0000,      1215.5
    240.0000,      1276.3
    245.0000,      1328.6
    250.0000,      1370.1
    255.0000,      1399.6
    260.0000,      1415.3
    265.0000,      1415.6
    270.0000,      1402.6
    275.0000,      1382.5
    280.0000,      1359.5
    285.0000,      1345.9
    290.0000,      1336.0
    295.0000,      1321.4
                   1283.7
LAYER 18
36,      49.0369
    120.0000,      605.91
    125.0000,      627.14
    130.0000,      643.33
    135.0000,      666.59
    140.0000,      719.14
    145.0000,      766.70
    150.0000,      814.61
    155.0000,      855.04
    160.0000,      883.40
    165.0000,      901.16
    170.0000,      912.35
    175.0000,      921.74
    180.0000,      934.91
    185.0000,      956.69
    190.0000,      990.78
    195.0000,      1039.7
    200.0000,      1105.1
    205.0000,      1186.0
    210.0000,      1279.5
    215.0000,      1381.7
    220.0000,      1486.3
    225.0000,      1588.5
    230.0000,      1683.3
    235.0000,      1768.2
    240.0000,      1841.5
    245.0000,      1901.4
    250.0000,      1945.6
    255.0000,      1972.1
    260.0000,      1976.8
    265.0000,      1955.9
    270.0000,      1912.4
    275.0000,      1860.9
    280.0000,      1795.3
    285.0000,      1776.2
    290.0000,      1772.3
                   1779.5
LAYER 19
30,      52.0272
    135.0000,      787.25
    140.0000,      922.50
    145.0000,      997.51
    150.0000,      1093.5
    155.0000,      1171.6
    160.0000,      1226.3
    165.0000,      1264.6
    170.0000,      1295.1
    175.0000,      1324.3
    180.0000,      1358.9
    185.0000,      1404.0
    190.0000,      1463.9
    195.0000,      1541.1
    200.0000,      1637.6
    205.0000,      1752.1
    210.0000,      1880.0
    215.0000,      2016.2
    220.0000,      2152.0
    225.0000,      2280.6
    230.0000,      2395.1
    235.0000,      2492.2
    240.0000,      2571.5
    245.0000,      2632.2
    250.0000,      2672.7
    255.0000,      2690.1
    260.0000,      2674.4
    265.0000,      2611.2
    270.0000,      2497.6
    275.0000,      2400.0
                   2188.3
LAYER 20
26,      55.0475
    145.0000,      1219.1
    150.0000,      1433.3
    155.0000,      1568.6
    160.0000,      1654.1
    165.0000,      1717.2
    170.0000,      1776.0
    175.0000,      1837.4
    180.0000,      1907.9
    185.0000,      1991.9
    190.0000,      2092.7
    195.0000,      2212.5
    200.0000,      2353.0
    205.0000,      2512.0
    210.0000,      2682.8
    215.0000,      2858.1
    220.0000,      3026.4
    225.0000,      3178.2
    230.0000,      3304.5
    235.0000,      3402.5
    240.0000,      3474.5
    245.0000,      3523.9
    250.0000,      3552.2
    255.0000,      3559.3
    260.0000,      3525.3
    265.0000,      3403.5
                   3099.7
LAYER 21
24,      58.0980
    150.0000,      1930.0
    155.0000,      2083.3
    160.0000,      2172.6
    165.0000,      2251.6
    170.0000,      2349.6
    175.0000,      2459.1
    180.0000,      2586.3
    185.0000,      2731.0
    190.0000,      2893.1
    195.0000,      3073.5
    200.0000,      3273.7
    205.0000,      3489.9
    210.0000,      3712.5
    215.0000,      3931.7
    220.0000,      4131.8
    225.0000,      4299.9
    230.0000,      4424.6
    235.0000,      4503.8
    240.0000,      4545.8
    245.0000,      4563.8
    250.0000,      4565.5
    255.0000,      4573.0
    260.0000,      4571.6
                   4512.1
LAYER 22
24,      61.1790
    150.0000,      2850.5
    155.0000,      2744.2
    160.0000,      2760.9
    165.0000,      2828.2
    170.0000,      2996.7
    175.0000,      3174.3
    180.0000,      3389.5
    185.0000,      3624.9
    190.0000,      3873.1
    195.0000,      4134.1
    200.0000,      4410.0
    205.0000,      4696.4
    210.0000,      4980.3
    215.0000,      5248.3
    220.0000,      5480.2
    225.0000,      5657.7
    230.0000,      5763.9
    235.0000,      5794.9
    240.0000,      5767.5
    245.0000,      5722.0
    250.0000,      5653.2
    255.0000,      5668.2
    260.0000,      5774.3
                   6192.5
LAYER 23
18,      64.2908
    165.0000,      3327.3
    170.0000,      3709.2
    175.0000,      3950.6
    180.0000,      4312.3
    185.0000,      4679.3
    190.0000,      5036.8
    195.0000,      5393.0
    200.0000,      5756.4
    205.0000,      6123.2
    210.0000,      6477.3
    215.0000,      6802.3
    220.0000,      7072.1
    225.0000,      7261.1
    230.0000,      7339.3
    235.0000,      7284.5
    240.0000,      7110.7
    245.0000,      6979.8
                   6688.7
LAYER 24
14,      67.4337
    175.0000,      4682.8
    180.0000,      5383.7
    185.0000,      5927.6
    190.0000,      6393.4
    195.0000,      6837.7
    200.0000,      7285.8
    205.0000,      7735.7
    210.0000,      8168.1
    215.0000,      8563.9
    220.0000,      8894.0
    225.0000,      9126.4
    230.0000,      9208.0
    235.0000,      9045.3
                   8491.0
LAYER 25
12,      70.6080
    180.0000,      6880.8
    185.0000,      7485.1
    190.0000,      7957.4
    195.0000,      8433.1
    200.0000,      8939.2
    205.0000,      9464.1
    210.0000,      9980.1
    215.0000,       10468
    220.0000,       10904
    225.0000,       11271
    230.0000,       11522
                    11484
LAYER 26
12,      73.8141
    180.0000,      9753.8
    185.0000,      9484.7
    190.0000,      9680.4
    195.0000,       10086
    200.0000,       10609
    205.0000,       11194
    210.0000,       11795
    215.0000,       12395
    220.0000,       12991
    225.0000,       13628
    230.0000,       14424
                    15743
LAYER 27
12,      77.0522
    180.0000,       12023
    185.0000,       11298
    190.0000,       11272
    195.0000,       11602
    200.0000,       12133
    205.0000,       12770
    210.0000,       13453
    215.0000,       14166
    220.0000,       14933
    225.0000,       15855
    230.0000,       17165
                    19359
LAYER 28
12, 
    180.0000,       13785
    185.0000,       12628
    190.0000,       12474
    195.0000,       12779
    200.0000,       13339
    205.0000,       14035
    210.0000,       14790
    215.0000,       15593
    220.0000,       16482
    225.0000,       17610
    230.0000,       19339
                    22633
CALCULATED APPARENT RESISTIVITY
     15.0000,      10.0000,   1.00000,      65.027
     25.0000,      10.0000,   1.00000,      71.431
     35.0000,      10.0000,   1.00000,      71.596
     45.0000,      10.0000,   1.00000,      65.482
     55.0000,      10.0000,   1.00000,      67.293
     65.0000,      10.0000,   1.00000,      81.138
     75.0000,      10.0000,   1.00000,      92.006
     85.0000,      10.0000,   1.00000,      95.294
     95.0000,      10.0000,   1.00000,      95.615
    105.0000,      10.0000,   1.00000,      100.50
    115.0000,      10.0000,   1.00000,      113.47
    125.0000,      10.0000,   1.00000,      97.165
    135.0000,      10.0000,   1.00000,      78.032
    145.0000,      10.0000,   1.00000,      62.879
    155.0000,      10.0000,   1.00000,      72.845
    165.0000,      10.0000,   1.00000,      79.226
    175.0000,      10.0000,   1.00000,      68.320
    185.0000,      10.0000,   1.00000,      57.156
    195.0000,      10.0000,   1.00000,      50.424
    205.0000,      10.0000,   1.00000,      47.053
    215.0000,      10.0000,   1.00000,      49.559
    225.0000,      10.0000,   1.00000,      53.466
    235.0000,      10.0000,   1.00000,      50.724
    245.0000,      10.0000,   1.00000,      51.558
    255.0000,      10.0000,   1.00000,      57.937
    265.0000,      10.0000,   1.00000,      55.190
    275.0000,      10.0000,   1.00000,      59.939
    285.0000,      10.0000,   1.00000,      70.166
    295.0000,      10.0000,   1.00000,      98.981
    305.0000,      10.0000,   1.00000,      84.919
    315.0000,      10.0000,   1.00000,      83.950
    325.0000,      10.0000,   1.00000,      79.789
    335.0000,      10.0000,   1.00000,      89.138
    345.0000,      10.0000,   1.00000,      92.968
    355.0000,      10.0000,   1.00000,      84.703
    365.0000,      10.0000,   1.00000,      95.052
    375.0000,      10.0000,   1.00000,      82.692
    385.0000,      10.0000,   1.00000,      76.804
    395.0000,      10.0000,   1.00000,      63.858
     20.0000,      10.0000,   2.00000,      84.160
     30.0000,      10.0000,   2.00000,      71.686
     40.0000,      10.0000,   2.00000,      73.316
     50.0000,      10.0000,   2.00000,      72.334
     60.0000,      10.0000,   2.00000,      65.751
     70.0000,      10.0000,   2.00000,      65.158
     80.0000,      10.0000,   2.00000,      73.713
     90.0000,      10.0000,   2.00000,      71.302
    100.0000,      10.0000,   2.00000,      80.071
    110.0000,      10.0000,   2.00000,      101.08
    120.0000,      10.0000,   2.00000,      85.941
    130.0000,      10.0000,   2.00000,      83.157
    140.0000,      10.0000,   2.00000,      70.027
    150.0000,      10.0000,   2.00000,      58.457
    160.0000,      10.0000,   2.00000,      54.403
    170.0000,      10.0000,   2.00000,      43.368
    180.0000,      10.0000,   2.00000,      44.188
    190.0000,      10.0000,   2.00000,      47.532
    200.0000,      10.0000,   2.00000,      42.768
    210.0000,      10.0000,   2.00000,      44.564
    220.0000,      10.0000,   2.00000,      47.815
    230.0000,      10.0000,   2.00000,      47.029
    240.0000,      10.0000,   2.00000,      44.804
    250.0000,      10.0000,   2.00000,      50.595
    260.0000,      10.0000,   2.00000,      50.269
    270.0000,      10.0000,   2.00000,      49.431
    280.0000,      10.0000,   2.00000,      57.942
    290.0000,      10.0000,   2.00000,      72.151
    300.0000,      10.0000,   2.00000,      73.146
    310.0000,      10.0000,   2.00000,      71.380
    320.0000,      10.0000,   2.00000,      70.556
    330.0000,      10.0000,   2.00000,      64.515
    340.0000,      10.0000,   2.00000,      62.956
    350.0000,      10.0000,   2.00000,      61.722
    360.0000,      10.0000,   2.00000,      59.827
    370.0000,      10.0000,   2.00000,      73.108
    380.0000,      10.0000,   2.00000,      71.645
    390.0000,      10.0000,   2.00000,      66.864
     30.0000,      20.0000,   1.00000,      72.930
     40.0000,      20.0000,   1.00000,      72.769
     50.0000,      20.0000,   1.00000,      72.566
     60.0000,      20.0000,   1.00000,      65.169
     70.0000,      20.0000,   1.00000,      62.445
     80.0000,      20.0000,   1.00000,      65.737
     90.0000,      20.0000,   1.00000,      65.079
    100.0000,      20.0000,   1.00000,      74.316
    110.0000,      20.0000,   1.00000,      85.879
    120.0000,      20.0000,   1.00000,      75.645
    130.0000,      20.0000,   1.00000,      72.908
    140.0000,      20.0000,   1.00000,      67.248
    150.0000,      20.0000,   1.00000,      57.641
    160.0000,      20.0000,   1.00000,      46.153
    170.0000,      20.0000,   1.00000,      36.681
    180.0000,      20.0000,   1.00000,      38.244
    190.0000,      20.0000,   1.00000,      42.805
    200.0000,      20.0000,   1.00000,      41.996
    210.0000,      20.0000,   1.00000,      42.749
    220.0000,      20.0000,   1.00000,      45.146
    230.0000,      20.0000,   1.00000,      44.592
    240.0000,      20.0000,   1.00000,      43.731
    250.0000,      20.0000,   1.00000,      47.532
    260.0000,      20.0000,   1.00000,      48.827
    270.0000,      20.0000,   1.00000,      49.562
    280.0000,      20.0000,   1.00000,      56.587
    290.0000,      20.0000,   1.00000,      63.926
    300.0000,      20.0000,   1.00000,      64.443
    310.0000,      20.0000,   1.00000,      65.143
    320.0000,      20.0000,   1.00000,      65.304
    330.0000,      20.0000,   1.00000,      63.298
    340.0000,      20.0000,   1.00000,      60.503
    350.0000,      20.0000,   1.00000,      58.919
    360.0000,      20.0000,   1.00000,      58.308
    370.0000,      20.0000,   1.00000,      70.624
    380.0000,      20.0000,   1.00000,      75.075
     25.0000,      10.0000,   3.00000,      79.452
     35.0000,      10.0000,   3.00000,      68.799
     45.0000,      10.0000,   3.00000,      76.438
     55.0000,      10.0000,   3.00000,      69.416
     65.0000,      10.0000,   3.00000,      57.882
     75.0000,      10.0000,   3.00000,      59.273
     85.0000,      10.0000,   3.00000,      57.825
     95.0000,      10.0000,   3.00000,      60.487
    105.0000,      10.0000,   3.00000,      78.441
    115.0000,      10.0000,   3.00000,      70.273
    125.0000,      10.0000,   3.00000,      65.219
    135.0000,      10.0000,   3.00000,      65.634
    145.0000,      10.0000,   3.00000,      64.888
    155.0000,      10.0000,   3.00000,      46.911
    165.0000,      10.0000,   3.00000,      31.567
    175.0000,      10.0000,   3.00000,      29.944
    185.0000,      10.0000,   3.00000,      36.639
    195.0000,      10.0000,   3.00000,      41.249
    205.0000,      10.0000,   3.00000,      40.432
    215.0000,      10.0000,   3.00000,      42.130
    225.0000,      10.0000,   3.00000,      43.525
    235.0000,      10.0000,   3.00000,      41.218
    245.0000,      10.0000,   3.00000,      44.057
    255.0000,      10.0000,   3.00000,      45.623
    265.0000,      10.0000,   3.00000,      48.495
    275.0000,      10.0000,   3.00000,      49.385
    285.0000,      10.0000,   3.00000,      60.393
    295.0000,      10.0000,   3.00000,      53.276
    305.0000,      10.0000,   3.00000,      60.902
    315.0000,      10.0000,   3.00000,      59.287
    325.0000,      10.0000,   3.00000,      62.243
    335.0000,      10.0000,   3.00000,      58.002
    345.0000,      10.0000,   3.00000,      55.319
    355.0000,      10.0000,   3.00000,      54.937
    365.0000,      10.0000,   3.00000,      56.950
    375.0000,      10.0000,   3.00000,      78.690
    385.0000,      10.0000,   3.00000,      73.222
     30.0000,      10.0000,   4.00000,      74.368
     40.0000,      10.0000,   4.00000,      70.635
     50.0000,      10.0000,   4.00000,      72.287
     60.0000,      10.0000,   4.00000,      68.336
     70.0000,      10.0000,   4.00000,      64.348
     80.0000,      10.0000,   4.00000,      54.612
     90.0000,      10.0000,   4.00000,      57.656
    100.0000,      10.0000,   4.00000,      64.949
    110.0000,      10.0000,   4.00000,      55.973
    120.0000,      10.0000,   4.00000,      55.756
    130.0000,      10.0000,   4.00000,      51.588
    140.0000,      10.0000,   4.00000,      61.302
    150.0000,      10.0000,   4.00000,      60.525
    160.0000,      10.0000,   4.00000,      32.561
    170.0000,      10.0000,   4.00000,      26.944
    180.0000,      10.0000,   4.00000,      28.329
    190.0000,      10.0000,   4.00000,      34.615
    200.0000,      10.0000,   4.00000,      42.761
    210.0000,      10.0000,   4.00000,      39.541
    220.0000,      10.0000,   4.00000,      41.076
    230.0000,      10.0000,   4.00000,      41.287
    240.0000,      10.0000,   4.00000,      42.744
    250.0000,      10.0000,   4.00000,      42.988
    260.0000,      10.0000,   4.00000,      48.685
    270.0000,      10.0000,   4.00000,      52.702
    280.0000,      10.0000,   4.00000,      56.603
    290.0000,      10.0000,   4.00000,      51.162
    300.0000,      10.0000,   4.00000,      50.346
    310.0000,      10.0000,   4.00000,      54.149
    320.0000,      10.0000,   4.00000,      57.200
    330.0000,      10.0000,   4.00000,      69.909
    340.0000,      10.0000,   4.00000,      63.609
    350.0000,      10.0000,   4.00000,      60.067
    360.0000,      10.0000,   4.00000,      60.176
    370.0000,      10.0000,   4.00000,      69.420
    380.0000,      10.0000,   4.00000,      88.704
     45.0000,      30.0000,   1.00000,      73.685
     55.0000,      30.0000,   1.00000,      73.416
     65.0000,      30.0000,   1.00000,      70.115
     75.0000,      30.0000,   1.00000,      67.298
     85.0000,      30.0000,   1.00000,      63.603
     95.0000,      30.0000,   1.00000,      61.422
    105.0000,      30.0000,   1.00000,      62.963
    115.0000,      30.0000,   1.00000,      56.457
    125.0000,      30.0000,   1.00000,      55.387
    135.0000,      30.0000,   1.00000,      58.568
    145.0000,      30.0000,   1.00000,      59.004
    155.0000,      30.0000,   1.00000,      47.693
    165.0000,      30.0000,   1.00000,      34.924
    175.0000,      30.0000,   1.00000,      30.589
    185.0000,      30.0000,   1.00000,      33.922
    195.0000,      30.0000,   1.00000,      39.288
    205.0000,      30.0000,   1.00000,      41.800
    215.0000,      30.0000,   1.00000,      42.398
    225.0000,      30.0000,   1.00000,      42.728
    235.0000,      30.0000,   1.00000,      42.863
    245.0000,      30.0000,   1.00000,      45.339
    255.0000,      30.0000,   1.00000,      48.406
    265.0000,      30.0000,   1.00000,      53.971
    275.0000,      30.0000,   1.00000,      55.797
    285.0000,      30.0000,   1.00000,      58.151
    295.0000,      30.0000,   1.00000,      53.074
    305.0000,      30.0000,   1.00000,      55.872
    315.0000,      30.0000,   1.00000,      59.047
    325.0000,      30.0000,   1.00000,      67.180
    335.0000,      30.0000,   1.00000,      69.700
    345.0000,      30.0000,   1.00000,      67.643
    355.0000,      30.0000,   1.00000,      65.941
    365.0000,      30.0000,   1.00000,      68.691
     40.0000,      20.0000,   2.00000,      71.518
     50.0000,      20.0000,   2.00000,      71.594
     60.0000,      20.0000,   2.00000,      76.950
     70.0000,      20.0000,   2.00000,      73.247
     80.0000,      20.0000,   2.00000,      63.296
     90.0000,      20.0000,   2.00000,      64.415
    100.0000,      20.0000,   2.00000,      60.744
    110.0000,      20.0000,   2.00000,      50.856
    120.0000,      20.0000,   2.00000,      50.382
    130.0000,      20.0000,   2.00000,      51.277
    140.0000,      20.0000,   2.00000,      58.501
    150.0000,      20.0000,   2.00000,      56.294
    160.0000,      20.0000,   2.00000,      39.034
    170.0000,      20.0000,   2.00000,      30.487
    180.0000,      20.0000,   2.00000,      29.617
    190.0000,      20.0000,   2.00000,      34.570
    200.0000,      20.0000,   2.00000,      42.267
    210.0000,      20.0000,   2.00000,      42.595
    220.0000,      20.0000,   2.00000,      41.203
    230.0000,      20.0000,   2.00000,      42.785
    240.0000,      20.0000,   2.00000,      44.292
    250.0000,      20.0000,   2.00000,      45.965
    260.0000,      20.0000,   2.00000,      52.020
    270.0000,      20.0000,   2.00000,      58.779
    280.0000,      20.0000,   2.00000,      58.603
    290.0000,      20.0000,   2.00000,      53.561
    300.0000,      20.0000,   2.00000,      51.917
    310.0000,      20.0000,   2.00000,      53.608
    320.0000,      20.0000,   2.00000,      62.375
    330.0000,      20.0000,   2.00000,      74.930
    340.0000,      20.0000,   2.00000,      74.368
    350.0000,      20.0000,   2.00000,      68.283
    360.0000,      20.0000,   2.00000,      69.602
    370.0000,      20.0000,   2.00000,      75.806
     60.0000,      40.0000,   1.00000,      87.540
     70.0000,      40.0000,   1.00000,      90.669
     80.0000,      40.0000,   1.00000,      82.515
     90.0000,      40.0000,   1.00000,      73.718
    100.0000,      40.0000,   1.00000,      62.383
    110.0000,      40.0000,   1.00000,      51.394
    120.0000,      40.0000,   1.00000,      51.212
    130.0000,      40.0000,   1.00000,      51.405
    140.0000,      40.0000,   1.00000,      56.275
    150.0000,      40.0000,   1.00000,      56.775
    160.0000,      40.0000,   1.00000,      46.812
    170.0000,      40.0000,   1.00000,      42.765
    180.0000,      40.0000,   1.00000,      39.822
    190.0000,      40.0000,   1.00000,      39.541
    200.0000,      40.0000,   1.00000,      43.767
    210.0000,      40.0000,   1.00000,      44.768
    220.0000,      40.0000,   1.00000,      45.888
    230.0000,      40.0000,   1.00000,      47.273
    240.0000,      40.0000,   1.00000,      49.486
    250.0000,      40.0000,   1.00000,      54.179
    260.0000,      40.0000,   1.00000,      60.153
    270.0000,      40.0000,   1.00000,      64.433
    280.0000,      40.0000,   1.00000,      64.775
    290.0000,      40.0000,   1.00000,      60.858
    300.0000,      40.0000,   1.00000,      60.706
    310.0000,      40.0000,   1.00000,      64.142
    320.0000,      40.0000,   1.00000,      71.654
    330.0000,      40.0000,   1.00000,      82.742
    340.0000,      40.0000,   1.00000,      86.546
    350.0000,      40.0000,   1.00000,      87.089
     50.0000,      20.0000,   3.00000,      83.536
     60.0000,      20.0000,   3.00000,      95.990
     70.0000,      20.0000,   3.00000,      104.73
     80.0000,      20.0000,   3.00000,      105.41
     90.0000,      20.0000,   3.00000,      81.922
    100.0000,      20.0000,   3.00000,      56.102
    110.0000,      20.0000,   3.00000,      45.810
    120.0000,      20.0000,   3.00000,      45.920
    130.0000,      20.0000,   3.00000,      55.845
    140.0000,      20.0000,   3.00000,      55.219
    150.0000,      20.0000,   3.00000,      51.614
    160.0000,      20.0000,   3.00000,      57.598
    170.0000,      20.0000,   3.00000,      50.846
    180.0000,      20.0000,   3.00000,      40.760
    190.0000,      20.0000,   3.00000,      39.071
    200.0000,      20.0000,   3.00000,      43.369
    210.0000,      20.0000,   3.00000,      49.826
    220.0000,      20.0000,   3.00000,      48.420
    230.0000,      20.0000,   3.00000,      47.384
    240.0000,      20.0000,   3.00000,      51.697
    250.0000,      20.0000,   3.00000,      58.212
    260.0000,      20.0000,   3.00000,      66.800
    270.0000,      20.0000,   3.00000,      72.190
    280.0000,      20.0000,   3.00000,      69.103
    290.0000,      20.0000,   3.00000,      65.033
    300.0000,      20.0000,   3.00000,      61.459
    310.0000,      20.0000,   3.00000,      66.027
    320.0000,      20.0000,   3.00000,      78.149
    330.0000,      20.0000,   3.00000,      88.981
    340.0000,      20.0000,   3.00000,      98.846
    350.0000,      20.0000,   3.00000,      100.98
    360.0000,      20.0000,   3.00000,      98.739
     75.0000,      50.0000,   1.00000,      103.31
     85.0000,      50.0000,   1.00000,      92.868
     95.0000,      50.0000,   1.00000,      80.172
    105.0000,      50.0000,   1.00000,      61.888
    115.0000,      50.0000,   1.00000,      54.112
    125.0000,      50.0000,   1.00000,      53.524
    135.0000,      50.0000,   1.00000,      56.028
    145.0000,      50.0000,   1.00000,      58.917
    155.0000,      50.0000,   1.00000,      59.923
    165.0000,      50.0000,   1.00000,      58.554
    175.0000,      50.0000,   1.00000,      55.429
    185.0000,      50.0000,   1.00000,      52.288
    195.0000,      50.0000,   1.00000,      51.325
    205.0000,      50.0000,   1.00000,      50.786
    215.0000,      50.0000,   1.00000,      50.594
    225.0000,      50.0000,   1.00000,      52.319
    235.0000,      50.0000,   1.00000,      57.712
    245.0000,      50.0000,   1.00000,      61.255
    255.0000,      50.0000,   1.00000,      66.314
    265.0000,      50.0000,   1.00000,      71.672
    275.0000,      50.0000,   1.00000,      74.918
    285.0000,      50.0000,   1.00000,      73.130
    295.0000,      50.0000,   1.00000,      75.235
    305.0000,      50.0000,   1.00000,      76.051
    315.0000,      50.0000,   1.00000,      81.899
    325.0000,      50.0000,   1.00000,      91.645
    335.0000,      50.0000,   1.00000,      101.89
     60.0000,      30.0000,   2.00000,      104.74
     70.0000,      30.0000,   2.00000,      115.79
     80.0000,      30.0000,   2.00000,      110.42
     90.0000,      30.0000,   2.00000,      88.663
    100.0000,      30.0000,   2.00000,      60.348
    110.0000,      30.0000,   2.00000,      50.170
    120.0000,      30.0000,   2.00000,      50.353
    130.0000,      30.0000,   2.00000,      54.569
    140.0000,      30.0000,   2.00000,      55.669
    150.0000,      30.0000,   2.00000,      55.648
    160.0000,      30.0000,   2.00000,      60.984
    170.0000,      30.0000,   2.00000,      58.756
    180.0000,      30.0000,   2.00000,      51.885
    190.0000,      30.0000,   2.00000,      45.027
    200.0000,      30.0000,   2.00000,      45.611
    210.0000,      30.0000,   2.00000,      50.577
    220.0000,      30.0000,   2.00000,      50.684
    230.0000,      30.0000,   2.00000,      52.657
    240.0000,      30.0000,   2.00000,      55.651
    250.0000,      30.0000,   2.00000,      64.272
    260.0000,      30.0000,   2.00000,      70.593
    270.0000,      30.0000,   2.00000,      75.127
    280.0000,      30.0000,   2.00000,      72.536
    290.0000,      30.0000,   2.00000,      70.296
    300.0000,      30.0000,   2.00000,      71.387
    310.0000,      30.0000,   2.00000,      74.806
    320.0000,      30.0000,   2.00000,      84.900
    330.0000,      30.0000,   2.00000,      92.371
    340.0000,      30.0000,   2.00000,      105.55
    350.0000,      30.0000,   2.00000,      109.98
     60.0000,      20.0000,   4.00000,      114.11
     70.0000,      20.0000,   4.00000,      137.65
     80.0000,      20.0000,   4.00000,      135.36
     90.0000,      20.0000,   4.00000,      92.080
    100.0000,      20.0000,   4.00000,      64.644
    110.0000,      20.0000,   4.00000,      55.617
    120.0000,      20.0000,   4.00000,      56.900
    130.0000,      20.0000,   4.00000,      55.387
    140.0000,      20.0000,   4.00000,      55.325
    150.0000,      20.0000,   4.00000,      60.643
    160.0000,      20.0000,   4.00000,      68.036
    170.0000,      20.0000,   4.00000,      78.499
    180.0000,      20.0000,   4.00000,      70.300
    190.0000,      20.0000,   4.00000,      54.300
    200.0000,      20.0000,   4.00000,      48.545
    210.0000,      20.0000,   4.00000,      51.130
    220.0000,      20.0000,   4.00000,      58.445
    230.0000,      20.0000,   4.00000,      58.570
    240.0000,      20.0000,   4.00000,      62.213
    250.0000,      20.0000,   4.00000,      74.971
    260.0000,      20.0000,   4.00000,      80.625
    270.0000,      20.0000,   4.00000,      78.622
    280.0000,      20.0000,   4.00000,      80.287
    290.0000,      20.0000,   4.00000,      79.650
    300.0000,      20.0000,   4.00000,      85.350
    310.0000,      20.0000,   4.00000,      94.161
    320.0000,      20.0000,   4.00000,      94.650
    330.0000,      20.0000,   4.00000,      98.786
    340.0000,      20.0000,   4.00000,      113.69
    350.0000,      20.0000,   4.00000,      134.31
     90.0000,      60.0000,   1.00000,      98.930
    100.0000,      60.0000,   1.00000,      78.028
    110.0000,      60.0000,   1.00000,      67.582
    120.0000,      60.0000,   1.00000,      62.765
    130.0000,      60.0000,   1.00000,      63.084
    140.0000,      60.0000,   1.00000,      63.205
    150.0000,      60.0000,   1.00000,      64.820
    160.0000,      60.0000,   1.00000,      71.886
    170.0000,      60.0000,   1.00000,      71.806
    180.0000,      60.0000,   1.00000,      68.731
    190.0000,      60.0000,   1.00000,      64.642
    200.0000,      60.0000,   1.00000,      63.039
    210.0000,      60.0000,   1.00000,      63.154
    220.0000,      60.0000,   1.00000,      60.884
    230.0000,      60.0000,   1.00000,      63.101
    240.0000,      60.0000,   1.00000,      67.711
    250.0000,      60.0000,   1.00000,      73.353
    260.0000,      60.0000,   1.00000,      78.161
    270.0000,      60.0000,   1.00000,      83.251
    280.0000,      60.0000,   1.00000,      85.780
    290.0000,      60.0000,   1.00000,      88.768
    300.0000,      60.0000,   1.00000,      91.502
    310.0000,      60.0000,   1.00000,      96.157
    320.0000,      60.0000,   1.00000,      104.68
     80.0000,      40.0000,   2.00000,      124.75
     90.0000,      40.0000,   2.00000,      98.686
    100.0000,      40.0000,   2.00000,      85.377
    110.0000,      40.0000,   2.00000,      73.286
    120.0000,      40.0000,   2.00000,      65.170
    130.0000,      40.0000,   2.00000,      61.816
    140.0000,      40.0000,   2.00000,      61.819
    150.0000,      40.0000,   2.00000,      67.574
    160.0000,      40.0000,   2.00000,      77.495
    170.0000,      40.0000,   2.00000,      87.249
    180.0000,      40.0000,   2.00000,      83.641
    190.0000,      40.0000,   2.00000,      75.917
    200.0000,      40.0000,   2.00000,      65.939
    210.0000,      40.0000,   2.00000,      59.434
    220.0000,      40.0000,   2.00000,      63.639
    230.0000,      40.0000,   2.00000,      68.187
    240.0000,      40.0000,   2.00000,      75.126
    250.0000,      40.0000,   2.00000,      81.299
    260.0000,      40.0000,   2.00000,      83.325
    270.0000,      40.0000,   2.00000,      83.881
    290.0000,      40.0000,   2.00000,      97.204
    300.0000,      40.0000,   2.00000,      104.02
    310.0000,      40.0000,   2.00000,      110.88
    320.0000,      40.0000,   2.00000,      111.49
    330.0000,      40.0000,   2.00000,      115.67
    340.0000,      40.0000,   2.00000,      124.18
     75.0000,      30.0000,   3.00000,      133.10
     85.0000,      30.0000,   3.00000,      108.13
     95.0000,      30.0000,   3.00000,      94.177
    105.0000,      30.0000,   3.00000,      82.535
    115.0000,      30.0000,   3.00000,      71.171
    125.0000,      30.0000,   3.00000,      62.280
    135.0000,      30.0000,   3.00000,      58.523
    145.0000,      30.0000,   3.00000,      65.581
    155.0000,      30.0000,   3.00000,      74.074
    165.0000,      30.0000,   3.00000,      84.287
    175.0000,      30.0000,   3.00000,      94.084
    185.0000,      30.0000,   3.00000,      87.300
    195.0000,      30.0000,   3.00000,      74.216
    205.0000,      30.0000,   3.00000,      58.831
    215.0000,      30.0000,   3.00000,      59.209
    225.0000,      30.0000,   3.00000,      66.953
    235.0000,      30.0000,   3.00000,      76.018
    245.0000,      30.0000,   3.00000,      81.023
    255.0000,      30.0000,   3.00000,      84.487
    265.0000,      30.0000,   3.00000,      83.825
    275.0000,      30.0000,   3.00000,      86.986
    285.0000,      30.0000,   3.00000,      94.320
    295.0000,      30.0000,   3.00000,      106.20
    305.0000,      30.0000,   3.00000,      114.64
    315.0000,      30.0000,   3.00000,      114.70
    325.0000,      30.0000,   3.00000,      113.47
    335.0000,      30.0000,   3.00000,      120.99
    100.0000,      50.0000,   2.00000,      106.01
    110.0000,      50.0000,   2.00000,      101.04
    120.0000,      50.0000,   2.00000,      93.715
    130.0000,      50.0000,   2.00000,      83.299
    140.0000,      50.0000,   2.00000,      81.027
    150.0000,      50.0000,   2.00000,      85.584
    160.0000,      50.0000,   2.00000,      90.281
    170.0000,      50.0000,   2.00000,      98.992
    180.0000,      50.0000,   2.00000,      107.33
    190.0000,      50.0000,   2.00000,      104.25
    200.0000,      50.0000,   2.00000,      96.605
    210.0000,      50.0000,   2.00000,      92.858
    220.0000,      50.0000,   2.00000,      88.768
    230.0000,      50.0000,   2.00000,      88.131
    240.0000,      50.0000,   2.00000,      88.100
    250.0000,      50.0000,   2.00000,      90.813
    260.0000,      50.0000,   2.00000,      95.258
    270.0000,      50.0000,   2.00000,      101.97
    280.0000,      50.0000,   2.00000,      109.11
    290.0000,      50.0000,   2.00000,      121.58
    300.0000,      50.0000,   2.00000,      135.75
    310.0000,      50.0000,   2.00000,      140.07
     90.0000,      30.0000,   4.00000,      114.70
    100.0000,      30.0000,   4.00000,      119.94
    110.0000,      30.0000,   4.00000,      112.05
    120.0000,      30.0000,   4.00000,      93.770
    130.0000,      30.0000,   4.00000,      84.488
    140.0000,      30.0000,   4.00000,      80.992
    150.0000,      30.0000,   4.00000,      84.340
    160.0000,      30.0000,   4.00000,      94.605
    170.0000,      30.0000,   4.00000,      101.53
    180.0000,      30.0000,   4.00000,      110.88
    190.0000,      30.0000,   4.00000,      115.45
    200.0000,      30.0000,   4.00000,      109.32
    210.0000,      30.0000,   4.00000,      96.316
    220.0000,      30.0000,   4.00000,      85.723
    230.0000,      30.0000,   4.00000,      87.259
    240.0000,      30.0000,   4.00000,      95.980
    250.0000,      30.0000,   4.00000,      92.483
    260.0000,      30.0000,   4.00000,      92.627
    270.0000,      30.0000,   4.00000,      99.257
    280.0000,      30.0000,   4.00000,      115.07
    290.0000,      30.0000,   4.00000,      132.93
    300.0000,      30.0000,   4.00000,      140.05
    310.0000,      30.0000,   4.00000,      148.20
    320.0000,      30.0000,   4.00000,      150.98
    100.0000,      40.0000,   3.00000,      120.99
    110.0000,      40.0000,   3.00000,      116.31
    120.0000,      40.0000,   3.00000,      104.73
    130.0000,      40.0000,   3.00000,      99.318
    140.0000,      40.0000,   3.00000,      91.948
    150.0000,      40.0000,   3.00000,      91.577
    160.0000,      40.0000,   3.00000,      97.996
    170.0000,      40.0000,   3.00000,      102.86
    180.0000,      40.0000,   3.00000,      111.37
    190.0000,      40.0000,   3.00000,      120.50
    200.0000,      40.0000,   3.00000,      117.10
    210.0000,      40.0000,   3.00000,      112.82
    220.0000,      40.0000,   3.00000,      103.60
    230.0000,      40.0000,   3.00000,      94.663
    240.0000,      40.0000,   3.00000,      96.684
    250.0000,      40.0000,   3.00000,      92.980
    260.0000,      40.0000,   3.00000,      100.11
    270.0000,      40.0000,   3.00000,      109.22
    280.0000,      40.0000,   3.00000,      119.44
    290.0000,      40.0000,   3.00000,      135.45
    300.0000,      40.0000,   3.00000,      146.42
    310.0000,      40.0000,   3.00000,      154.25
    120.0000,      60.0000,   2.00000,      120.01
    130.0000,      60.0000,   2.00000,      118.82
    140.0000,      60.0000,   2.00000,      115.42
    150.0000,      60.0000,   2.00000,      111.47
    160.0000,      60.0000,   2.00000,      109.79
    170.0000,      60.0000,   2.00000,      110.65
    180.0000,      60.0000,   2.00000,      118.44
    190.0000,      60.0000,   2.00000,      130.57
    200.0000,      60.0000,   2.00000,      131.91
    210.0000,      60.0000,   2.00000,      127.80
    220.0000,      60.0000,   2.00000,      121.60
    230.0000,      60.0000,   2.00000,      117.86
    240.0000,      60.0000,   2.00000,      116.78
    250.0000,      60.0000,   2.00000,      107.60
    260.0000,      60.0000,   2.00000,      110.32
    270.0000,      60.0000,   2.00000,      118.29
    280.0000,      60.0000,   2.00000,      131.28
    290.0000,      60.0000,   2.00000,      145.36
    125.0000,      50.0000,   3.00000,      156.24
    135.0000,      50.0000,   3.00000,      152.25
    145.0000,      50.0000,   3.00000,      146.58
    155.0000,      50.0000,   3.00000,      132.84
    165.0000,      50.0000,   3.00000,      123.22
    175.0000,      50.0000,   3.00000,      124.87
    185.0000,      50.0000,   3.00000,      134.95
    195.0000,      50.0000,   3.00000,      148.43
    205.0000,      50.0000,   3.00000,      168.38
    215.0000,      50.0000,   3.00000,      166.40
    225.0000,      50.0000,   3.00000,      153.28
    235.0000,      50.0000,   3.00000,      139.85
    245.0000,      50.0000,   3.00000,      132.89
    255.0000,      50.0000,   3.00000,      128.29
    265.0000,      50.0000,   3.00000,      131.21
    275.0000,      50.0000,   3.00000,      143.08
    285.0000,      50.0000,   3.00000,      154.07
    120.0000,      40.0000,   4.00000,      160.13
    130.0000,      40.0000,   4.00000,      163.84
    140.0000,      40.0000,   4.00000,      157.74
    150.0000,      40.0000,   4.00000,      143.39
    160.0000,      40.0000,   4.00000,      124.50
    170.0000,      40.0000,   4.00000,      118.21
    180.0000,      40.0000,   4.00000,      127.13
    190.0000,      40.0000,   4.00000,      141.03
    200.0000,      40.0000,   4.00000,      162.41
    210.0000,      40.0000,   4.00000,      181.70
    220.0000,      40.0000,   4.00000,      170.91
    230.0000,      40.0000,   4.00000,      148.27
    240.0000,      40.0000,   4.00000,      133.42
    250.0000,      40.0000,   4.00000,      122.22
    260.0000,      40.0000,   4.00000,      132.07
    270.0000,      40.0000,   4.00000,      140.92
    280.0000,      40.0000,   4.00000,      149.86
    290.0000,      40.0000,   4.00000,      158.47
    150.0000,      60.0000,   3.00000,      193.43
    160.0000,      60.0000,   3.00000,      191.00
    170.0000,      60.0000,   3.00000,      185.25
    180.0000,      60.0000,   3.00000,      178.17
    190.0000,      60.0000,   3.00000,      176.04
    200.0000,      60.0000,   3.00000,      177.23
    210.0000,      60.0000,   3.00000,      191.31
    220.0000,      60.0000,   3.00000,      205.10
    230.0000,      60.0000,   3.00000,      208.73
    240.0000,      60.0000,   3.00000,      204.32
    250.0000,      60.0000,   3.00000,      199.02
    260.0000,      60.0000,   3.00000,      198.44
    150.0000,      50.0000,   4.00000,      214.63
    160.0000,      50.0000,   4.00000,      217.24
    170.0000,      50.0000,   4.00000,      211.95
    180.0000,      50.0000,   4.00000,      200.67
    190.0000,      50.0000,   4.00000,      186.18
    200.0000,      50.0000,   4.00000,      184.58
    210.0000,      50.0000,   4.00000,      188.81
    220.0000,      50.0000,   4.00000,      208.13
    230.0000,      50.0000,   4.00000,      235.22
    240.0000,      50.0000,   4.00000,      241.43
    250.0000,      50.0000,   4.00000,      236.69
    260.0000,      50.0000,   4.00000,      219.22
    180.0000,      60.0000,   4.00000,      301.36
    190.0000,      60.0000,   4.00000,      290.74
    200.0000,      60.0000,   4.00000,      282.64
    210.0000,      60.0000,   4.00000,      271.88
    220.0000,      60.0000,   4.00000,      272.76
    230.0000,      60.0000,   4.00000,      281.89
  27.97
ITERATION 3
MODEL RESISTIVITY
LAYER 1
78,       2.5000
     15.0000,      45.641
     20.0000,      48.358
     25.0000,      50.358
     30.0000,      53.848
     35.0000,      58.027
     40.0000,      53.414
     45.0000,      60.166
     50.0000,      50.379
     55.0000,      64.400
     60.0000,      54.870
     65.0000,      102.82
     70.0000,      105.49
     75.0000,      137.54
     80.0000,      150.29
     85.0000,      103.68
     90.0000,      130.39
     95.0000,      100.87
    100.0000,      126.87
    105.0000,      107.74
    110.0000,      112.34
    115.0000,      115.88
    120.0000,      123.84
    125.0000,      116.57
    130.0000,      115.02
    135.0000,      62.061
    140.0000,      62.620
    145.0000,      66.568
    150.0000,      69.605
    155.0000,      89.951
    160.0000,      97.776
    165.0000,      116.53
    170.0000,      111.70
    175.0000,      122.47
    180.0000,      106.32
    185.0000,      63.377
    190.0000,      58.820
    195.0000,      51.899
    200.0000,      52.299
    205.0000,      55.306
    210.0000,      55.719
    215.0000,      48.144
    220.0000,      50.269
    225.0000,      58.261
    230.0000,      59.518
    235.0000,      56.555
    240.0000,      55.436
    245.0000,      54.054
    250.0000,      53.617
    255.0000,      71.498
    260.0000,      65.376
    265.0000,      77.618
    270.0000,      76.460
    275.0000,      71.605
    280.0000,      67.860
    285.0000,      80.496
    290.0000,      96.860
    295.0000,      103.09
    300.0000,      108.99
    305.0000,      126.06
    310.0000,      113.99
    315.0000,      94.122
    320.0000,      86.040
    325.0000,      111.18
    330.0000,      109.69
    335.0000,      141.21
    340.0000,      153.25
    345.0000,      161.65
    350.0000,      139.97
    355.0000,      143.47
    360.0000,      148.65
    365.0000,      125.60
    370.0000,      127.86
    375.0000,      118.62
    380.0000,      121.82
    385.0000,      79.011
    390.0000,      80.160
    395.0000,      74.834
                   59.058
LAYER 2
78,       5.0250
     15.0000,      45.348
     20.0000,      48.635
     25.0000,      53.065
     30.0000,      59.528
     35.0000,      65.590
     40.0000,      60.339
     45.0000,      63.844
     50.0000,      53.343
     55.0000,      65.364
     60.0000,      55.360
     65.0000,      91.927
     70.0000,      92.186
     75.0000,      111.94
     80.0000,      120.26
     85.0000,      94.630
     90.0000,      124.12
     95.0000,      103.07
    100.0000,      131.60
    105.0000,      115.45
    110.0000,      115.80
    115.0000,      119.65
    120.0000,      128.27
    125.0000,      122.40
    130.0000,      119.10
    135.0000,      65.794
    140.0000,      65.924
    145.0000,      72.685
    150.0000,      73.548
    155.0000,      87.540
    160.0000,      95.765
    165.0000,      113.58
    170.0000,      108.20
    175.0000,      118.80
    180.0000,      102.42
    185.0000,      61.388
    190.0000,      57.387
    195.0000,      54.182
    200.0000,      54.270
    205.0000,      55.102
    210.0000,      54.670
    215.0000,      48.558
    220.0000,      51.192
    225.0000,      60.246
    230.0000,      61.576
    235.0000,      57.616
    240.0000,      56.680
    245.0000,      57.997
    250.0000,      58.422
    255.0000,      69.598
    260.0000,      61.740
    265.0000,      70.544
    270.0000,      71.179
    275.0000,      68.221
    280.0000,      64.343
    285.0000,      77.042
    290.0000,      98.783
    295.0000,      108.84
    300.0000,      114.58
    305.0000,      130.26
    310.0000,      114.75
    315.0000,      90.611
    320.0000,      82.888
    325.0000,      105.43
    330.0000,      103.04
    335.0000,      126.37
    340.0000,      141.09
    345.0000,      147.46
    350.0000,      121.46
    355.0000,      121.42
    360.0000,      127.52
    365.0000,      110.98
    370.0000,      113.60
    375.0000,      109.13
    380.0000,      113.86
    385.0000,      83.879
    390.0000,      85.974
    395.0000,      77.589
                   58.412
LAYER 3
76,       7.5752
     20.0000,      46.890
     25.0000,      57.856
     30.0000,      73.814
     35.0000,      85.997
     40.0000,      79.301
     45.0000,      74.479
     50.0000,      61.275
     55.0000,      69.792
     60.0000,      60.027
     65.0000,      83.955
     70.0000,      76.186
     75.0000,      78.378
     80.0000,      80.618
     85.0000,      78.031
     90.0000,      112.72
     95.0000,      102.64
    100.0000,      130.54
    105.0000,      123.16
    110.0000,      123.34
    115.0000,      134.54
    120.0000,      150.49
    125.0000,      148.64
    130.0000,      137.00
    135.0000,      77.300
    140.0000,      71.602
    145.0000,      79.073
    150.0000,      77.737
    155.0000,      78.533
    160.0000,      82.379
    165.0000,      96.985
    170.0000,      96.701
    175.0000,      109.19
    180.0000,      93.420
    185.0000,      57.182
    190.0000,      54.485
    195.0000,      57.661
    200.0000,      58.396
    205.0000,      55.170
    210.0000,      53.080
    215.0000,      50.075
    220.0000,      53.987
    225.0000,      63.297
    230.0000,      63.297
    235.0000,      57.183
    240.0000,      55.659
    245.0000,      61.030
    250.0000,      63.955
    255.0000,      64.924
    260.0000,      53.750
    265.0000,      56.252
    270.0000,      58.042
    275.0000,      58.701
    280.0000,      57.225
    285.0000,      71.448
    290.0000,      100.81
    295.0000,      117.78
    300.0000,      121.09
    305.0000,      127.98
    310.0000,      107.05
    315.0000,      80.692
    320.0000,      73.589
    325.0000,      87.952
    330.0000,      80.972
    335.0000,      90.345
    340.0000,      103.80
    345.0000,      106.87
    350.0000,      82.310
    355.0000,      81.245
    360.0000,      89.011
    365.0000,      79.409
    370.0000,      79.891
    375.0000,      81.633
    380.0000,      90.694
    385.0000,      78.917
    390.0000,      79.938
                   64.906
LAYER 4
74,      10.1510
     25.0000,      56.787
     30.0000,      97.298
     35.0000,      122.78
     40.0000,      110.79
     45.0000,      93.158
     50.0000,      74.273
     55.0000,      84.856
     60.0000,      73.917
     65.0000,      94.369
     70.0000,      67.128
     75.0000,      53.195
     80.0000,      50.198
     85.0000,      57.068
     90.0000,      98.304
     95.0000,      87.772
    100.0000,      109.71
    105.0000,      110.44
    110.0000,      120.72
    115.0000,      152.55
    120.0000,      192.34
    125.0000,      202.93
    130.0000,      178.81
    135.0000,      91.038
    140.0000,      71.049
    145.0000,      73.479
    150.0000,      70.063
    155.0000,      59.485
    160.0000,      56.658
    165.0000,      66.953
    170.0000,      72.077
    175.0000,      87.929
    180.0000,      75.469
    185.0000,      45.744
    190.0000,      45.291
    195.0000,      53.582
    200.0000,      56.545
    205.0000,      50.746
    210.0000,      48.071
    215.0000,      48.321
    220.0000,      52.655
    225.0000,      59.452
    230.0000,      56.684
    235.0000,      48.815
    240.0000,      45.867
    245.0000,      52.993
    250.0000,      57.941
    255.0000,      53.516
    260.0000,      41.744
    265.0000,      41.146
    270.0000,      42.738
    275.0000,      45.229
    280.0000,      45.279
    285.0000,      59.447
    290.0000,      91.011
    295.0000,      109.77
    300.0000,      108.04
    305.0000,      107.13
    310.0000,      87.191
    315.0000,      65.556
    320.0000,      61.623
    325.0000,      71.154
    330.0000,      56.591
    335.0000,      56.360
    340.0000,      66.084
    345.0000,      66.839
    350.0000,      46.705
    355.0000,      50.890
    360.0000,      65.980
    365.0000,      58.259
    370.0000,      53.542
    375.0000,      55.212
    380.0000,      64.484
    385.0000,      58.280
                   55.127
LAYER 5
72,      12.7525
     30.0000,      160.54
     35.0000,      198.28
     40.0000,      167.79
     45.0000,      130.31
     50.0000,      113.25
     55.0000,      130.60
     60.0000,      133.92
     65.0000,      133.62
     70.0000,      71.951
     75.0000,      38.940
     80.0000,      30.810
     85.0000,      39.387
     90.0000,      67.910
     95.0000,      60.472
    100.0000,      56.258
    105.0000,      54.468
    110.0000,      68.719
    115.0000,      110.69
    120.0000,      174.98
    125.0000,      219.82
    130.0000,      195.16
    135.0000,      103.72
    140.0000,      56.480
    145.0000,      41.187
    150.0000,      34.294
    155.0000,      26.169
    160.0000,      23.029
    165.0000,      25.362
    170.0000,      29.560
    175.0000,      34.613
    180.0000,      30.931
    185.0000,      23.307
    190.0000,      22.968
    195.0000,      26.501
    200.0000,      29.471
    205.0000,      29.323
    210.0000,      30.192
    215.0000,      32.626
    220.0000,      33.336
    225.0000,      32.361
    230.0000,      30.029
    235.0000,      27.316
    240.0000,      25.029
    245.0000,      25.997
    250.0000,      27.681
    255.0000,      27.029
    260.0000,      25.731
    265.0000,      26.733
    270.0000,      27.704
    275.0000,      28.591
    280.0000,      28.835
    285.0000,      34.761
    290.0000,      46.429
    295.0000,      52.700
    300.0000,      51.146
    305.0000,      50.426
    310.0000,      47.833
    315.0000,      46.078
    320.0000,      50.089
    325.0000,      51.501
    330.0000,      36.147
    335.0000,      30.183
    340.0000,      31.866
    345.0000,      29.570
    350.0000,      22.883
    355.0000,      35.519
    360.0000,      66.613
    365.0000,      64.690
    370.0000,      46.427
    375.0000,      38.139
    380.0000,      33.814
                   24.406
LAYER 6
70,      15.3800
     35.0000,      187.99
     40.0000,      133.53
     45.0000,      107.50
     50.0000,      96.887
     55.0000,      113.79
     60.0000,      129.63
     65.0000,      120.19
     70.0000,      65.910
     75.0000,      34.711
     80.0000,      28.407
     85.0000,      39.343
     90.0000,      63.549
     95.0000,      55.582
    100.0000,      39.377
    105.0000,      30.458
    110.0000,      34.029
    115.0000,      52.641
    120.0000,      85.210
    125.0000,      114.51
    130.0000,      111.27
    135.0000,      71.495
    140.0000,      41.340
    145.0000,      28.726
    150.0000,      22.621
    155.0000,      17.369
    160.0000,      15.018
    165.0000,      14.950
    170.0000,      15.866
    175.0000,      16.746
    180.0000,      16.488
    185.0000,      15.817
    190.0000,      16.024
    195.0000,      16.728
    200.0000,      17.903
    205.0000,      19.120
    210.0000,      20.970
    215.0000,      22.965
    220.0000,      23.075
    225.0000,      22.397
    230.0000,      22.868
    235.0000,      23.691
    240.0000,      22.552
    245.0000,      21.091
    250.0000,      20.684
    255.0000,      21.557
    260.0000,      24.203
    265.0000,      27.569
    270.0000,      29.082
    275.0000,      28.767
    280.0000,      27.359
    285.0000,      28.170
    290.0000,      30.718
    295.0000,      31.640
    300.0000,      31.068
    305.0000,      32.890
    310.0000,      37.170
    315.0000,      44.210
    320.0000,      52.713
    325.0000,      51.611
    330.0000,      36.121
    335.0000,      26.905
    340.0000,      24.218
    345.0000,      22.429
    350.0000,      22.799
    355.0000,      41.732
    360.0000,      81.263
    365.0000,      85.306
    370.0000,      59.264
    375.0000,      45.071
                   31.080
LAYER 7
66,      18.0338
     45.0000,      74.689
     50.0000,      55.417
     55.0000,      64.595
     60.0000,      79.086
     65.0000,      76.275
     70.0000,      49.782
     75.0000,      31.777
     80.0000,      31.070
     85.0000,      47.206
     90.0000,      72.382
     95.0000,      62.323
    100.0000,      37.499
    105.0000,      23.428
    110.0000,      21.244
    115.0000,      27.613
    120.0000,      40.650
    125.0000,      54.377
    130.0000,      58.512
    135.0000,      47.843
    140.0000,      35.036
    145.0000,      27.394
    150.0000,      21.874
    155.0000,      17.017
    160.0000,      14.411
    165.0000,      13.245
    170.0000,      12.795
    175.0000,      12.935
    180.0000,      14.174
    185.0000,      16.128
    190.0000,      17.298
    195.0000,      17.104
    200.0000,      17.018
    205.0000,      17.829
    210.0000,      19.525
    215.0000,      21.394
    220.0000,      22.447
    225.0000,      24.027
    230.0000,      27.857
    235.0000,      32.294
    240.0000,      32.762
    245.0000,      29.692
    250.0000,      27.354
    255.0000,      28.505
    260.0000,      33.385
    265.0000,      39.144
    270.0000,      41.516
    275.0000,      39.907
    280.0000,      35.845
    285.0000,      32.559
    290.0000,      30.451
    295.0000,      28.955
    300.0000,      28.576
    305.0000,      31.884
    310.0000,      39.808
    315.0000,      52.403
    320.0000,      64.338
    325.0000,      62.552
    330.0000,      46.314
    335.0000,      33.829
    340.0000,      28.353
    345.0000,      27.703
    350.0000,      33.688
    355.0000,      58.313
    360.0000,      96.179
    365.0000,      99.954
                   67.898
LAYER 8
64,      20.7142
     50.0000,      24.678
     55.0000,      31.350
     60.0000,      42.098
     65.0000,      45.189
     70.0000,      37.431
     75.0000,      31.409
     80.0000,      37.273
     85.0000,      59.543
     90.0000,      86.514
     95.0000,      75.338
    100.0000,      44.360
    105.0000,      25.372
    110.0000,      19.665
    115.0000,      21.257
    120.0000,      27.359
    125.0000,      35.196
    130.0000,      41.115
    135.0000,      41.521
    140.0000,      38.392
    145.0000,      34.167
    150.0000,      28.163
    155.0000,      22.169
    160.0000,      18.457
    165.0000,      16.311
    170.0000,      15.308
    175.0000,      15.837
    180.0000,      18.852
    185.0000,      23.545
    190.0000,      26.797
    195.0000,      26.490
    200.0000,      24.939
    205.0000,      24.643
    210.0000,      25.980
    215.0000,      28.324
    220.0000,      31.479
    225.0000,      37.253
    230.0000,      47.235
    235.0000,      58.439
    240.0000,      62.810
    245.0000,      58.034
    250.0000,      52.225
    255.0000,      52.702
    260.0000,      59.536
    265.0000,      67.674
    270.0000,      70.548
    275.0000,      66.612
    280.0000,      58.104
    285.0000,      49.470
    290.0000,      42.647
    295.0000,      38.645
    300.0000,      37.928
    305.0000,      42.658
    310.0000,      53.960
    315.0000,      71.212
    320.0000,      85.817
    325.0000,      84.349
    330.0000,      67.731
    335.0000,      52.242
    340.0000,      44.462
    345.0000,      45.291
    350.0000,      56.641
    355.0000,      84.343
    360.0000,      115.26
                   115.70
LAYER 9
62,      23.4213
     55.0000,      16.833
     60.0000,      25.708
     65.0000,      31.441
     70.0000,      32.349
     75.0000,      34.518
     80.0000,      46.398
     85.0000,      73.043
     90.0000,      100.46
     95.0000,      91.548
    100.0000,      59.056
    105.0000,      35.405
    110.0000,      26.096
    115.0000,      25.054
    120.0000,      28.877
    125.0000,      35.530
    130.0000,      43.440
    135.0000,      50.078
    140.0000,      53.705
    145.0000,      51.902
    150.0000,      44.160
    155.0000,      35.586
    160.0000,      29.819
    165.0000,      26.391
    170.0000,      25.309
    175.0000,      27.574
    180.0000,      34.737
    185.0000,      45.455
    190.0000,      53.833
    195.0000,      53.828
    200.0000,      49.030
    205.0000,      45.941
    210.0000,      46.336
    215.0000,      49.833
    220.0000,      57.090
    225.0000,      70.980
    230.0000,      92.567
    235.0000,      116.33
    240.0000,      129.12
    245.0000,      123.56
    250.0000,      111.98
    255.0000,      109.59
    260.0000,      116.75
    265.0000,      125.59
    270.0000,      126.88
    275.0000,      118.29
    280.0000,      102.62
    285.0000,      86.099
    290.0000,      72.608
    295.0000,      64.634
    300.0000,      62.725
    305.0000,      68.766
    310.0000,      83.329
    315.0000,      104.20
    320.0000,      120.49
    325.0000,      120.04
    330.0000,      104.19
    335.0000,      86.992
    340.0000,      77.768
    345.0000,      80.621
    350.0000,      96.726
    355.0000,      125.14
                   148.32
LAYER 10
60,      26.1555
     60.0000,      20.630
     65.0000,      28.299
     70.0000,      32.488
     75.0000,      40.567
     80.0000,      57.263
     85.0000,      85.686
     90.0000,      113.26
     95.0000,      110.62
    100.0000,      82.563
    105.0000,      56.433
    110.0000,      43.422
    115.0000,      40.173
    120.0000,      43.540
    125.0000,      51.693
    130.0000,      63.674
    135.0000,      77.108
    140.0000,      87.703
    145.0000,      87.831
    150.0000,      77.048
    155.0000,      64.508
    160.0000,      55.812
    165.0000,      51.119
    170.0000,      51.317
    175.0000,      58.696
    180.0000,      75.995
    185.0000,      100.38
    190.0000,      119.84
    195.0000,      120.47
    200.0000,      108.41
    205.0000,      98.507
    210.0000,      95.983
    215.0000,      101.03
    220.0000,      115.09
    225.0000,      141.99
    230.0000,      180.74
    235.0000,      221.88
    240.0000,      247.38
    245.0000,      244.02
    250.0000,      226.38
    255.0000,      218.09
    260.0000,      221.42
    265.0000,      226.17
    270.0000,      221.27
    275.0000,      204.21
    280.0000,      178.31
    285.0000,      151.26
    290.0000,      128.79
    295.0000,      114.94
    300.0000,      110.43
    305.0000,      116.81
    310.0000,      133.39
    315.0000,      156.00
    320.0000,      173.00
    325.0000,      174.31
    330.0000,      161.01
    335.0000,      144.60
    340.0000,      136.01
    345.0000,      142.42
    350.0000,      163.51
                   192.01
LAYER 11
57,      28.9171
     70.0000,      34.234
     75.0000,      48.831
     80.0000,      69.900
     85.0000,      98.781
     90.0000,      128.49
     95.0000,      135.57
    100.0000,      117.46
    105.0000,      93.495
    110.0000,      78.620
    115.0000,      74.109
    120.0000,      78.618
    125.0000,      90.760
    130.0000,      109.51
    135.0000,      131.45
    140.0000,      149.26
    145.0000,      150.71
    150.0000,      136.32
    155.0000,      119.56
    160.0000,      108.15
    165.0000,      103.53
    170.0000,      108.30
    175.0000,      126.88
    180.0000,      163.10
    185.0000,      210.46
    190.0000,      247.64
    195.0000,      250.48
    200.0000,      228.27
    205.0000,      207.11
    210.0000,      198.63
    215.0000,      204.48
    220.0000,      226.56
    225.0000,      268.08
    230.0000,      324.32
    235.0000,      381.85
    240.0000,      420.11
    245.0000,      422.16
    250.0000,      401.40
    255.0000,      385.81
    260.0000,      380.11
    265.0000,      374.37
    270.0000,      357.66
    275.0000,      328.15
    280.0000,      289.59
    285.0000,      250.48
    290.0000,      217.68
    295.0000,      196.40
    300.0000,      187.64
    305.0000,      192.40
    310.0000,      208.65
    315.0000,      230.84
    320.0000,      247.93
    325.0000,      251.97
    330.0000,      243.44
    335.0000,      231.21
    340.0000,      226.86
    345.0000,      241.10
                   269.91
LAYER 12
55,      31.7063
     75.0000,      62.023
     80.0000,      87.904
     85.0000,      113.86
     90.0000,      150.25
     95.0000,      171.22
    100.0000,      168.19
    105.0000,      152.79
    110.0000,      140.77
    115.0000,      137.91
    120.0000,      145.95
    125.0000,      164.40
    130.0000,      191.54
    135.0000,      221.88
    140.0000,      245.20
    145.0000,      247.25
    150.0000,      230.39
    155.0000,      211.22
    160.0000,      199.31
    165.0000,      197.91
    170.0000,      211.95
    175.0000,      247.64
    180.0000,      308.16
    185.0000,      381.55
    190.0000,      438.49
    195.0000,      447.77
    200.0000,      419.52
    205.0000,      388.01
    210.0000,      372.14
    215.0000,      376.89
    220.0000,      404.30
    225.0000,      455.70
    230.0000,      522.30
    235.0000,      588.45
    240.0000,      634.09
    245.0000,      642.16
    250.0000,      622.18
    255.0000,      600.26
    260.0000,      582.89
    265.0000,      562.42
    270.0000,      530.29
    275.0000,      486.31
    280.0000,      434.57
    285.0000,      383.59
    290.0000,      340.51
    295.0000,      311.05
    300.0000,      296.46
    305.0000,      297.27
    310.0000,      310.67
    315.0000,      330.68
    320.0000,      347.66
    325.0000,      355.37
    330.0000,      353.58
    335.0000,      347.70
    340.0000,      350.63
                   381.65
LAYER 13
51,      34.5233
     85.0000,      123.00
     90.0000,      181.82
     95.0000,      224.12
    100.0000,      241.24
    105.0000,      240.67
    110.0000,      237.62
    115.0000,      241.20
    120.0000,      255.77
    125.0000,      281.70
    130.0000,      316.25
    135.0000,      352.06
    140.0000,      377.64
    145.0000,      379.68
    150.0000,      362.86
    155.0000,      344.64
    160.0000,      335.78
    165.0000,      341.35
    170.0000,      367.89
    175.0000,      421.80
    180.0000,      503.52
    185.0000,      596.49
    190.0000,      668.56
    195.0000,      688.20
    200.0000,      663.81
    205.0000,      630.07
    210.0000,      609.94
    215.0000,      612.35
    220.0000,      639.94
    225.0000,      692.39
    230.0000,      758.65
    235.0000,      823.41
    240.0000,      869.13
    245.0000,      880.75
    250.0000,      863.62
    255.0000,      837.79
    260.0000,      809.69
    265.0000,      774.76
    270.0000,      727.86
    275.0000,      670.48
    280.0000,      607.20
    285.0000,      545.97
    290.0000,      493.66
    295.0000,      455.82
    300.0000,      433.90
    305.0000,      428.37
    310.0000,      436.78
    315.0000,      453.39
    320.0000,      470.07
    325.0000,      481.82
    330.0000,      487.92
                   482.08
LAYER 14
49,      37.3685
     90.0000,      242.05
     95.0000,      307.20
    100.0000,      345.14
    105.0000,      361.04
    110.0000,      370.50
    115.0000,      385.97
    120.0000,      410.06
    125.0000,      442.99
    130.0000,      481.71
    135.0000,      518.54
    140.0000,      542.92
    145.0000,      544.72
    150.0000,      530.42
    155.0000,      516.50
    160.0000,      513.67
    165.0000,      528.17
    170.0000,      566.72
    175.0000,      633.99
    180.0000,      727.24
    185.0000,      828.17
    190.0000,      907.37
    195.0000,      938.03
    200.0000,      925.92
    205.0000,      899.61
    210.0000,      881.40
    215.0000,      882.59
    220.0000,      906.79
    225.0000,      953.07
    230.0000,      1010.8
    235.0000,      1066.9
    240.0000,      1107.0
    245.0000,      1119.1
    250.0000,      1105.0
    255.0000,      1077.8
    260.0000,      1042.6
    265.0000,      997.21
    270.0000,      939.51
    275.0000,      872.41
    280.0000,      800.78
    285.0000,      731.86
    290.0000,      671.68
    295.0000,      625.01
    300.0000,      593.33
    305.0000,      577.85
    310.0000,      579.53
    315.0000,      591.68
    320.0000,      606.96
    325.0000,      621.44
                   645.06
LAYER 15
46,      40.2422
     95.0000,      434.04
    100.0000,      485.66
    105.0000,      508.39
    110.0000,      525.55
    115.0000,      562.89
    120.0000,      600.46
    125.0000,      638.88
    130.0000,      677.65
    135.0000,      711.41
    140.0000,      732.25
    145.0000,      733.90
    150.0000,      723.74
    155.0000,      716.00
    160.0000,      720.27
    165.0000,      742.93
    170.0000,      789.57
    175.0000,      862.48
    180.0000,      956.69
    185.0000,      1055.1
    190.0000,      1134.0
    195.0000,      1173.1
    200.0000,      1176.0
    205.0000,      1163.0
    210.0000,      1152.2
    215.0000,      1155.1
    220.0000,      1175.7
    225.0000,      1213.5
    230.0000,      1260.0
    235.0000,      1304.8
    240.0000,      1337.2
    245.0000,      1348.0
    250.0000,      1336.6
    255.0000,      1310.6
    260.0000,      1273.0
    265.0000,      1222.7
    270.0000,      1159.7
    275.0000,      1087.5
    280.0000,      1011.3
    285.0000,      937.69
    290.0000,      871.02
    295.0000,      814.09
    300.0000,      767.25
    305.0000,      732.50
    310.0000,      727.21
    315.0000,      733.67
                   743.77
LAYER 16
40,      43.1447
    110.0000,      656.81
    115.0000,      759.22
    120.0000,      815.18
    125.0000,      854.89
    130.0000,      888.88
    135.0000,      916.61
    140.0000,      933.25
    145.0000,      935.32
    150.0000,      930.22
    155.0000,      929.19
    160.0000,      940.07
    165.0000,      968.44
    170.0000,      1018.3
    175.0000,      1089.9
    180.0000,      1177.5
    185.0000,      1267.1
    190.0000,      1341.0
    195.0000,      1385.0
    200.0000,      1401.1
    205.0000,      1402.6
    210.0000,      1402.5
    215.0000,      1410.3
    220.0000,      1429.9
    225.0000,      1461.3
    230.0000,      1498.5
    235.0000,      1534.0
    240.0000,      1560.2
    245.0000,      1570.4
    250.0000,      1562.9
    255.0000,      1541.1
    260.0000,      1505.8
    265.0000,      1456.1
    270.0000,      1392.3
    275.0000,      1318.6
    280.0000,      1240.4
    285.0000,      1165.6
    290.0000,      1094.7
    295.0000,      1025.7
    300.0000,      953.90
                   866.56
LAYER 17
38,      46.0761
    115.0000,      1019.0
    120.0000,      1053.5
    125.0000,      1076.7
    130.0000,      1098.5
    135.0000,      1118.3
    140.0000,      1132.4
    145.0000,      1136.8
    150.0000,      1138.0
    155.0000,      1144.0
    160.0000,      1160.7
    165.0000,      1192.4
    170.0000,      1241.9
    175.0000,      1308.1
    180.0000,      1385.7
    185.0000,      1464.3
    190.0000,      1531.5
    195.0000,      1577.9
    200.0000,      1604.8
    205.0000,      1620.1
    210.0000,      1632.6
    215.0000,      1649.3
    220.0000,      1673.4
    225.0000,      1704.8
    230.0000,      1739.5
    235.0000,      1772.3
    240.0000,      1798.2
    245.0000,      1812.3
    250.0000,      1812.5
    255.0000,      1798.9
    260.0000,      1770.1
    265.0000,      1723.5
    270.0000,      1659.0
    275.0000,      1582.0
    280.0000,      1497.9
    285.0000,      1426.0
    290.0000,      1356.8
    295.0000,      1278.2
                   1187.8
LAYER 18
36,      49.0369
    120.0000,      1294.8
    125.0000,      1282.6
    130.0000,      1288.2
    135.0000,      1299.9
    140.0000,      1319.0
    145.0000,      1329.8
    150.0000,      1340.6
    155.0000,      1355.6
    160.0000,      1378.5
    165.0000,      1413.0
    170.0000,      1460.9
    175.0000,      1521.0
    180.0000,      1589.3
    185.0000,      1658.5
    190.0000,      1720.6
    195.0000,      1770.1
    200.0000,      1808.1
    205.0000,      1839.8
    210.0000,      1870.6
    215.0000,      1905.5
    220.0000,      1945.9
    225.0000,      1991.4
    230.0000,      2038.1
    235.0000,      2081.8
    240.0000,      2119.1
    245.0000,      2146.1
    250.0000,      2160.0
    255.0000,      2158.3
    260.0000,      2135.8
    265.0000,      2085.9
    270.0000,      2006.7
    275.0000,      1911.2
    280.0000,      1788.7
    285.0000,      1727.9
    290.0000,      1672.9
                   1579.8
LAYER 19
30,      52.0272
    135.0000,      1442.4
    140.0000,      1493.7
    145.0000,      1514.6
    150.0000,      1543.8
    155.0000,      1573.3
    160.0000,      1605.5
    165.0000,      1644.9
    170.0000,      1694.3
    175.0000,      1752.6
    180.0000,      1817.3
    185.0000,      1884.2
    190.0000,      1949.3
    195.0000,      2010.3
    200.0000,      2069.5
    205.0000,      2130.9
    210.0000,      2198.0
    215.0000,      2272.9
    220.0000,      2354.1
    225.0000,      2437.9
    230.0000,      2517.9
    235.0000,      2589.1
    240.0000,      2648.5
    245.0000,      2693.5
    250.0000,      2721.2
    255.0000,      2727.6
    260.0000,      2701.1
    265.0000,      2622.8
    270.0000,      2477.7
    275.0000,      2341.6
                   2031.7
LAYER 20
26,      55.0475
    145.0000,      1698.8
    150.0000,      1775.2
    155.0000,      1830.6
    160.0000,      1877.9
    165.0000,      1928.8
    170.0000,      1990.1
    175.0000,      2059.8
    180.0000,      2137.5
    185.0000,      2221.6
    190.0000,      2311.4
    195.0000,      2408.0
    200.0000,      2515.3
    205.0000,      2636.5
    210.0000,      2770.9
    215.0000,      2915.2
    220.0000,      3060.4
    225.0000,      3196.6
    230.0000,      3313.3
    235.0000,      3405.6
    240.0000,      3473.8
    245.0000,      3520.4
    250.0000,      3546.3
    255.0000,      3550.8
    260.0000,      3512.6
    265.0000,      3372.6
                   2976.0
LAYER 21
24,      58.0980
    150.0000,      2112.8
    155.0000,      2193.7
    160.0000,      2252.5
    165.0000,      2320.1
    170.0000,      2415.2
    175.0000,      2523.5
    180.0000,      2647.7
    185.0000,      2786.0
    190.0000,      2938.3
    195.0000,      3106.4
    200.0000,      3293.6
    205.0000,      3498.5
    210.0000,      3713.1
    215.0000,      3927.1
    220.0000,      4124.6
    225.0000,      4291.6
    230.0000,      4416.2
    235.0000,      4495.7
    240.0000,      4537.7
    245.0000,      4555.6
    250.0000,      4557.1
    255.0000,      4563.8
    260.0000,      4559.1
                   4446.9
LAYER 22
24,      61.1790
    150.0000,      2796.9
    155.0000,      2736.4
    160.0000,      2754.8
    165.0000,      2821.9
    170.0000,      2995.3
    175.0000,      3174.1
    180.0000,      3388.6
    185.0000,      3622.4
    190.0000,      3868.8
    195.0000,      4128.3
    200.0000,      4403.1
    205.0000,      4688.9
    210.0000,      4972.9
    215.0000,      5241.2
    220.0000,      5473.5
    225.0000,      5651.6
    230.0000,      5758.3
    235.0000,      5789.8
    240.0000,      5762.5
    245.0000,      5716.9
    250.0000,      5647.7
    255.0000,      5662.3
    260.0000,      5767.6
                   6160.4
LAYER 23
18,      64.2908
    165.0000,      3270.3
    170.0000,      3692.3
    175.0000,      3939.9
    180.0000,      4304.9
    185.0000,      4672.6
    190.0000,      5030.5
    195.0000,      5387.1
    200.0000,      5750.8
    205.0000,      6117.9
    210.0000,      6472.4
    215.0000,      6797.6
    220.0000,      7067.8
    225.0000,      7257.1
    230.0000,      7335.7
    235.0000,      7281.2
    240.0000,      7107.4
    245.0000,      6976.1
                   6667.0
LAYER 24
14,      67.4337
    175.0000,      4648.3
    180.0000,      5378.1
    185.0000,      5923.6
    190.0000,      6389.4
    195.0000,      6833.8
    200.0000,      7282.0
    205.0000,      7731.9
    210.0000,      8164.4
    215.0000,      8560.3
    220.0000,      8890.6
    225.0000,      9123.3
    230.0000,      9205.2
    235.0000,      9042.8
                   8476.7
LAYER 25
12,      70.6080
    180.0000,      6866.3
    185.0000,      7482.5
    190.0000,      7954.7
    195.0000,      8430.1
    200.0000,      8936.0
    205.0000,      9460.8
    210.0000,      9976.8
    215.0000,       10464
    220.0000,       10901
    225.0000,       11268
    230.0000,       11520
                    11472
LAYER 26
12,      73.8141
    180.0000,      9745.5
    185.0000,      9483.2
    190.0000,      9678.1
    195.0000,       10083
    200.0000,       10606
    205.0000,       11190
    210.0000,       11791
    215.0000,       12391
    220.0000,       12988
    225.0000,       13625
    230.0000,       14422
                    15730
LAYER 27
12,      77.0522
    180.0000,       12017
    185.0000,       11298
    190.0000,       11270
    195.0000,       11600
    200.0000,       12129
    205.0000,       12767
    210.0000,       13450
    215.0000,       14163
    220.0000,       14929
    225.0000,       15851
    230.0000,       17162
                    19346
LAYER 28
12, 
    180.0000,       13777
    185.0000,       12626
    190.0000,       12470
    195.0000,       12774
    200.0000,       13332
    205.0000,       14028
    210.0000,       14783
    215.0000,       15585
    220.0000,       16475
    225.0000,       17603
    230.0000,       19333
                    22606
CALCULATED APPARENT RESISTIVITY
     15.0000,      10.0000,   1.00000,      52.907
     25.0000,      10.0000,   1.00000,      63.377
     35.0000,      10.0000,   1.00000,      69.871
     45.0000,      10.0000,   1.00000,      66.877
     55.0000,      10.0000,   1.00000,      71.201
     65.0000,      10.0000,   1.00000,      78.314
     75.0000,      10.0000,   1.00000,      82.590
     85.0000,      10.0000,   1.00000,      94.135
     95.0000,      10.0000,   1.00000,      101.11
    105.0000,      10.0000,   1.00000,      111.47
    115.0000,      10.0000,   1.00000,      129.05
    125.0000,      10.0000,   1.00000,      102.97
    135.0000,      10.0000,   1.00000,      80.877
    145.0000,      10.0000,   1.00000,      64.952
    155.0000,      10.0000,   1.00000,      76.980
    165.0000,      10.0000,   1.00000,      86.809
    175.0000,      10.0000,   1.00000,      69.901
    185.0000,      10.0000,   1.00000,      57.112
    195.0000,      10.0000,   1.00000,      51.222
    205.0000,      10.0000,   1.00000,      46.986
    215.0000,      10.0000,   1.00000,      51.204
    225.0000,      10.0000,   1.00000,      53.827
    235.0000,      10.0000,   1.00000,      50.870
    245.0000,      10.0000,   1.00000,      53.899
    255.0000,      10.0000,   1.00000,      59.017
    265.0000,      10.0000,   1.00000,      55.180
    275.0000,      10.0000,   1.00000,      60.958
    285.0000,      10.0000,   1.00000,      72.969
    295.0000,      10.0000,   1.00000,      111.58
    305.0000,      10.0000,   1.00000,      89.606
    315.0000,      10.0000,   1.00000,      88.402
    325.0000,      10.0000,   1.00000,      82.766
    335.0000,      10.0000,   1.00000,      97.299
    345.0000,      10.0000,   1.00000,      99.880
    355.0000,      10.0000,   1.00000,      86.774
    365.0000,      10.0000,   1.00000,      99.335
    375.0000,      10.0000,   1.00000,      84.036
    385.0000,      10.0000,   1.00000,      80.456
    395.0000,      10.0000,   1.00000,      58.234
     20.0000,      10.0000,   2.00000,      75.589
     30.0000,      10.0000,   2.00000,      68.233
     40.0000,      10.0000,   2.00000,      73.019
     50.0000,      10.0000,   2.00000,      81.426
     60.0000,      10.0000,   2.00000,      72.666
     70.0000,      10.0000,   2.00000,      62.036
     80.0000,      10.0000,   2.00000,      71.164
     90.0000,      10.0000,   2.00000,      72.305
    100.0000,      10.0000,   2.00000,      84.044
    110.0000,      10.0000,   2.00000,      108.81
    120.0000,      10.0000,   2.00000,      88.193
    130.0000,      10.0000,   2.00000,      86.567
    140.0000,      10.0000,   2.00000,      70.233
    150.0000,      10.0000,   2.00000,      56.207
    160.0000,      10.0000,   2.00000,      52.408
    170.0000,      10.0000,   2.00000,      41.307
    180.0000,      10.0000,   2.00000,      42.184
    190.0000,      10.0000,   2.00000,      46.087
    200.0000,      10.0000,   2.00000,      40.050
    210.0000,      10.0000,   2.00000,      42.335
    220.0000,      10.0000,   2.00000,      45.897
    230.0000,      10.0000,   2.00000,      44.290
    240.0000,      10.0000,   2.00000,      43.514
    250.0000,      10.0000,   2.00000,      47.850
    260.0000,      10.0000,   2.00000,      46.309
    270.0000,      10.0000,   2.00000,      46.314
    280.0000,      10.0000,   2.00000,      57.616
    290.0000,      10.0000,   2.00000,      71.935
    300.0000,      10.0000,   2.00000,      72.360
    310.0000,      10.0000,   2.00000,      72.494
    320.0000,      10.0000,   2.00000,      73.101
    330.0000,      10.0000,   2.00000,      65.779
    340.0000,      10.0000,   2.00000,      62.527
    350.0000,      10.0000,   2.00000,      66.234
    360.0000,      10.0000,   2.00000,      65.710
    370.0000,      10.0000,   2.00000,      75.309
    380.0000,      10.0000,   2.00000,      66.991
    390.0000,      10.0000,   2.00000,      58.373
     30.0000,      20.0000,   1.00000,      66.301
     40.0000,      20.0000,   1.00000,      70.240
     50.0000,      20.0000,   1.00000,      77.177
     60.0000,      20.0000,   1.00000,      69.156
     70.0000,      20.0000,   1.00000,      62.252
     80.0000,      20.0000,   1.00000,      66.294
     90.0000,      20.0000,   1.00000,      67.063
    100.0000,      20.0000,   1.00000,      79.049
    110.0000,      20.0000,   1.00000,      91.993
    120.0000,      20.0000,   1.00000,      77.492
    130.0000,      20.0000,   1.00000,      75.159
    140.0000,      20.0000,   1.00000,      67.954
    150.0000,      20.0000,   1.00000,      56.436
    160.0000,      20.0000,   1.00000,      43.807
    170.0000,      20.0000,   1.00000,      34.442
    180.0000,      20.0000,   1.00000,      36.257
    190.0000,      20.0000,   1.00000,      41.031
    200.0000,      20.0000,   1.00000,      39.590
    210.0000,      20.0000,   1.00000,      40.283
    220.0000,      20.0000,   1.00000,      42.954
    230.0000,      20.0000,   1.00000,      42.365
    240.0000,      20.0000,   1.00000,      42.453
    250.0000,      20.0000,   1.00000,      45.656
    260.0000,      20.0000,   1.00000,      46.316
    270.0000,      20.0000,   1.00000,      47.796
    280.0000,      20.0000,   1.00000,      57.064
    290.0000,      20.0000,   1.00000,      64.225
    300.0000,      20.0000,   1.00000,      64.839
    310.0000,      20.0000,   1.00000,      67.564
    320.0000,      20.0000,   1.00000,      68.859
    330.0000,      20.0000,   1.00000,      66.610
    340.0000,      20.0000,   1.00000,      62.493
    350.0000,      20.0000,   1.00000,      63.357
    360.0000,      20.0000,   1.00000,      61.824
    370.0000,      20.0000,   1.00000,      69.890
    380.0000,      20.0000,   1.00000,      68.167
     25.0000,      10.0000,   3.00000,      70.104
     35.0000,      10.0000,   3.00000,      61.193
     45.0000,      10.0000,   3.00000,      76.792
     55.0000,      10.0000,   3.00000,      73.222
     65.0000,      10.0000,   3.00000,      59.207
     75.0000,      10.0000,   3.00000,      63.912
     85.0000,      10.0000,   3.00000,      60.420
     95.0000,      10.0000,   3.00000,      62.831
    105.0000,      10.0000,   3.00000,      86.189
    115.0000,      10.0000,   3.00000,      70.866
    125.0000,      10.0000,   3.00000,      66.137
    135.0000,      10.0000,   3.00000,      67.183
    145.0000,      10.0000,   3.00000,      65.151
    155.0000,      10.0000,   3.00000,      43.992
    165.0000,      10.0000,   3.00000,      28.103
    175.0000,      10.0000,   3.00000,      27.643
    185.0000,      10.0000,   3.00000,      34.600
    195.0000,      10.0000,   3.00000,      38.809
    205.0000,      10.0000,   3.00000,      37.521
    215.0000,      10.0000,   3.00000,      38.874
    225.0000,      10.0000,   3.00000,      41.265
    235.0000,      10.0000,   3.00000,      39.385
    245.0000,      10.0000,   3.00000,      42.705
    255.0000,      10.0000,   3.00000,      43.499
    265.0000,      10.0000,   3.00000,      46.533
    275.0000,      10.0000,   3.00000,      49.053
    285.0000,      10.0000,   3.00000,      62.096
    295.0000,      10.0000,   3.00000,      51.688
    305.0000,      10.0000,   3.00000,      63.729
    315.0000,      10.0000,   3.00000,      62.712
    325.0000,      10.0000,   3.00000,      67.216
    335.0000,      10.0000,   3.00000,      61.066
    345.0000,      10.0000,   3.00000,      59.276
    355.0000,      10.0000,   3.00000,      59.804
    365.0000,      10.0000,   3.00000,      56.556
    375.0000,      10.0000,   3.00000,      73.843
    385.0000,      10.0000,   3.00000,      60.356
     30.0000,      10.0000,   4.00000,      59.256
     40.0000,      10.0000,   4.00000,      61.333
     50.0000,      10.0000,   4.00000,      64.619
     60.0000,      10.0000,   4.00000,      63.377
     70.0000,      10.0000,   4.00000,      66.107
     80.0000,      10.0000,   4.00000,      58.461
     90.0000,      10.0000,   4.00000,      62.602
    100.0000,      10.0000,   4.00000,      72.233
    110.0000,      10.0000,   4.00000,      61.767
    120.0000,      10.0000,   4.00000,      59.950
    130.0000,      10.0000,   4.00000,      52.117
    140.0000,      10.0000,   4.00000,      63.702
    150.0000,      10.0000,   4.00000,      65.044
    160.0000,      10.0000,   4.00000,      31.845
    170.0000,      10.0000,   4.00000,      26.398
    180.0000,      10.0000,   4.00000,      27.161
    190.0000,      10.0000,   4.00000,      33.060
    200.0000,      10.0000,   4.00000,      42.993
    210.0000,      10.0000,   4.00000,      38.369
    220.0000,      10.0000,   4.00000,      39.773
    230.0000,      10.0000,   4.00000,      40.897
    240.0000,      10.0000,   4.00000,      42.779
    250.0000,      10.0000,   4.00000,      44.902
    260.0000,      10.0000,   4.00000,      51.552
    270.0000,      10.0000,   4.00000,      55.213
    280.0000,      10.0000,   4.00000,      60.257
    290.0000,      10.0000,   4.00000,      55.010
    300.0000,      10.0000,   4.00000,      55.753
    310.0000,      10.0000,   4.00000,      60.289
    320.0000,      10.0000,   4.00000,      63.229
    330.0000,      10.0000,   4.00000,      80.647
    340.0000,      10.0000,   4.00000,      71.617
    350.0000,      10.0000,   4.00000,      64.246
    360.0000,      10.0000,   4.00000,      56.962
    370.0000,      10.0000,   4.00000,      61.560
    380.0000,      10.0000,   4.00000,      78.321
     45.0000,      30.0000,   1.00000,      64.434
     55.0000,      30.0000,   1.00000,      66.659
     65.0000,      30.0000,   1.00000,      64.811
     75.0000,      30.0000,   1.00000,      66.473
     85.0000,      30.0000,   1.00000,      66.200
     95.0000,      30.0000,   1.00000,      66.681
    105.0000,      30.0000,   1.00000,      70.975
    115.0000,      30.0000,   1.00000,      61.371
    125.0000,      30.0000,   1.00000,      59.334
    135.0000,      30.0000,   1.00000,      61.630
    145.0000,      30.0000,   1.00000,      62.175
    155.0000,      30.0000,   1.00000,      50.391
    165.0000,      30.0000,   1.00000,      36.323
    175.0000,      30.0000,   1.00000,      30.663
    185.0000,      30.0000,   1.00000,      33.510
    195.0000,      30.0000,   1.00000,      39.162
    205.0000,      30.0000,   1.00000,      42.011
    215.0000,      30.0000,   1.00000,      42.298
    225.0000,      30.0000,   1.00000,      42.677
    235.0000,      30.0000,   1.00000,      43.319
    245.0000,      30.0000,   1.00000,      47.184
    255.0000,      30.0000,   1.00000,      51.434
    265.0000,      30.0000,   1.00000,      58.030
    275.0000,      30.0000,   1.00000,      60.034
    285.0000,      30.0000,   1.00000,      63.508
    295.0000,      30.0000,   1.00000,      57.836
    305.0000,      30.0000,   1.00000,      62.369
    315.0000,      30.0000,   1.00000,      66.291
    325.0000,      30.0000,   1.00000,      76.742
    335.0000,      30.0000,   1.00000,      78.492
    345.0000,      30.0000,   1.00000,      72.755
    355.0000,      30.0000,   1.00000,      65.742
    365.0000,      30.0000,   1.00000,      62.808
     40.0000,      20.0000,   2.00000,      57.505
     50.0000,      20.0000,   2.00000,      59.158
     60.0000,      20.0000,   2.00000,      67.181
     70.0000,      20.0000,   2.00000,      68.655
     80.0000,      20.0000,   2.00000,      63.176
     90.0000,      20.0000,   2.00000,      70.744
    100.0000,      20.0000,   2.00000,      68.797
    110.0000,      20.0000,   2.00000,      58.193
    120.0000,      20.0000,   2.00000,      57.329
    130.0000,      20.0000,   2.00000,      54.079
    140.0000,      20.0000,   2.00000,      61.715
    150.0000,      20.0000,   2.00000,      62.261
    160.0000,      20.0000,   2.00000,      43.057
    170.0000,      20.0000,   2.00000,      32.111
    180.0000,      20.0000,   2.00000,      29.695
    190.0000,      20.0000,   2.00000,      34.386
    200.0000,      20.0000,   2.00000,      43.938
    210.0000,      20.0000,   2.00000,      44.148
    220.0000,      20.0000,   2.00000,      41.633
    230.0000,      20.0000,   2.00000,      43.669
    240.0000,      20.0000,   2.00000,      46.039
    250.0000,      20.0000,   2.00000,      50.114
    260.0000,      20.0000,   2.00000,      58.301
    270.0000,      20.0000,   2.00000,      65.064
    280.0000,      20.0000,   2.00000,      64.219
    290.0000,      20.0000,   2.00000,      60.733
    300.0000,      20.0000,   2.00000,      60.169
    310.0000,      20.0000,   2.00000,      60.981
    320.0000,      20.0000,   2.00000,      71.860
    330.0000,      20.0000,   2.00000,      88.064
    340.0000,      20.0000,   2.00000,      84.597
    350.0000,      20.0000,   2.00000,      70.131
    360.0000,      20.0000,   2.00000,      63.480
    370.0000,      20.0000,   2.00000,      65.459
     60.0000,      40.0000,   1.00000,      70.116
     70.0000,      40.0000,   1.00000,      76.927
     80.0000,      40.0000,   1.00000,      74.874
     90.0000,      40.0000,   1.00000,      74.286
    100.0000,      40.0000,   1.00000,      68.406
    110.0000,      40.0000,   1.00000,      59.392
    120.0000,      40.0000,   1.00000,      59.981
    130.0000,      40.0000,   1.00000,      57.959
    140.0000,      40.0000,   1.00000,      63.555
    150.0000,      40.0000,   1.00000,      65.452
    160.0000,      40.0000,   1.00000,      54.012
    170.0000,      40.0000,   1.00000,      49.794
    180.0000,      40.0000,   1.00000,      45.040
    190.0000,      40.0000,   1.00000,      42.653
    200.0000,      40.0000,   1.00000,      47.409
    210.0000,      40.0000,   1.00000,      48.204
    220.0000,      40.0000,   1.00000,      49.276
    230.0000,      40.0000,   1.00000,      51.273
    240.0000,      40.0000,   1.00000,      54.259
    250.0000,      40.0000,   1.00000,      61.484
    260.0000,      40.0000,   1.00000,      69.501
    270.0000,      40.0000,   1.00000,      74.716
    280.0000,      40.0000,   1.00000,      75.271
    290.0000,      40.0000,   1.00000,      71.160
    300.0000,      40.0000,   1.00000,      71.975
    310.0000,      40.0000,   1.00000,      75.999
    320.0000,      40.0000,   1.00000,      84.245
    330.0000,      40.0000,   1.00000,      95.136
    340.0000,      40.0000,   1.00000,      93.320
    350.0000,      40.0000,   1.00000,      85.963
     50.0000,      20.0000,   3.00000,      62.625
     60.0000,      20.0000,   3.00000,      72.147
     70.0000,      20.0000,   3.00000,      80.411
     80.0000,      20.0000,   3.00000,      90.904
     90.0000,      20.0000,   3.00000,      82.439
    100.0000,      20.0000,   3.00000,      63.832
    110.0000,      20.0000,   3.00000,      55.215
    120.0000,      20.0000,   3.00000,      56.529
    130.0000,      20.0000,   3.00000,      67.734
    140.0000,      20.0000,   3.00000,      62.855
    150.0000,      20.0000,   3.00000,      59.942
    160.0000,      20.0000,   3.00000,      71.864
    170.0000,      20.0000,   3.00000,      61.666
    180.0000,      20.0000,   3.00000,      46.484
    190.0000,      20.0000,   3.00000,      43.490
    200.0000,      20.0000,   3.00000,      47.608
    210.0000,      20.0000,   3.00000,      55.846
    220.0000,      20.0000,   3.00000,      54.279
    230.0000,      20.0000,   3.00000,      52.227
    240.0000,      20.0000,   3.00000,      57.929
    250.0000,      20.0000,   3.00000,      67.189
    260.0000,      20.0000,   3.00000,      80.015
    270.0000,      20.0000,   3.00000,      86.907
    280.0000,      20.0000,   3.00000,      82.422
    290.0000,      20.0000,   3.00000,      78.173
    300.0000,      20.0000,   3.00000,      73.618
    310.0000,      20.0000,   3.00000,      79.960
    320.0000,      20.0000,   3.00000,      95.519
    330.0000,      20.0000,   3.00000,      104.88
    340.0000,      20.0000,   3.00000,      106.31
    350.0000,      20.0000,   3.00000,      95.373
    360.0000,      20.0000,   3.00000,      86.646
     75.0000,      50.0000,   1.00000,      82.676
     85.0000,      50.0000,   1.00000,      81.238
     95.0000,      50.0000,   1.00000,      77.992
    105.0000,      50.0000,   1.00000,      64.671
    115.0000,      50.0000,   1.00000,      62.447
    125.0000,      50.0000,   1.00000,      63.670
    135.0000,      50.0000,   1.00000,      65.986
    145.0000,      50.0000,   1.00000,      70.404
    155.0000,      50.0000,   1.00000,      74.126
    165.0000,      50.0000,   1.00000,      72.471
    175.0000,      50.0000,   1.00000,      67.538
    185.0000,      50.0000,   1.00000,      62.818
    195.0000,      50.0000,   1.00000,      60.565
    205.0000,      50.0000,   1.00000,      58.496
    215.0000,      50.0000,   1.00000,      57.645
    225.0000,      50.0000,   1.00000,      59.420
    235.0000,      50.0000,   1.00000,      66.347
    245.0000,      50.0000,   1.00000,      71.280
    255.0000,      50.0000,   1.00000,      78.953
    265.0000,      50.0000,   1.00000,      85.987
    275.0000,      50.0000,   1.00000,      89.384
    285.0000,      50.0000,   1.00000,      87.972
    295.0000,      50.0000,   1.00000,      92.181
    305.0000,      50.0000,   1.00000,      91.332
    315.0000,      50.0000,   1.00000,      95.724
    325.0000,      50.0000,   1.00000,      103.70
    335.0000,      50.0000,   1.00000,      109.31
     60.0000,      30.0000,   2.00000,      76.995
     70.0000,      30.0000,   2.00000,      88.005
     80.0000,      30.0000,   2.00000,      91.214
     90.0000,      30.0000,   2.00000,      84.314
    100.0000,      30.0000,   2.00000,      64.518
    110.0000,      30.0000,   2.00000,      58.361
    120.0000,      30.0000,   2.00000,      61.699
    130.0000,      30.0000,   2.00000,      66.519
    140.0000,      30.0000,   2.00000,      66.570
    150.0000,      30.0000,   2.00000,      66.475
    160.0000,      30.0000,   2.00000,      74.914
    170.0000,      30.0000,   2.00000,      72.623
    180.0000,      30.0000,   2.00000,      63.345
    190.0000,      30.0000,   2.00000,      52.105
    200.0000,      30.0000,   2.00000,      51.219
    210.0000,      30.0000,   2.00000,      57.068
    220.0000,      30.0000,   2.00000,      57.458
    230.0000,      30.0000,   2.00000,      60.172
    240.0000,      30.0000,   2.00000,      63.760
    250.0000,      30.0000,   2.00000,      74.917
    260.0000,      30.0000,   2.00000,      84.265
    270.0000,      30.0000,   2.00000,      91.323
    280.0000,      30.0000,   2.00000,      87.898
    290.0000,      30.0000,   2.00000,      84.875
    300.0000,      30.0000,   2.00000,      86.346
    310.0000,      30.0000,   2.00000,      90.779
    320.0000,      30.0000,   2.00000,      102.81
    330.0000,      30.0000,   2.00000,      104.80
    340.0000,      30.0000,   2.00000,      109.42
    350.0000,      30.0000,   2.00000,      102.72
     60.0000,      20.0000,   4.00000,      79.187
     70.0000,      20.0000,   4.00000,      99.894
     80.0000,      20.0000,   4.00000,      107.16
     90.0000,      20.0000,   4.00000,      79.667
    100.0000,      20.0000,   4.00000,      64.770
    110.0000,      20.0000,   4.00000,      62.233
    120.0000,      20.0000,   4.00000,      67.268
    130.0000,      20.0000,   4.00000,      70.431
    140.0000,      20.0000,   4.00000,      71.618
    150.0000,      20.0000,   4.00000,      73.781
    160.0000,      20.0000,   4.00000,      81.621
    170.0000,      20.0000,   4.00000,      100.69
    180.0000,      20.0000,   4.00000,      91.608
    190.0000,      20.0000,   4.00000,      66.412
    200.0000,      20.0000,   4.00000,      55.727
    210.0000,      20.0000,   4.00000,      57.530
    220.0000,      20.0000,   4.00000,      68.449
    230.0000,      20.0000,   4.00000,      69.973
    240.0000,      20.0000,   4.00000,      73.558
    250.0000,      20.0000,   4.00000,      88.385
    260.0000,      20.0000,   4.00000,      95.313
    270.0000,      20.0000,   4.00000,      96.971
    280.0000,      20.0000,   4.00000,      101.45
    290.0000,      20.0000,   4.00000,      95.857
    300.0000,      20.0000,   4.00000,      102.64
    310.0000,      20.0000,   4.00000,      116.81
    320.0000,      20.0000,   4.00000,      113.47
    330.0000,      20.0000,   4.00000,      107.37
    340.0000,      20.0000,   4.00000,      109.71
    350.0000,      20.0000,   4.00000,      123.05
     90.0000,      60.0000,   1.00000,      84.711
    100.0000,      60.0000,   1.00000,      72.168
    110.0000,      60.0000,   1.00000,      67.835
    120.0000,      60.0000,   1.00000,      69.089
    130.0000,      60.0000,   1.00000,      73.949
    140.0000,      60.0000,   1.00000,      76.358
    150.0000,      60.0000,   1.00000,      80.992
    160.0000,      60.0000,   1.00000,      92.624
    170.0000,      60.0000,   1.00000,      92.343
    180.0000,      60.0000,   1.00000,      87.339
    190.0000,      60.0000,   1.00000,      81.055
    200.0000,      60.0000,   1.00000,      78.423
    210.0000,      60.0000,   1.00000,      77.778
    220.0000,      60.0000,   1.00000,      73.391
    230.0000,      60.0000,   1.00000,      75.362
    240.0000,      60.0000,   1.00000,      80.956
    250.0000,      60.0000,   1.00000,      88.281
    260.0000,      60.0000,   1.00000,      95.119
    270.0000,      60.0000,   1.00000,      101.84
    280.0000,      60.0000,   1.00000,      104.59
    290.0000,      60.0000,   1.00000,      107.97
    300.0000,      60.0000,   1.00000,      108.89
    310.0000,      60.0000,   1.00000,      110.72
    320.0000,      60.0000,   1.00000,      116.61
     80.0000,      40.0000,   2.00000,      95.558
     90.0000,      40.0000,   2.00000,      78.571
    100.0000,      40.0000,   2.00000,      74.772
    110.0000,      40.0000,   2.00000,      71.585
    120.0000,      40.0000,   2.00000,      70.834
    130.0000,      40.0000,   2.00000,      75.600
    140.0000,      40.0000,   2.00000,      78.835
    150.0000,      40.0000,   2.00000,      85.807
    160.0000,      40.0000,   2.00000,      99.645
    170.0000,      40.0000,   2.00000,      113.68
    180.0000,      40.0000,   2.00000,      108.79
    190.0000,      40.0000,   2.00000,      98.862
    200.0000,      40.0000,   2.00000,      83.340
    210.0000,      40.0000,   2.00000,      71.877
    220.0000,      40.0000,   2.00000,      77.321
    230.0000,      40.0000,   2.00000,      83.036
    240.0000,      40.0000,   2.00000,      91.488
    250.0000,      40.0000,   2.00000,      99.027
    260.0000,      40.0000,   2.00000,      100.65
    270.0000,      40.0000,   2.00000,      102.37
    290.0000,      40.0000,   2.00000,      119.73
    300.0000,      40.0000,   2.00000,      126.11
    310.0000,      40.0000,   2.00000,      130.43
    320.0000,      40.0000,   2.00000,      121.99
    330.0000,      40.0000,   2.00000,      117.50
    340.0000,      40.0000,   2.00000,      117.92
     75.0000,      30.0000,   3.00000,      98.571
     85.0000,      30.0000,   3.00000,      82.454
     95.0000,      30.0000,   3.00000,      76.535
    105.0000,      30.0000,   3.00000,      74.223
    115.0000,      30.0000,   3.00000,      73.565
    125.0000,      30.0000,   3.00000,      72.389
    135.0000,      30.0000,   3.00000,      74.766
    145.0000,      30.0000,   3.00000,      85.572
    155.0000,      30.0000,   3.00000,      94.811
    165.0000,      30.0000,   3.00000,      107.53
    175.0000,      30.0000,   3.00000,      123.90
    185.0000,      30.0000,   3.00000,      115.63
    195.0000,      30.0000,   3.00000,      96.365
    205.0000,      30.0000,   3.00000,      71.870
    215.0000,      30.0000,   3.00000,      71.084
    225.0000,      30.0000,   3.00000,      81.539
    235.0000,      30.0000,   3.00000,      93.853
    245.0000,      30.0000,   3.00000,      99.198
    255.0000,      30.0000,   3.00000,      102.30
    265.0000,      30.0000,   3.00000,      101.24
    275.0000,      30.0000,   3.00000,      107.30
    285.0000,      30.0000,   3.00000,      117.45
    295.0000,      30.0000,   3.00000,      131.62
    305.0000,      30.0000,   3.00000,      138.82
    315.0000,      30.0000,   3.00000,      130.24
    325.0000,      30.0000,   3.00000,      117.77
    335.0000,      30.0000,   3.00000,      115.92
    100.0000,      50.0000,   2.00000,      80.691
    110.0000,      50.0000,   2.00000,      83.455
    120.0000,      50.0000,   2.00000,      86.890
    130.0000,      50.0000,   2.00000,      86.772
    140.0000,      50.0000,   2.00000,      97.041
    150.0000,      50.0000,   2.00000,      111.13
    160.0000,      50.0000,   2.00000,      119.31
    170.0000,      50.0000,   2.00000,      133.88
    180.0000,      50.0000,   2.00000,      148.72
    190.0000,      50.0000,   2.00000,      143.25
    200.0000,      50.0000,   2.00000,      132.42
    210.0000,      50.0000,   2.00000,      127.93
    220.0000,      50.0000,   2.00000,      119.80
    230.0000,      50.0000,   2.00000,      115.44
    240.0000,      50.0000,   2.00000,      112.90
    250.0000,      50.0000,   2.00000,      113.81
    260.0000,      50.0000,   2.00000,      118.87
    270.0000,      50.0000,   2.00000,      126.98
    280.0000,      50.0000,   2.00000,      133.65
    290.0000,      50.0000,   2.00000,      144.74
    300.0000,      50.0000,   2.00000,      154.61
    310.0000,      50.0000,   2.00000,      149.18
     90.0000,      30.0000,   4.00000,      79.950
    100.0000,      30.0000,   4.00000,      87.047
    110.0000,      30.0000,   4.00000,      88.701
    120.0000,      30.0000,   4.00000,      84.420
    130.0000,      30.0000,   4.00000,      88.623
    140.0000,      30.0000,   4.00000,      96.325
    150.0000,      30.0000,   4.00000,      112.96
    160.0000,      30.0000,   4.00000,      132.72
    170.0000,      30.0000,   4.00000,      139.44
    180.0000,      30.0000,   4.00000,      148.88
    190.0000,      30.0000,   4.00000,      158.48
    200.0000,      30.0000,   4.00000,      154.72
    210.0000,      30.0000,   4.00000,      136.64
    220.0000,      30.0000,   4.00000,      115.17
    230.0000,      30.0000,   4.00000,      112.20
    240.0000,      30.0000,   4.00000,      123.07
    250.0000,      30.0000,   4.00000,      118.04
    260.0000,      30.0000,   4.00000,      116.87
    270.0000,      30.0000,   4.00000,      122.32
    280.0000,      30.0000,   4.00000,      140.73
    290.0000,      30.0000,   4.00000,      163.03
    300.0000,      30.0000,   4.00000,      161.74
    310.0000,      30.0000,   4.00000,      154.54
    320.0000,      30.0000,   4.00000,      142.49
    100.0000,      40.0000,   3.00000,      87.385
    110.0000,      40.0000,   3.00000,      89.708
    120.0000,      40.0000,   3.00000,      89.429
    130.0000,      40.0000,   3.00000,      98.066
    140.0000,      40.0000,   3.00000,      103.69
    150.0000,      40.0000,   3.00000,      118.36
    160.0000,      40.0000,   3.00000,      135.49
    170.0000,      40.0000,   3.00000,      141.87
    180.0000,      40.0000,   3.00000,      154.47
    190.0000,      40.0000,   3.00000,      170.17
    200.0000,      40.0000,   3.00000,      166.42
    210.0000,      40.0000,   3.00000,      162.88
    220.0000,      40.0000,   3.00000,      146.57
    230.0000,      40.0000,   3.00000,      126.59
    240.0000,      40.0000,   3.00000,      126.36
    250.0000,      40.0000,   3.00000,      118.69
    260.0000,      40.0000,   3.00000,      127.74
    270.0000,      40.0000,   3.00000,      136.54
    280.0000,      40.0000,   3.00000,      144.80
    290.0000,      40.0000,   3.00000,      159.80
    300.0000,      40.0000,   3.00000,      161.34
    310.0000,      40.0000,   3.00000,      156.07
    120.0000,      60.0000,   2.00000,      98.975
    130.0000,      60.0000,   2.00000,      108.88
    140.0000,      60.0000,   2.00000,      116.88
    150.0000,      60.0000,   2.00000,      129.25
    160.0000,      60.0000,   2.00000,      142.32
    170.0000,      60.0000,   2.00000,      150.98
    180.0000,      60.0000,   2.00000,      167.32
    190.0000,      60.0000,   2.00000,      191.44
    200.0000,      60.0000,   2.00000,      196.07
    210.0000,      60.0000,   2.00000,      189.12
    220.0000,      60.0000,   2.00000,      176.24
    230.0000,      60.0000,   2.00000,      167.47
    240.0000,      60.0000,   2.00000,      162.95
    250.0000,      60.0000,   2.00000,      143.63
    260.0000,      60.0000,   2.00000,      141.82
    270.0000,      60.0000,   2.00000,      143.74
    280.0000,      60.0000,   2.00000,      152.00
    290.0000,      60.0000,   2.00000,      162.75
    125.0000,      50.0000,   3.00000,      122.06
    135.0000,      50.0000,   3.00000,      130.62
    145.0000,      50.0000,   3.00000,      143.27
    155.0000,      50.0000,   3.00000,      146.98
    165.0000,      50.0000,   3.00000,      158.07
    175.0000,      50.0000,   3.00000,      178.37
    185.0000,      50.0000,   3.00000,      200.79
    195.0000,      50.0000,   3.00000,      225.49
    205.0000,      50.0000,   3.00000,      263.27
    215.0000,      50.0000,   3.00000,      256.07
    225.0000,      50.0000,   3.00000,      230.89
    235.0000,      50.0000,   3.00000,      208.85
    245.0000,      50.0000,   3.00000,      191.88
    255.0000,      50.0000,   3.00000,      172.32
    265.0000,      50.0000,   3.00000,      165.02
    275.0000,      50.0000,   3.00000,      167.64
    285.0000,      50.0000,   3.00000,      165.90
    120.0000,      40.0000,   4.00000,      119.19
    130.0000,      40.0000,   4.00000,      130.81
    140.0000,      40.0000,   4.00000,      141.43
    150.0000,      40.0000,   4.00000,      148.68
    160.0000,      40.0000,   4.00000,      147.59
    170.0000,      40.0000,   4.00000,      163.33
    180.0000,      40.0000,   4.00000,      191.50
    190.0000,      40.0000,   4.00000,      215.46
    200.0000,      40.0000,   4.00000,      250.96
    210.0000,      40.0000,   4.00000,      282.54
    220.0000,      40.0000,   4.00000,      261.52
    230.0000,      40.0000,   4.00000,      225.28
    240.0000,      40.0000,   4.00000,      198.94
    250.0000,      40.0000,   4.00000,      168.55
    260.0000,      40.0000,   4.00000,      173.38
    270.0000,      40.0000,   4.00000,      173.41
    280.0000,      40.0000,   4.00000,      167.81
    290.0000,      40.0000,   4.00000,      161.03
    150.0000,      60.0000,   3.00000,      171.26
    160.0000,      60.0000,   3.00000,      189.81
    170.0000,      60.0000,   3.00000,      206.25
    180.0000,      60.0000,   3.00000,      229.07
    190.0000,      60.0000,   3.00000,      253.78
    200.0000,      60.0000,   3.00000,      268.35
    210.0000,      60.0000,   3.00000,      299.92
    220.0000,      60.0000,   3.00000,      327.25
    230.0000,      60.0000,   3.00000,      328.22
    240.0000,      60.0000,   3.00000,      303.01
    250.0000,      60.0000,   3.00000,      274.46
    260.0000,      60.0000,   3.00000,      256.83
    150.0000,      50.0000,   4.00000,      180.54
    160.0000,      50.0000,   4.00000,      202.75
    170.0000,      50.0000,   4.00000,      224.17
    180.0000,      50.0000,   4.00000,      241.95
    190.0000,      50.0000,   4.00000,      259.41
    200.0000,      50.0000,   4.00000,      283.12
    210.0000,      50.0000,   4.00000,      298.49
    220.0000,      50.0000,   4.00000,      331.80
    230.0000,      50.0000,   4.00000,      371.53
    240.0000,      50.0000,   4.00000,      359.73
    250.0000,      50.0000,   4.00000,      328.71
    260.0000,      50.0000,   4.00000,      278.65
    180.0000,      60.0000,   4.00000,      283.46
    190.0000,      60.0000,   4.00000,      298.99
    200.0000,      60.0000,   4.00000,      315.43
    210.0000,      60.0000,   4.00000,      332.50
    220.0000,      60.0000,   4.00000,      357.66
    230.0000,      60.0000,   4.00000,      374.19
  17.91
ITERATION 4
MODEL RESISTIVITY
LAYER 1
78,       2.5000
     15.0000,      50.808
     20.0000,      54.698
     25.0000,      54.687
     30.0000,      60.751
     35.0000,      60.594
     40.0000,      58.205
     45.0000,      58.714
     50.0000,      52.788
     55.0000,      61.086
     60.0000,      53.544
     65.0000,      93.326
     70.0000,      93.406
     75.0000,      119.81
     80.0000,      130.29
     85.0000,      91.638
     90.0000,      113.47
     95.0000,      94.727
    100.0000,      118.66
    105.0000,      108.59
    110.0000,      109.08
    115.0000,      118.28
    120.0000,      122.39
    125.0000,      119.82
    130.0000,      116.55
    135.0000,      65.376
    140.0000,      65.120
    145.0000,      71.176
    150.0000,      73.161
    155.0000,      93.693
    160.0000,      101.43
    165.0000,      118.94
    170.0000,      112.33
    175.0000,      124.15
    180.0000,      108.14
    185.0000,      65.046
    190.0000,      60.955
    195.0000,      52.637
    200.0000,      52.744
    205.0000,      54.117
    210.0000,      54.687
    215.0000,      47.162
    220.0000,      49.256
    225.0000,      58.889
    230.0000,      61.050
    235.0000,      58.658
    240.0000,      57.305
    245.0000,      53.495
    250.0000,      52.696
    255.0000,      69.027
    260.0000,      64.239
    265.0000,      76.743
    270.0000,      76.094
    275.0000,      71.327
    280.0000,      67.508
    285.0000,      79.551
    290.0000,      96.609
    295.0000,      101.36
    300.0000,      109.12
    305.0000,      124.34
    310.0000,      114.60
    315.0000,      92.677
    320.0000,      85.588
    325.0000,      107.69
    330.0000,      106.97
    335.0000,      135.18
    340.0000,      147.46
    345.0000,      153.53
    350.0000,      133.01
    355.0000,      134.00
    360.0000,      138.67
    365.0000,      121.01
    370.0000,      124.72
    375.0000,      121.14
    380.0000,      122.77
    385.0000,      83.300
    390.0000,      82.242
    395.0000,      79.594
                   64.326
LAYER 2
78,       5.0250
     15.0000,      49.178
     20.0000,      53.321
     25.0000,      56.159
     30.0000,      64.876
     35.0000,      66.616
     40.0000,      63.616
     45.0000,      61.958
     50.0000,      55.965
     55.0000,      63.458
     60.0000,      55.488
     65.0000,      88.353
     70.0000,      85.863
     75.0000,      100.84
     80.0000,      108.00
     85.0000,      86.423
     90.0000,      111.47
     95.0000,      99.019
    100.0000,      126.95
    105.0000,      119.39
    110.0000,      114.69
    115.0000,      121.25
    120.0000,      125.69
    125.0000,      123.99
    130.0000,      119.25
    135.0000,      68.274
    140.0000,      67.779
    145.0000,      77.099
    150.0000,      76.668
    155.0000,      89.564
    160.0000,      97.351
    165.0000,      114.43
    170.0000,      107.14
    175.0000,      118.57
    180.0000,      103.16
    185.0000,      62.187
    190.0000,      58.754
    195.0000,      54.885
    200.0000,      54.542
    205.0000,      53.694
    210.0000,      53.362
    215.0000,      47.225
    220.0000,      49.788
    225.0000,      60.548
    230.0000,      63.209
    235.0000,      59.759
    240.0000,      58.495
    245.0000,      57.151
    250.0000,      56.701
    255.0000,      66.327
    260.0000,      59.878
    265.0000,      69.427
    270.0000,      70.617
    275.0000,      67.899
    280.0000,      63.830
    285.0000,      76.086
    290.0000,      98.077
    295.0000,      106.87
    300.0000,      114.54
    305.0000,      128.94
    310.0000,      115.79
    315.0000,      89.661
    320.0000,      82.321
    325.0000,      103.02
    330.0000,      101.30
    335.0000,      122.35
    340.0000,      138.26
    345.0000,      144.59
    350.0000,      118.93
    355.0000,      116.67
    360.0000,      123.39
    365.0000,      109.51
    370.0000,      113.06
    375.0000,      111.97
    380.0000,      115.11
    385.0000,      87.036
    390.0000,      86.905
    395.0000,      80.789
                   62.946
LAYER 3
76,       7.5752
     20.0000,      51.412
     25.0000,      60.667
     30.0000,      76.579
     35.0000,      82.912
     40.0000,      78.376
     45.0000,      71.265
     50.0000,      63.281
     55.0000,      68.687
     60.0000,      63.036
     65.0000,      95.066
     70.0000,      84.821
     75.0000,      79.992
     80.0000,      80.205
     85.0000,      78.763
     90.0000,      111.60
     95.0000,      104.31
    100.0000,      134.59
    105.0000,      135.58
    110.0000,      128.13
    115.0000,      134.24
    120.0000,      143.42
    125.0000,      144.96
    130.0000,      133.13
    135.0000,      77.357
    140.0000,      71.790
    145.0000,      82.730
    150.0000,      79.618
    155.0000,      76.819
    160.0000,      78.302
    165.0000,      91.585
    170.0000,      89.871
    175.0000,      103.59
    180.0000,      91.843
    185.0000,      56.876
    190.0000,      54.714
    195.0000,      58.057
    200.0000,      57.669
    205.0000,      51.905
    210.0000,      48.980
    215.0000,      45.755
    220.0000,      50.381
    225.0000,      62.747
    230.0000,      65.467
    235.0000,      59.728
    240.0000,      57.841
    245.0000,      60.003
    250.0000,      60.161
    255.0000,      58.639
    260.0000,      49.053
    265.0000,      53.299
    270.0000,      56.683
    275.0000,      58.457
    280.0000,      57.070
    285.0000,      71.105
    290.0000,      99.840
    295.0000,      115.30
    300.0000,      120.39
    305.0000,      127.25
    310.0000,      108.31
    315.0000,      79.594
    320.0000,      72.061
    325.0000,      86.799
    330.0000,      80.662
    335.0000,      90.097
    340.0000,      107.82
    345.0000,      113.55
    350.0000,      85.802
    355.0000,      83.906
    360.0000,      94.548
    365.0000,      82.168
    370.0000,      81.366
    375.0000,      83.389
    380.0000,      90.793
    385.0000,      79.822
    390.0000,      80.518
                   68.386
LAYER 4
74,      10.1510
     25.0000,      64.625
     30.0000,      97.543
     35.0000,      112.75
     40.0000,      104.91
     45.0000,      87.729
     50.0000,      73.045
     55.0000,      76.844
     60.0000,      75.159
     65.0000,      127.27
     70.0000,      94.766
     75.0000,      62.881
     80.0000,      55.731
     85.0000,      66.609
     90.0000,      113.66
     95.0000,      93.440
    100.0000,      116.31
    105.0000,      127.85
    110.0000,      131.24
    115.0000,      150.18
    120.0000,      177.66
    125.0000,      192.02
    130.0000,      169.66
    135.0000,      88.062
    140.0000,      68.851
    145.0000,      76.137
    150.0000,      70.933
    155.0000,      56.159
    160.0000,      50.409
    165.0000,      58.894
    170.0000,      62.466
    175.0000,      79.965
    180.0000,      74.680
    185.0000,      46.182
    190.0000,      45.266
    195.0000,      53.898
    200.0000,      55.078
    205.0000,      45.589
    210.0000,      40.630
    215.0000,      39.750
    220.0000,      46.359
    225.0000,      58.909
    230.0000,      59.544
    235.0000,      51.114
    240.0000,      48.733
    245.0000,      53.616
    250.0000,      54.778
    255.0000,      46.441
    260.0000,      35.775
    265.0000,      37.513
    270.0000,      41.682
    275.0000,      45.960
    280.0000,      46.307
    285.0000,      60.794
    290.0000,      91.635
    295.0000,      108.35
    300.0000,      107.79
    305.0000,      107.59
    310.0000,      88.819
    315.0000,      63.776
    320.0000,      59.176
    325.0000,      71.469
    330.0000,      57.394
    335.0000,      58.297
    340.0000,      74.228
    345.0000,      76.853
    350.0000,      48.939
    355.0000,      54.575
    360.0000,      77.044
    365.0000,      60.701
    370.0000,      52.386
    375.0000,      53.601
    380.0000,      61.853
    385.0000,      57.428
                   57.757
LAYER 5
72,      12.7525
     30.0000,      143.97
     35.0000,      184.12
     40.0000,      170.24
     45.0000,      131.35
     50.0000,      100.03
     55.0000,      92.965
     60.0000,      98.926
     65.0000,      131.45
     70.0000,      79.302
     75.0000,      36.782
     80.0000,      29.449
     85.0000,      47.705
     90.0000,      89.579
     95.0000,      59.604
    100.0000,      48.303
    105.0000,      51.149
    110.0000,      68.539
    115.0000,      109.32
    120.0000,      173.19
    125.0000,      225.50
    130.0000,      200.79
    135.0000,      103.24
    140.0000,      53.813
    145.0000,      41.142
    150.0000,      34.998
    155.0000,      26.923
    160.0000,      22.723
    165.0000,      24.617
    170.0000,      29.356
    175.0000,      37.409
    180.0000,      35.877
    185.0000,      25.546
    190.0000,      23.394
    195.0000,      27.186
    200.0000,      30.193
    205.0000,      28.239
    210.0000,      26.544
    215.0000,      27.437
    220.0000,      31.305
    225.0000,      34.421
    230.0000,      30.647
    235.0000,      25.548
    240.0000,      25.532
    245.0000,      29.538
    250.0000,      32.839
    255.0000,      29.916
    260.0000,      25.953
    265.0000,      26.388
    270.0000,      28.507
    275.0000,      30.343
    280.0000,      30.717
    285.0000,      37.304
    290.0000,      49.795
    295.0000,      55.480
    300.0000,      53.083
    305.0000,      51.991
    310.0000,      48.478
    315.0000,      44.621
    320.0000,      49.238
    325.0000,      54.403
    330.0000,      37.652
    335.0000,      31.489
    340.0000,      35.420
    345.0000,      30.667
    350.0000,      18.795
    355.0000,      32.156
    360.0000,      67.609
    365.0000,      56.707
    370.0000,      37.663
    375.0000,      32.654
    380.0000,      30.568
                   23.029
LAYER 6
70,      15.3800
     35.0000,      190.34
     40.0000,      157.35
     45.0000,      123.54
     50.0000,      89.259
     55.0000,      77.637
     60.0000,      80.031
     65.0000,      84.170
     70.0000,      48.395
     75.0000,      23.214
     80.0000,      21.142
     85.0000,      40.456
     90.0000,      73.937
     95.0000,      47.551
    100.0000,      27.596
    105.0000,      23.100
    110.0000,      30.330
    115.0000,      53.156
    120.0000,      94.688
    125.0000,      134.84
    130.0000,      128.62
    135.0000,      75.478
    140.0000,      40.371
    145.0000,      28.134
    150.0000,      23.135
    155.0000,      18.945
    160.0000,      16.169
    165.0000,      16.037
    170.0000,      17.711
    175.0000,      19.855
    180.0000,      19.338
    185.0000,      16.632
    190.0000,      15.694
    195.0000,      17.107
    200.0000,      19.686
    205.0000,      21.667
    210.0000,      23.220
    215.0000,      24.983
    220.0000,      26.969
    225.0000,      26.447
    230.0000,      21.910
    235.0000,      18.786
    240.0000,      20.748
    245.0000,      25.672
    250.0000,      30.190
    255.0000,      31.350
    260.0000,      30.520
    265.0000,      30.586
    270.0000,      30.928
    275.0000,      30.374
    280.0000,      28.892
    285.0000,      30.177
    290.0000,      33.459
    295.0000,      34.399
    300.0000,      33.140
    305.0000,      34.439
    310.0000,      38.017
    315.0000,      44.397
    320.0000,      54.701
    325.0000,      56.940
    330.0000,      38.890
    335.0000,      27.804
    340.0000,      24.587
    345.0000,      20.039
    350.0000,      16.732
    355.0000,      34.935
    360.0000,      78.327
    365.0000,      75.646
    370.0000,      49.206
    375.0000,      40.241
                   28.995
LAYER 7
66,      18.0338
     45.0000,      105.81
     50.0000,      63.139
     55.0000,      53.311
     60.0000,      55.592
     65.0000,      54.311
     70.0000,      34.036
     75.0000,      19.647
     80.0000,      21.202
     85.0000,      42.541
     90.0000,      72.975
     95.0000,      50.578
    100.0000,      25.709
    105.0000,      17.192
    110.0000,      18.620
    115.0000,      28.888
    120.0000,      49.714
    125.0000,      71.343
    130.0000,      72.661
    135.0000,      51.316
    140.0000,      33.590
    145.0000,      25.648
    150.0000,      21.961
    155.0000,      19.123
    160.0000,      16.405
    165.0000,      14.898
    170.0000,      14.578
    175.0000,      15.012
    180.0000,      15.899
    185.0000,      15.957
    190.0000,      15.943
    195.0000,      17.180
    200.0000,      19.679
    205.0000,      23.325
    210.0000,      27.525
    215.0000,      31.164
    220.0000,      33.144
    225.0000,      31.346
    230.0000,      25.608
    235.0000,      22.776
    240.0000,      26.980
    245.0000,      35.940
    250.0000,      44.569
    255.0000,      48.912
    260.0000,      48.555
    265.0000,      46.698
    270.0000,      44.179
    275.0000,      40.682
    280.0000,      36.522
    285.0000,      34.029
    290.0000,      32.827
    295.0000,      31.700
    300.0000,      31.027
    305.0000,      34.023
    310.0000,      41.590
    315.0000,      54.281
    320.0000,      68.349
    325.0000,      68.780
    330.0000,      49.301
    335.0000,      33.595
    340.0000,      26.084
    345.0000,      22.661
    350.0000,      25.552
    355.0000,      53.030
    360.0000,      105.61
    365.0000,      107.47
                   66.600
LAYER 8
64,      20.7142
     50.0000,      39.324
     55.0000,      34.686
     60.0000,      40.084
     65.0000,      41.629
     70.0000,      30.653
     75.0000,      22.308
     80.0000,      27.566
     85.0000,      53.245
     90.0000,      85.226
     95.0000,      66.062
    100.0000,      34.626
    105.0000,      20.461
    110.0000,      18.233
    115.0000,      23.034
    120.0000,      34.644
    125.0000,      47.409
    130.0000,      50.803
    135.0000,      42.914
    140.0000,      34.670
    145.0000,      30.088
    150.0000,      27.765
    155.0000,      26.326
    160.0000,      23.897
    165.0000,      21.290
    170.0000,      19.939
    175.0000,      20.320
    180.0000,      21.783
    185.0000,      22.086
    190.0000,      22.813
    195.0000,      25.575
    200.0000,      30.576
    205.0000,      38.081
    210.0000,      46.784
    215.0000,      53.697
    220.0000,      55.903
    225.0000,      51.406
    230.0000,      42.988
    235.0000,      40.028
    240.0000,      47.064
    245.0000,      60.967
    250.0000,      74.840
    255.0000,      82.724
    260.0000,      82.445
    265.0000,      77.781
    270.0000,      71.117
    275.0000,      63.419
    280.0000,      55.392
    285.0000,      48.980
    290.0000,      44.325
    295.0000,      41.555
    300.0000,      41.089
    305.0000,      45.640
    310.0000,      56.492
    315.0000,      73.574
    320.0000,      89.357
    325.0000,      88.498
    330.0000,      68.444
    335.0000,      49.296
    340.0000,      39.036
    345.0000,      37.782
    350.0000,      49.415
    355.0000,      91.311
    360.0000,      153.61
                   154.30
LAYER 9
62,      23.4213
     55.0000,      22.884
     60.0000,      31.519
     65.0000,      37.501
     70.0000,      33.140
     75.0000,      30.396
     80.0000,      41.005
     85.0000,      72.974
     90.0000,      109.21
     95.0000,      94.211
    100.0000,      55.713
    105.0000,      33.129
    110.0000,      26.383
    115.0000,      28.280
    120.0000,      36.204
    125.0000,      45.484
    130.0000,      49.854
    135.0000,      47.841
    140.0000,      44.713
    145.0000,      42.743
    150.0000,      42.038
    155.0000,      42.802
    160.0000,      42.668
    165.0000,      40.876
    170.0000,      39.361
    175.0000,      39.032
    180.0000,      39.180
    185.0000,      39.206
    190.0000,      41.408
    195.0000,      46.899
    200.0000,      56.297
    205.0000,      70.422
    210.0000,      86.277
    215.0000,      97.651
    220.0000,      99.646
    225.0000,      92.419
    230.0000,      82.107
    235.0000,      79.600
    240.0000,      89.720
    245.0000,      107.69
    250.0000,      124.87
    255.0000,      135.27
    260.0000,      135.58
    265.0000,      128.35
    270.0000,      116.76
    275.0000,      103.53
    280.0000,      90.150
    285.0000,      78.812
    290.0000,      70.246
    295.0000,      65.385
    300.0000,      64.748
    305.0000,      70.713
    310.0000,      84.209
    315.0000,      103.67
    320.0000,      119.27
    325.0000,      117.72
    330.0000,      98.623
    335.0000,      78.489
    340.0000,      67.919
    345.0000,      71.787
    350.0000,      97.109
    355.0000,      158.95
                   234.76
LAYER 10
60,      26.1555
     60.0000,      28.756
     65.0000,      39.065
     70.0000,      39.666
     75.0000,      44.274
     80.0000,      62.385
     85.0000,      100.93
     90.0000,      141.94
     95.0000,      133.41
    100.0000,      91.311
    105.0000,      59.531
    110.0000,      46.555
    115.0000,      45.208
    120.0000,      50.895
    125.0000,      58.734
    130.0000,      64.185
    135.0000,      65.933
    140.0000,      66.670
    145.0000,      67.267
    150.0000,      68.453
    155.0000,      71.566
    160.0000,      74.443
    165.0000,      74.959
    170.0000,      74.198
    175.0000,      73.451
    180.0000,      73.634
    185.0000,      75.438
    190.0000,      80.883
    195.0000,      90.412
    200.0000,      104.96
    205.0000,      125.76
    210.0000,      148.58
    215.0000,      164.98
    220.0000,      168.96
    225.0000,      162.43
    230.0000,      153.00
    235.0000,      152.14
    240.0000,      164.78
    245.0000,      184.83
    250.0000,      202.90
    255.0000,      213.76
    260.0000,      213.75
    265.0000,      203.60
    270.0000,      186.41
    275.0000,      166.40
    280.0000,      146.21
    285.0000,      128.67
    290.0000,      115.20
    295.0000,      107.38
    300.0000,      105.78
    305.0000,      112.34
    310.0000,      126.99
    315.0000,      146.52
    320.0000,      160.62
    325.0000,      159.06
    330.0000,      142.62
    335.0000,      124.76
    340.0000,      117.73
    345.0000,      131.40
    350.0000,      176.43
                   266.98
LAYER 11
57,      28.9171
     70.0000,      48.557
     75.0000,      64.003
     80.0000,      91.192
     85.0000,      133.49
     90.0000,      178.08
     95.0000,      178.43
    100.0000,      139.67
    105.0000,      102.20
    110.0000,      82.684
    115.0000,      77.107
    120.0000,      80.439
    125.0000,      87.581
    130.0000,      94.591
    135.0000,      99.852
    140.0000,      104.38
    145.0000,      107.89
    150.0000,      111.33
    155.0000,      116.81
    160.0000,      122.54
    165.0000,      125.91
    170.0000,      127.43
    175.0000,      128.93
    180.0000,      132.45
    185.0000,      139.06
    190.0000,      150.15
    195.0000,      165.34
    200.0000,      185.64
    205.0000,      212.38
    210.0000,      240.96
    215.0000,      262.52
    220.0000,      271.08
    225.0000,      268.93
    230.0000,      263.50
    235.0000,      265.59
    240.0000,      279.74
    245.0000,      299.55
    250.0000,      316.09
    255.0000,      325.10
    260.0000,      322.72
    265.0000,      308.36
    270.0000,      284.62
    275.0000,      256.67
    280.0000,      228.30
    285.0000,      203.22
    290.0000,      183.61
    295.0000,      171.52
    300.0000,      167.56
    305.0000,      172.95
    310.0000,      186.54
    315.0000,      203.94
    320.0000,      215.72
    325.0000,      214.62
    330.0000,      202.04
    335.0000,      189.14
    340.0000,      189.18
    345.0000,      216.76
                   284.92
LAYER 12
55,      31.7063
     75.0000,      92.407
     80.0000,      127.16
     85.0000,      163.81
     90.0000,      211.82
     95.0000,      223.45
    100.0000,      195.38
    105.0000,      159.33
    110.0000,      136.22
    115.0000,      126.98
    120.0000,      128.13
    125.0000,      135.03
    130.0000,      143.97
    135.0000,      152.85
    140.0000,      161.35
    145.0000,      168.29
    150.0000,      174.64
    155.0000,      182.85
    160.0000,      191.66
    165.0000,      198.68
    170.0000,      204.46
    175.0000,      211.07
    180.0000,      220.97
    185.0000,      235.17
    190.0000,      254.34
    195.0000,      277.13
    200.0000,      304.21
    205.0000,      336.76
    210.0000,      370.45
    215.0000,      397.36
    220.0000,      412.17
    225.0000,      416.94
    230.0000,      417.82
    235.0000,      423.84
    240.0000,      438.67
    245.0000,      456.49
    250.0000,      469.52
    255.0000,      474.33
    260.0000,      467.21
    265.0000,      446.70
    270.0000,      415.01
    275.0000,      377.85
    280.0000,      339.94
    285.0000,      305.89
    290.0000,      278.54
    295.0000,      260.31
    300.0000,      251.73
    305.0000,      253.41
    310.0000,      263.36
    315.0000,      276.72
    320.0000,      285.46
    325.0000,      284.69
    330.0000,      275.86
    335.0000,      267.72
    340.0000,      274.04
                   315.42
LAYER 13
51,      34.5233
     85.0000,      176.27
     90.0000,      240.60
     95.0000,      266.92
    100.0000,      254.16
    105.0000,      226.54
    110.0000,      205.12
    115.0000,      195.13
    120.0000,      195.64
    125.0000,      203.23
    130.0000,      214.60
    135.0000,      227.35
    140.0000,      240.17
    145.0000,      251.26
    150.0000,      261.54
    155.0000,      273.38
    160.0000,      286.11
    165.0000,      298.02
    170.0000,      309.89
    175.0000,      323.87
    180.0000,      342.46
    185.0000,      366.44
    190.0000,      395.64
    195.0000,      427.80
    200.0000,      462.93
    205.0000,      501.83
    210.0000,      540.73
    215.0000,      573.31
    220.0000,      595.28
    225.0000,      608.27
    230.0000,      616.71
    235.0000,      627.37
    240.0000,      642.67
    245.0000,      657.58
    250.0000,      665.75
    255.0000,      664.42
    260.0000,      650.21
    265.0000,      621.46
    270.0000,      580.18
    275.0000,      532.35
    280.0000,      483.42
    285.0000,      438.66
    290.0000,      401.46
    295.0000,      374.39
    300.0000,      357.95
    305.0000,      352.49
    310.0000,      356.15
    315.0000,      363.72
    320.0000,      368.30
    325.0000,      367.11
    330.0000,      360.25
                   350.85
LAYER 14
49,      37.3685
     90.0000,      283.15
     95.0000,      315.93
    100.0000,      316.04
    105.0000,      299.81
    110.0000,      284.97
    115.0000,      278.97
    120.0000,      282.07
    125.0000,      292.27
    130.0000,      307.16
    135.0000,      324.43
    140.0000,      342.29
    145.0000,      358.61
    150.0000,      374.21
    155.0000,      391.17
    160.0000,      409.22
    165.0000,      427.52
    170.0000,      447.18
    175.0000,      470.30
    180.0000,      499.26
    185.0000,      534.55
    190.0000,      575.14
    195.0000,      617.88
    200.0000,      661.94
    205.0000,      707.61
    210.0000,      751.93
    215.0000,      790.37
    220.0000,      819.75
    225.0000,      841.24
    230.0000,      857.60
    235.0000,      873.24
    240.0000,      889.17
    245.0000,      901.13
    250.0000,      903.93
    255.0000,      895.34
    260.0000,      872.43
    265.0000,      833.70
    270.0000,      781.25
    275.0000,      721.24
    280.0000,      659.68
    285.0000,      602.29
    290.0000,      552.58
    295.0000,      512.88
    300.0000,      483.63
    305.0000,      465.94
    310.0000,      461.08
    315.0000,      461.34
    320.0000,      459.19
    325.0000,      457.40
                   452.94
LAYER 15
46,      40.2422
     95.0000,      375.31
    100.0000,      381.42
    105.0000,      375.01
    110.0000,      369.13
    115.0000,      374.19
    120.0000,      384.82
    125.0000,      400.58
    130.0000,      420.61
    135.0000,      443.54
    140.0000,      467.69
    145.0000,      490.88
    150.0000,      513.72
    155.0000,      537.81
    160.0000,      563.09
    165.0000,      589.52
    170.0000,      618.53
    175.0000,      652.19
    180.0000,      692.65
    185.0000,      740.00
    190.0000,      792.37
    195.0000,      845.82
    200.0000,      898.82
    205.0000,      951.14
    210.0000,      1000.7
    215.0000,      1044.6
    220.0000,      1080.9
    225.0000,      1110.2
    230.0000,      1133.9
    235.0000,      1154.3
    240.0000,      1171.1
    245.0000,      1180.8
    250.0000,      1178.9
    255.0000,      1163.4
    260.0000,      1131.6
    265.0000,      1082.2
    270.0000,      1017.5
    275.0000,      944.02
    280.0000,      868.36
    285.0000,      796.76
    290.0000,      731.86
    295.0000,      674.58
    300.0000,      624.44
    305.0000,      583.71
    310.0000,      571.47
    315.0000,      564.81
                   546.24
LAYER 16
40,      43.1447
    110.0000,      444.97
    115.0000,      477.58
    120.0000,      501.77
    125.0000,      525.87
    130.0000,      552.25
    135.0000,      581.79
    140.0000,      614.20
    145.0000,      646.66
    150.0000,      679.48
    155.0000,      713.43
    160.0000,      748.33
    165.0000,      784.75
    170.0000,      824.45
    175.0000,      869.42
    180.0000,      921.51
    185.0000,      980.35
    190.0000,      1043.4
    195.0000,      1106.3
    200.0000,      1167.3
    205.0000,      1225.5
    210.0000,      1279.7
    215.0000,      1328.6
    220.0000,      1370.8
    225.0000,      1406.7
    230.0000,      1436.7
    235.0000,      1461.3
    240.0000,      1479.7
    245.0000,      1488.6
    250.0000,      1484.1
    255.0000,      1463.9
    260.0000,      1424.9
    265.0000,      1365.5
    270.0000,      1287.9
    275.0000,      1199.5
    280.0000,      1108.1
    285.0000,      1022.4
    290.0000,      941.57
    295.0000,      862.02
    300.0000,      778.84
                   679.27
LAYER 17
38,      46.0761
    115.0000,      601.31
    120.0000,      634.31
    125.0000,      665.69
    130.0000,      696.56
    135.0000,      731.83
    140.0000,      776.10
    145.0000,      821.66
    150.0000,      868.67
    155.0000,      916.33
    160.0000,      963.73
    165.0000,      1011.9
    170.0000,      1063.1
    175.0000,      1119.1
    180.0000,      1181.7
    185.0000,      1250.0
    190.0000,      1321.3
    195.0000,      1391.5
    200.0000,      1458.8
    205.0000,      1522.4
    210.0000,      1581.4
    215.0000,      1635.4
    220.0000,      1683.7
    225.0000,      1726.4
    230.0000,      1762.8
    235.0000,      1792.7
    240.0000,      1814.9
    245.0000,      1826.4
    250.0000,      1823.4
    255.0000,      1802.7
    260.0000,      1759.4
    265.0000,      1690.1
    270.0000,      1596.7
    275.0000,      1488.7
    280.0000,      1375.6
    285.0000,      1280.3
    290.0000,      1189.6
    295.0000,      1089.7
                   981.64
LAYER 18
36,      49.0369
    120.0000,      777.49
    125.0000,      814.90
    130.0000,      842.21
    135.0000,      876.08
    140.0000,      943.73
    145.0000,      1007.9
    150.0000,      1076.6
    155.0000,      1144.0
    160.0000,      1207.5
    165.0000,      1268.9
    170.0000,      1331.7
    175.0000,      1397.9
    180.0000,      1469.2
    185.0000,      1544.7
    190.0000,      1622.2
    195.0000,      1698.4
    200.0000,      1772.1
    205.0000,      1842.8
    210.0000,      1910.0
    215.0000,      1973.6
    220.0000,      2032.9
    225.0000,      2087.4
    230.0000,      2135.4
    235.0000,      2175.9
    240.0000,      2207.4
    245.0000,      2227.3
    250.0000,      2231.4
    255.0000,      2214.8
    260.0000,      2168.9
    265.0000,      2084.4
    270.0000,      1961.0
    275.0000,      1819.5
    280.0000,      1653.1
    285.0000,      1565.8
    290.0000,      1485.8
                   1363.0
LAYER 19
30,      52.0272
    135.0000,      971.06
    140.0000,      1112.4
    145.0000,      1193.6
    150.0000,      1300.4
    155.0000,      1398.2
    160.0000,      1482.1
    165.0000,      1558.2
    170.0000,      1633.2
    175.0000,      1710.0
    180.0000,      1790.5
    185.0000,      1874.3
    190.0000,      1960.0
    195.0000,      2046.0
    200.0000,      2132.4
    205.0000,      2219.4
    210.0000,      2306.4
    215.0000,      2393.3
    220.0000,      2477.9
    225.0000,      2557.7
    230.0000,      2629.1
    235.0000,      2689.3
    240.0000,      2736.8
    245.0000,      2769.7
    250.0000,      2784.2
    255.0000,      2773.8
    260.0000,      2721.9
    265.0000,      2601.7
    270.0000,      2398.2
    275.0000,      2212.0
                   1844.8
LAYER 20
26,      55.0475
    145.0000,      1346.8
    150.0000,      1549.7
    155.0000,      1696.2
    160.0000,      1803.5
    165.0000,      1895.0
    170.0000,      1986.4
    175.0000,      2079.9
    180.0000,      2177.8
    185.0000,      2280.2
    190.0000,      2386.8
    195.0000,      2498.1
    200.0000,      2616.1
    205.0000,      2741.4
    210.0000,      2872.6
    215.0000,      3007.0
    220.0000,      3138.4
    225.0000,      3259.4
    230.0000,      3362.5
    235.0000,      3443.3
    240.0000,      3502.1
    245.0000,      3540.6
    250.0000,      3558.6
    255.0000,      3552.8
    260.0000,      3494.2
    265.0000,      3301.7
                   2817.6
LAYER 21
24,      58.0980
    150.0000,      1900.3
    155.0000,      2089.1
    160.0000,      2203.9
    165.0000,      2305.7
    170.0000,      2427.4
    175.0000,      2555.5
    180.0000,      2694.1
    185.0000,      2841.5
    190.0000,      2997.7
    195.0000,      3164.7
    200.0000,      3345.7
    205.0000,      3540.2
    210.0000,      3742.8
    215.0000,      3945.1
    220.0000,      4133.4
    225.0000,      4293.9
    230.0000,      4414.4
    235.0000,      4491.3
    240.0000,      4531.5
    245.0000,      4547.6
    250.0000,      4546.9
    255.0000,      4549.5
    260.0000,      4529.0
                   4332.5
LAYER 22
24,      61.1790
    150.0000,      2645.9
    155.0000,      2647.2
    160.0000,      2697.7
    165.0000,      2784.9
    170.0000,      2983.0
    175.0000,      3176.2
    180.0000,      3398.0
    185.0000,      3632.9
    190.0000,      3877.0
    195.0000,      4132.5
    200.0000,      4402.9
    205.0000,      4684.7
    210.0000,      4966.0
    215.0000,      5232.7
    220.0000,      5464.5
    225.0000,      5642.6
    230.0000,      5749.8
    235.0000,      5781.6
    240.0000,      5754.4
    245.0000,      5708.4
    250.0000,      5637.0
    255.0000,      5650.3
    260.0000,      5751.5
                   6103.2
LAYER 23
18,      64.2908
    165.0000,      3180.3
    170.0000,      3650.2
    175.0000,      3915.5
    180.0000,      4292.7
    185.0000,      4663.2
    190.0000,      5021.3
    195.0000,      5378.0
    200.0000,      5741.9
    205.0000,      6109.3
    210.0000,      6464.4
    215.0000,      6790.3
    220.0000,      7061.1
    225.0000,      7251.1
    230.0000,      7330.3
    235.0000,      7276.2
    240.0000,      7101.8
    245.0000,      6969.0
                   6634.1
LAYER 24
14,      67.4337
    175.0000,      4587.4
    180.0000,      5362.3
    185.0000,      5915.5
    190.0000,      6382.2
    195.0000,      6827.1
    200.0000,      7275.7
    205.0000,      7726.1
    210.0000,      8159.1
    215.0000,      8555.4
    220.0000,      8886.2
    225.0000,      9119.3
    230.0000,      9201.7
    235.0000,      9039.2
                   8457.6
LAYER 25
12,      70.6080
    180.0000,      6839.5
    185.0000,      7477.5
    190.0000,      7950.2
    195.0000,      8425.7
    200.0000,      8931.7
    205.0000,      9456.5
    210.0000,      9972.8
    215.0000,       10461
    220.0000,       10898
    225.0000,       11265
    230.0000,       11517
                    11460
LAYER 26
12,      73.8141
    180.0000,      9733.7
    185.0000,      9480.8
    190.0000,      9675.1
    195.0000,       10080
    200.0000,       10602
    205.0000,       11187
    210.0000,       11788
    215.0000,       12388
    220.0000,       12985
    225.0000,       13622
    230.0000,       14420
                    15719
LAYER 27
12,      77.0522
    180.0000,       12009
    185.0000,       11296
    190.0000,       11268
    195.0000,       11596
    200.0000,       12126
    205.0000,       12763
    210.0000,       13446
    215.0000,       14159
    220.0000,       14926
    225.0000,       15848
    230.0000,       17160
                    19335
LAYER 28
12, 
    180.0000,       13766
    185.0000,       12623
    190.0000,       12465
    195.0000,       12768
    200.0000,       13326
    205.0000,       14021
    210.0000,       14776
    215.0000,       15578
    220.0000,       16468
    225.0000,       17597
    230.0000,       19328
                    22586
CALCULATED APPARENT RESISTIVITY
     15.0000,      10.0000,   1.00000,      57.413
     25.0000,      10.0000,   1.00000,      67.048
     35.0000,      10.0000,   1.00000,      71.408
     45.0000,      10.0000,   1.00000,      66.175
     55.0000,      10.0000,   1.00000,      69.818
     65.0000,      10.0000,   1.00000,      78.699
     75.0000,      10.0000,   1.00000,      79.617
     85.0000,      10.0000,   1.00000,      91.919
     95.0000,      10.0000,   1.00000,      99.784
    105.0000,      10.0000,   1.00000,      112.15
    115.0000,      10.0000,   1.00000,      128.63
    125.0000,      10.0000,   1.00000,      103.46
    135.0000,      10.0000,   1.00000,      82.878
    145.0000,      10.0000,   1.00000,      66.409
    155.0000,      10.0000,   1.00000,      76.922
    165.0000,      10.0000,   1.00000,      84.795
    175.0000,      10.0000,   1.00000,      69.442
    185.0000,      10.0000,   1.00000,      57.780
    195.0000,      10.0000,   1.00000,      50.912
    205.0000,      10.0000,   1.00000,      45.097
    215.0000,      10.0000,   1.00000,      49.180
    225.0000,      10.0000,   1.00000,      54.044
    235.0000,      10.0000,   1.00000,      51.657
    245.0000,      10.0000,   1.00000,      53.551
    255.0000,      10.0000,   1.00000,      56.745
    265.0000,      10.0000,   1.00000,      53.759
    275.0000,      10.0000,   1.00000,      60.866
    285.0000,      10.0000,   1.00000,      72.786
    295.0000,      10.0000,   1.00000,      111.18
    305.0000,      10.0000,   1.00000,      89.400
    315.0000,      10.0000,   1.00000,      87.567
    325.0000,      10.0000,   1.00000,      82.152
    335.0000,      10.0000,   1.00000,      97.537
    345.0000,      10.0000,   1.00000,      99.469
    355.0000,      10.0000,   1.00000,      86.925
    365.0000,      10.0000,   1.00000,      98.905
    375.0000,      10.0000,   1.00000,      84.532
    385.0000,      10.0000,   1.00000,      82.351
    395.0000,      10.0000,   1.00000,      60.686
     20.0000,      10.0000,   2.00000,      79.592
     30.0000,      10.0000,   2.00000,      71.189
     40.0000,      10.0000,   2.00000,      74.172
     50.0000,      10.0000,   2.00000,      79.658
     60.0000,      10.0000,   2.00000,      70.482
     70.0000,      10.0000,   2.00000,      61.663
     80.0000,      10.0000,   2.00000,      71.620
     90.0000,      10.0000,   2.00000,      73.402
    100.0000,      10.0000,   2.00000,      82.516
    110.0000,      10.0000,   2.00000,      107.91
    120.0000,      10.0000,   2.00000,      89.508
    130.0000,      10.0000,   2.00000,      87.871
    140.0000,      10.0000,   2.00000,      70.288
    150.0000,      10.0000,   2.00000,      55.858
    160.0000,      10.0000,   2.00000,      52.011
    170.0000,      10.0000,   2.00000,      41.261
    180.0000,      10.0000,   2.00000,      42.426
    190.0000,      10.0000,   2.00000,      46.037
    200.0000,      10.0000,   2.00000,      39.438
    210.0000,      10.0000,   2.00000,      42.028
    220.0000,      10.0000,   2.00000,      45.528
    230.0000,      10.0000,   2.00000,      44.015
    240.0000,      10.0000,   2.00000,      43.933
    250.0000,      10.0000,   2.00000,      48.833
    260.0000,      10.0000,   2.00000,      46.505
    270.0000,      10.0000,   2.00000,      46.196
    280.0000,      10.0000,   2.00000,      58.242
    290.0000,      10.0000,   2.00000,      72.947
    300.0000,      10.0000,   2.00000,      72.721
    310.0000,      10.0000,   2.00000,      72.537
    320.0000,      10.0000,   2.00000,      73.707
    330.0000,      10.0000,   2.00000,      66.712
    340.0000,      10.0000,   2.00000,      62.692
    350.0000,      10.0000,   2.00000,      66.546
    360.0000,      10.0000,   2.00000,      65.387
    370.0000,      10.0000,   2.00000,      74.844
    380.0000,      10.0000,   2.00000,      67.090
    390.0000,      10.0000,   2.00000,      59.378
     30.0000,      20.0000,   1.00000,      69.704
     40.0000,      20.0000,   1.00000,      72.405
     50.0000,      20.0000,   1.00000,      76.748
     60.0000,      20.0000,   1.00000,      67.544
     70.0000,      20.0000,   1.00000,      61.066
     80.0000,      20.0000,   1.00000,      65.510
     90.0000,      20.0000,   1.00000,      66.833
    100.0000,      20.0000,   1.00000,      77.496
    110.0000,      20.0000,   1.00000,      90.924
    120.0000,      20.0000,   1.00000,      78.039
    130.0000,      20.0000,   1.00000,      76.031
    140.0000,      20.0000,   1.00000,      68.161
    150.0000,      20.0000,   1.00000,      56.836
    160.0000,      20.0000,   1.00000,      44.105
    170.0000,      20.0000,   1.00000,      34.963
    180.0000,      20.0000,   1.00000,      36.832
    190.0000,      20.0000,   1.00000,      41.489
    200.0000,      20.0000,   1.00000,      40.077
    210.0000,      20.0000,   1.00000,      40.900
    220.0000,      20.0000,   1.00000,      43.474
    230.0000,      20.0000,   1.00000,      42.731
    240.0000,      20.0000,   1.00000,      43.187
    250.0000,      20.0000,   1.00000,      46.974
    260.0000,      20.0000,   1.00000,      47.570
    270.0000,      20.0000,   1.00000,      48.746
    280.0000,      20.0000,   1.00000,      58.006
    290.0000,      20.0000,   1.00000,      65.127
    300.0000,      20.0000,   1.00000,      65.283
    310.0000,      20.0000,   1.00000,      67.951
    320.0000,      20.0000,   1.00000,      69.388
    330.0000,      20.0000,   1.00000,      66.730
    340.0000,      20.0000,   1.00000,      61.915
    350.0000,      20.0000,   1.00000,      62.768
    360.0000,      20.0000,   1.00000,      60.992
    370.0000,      20.0000,   1.00000,      69.676
    380.0000,      20.0000,   1.00000,      68.762
     25.0000,      10.0000,   3.00000,      74.213
     35.0000,      10.0000,   3.00000,      64.464
     45.0000,      10.0000,   3.00000,      78.992
     55.0000,      10.0000,   3.00000,      71.923
     65.0000,      10.0000,   3.00000,      57.185
     75.0000,      10.0000,   3.00000,      61.698
     85.0000,      10.0000,   3.00000,      59.368
     95.0000,      10.0000,   3.00000,      61.447
    105.0000,      10.0000,   3.00000,      84.609
    115.0000,      10.0000,   3.00000,      70.117
    125.0000,      10.0000,   3.00000,      67.255
    135.0000,      10.0000,   3.00000,      67.252
    145.0000,      10.0000,   3.00000,      65.480
    155.0000,      10.0000,   3.00000,      44.899
    165.0000,      10.0000,   3.00000,      29.204
    175.0000,      10.0000,   3.00000,      28.568
    185.0000,      10.0000,   3.00000,      35.172
    195.0000,      10.0000,   3.00000,      39.697
    205.0000,      10.0000,   3.00000,      39.010
    215.0000,      10.0000,   3.00000,      40.359
    225.0000,      10.0000,   3.00000,      42.019
    235.0000,      10.0000,   3.00000,      39.976
    245.0000,      10.0000,   3.00000,      43.951
    255.0000,      10.0000,   3.00000,      45.684
    265.0000,      10.0000,   3.00000,      48.848
    275.0000,      10.0000,   3.00000,      49.982
    285.0000,      10.0000,   3.00000,      63.363
    295.0000,      10.0000,   3.00000,      52.264
    305.0000,      10.0000,   3.00000,      64.321
    315.0000,      10.0000,   3.00000,      63.592
    325.0000,      10.0000,   3.00000,      67.604
    335.0000,      10.0000,   3.00000,      59.858
    345.0000,      10.0000,   3.00000,      58.281
    355.0000,      10.0000,   3.00000,      58.291
    365.0000,      10.0000,   3.00000,      55.592
    375.0000,      10.0000,   3.00000,      74.990
    385.0000,      10.0000,   3.00000,      60.905
     30.0000,      10.0000,   4.00000,      63.741
     40.0000,      10.0000,   4.00000,      66.281
     50.0000,      10.0000,   4.00000,      67.355
     60.0000,      10.0000,   4.00000,      64.812
     70.0000,      10.0000,   4.00000,      64.577
     80.0000,      10.0000,   4.00000,      54.873
     90.0000,      10.0000,   4.00000,      59.689
    100.0000,      10.0000,   4.00000,      70.269
    110.0000,      10.0000,   4.00000,      60.252
    120.0000,      10.0000,   4.00000,      58.103
    130.0000,      10.0000,   4.00000,      51.944
    140.0000,      10.0000,   4.00000,      64.709
    150.0000,      10.0000,   4.00000,      68.309
    160.0000,      10.0000,   4.00000,      32.784
    170.0000,      10.0000,   4.00000,      27.781
    180.0000,      10.0000,   4.00000,      28.710
    190.0000,      10.0000,   4.00000,      34.963
    200.0000,      10.0000,   4.00000,      46.166
    210.0000,      10.0000,   4.00000,      40.124
    220.0000,      10.0000,   4.00000,      42.339
    230.0000,      10.0000,   4.00000,      43.246
    240.0000,      10.0000,   4.00000,      44.353
    250.0000,      10.0000,   4.00000,      46.307
    260.0000,      10.0000,   4.00000,      54.116
    270.0000,      10.0000,   4.00000,      58.821
    280.0000,      10.0000,   4.00000,      62.155
    290.0000,      10.0000,   4.00000,      55.284
    300.0000,      10.0000,   4.00000,      56.051
    310.0000,      10.0000,   4.00000,      61.001
    320.0000,      10.0000,   4.00000,      62.953
    330.0000,      10.0000,   4.00000,      78.817
    340.0000,      10.0000,   4.00000,      69.418
    350.0000,      10.0000,   4.00000,      61.804
    360.0000,      10.0000,   4.00000,      55.214
    370.0000,      10.0000,   4.00000,      61.371
    380.0000,      10.0000,   4.00000,      80.383
     45.0000,      30.0000,   1.00000,      68.756
     55.0000,      30.0000,   1.00000,      69.260
     65.0000,      30.0000,   1.00000,      65.713
     75.0000,      30.0000,   1.00000,      65.250
     85.0000,      30.0000,   1.00000,      64.036
     95.0000,      30.0000,   1.00000,      64.099
    105.0000,      30.0000,   1.00000,      68.743
    115.0000,      30.0000,   1.00000,      59.582
    125.0000,      30.0000,   1.00000,      58.755
    135.0000,      30.0000,   1.00000,      61.926
    145.0000,      30.0000,   1.00000,      63.686
    155.0000,      30.0000,   1.00000,      52.139
    165.0000,      30.0000,   1.00000,      37.691
    175.0000,      30.0000,   1.00000,      32.133
    185.0000,      30.0000,   1.00000,      35.440
    195.0000,      30.0000,   1.00000,      41.448
    205.0000,      30.0000,   1.00000,      44.392
    215.0000,      30.0000,   1.00000,      44.613
    225.0000,      30.0000,   1.00000,      44.931
    235.0000,      30.0000,   1.00000,      45.397
    245.0000,      30.0000,   1.00000,      48.975
    255.0000,      30.0000,   1.00000,      53.476
    265.0000,      30.0000,   1.00000,      60.784
    275.0000,      30.0000,   1.00000,      62.343
    285.0000,      30.0000,   1.00000,      65.164
    295.0000,      30.0000,   1.00000,      58.275
    305.0000,      30.0000,   1.00000,      62.410
    315.0000,      30.0000,   1.00000,      66.075
    325.0000,      30.0000,   1.00000,      75.773
    335.0000,      30.0000,   1.00000,      76.394
    345.0000,      30.0000,   1.00000,      70.547
    355.0000,      30.0000,   1.00000,      63.725
    365.0000,      30.0000,   1.00000,      61.684
     40.0000,      20.0000,   2.00000,      62.948
     50.0000,      20.0000,   2.00000,      63.761
     60.0000,      20.0000,   2.00000,      70.952
     70.0000,      20.0000,   2.00000,      68.985
     80.0000,      20.0000,   2.00000,      60.448
     90.0000,      20.0000,   2.00000,      67.349
    100.0000,      20.0000,   2.00000,      66.154
    110.0000,      20.0000,   2.00000,      55.937
    120.0000,      20.0000,   2.00000,      55.189
    130.0000,      20.0000,   2.00000,      53.267
    140.0000,      20.0000,   2.00000,      63.384
    150.0000,      20.0000,   2.00000,      65.227
    160.0000,      20.0000,   2.00000,      44.337
    170.0000,      20.0000,   2.00000,      33.420
    180.0000,      20.0000,   2.00000,      31.798
    190.0000,      20.0000,   2.00000,      37.213
    200.0000,      20.0000,   2.00000,      47.069
    210.0000,      20.0000,   2.00000,      46.404
    220.0000,      20.0000,   2.00000,      44.440
    230.0000,      20.0000,   2.00000,      46.857
    240.0000,      20.0000,   2.00000,      48.297
    250.0000,      20.0000,   2.00000,      51.652
    260.0000,      20.0000,   2.00000,      60.521
    270.0000,      20.0000,   2.00000,      68.777
    280.0000,      20.0000,   2.00000,      66.919
    290.0000,      20.0000,   2.00000,      61.296
    300.0000,      20.0000,   2.00000,      60.210
    310.0000,      20.0000,   2.00000,      60.783
    320.0000,      20.0000,   2.00000,      70.807
    330.0000,      20.0000,   2.00000,      86.025
    340.0000,      20.0000,   2.00000,      81.780
    350.0000,      20.0000,   2.00000,      67.338
    360.0000,      20.0000,   2.00000,      61.773
    370.0000,      20.0000,   2.00000,      64.867
     60.0000,      40.0000,   1.00000,      76.036
     70.0000,      40.0000,   1.00000,      80.907
     80.0000,      40.0000,   1.00000,      75.477
     90.0000,      40.0000,   1.00000,      72.766
    100.0000,      40.0000,   1.00000,      65.778
    110.0000,      40.0000,   1.00000,      56.758
    120.0000,      40.0000,   1.00000,      57.928
    130.0000,      40.0000,   1.00000,      57.166
    140.0000,      40.0000,   1.00000,      64.292
    150.0000,      40.0000,   1.00000,      67.395
    160.0000,      40.0000,   1.00000,      55.694
    170.0000,      40.0000,   1.00000,      52.130
    180.0000,      40.0000,   1.00000,      47.669
    190.0000,      40.0000,   1.00000,      45.546
    200.0000,      40.0000,   1.00000,      50.862
    210.0000,      40.0000,   1.00000,      51.163
    220.0000,      40.0000,   1.00000,      52.610
    230.0000,      40.0000,   1.00000,      54.647
    240.0000,      40.0000,   1.00000,      57.108
    250.0000,      40.0000,   1.00000,      64.044
    260.0000,      40.0000,   1.00000,      72.056
    270.0000,      40.0000,   1.00000,      77.759
    280.0000,      40.0000,   1.00000,      77.606
    290.0000,      40.0000,   1.00000,      72.053
    300.0000,      40.0000,   1.00000,      72.098
    310.0000,      40.0000,   1.00000,      75.162
    320.0000,      40.0000,   1.00000,      82.377
    330.0000,      40.0000,   1.00000,      92.611
    340.0000,      40.0000,   1.00000,      90.632
    350.0000,      40.0000,   1.00000,      83.383
     50.0000,      20.0000,   3.00000,      71.375
     60.0000,      20.0000,   3.00000,      80.370
     70.0000,      20.0000,   3.00000,      86.649
     80.0000,      20.0000,   3.00000,      94.759
     90.0000,      20.0000,   3.00000,      80.538
    100.0000,      20.0000,   3.00000,      59.596
    110.0000,      20.0000,   3.00000,      51.629
    120.0000,      20.0000,   3.00000,      54.543
    130.0000,      20.0000,   3.00000,      67.041
    140.0000,      20.0000,   3.00000,      63.157
    150.0000,      20.0000,   3.00000,      61.099
    160.0000,      20.0000,   3.00000,      74.329
    170.0000,      20.0000,   3.00000,      64.336
    180.0000,      20.0000,   3.00000,      49.513
    190.0000,      20.0000,   3.00000,      47.024
    200.0000,      20.0000,   3.00000,      50.923
    210.0000,      20.0000,   3.00000,      59.756
    220.0000,      20.0000,   3.00000,      57.813
    230.0000,      20.0000,   3.00000,      55.839
    240.0000,      20.0000,   3.00000,      61.760
    250.0000,      20.0000,   3.00000,      70.232
    260.0000,      20.0000,   3.00000,      82.331
    270.0000,      20.0000,   3.00000,      89.098
    280.0000,      20.0000,   3.00000,      85.378
    290.0000,      20.0000,   3.00000,      80.516
    300.0000,      20.0000,   3.00000,      73.050
    310.0000,      20.0000,   3.00000,      77.724
    320.0000,      20.0000,   3.00000,      93.111
    330.0000,      20.0000,   3.00000,      102.06
    340.0000,      20.0000,   3.00000,      102.89
    350.0000,      20.0000,   3.00000,      92.724
    360.0000,      20.0000,   3.00000,      84.728
     75.0000,      50.0000,   1.00000,      88.482
     85.0000,      50.0000,   1.00000,      83.873
     95.0000,      50.0000,   1.00000,      78.319
    105.0000,      50.0000,   1.00000,      63.268
    115.0000,      50.0000,   1.00000,      60.672
    125.0000,      50.0000,   1.00000,      61.897
    135.0000,      50.0000,   1.00000,      65.446
    145.0000,      50.0000,   1.00000,      71.370
    155.0000,      50.0000,   1.00000,      75.754
    165.0000,      50.0000,   1.00000,      74.200
    175.0000,      50.0000,   1.00000,      70.342
    185.0000,      50.0000,   1.00000,      66.370
    195.0000,      50.0000,   1.00000,      64.230
    205.0000,      50.0000,   1.00000,      61.763
    215.0000,      50.0000,   1.00000,      61.064
    225.0000,      50.0000,   1.00000,      63.343
    235.0000,      50.0000,   1.00000,      70.367
    245.0000,      50.0000,   1.00000,      74.639
    255.0000,      50.0000,   1.00000,      81.740
    265.0000,      50.0000,   1.00000,      88.747
    275.0000,      50.0000,   1.00000,      92.159
    285.0000,      50.0000,   1.00000,      89.400
    295.0000,      50.0000,   1.00000,      92.516
    305.0000,      50.0000,   1.00000,      90.627
    315.0000,      50.0000,   1.00000,      94.185
    325.0000,      50.0000,   1.00000,      101.55
    335.0000,      50.0000,   1.00000,      106.79
     60.0000,      30.0000,   2.00000,      86.278
     70.0000,      30.0000,   2.00000,      96.813
     80.0000,      30.0000,   2.00000,      96.835
     90.0000,      30.0000,   2.00000,      84.548
    100.0000,      30.0000,   2.00000,      61.502
    110.0000,      30.0000,   2.00000,      55.095
    120.0000,      30.0000,   2.00000,      60.103
    130.0000,      30.0000,   2.00000,      65.410
    140.0000,      30.0000,   2.00000,      66.502
    150.0000,      30.0000,   2.00000,      67.005
    160.0000,      30.0000,   2.00000,      77.421
    170.0000,      30.0000,   2.00000,      76.046
    180.0000,      30.0000,   2.00000,      66.665
    190.0000,      30.0000,   2.00000,      55.312
    200.0000,      30.0000,   2.00000,      54.718
    210.0000,      30.0000,   2.00000,      61.163
    220.0000,      30.0000,   2.00000,      61.126
    230.0000,      30.0000,   2.00000,      63.913
    240.0000,      30.0000,   2.00000,      67.502
    250.0000,      30.0000,   2.00000,      78.746
    260.0000,      30.0000,   2.00000,      87.047
    270.0000,      30.0000,   2.00000,      93.467
    280.0000,      30.0000,   2.00000,      90.187
    290.0000,      30.0000,   2.00000,      86.402
    300.0000,      30.0000,   2.00000,      86.414
    310.0000,      30.0000,   2.00000,      88.918
    320.0000,      30.0000,   2.00000,      100.03
    330.0000,      30.0000,   2.00000,      101.91
    340.0000,      30.0000,   2.00000,      106.57
    350.0000,      30.0000,   2.00000,      100.41
     60.0000,      20.0000,   4.00000,      89.553
     70.0000,      20.0000,   4.00000,      113.89
     80.0000,      20.0000,   4.00000,      118.16
     90.0000,      20.0000,   4.00000,      82.205
    100.0000,      20.0000,   4.00000,      62.681
    110.0000,      20.0000,   4.00000,      59.620
    120.0000,      20.0000,   4.00000,      65.992
    130.0000,      20.0000,   4.00000,      69.930
    140.0000,      20.0000,   4.00000,      69.717
    150.0000,      20.0000,   4.00000,      72.842
    160.0000,      20.0000,   4.00000,      84.390
    170.0000,      20.0000,   4.00000,      106.51
    180.0000,      20.0000,   4.00000,      94.982
    190.0000,      20.0000,   4.00000,      68.521
    200.0000,      20.0000,   4.00000,      59.709
    210.0000,      20.0000,   4.00000,      62.136
    220.0000,      20.0000,   4.00000,      72.718
    230.0000,      20.0000,   4.00000,      73.041
    240.0000,      20.0000,   4.00000,      77.459
    250.0000,      20.0000,   4.00000,      93.996
    260.0000,      20.0000,   4.00000,      99.292
    270.0000,      20.0000,   4.00000,      98.290
    280.0000,      20.0000,   4.00000,      102.24
    290.0000,      20.0000,   4.00000,      97.198
    300.0000,      20.0000,   4.00000,      103.45
    310.0000,      20.0000,   4.00000,      115.38
    320.0000,      20.0000,   4.00000,      110.17
    330.0000,      20.0000,   4.00000,      103.99
    340.0000,      20.0000,   4.00000,      107.85
    350.0000,      20.0000,   4.00000,      121.91
     90.0000,      60.0000,   1.00000,      89.604
    100.0000,      60.0000,   1.00000,      73.936
    110.0000,      60.0000,   1.00000,      68.262
    120.0000,      60.0000,   1.00000,      69.153
    130.0000,      60.0000,   1.00000,      73.413
    140.0000,      60.0000,   1.00000,      76.080
    150.0000,      60.0000,   1.00000,      81.178
    160.0000,      60.0000,   1.00000,      94.087
    170.0000,      60.0000,   1.00000,      94.503
    180.0000,      60.0000,   1.00000,      90.044
    190.0000,      60.0000,   1.00000,      84.282
    200.0000,      60.0000,   1.00000,      81.685
    210.0000,      60.0000,   1.00000,      81.461
    220.0000,      60.0000,   1.00000,      76.837
    230.0000,      60.0000,   1.00000,      79.248
    240.0000,      60.0000,   1.00000,      85.020
    250.0000,      60.0000,   1.00000,      91.936
    260.0000,      60.0000,   1.00000,      97.840
    270.0000,      60.0000,   1.00000,      103.93
    280.0000,      60.0000,   1.00000,      106.67
    290.0000,      60.0000,   1.00000,      109.19
    300.0000,      60.0000,   1.00000,      108.65
    310.0000,      60.0000,   1.00000,      109.56
    320.0000,      60.0000,   1.00000,      115.33
     80.0000,      40.0000,   2.00000,      106.68
     90.0000,      40.0000,   2.00000,      84.905
    100.0000,      40.0000,   2.00000,      78.305
    110.0000,      40.0000,   2.00000,      72.928
    120.0000,      40.0000,   2.00000,      70.487
    130.0000,      40.0000,   2.00000,      74.805
    140.0000,      40.0000,   2.00000,      77.340
    150.0000,      40.0000,   2.00000,      85.252
    160.0000,      40.0000,   2.00000,      100.83
    170.0000,      40.0000,   2.00000,      116.54
    180.0000,      40.0000,   2.00000,      112.01
    190.0000,      40.0000,   2.00000,      101.99
    200.0000,      40.0000,   2.00000,      86.872
    210.0000,      40.0000,   2.00000,      75.356
    220.0000,      40.0000,   2.00000,      81.323
    230.0000,      40.0000,   2.00000,      86.879
    240.0000,      40.0000,   2.00000,      95.837
    250.0000,      40.0000,   2.00000,      103.61
    260.0000,      40.0000,   2.00000,      104.29
    270.0000,      40.0000,   2.00000,      104.23
    290.0000,      40.0000,   2.00000,      120.54
    300.0000,      40.0000,   2.00000,      126.07
    310.0000,      40.0000,   2.00000,      129.84
    320.0000,      40.0000,   2.00000,      121.02
    330.0000,      40.0000,   2.00000,      115.71
    340.0000,      40.0000,   2.00000,      116.43
     75.0000,      30.0000,   3.00000,      111.99
     85.0000,      30.0000,   3.00000,      90.889
     95.0000,      30.0000,   3.00000,      82.396
    105.0000,      30.0000,   3.00000,      77.387
    115.0000,      30.0000,   3.00000,      74.065
    125.0000,      30.0000,   3.00000,      71.078
    135.0000,      30.0000,   3.00000,      73.317
    145.0000,      30.0000,   3.00000,      84.223
    155.0000,      30.0000,   3.00000,      95.037
    165.0000,      30.0000,   3.00000,      109.05
    175.0000,      30.0000,   3.00000,      127.66
    185.0000,      30.0000,   3.00000,      118.84
    195.0000,      30.0000,   3.00000,      99.950
    205.0000,      30.0000,   3.00000,      75.000
    215.0000,      30.0000,   3.00000,      74.860
    225.0000,      30.0000,   3.00000,      85.779
    235.0000,      30.0000,   3.00000,      97.984
    245.0000,      30.0000,   3.00000,      103.68
    255.0000,      30.0000,   3.00000,      106.84
    265.0000,      30.0000,   3.00000,      104.59
    275.0000,      30.0000,   3.00000,      108.50
    285.0000,      30.0000,   3.00000,      117.00
    295.0000,      30.0000,   3.00000,      131.84
    305.0000,      30.0000,   3.00000,      139.49
    315.0000,      30.0000,   3.00000,      129.79
    325.0000,      30.0000,   3.00000,      115.90
    335.0000,      30.0000,   3.00000,      114.38
    100.0000,      50.0000,   2.00000,      91.526
    110.0000,      50.0000,   2.00000,      91.955
    120.0000,      50.0000,   2.00000,      92.643
    130.0000,      50.0000,   2.00000,      89.098
    140.0000,      50.0000,   2.00000,      97.368
    150.0000,      50.0000,   2.00000,      109.91
    160.0000,      50.0000,   2.00000,      118.28
    170.0000,      50.0000,   2.00000,      133.67
    180.0000,      50.0000,   2.00000,      149.27
    190.0000,      50.0000,   2.00000,      144.00
    200.0000,      50.0000,   2.00000,      133.83
    210.0000,      50.0000,   2.00000,      129.79
    220.0000,      50.0000,   2.00000,      121.95
    230.0000,      50.0000,   2.00000,      118.24
    240.0000,      50.0000,   2.00000,      115.94
    250.0000,      50.0000,   2.00000,      117.04
    260.0000,      50.0000,   2.00000,      121.74
    270.0000,      50.0000,   2.00000,      129.24
    280.0000,      50.0000,   2.00000,      134.46
    290.0000,      50.0000,   2.00000,      144.86
    300.0000,      50.0000,   2.00000,      156.16
    310.0000,      50.0000,   2.00000,      150.61
     90.0000,      30.0000,   4.00000,      94.539
    100.0000,      30.0000,   4.00000,      101.95
    110.0000,      30.0000,   4.00000,      100.19
    120.0000,      30.0000,   4.00000,      89.603
    130.0000,      30.0000,   4.00000,      90.501
    140.0000,      30.0000,   4.00000,      96.059
    150.0000,      30.0000,   4.00000,      112.03
    160.0000,      30.0000,   4.00000,      130.00
    170.0000,      30.0000,   4.00000,      137.04
    180.0000,      30.0000,   4.00000,      149.13
    190.0000,      30.0000,   4.00000,      160.95
    200.0000,      30.0000,   4.00000,      155.86
    210.0000,      30.0000,   4.00000,      137.34
    220.0000,      30.0000,   4.00000,      116.78
    230.0000,      30.0000,   4.00000,      115.82
    240.0000,      30.0000,   4.00000,      127.46
    250.0000,      30.0000,   4.00000,      120.48
    260.0000,      30.0000,   4.00000,      118.80
    270.0000,      30.0000,   4.00000,      124.33
    280.0000,      30.0000,   4.00000,      142.88
    290.0000,      30.0000,   4.00000,      163.94
    300.0000,      30.0000,   4.00000,      160.81
    310.0000,      30.0000,   4.00000,      155.58
    320.0000,      30.0000,   4.00000,      145.39
    100.0000,      40.0000,   3.00000,      102.77
    110.0000,      40.0000,   3.00000,      102.97
    120.0000,      40.0000,   3.00000,      97.767
    130.0000,      40.0000,   3.00000,      103.21
    140.0000,      40.0000,   3.00000,      104.77
    150.0000,      40.0000,   3.00000,      117.62
    160.0000,      40.0000,   3.00000,      133.13
    170.0000,      40.0000,   3.00000,      138.79
    180.0000,      40.0000,   3.00000,      153.59
    190.0000,      40.0000,   3.00000,      169.99
    200.0000,      40.0000,   3.00000,      165.97
    210.0000,      40.0000,   3.00000,      163.00
    220.0000,      40.0000,   3.00000,      147.27
    230.0000,      40.0000,   3.00000,      128.34
    240.0000,      40.0000,   3.00000,      129.36
    250.0000,      40.0000,   3.00000,      120.37
    260.0000,      40.0000,   3.00000,      129.79
    270.0000,      40.0000,   3.00000,      138.66
    280.0000,      40.0000,   3.00000,      146.24
    290.0000,      40.0000,   3.00000,      161.27
    300.0000,      40.0000,   3.00000,      162.05
    310.0000,      40.0000,   3.00000,      157.92
    120.0000,      60.0000,   2.00000,      110.98
    130.0000,      60.0000,   2.00000,      118.50
    140.0000,      60.0000,   2.00000,      123.41
    150.0000,      60.0000,   2.00000,      132.44
    160.0000,      60.0000,   2.00000,      141.01
    170.0000,      60.0000,   2.00000,      147.15
    180.0000,      60.0000,   2.00000,      164.30
    190.0000,      60.0000,   2.00000,      188.54
    200.0000,      60.0000,   2.00000,      191.88
    210.0000,      60.0000,   2.00000,      184.90
    220.0000,      60.0000,   2.00000,      173.84
    230.0000,      60.0000,   2.00000,      166.33
    240.0000,      60.0000,   2.00000,      162.54
    250.0000,      60.0000,   2.00000,      143.14
    260.0000,      60.0000,   2.00000,      142.75
    270.0000,      60.0000,   2.00000,      145.50
    280.0000,      60.0000,   2.00000,      154.00
    290.0000,      60.0000,   2.00000,      164.90
    125.0000,      50.0000,   3.00000,      142.88
    135.0000,      50.0000,   3.00000,      146.88
    145.0000,      50.0000,   3.00000,      153.91
    155.0000,      50.0000,   3.00000,      150.68
    165.0000,      50.0000,   3.00000,      157.20
    175.0000,      50.0000,   3.00000,      172.26
    185.0000,      50.0000,   3.00000,      191.86
    195.0000,      50.0000,   3.00000,      215.83
    205.0000,      50.0000,   3.00000,      253.96
    215.0000,      50.0000,   3.00000,      246.18
    225.0000,      50.0000,   3.00000,      222.46
    235.0000,      50.0000,   3.00000,      202.17
    245.0000,      50.0000,   3.00000,      187.44
    255.0000,      50.0000,   3.00000,      169.83
    265.0000,      50.0000,   3.00000,      164.13
    275.0000,      50.0000,   3.00000,      169.64
    285.0000,      50.0000,   3.00000,      169.38
    120.0000,      40.0000,   4.00000,      142.63
    130.0000,      40.0000,   4.00000,      152.10
    140.0000,      40.0000,   4.00000,      156.30
    150.0000,      40.0000,   4.00000,      155.84
    160.0000,      40.0000,   4.00000,      148.14
    170.0000,      40.0000,   4.00000,      159.27
    180.0000,      40.0000,   4.00000,      182.95
    190.0000,      40.0000,   4.00000,      204.49
    200.0000,      40.0000,   4.00000,      240.21
    210.0000,      40.0000,   4.00000,      272.34
    220.0000,      40.0000,   4.00000,      252.32
    230.0000,      40.0000,   4.00000,      216.68
    240.0000,      40.0000,   4.00000,      192.48
    250.0000,      40.0000,   4.00000,      164.91
    260.0000,      40.0000,   4.00000,      172.54
    270.0000,      40.0000,   4.00000,      174.12
    280.0000,      40.0000,   4.00000,      170.16
    290.0000,      40.0000,   4.00000,      164.73
    150.0000,      60.0000,   3.00000,      191.90
    160.0000,      60.0000,   3.00000,      203.84
    170.0000,      60.0000,   3.00000,      211.59
    180.0000,      60.0000,   3.00000,      226.10
    190.0000,      60.0000,   3.00000,      241.43
    200.0000,      60.0000,   3.00000,      250.07
    210.0000,      60.0000,   3.00000,      279.40
    220.0000,      60.0000,   3.00000,      305.46
    230.0000,      60.0000,   3.00000,      306.29
    240.0000,      60.0000,   3.00000,      283.66
    250.0000,      60.0000,   3.00000,      261.19
    260.0000,      60.0000,   3.00000,      249.59
    150.0000,      50.0000,   4.00000,      207.75
    160.0000,      50.0000,   4.00000,      222.36
    170.0000,      50.0000,   4.00000,      234.15
    180.0000,      50.0000,   4.00000,      241.01
    190.0000,      50.0000,   4.00000,      248.56
    200.0000,      50.0000,   4.00000,      262.20
    210.0000,      50.0000,   4.00000,      273.35
    220.0000,      50.0000,   4.00000,      305.33
    230.0000,      50.0000,   4.00000,      344.85
    240.0000,      50.0000,   4.00000,      334.70
    250.0000,      50.0000,   4.00000,      311.57
    260.0000,      50.0000,   4.00000,      268.51
    180.0000,      60.0000,   4.00000,      305.07
    190.0000,      60.0000,   4.00000,      308.90
    200.0000,      60.0000,   4.00000,      313.07
    210.0000,      60.0000,   4.00000,      318.52
    220.0000,      60.0000,   4.00000,      332.27
    230.0000,      60.0000,   4.00000,      344.43
  17.08
ITERATION 5
MODEL RESISTIVITY
LAYER 1
78,       2.5000
     15.0000,      50.981
     20.0000,      56.540
     25.0000,      57.437
     30.0000,      64.855
     35.0000,      63.459
     40.0000,      61.939
     45.0000,      60.495
     50.0000,      55.634
     55.0000,      64.584
     60.0000,      56.466
     65.0000,      95.559
     70.0000,      98.451
     75.0000,      119.98
     80.0000,      127.59
     85.0000,      85.665
     90.0000,      103.85
     95.0000,      91.089
    100.0000,      116.62
    105.0000,      114.57
    110.0000,      111.32
    115.0000,      125.99
    120.0000,      128.35
    125.0000,      125.50
    130.0000,      122.20
    135.0000,      67.205
    140.0000,      66.475
    145.0000,      73.184
    150.0000,      74.865
    155.0000,      96.773
    160.0000,      104.53
    165.0000,      121.05
    170.0000,      112.99
    175.0000,      121.30
    180.0000,      105.77
    185.0000,      61.858
    190.0000,      57.391
    195.0000,      50.878
    200.0000,      50.877
    205.0000,      55.142
    210.0000,      56.046
    215.0000,      49.382
    220.0000,      51.512
    225.0000,      60.084
    230.0000,      59.847
    235.0000,      56.708
    240.0000,      56.708
    245.0000,      55.612
    250.0000,      55.658
    255.0000,      72.159
    260.0000,      64.589
    265.0000,      74.178
    270.0000,      74.351
    275.0000,      68.170
    280.0000,      66.049
    285.0000,      77.824
    290.0000,      95.422
    295.0000,      100.75
    300.0000,      109.66
    305.0000,      124.20
    310.0000,      116.26
    315.0000,      92.410
    320.0000,      86.113
    325.0000,      106.11
    330.0000,      105.76
    335.0000,      130.10
    340.0000,      143.95
    345.0000,      148.05
    350.0000,      127.93
    355.0000,      128.85
    360.0000,      130.49
    365.0000,      121.49
    370.0000,      126.61
    375.0000,      128.81
    380.0000,      129.17
    385.0000,      87.961
    390.0000,      85.689
    395.0000,      82.275
                   66.906
LAYER 2
78,       5.0250
     15.0000,      48.797
     20.0000,      54.608
     25.0000,      58.471
     30.0000,      68.313
     35.0000,      68.815
     40.0000,      66.694
     45.0000,      63.528
     50.0000,      58.793
     55.0000,      66.359
     60.0000,      56.754
     65.0000,      90.961
     70.0000,      92.723
     75.0000,      103.51
     80.0000,      108.73
     85.0000,      82.822
     90.0000,      102.60
     95.0000,      95.433
    100.0000,      126.70
    105.0000,      126.65
    110.0000,      116.81
    115.0000,      126.49
    120.0000,      129.48
    125.0000,      128.80
    130.0000,      124.06
    135.0000,      69.516
    140.0000,      68.989
    145.0000,      79.026
    150.0000,      78.323
    155.0000,      91.949
    160.0000,      99.322
    165.0000,      115.54
    170.0000,      107.12
    175.0000,      116.89
    180.0000,      102.10
    185.0000,      59.457
    190.0000,      55.392
    195.0000,      52.870
    200.0000,      52.553
    205.0000,      54.130
    210.0000,      54.192
    215.0000,      49.147
    220.0000,      51.880
    225.0000,      61.481
    230.0000,      61.000
    235.0000,      56.418
    240.0000,      56.736
    245.0000,      59.151
    250.0000,      60.515
    255.0000,      69.118
    260.0000,      59.240
    265.0000,      66.201
    270.0000,      68.153
    275.0000,      65.074
    280.0000,      62.727
    285.0000,      75.001
    290.0000,      97.255
    295.0000,      106.44
    300.0000,      115.09
    305.0000,      128.91
    310.0000,      117.64
    315.0000,      89.866
    320.0000,      82.727
    325.0000,      101.71
    330.0000,      100.09
    335.0000,      117.77
    340.0000,      136.47
    345.0000,      143.39
    350.0000,      117.09
    355.0000,      113.30
    360.0000,      117.50
    365.0000,      108.48
    370.0000,      113.11
    375.0000,      116.48
    380.0000,      118.65
    385.0000,      89.665
    390.0000,      88.723
    395.0000,      82.317
                   64.908
LAYER 3
76,       7.5752
     20.0000,      51.965
     25.0000,      62.707
     30.0000,      79.240
     35.0000,      83.451
     40.0000,      79.253
     45.0000,      71.638
     50.0000,      65.088
     55.0000,      68.505
     60.0000,      59.475
     65.0000,      96.243
     70.0000,      92.097
     75.0000,      79.083
     80.0000,      81.042
     85.0000,      81.228
     90.0000,      104.61
     95.0000,      96.721
    100.0000,      133.07
    105.0000,      144.32
    110.0000,      131.18
    115.0000,      135.78
    120.0000,      143.70
    125.0000,      147.81
    130.0000,      133.78
    135.0000,      75.142
    140.0000,      71.260
    145.0000,      83.191
    150.0000,      80.095
    155.0000,      77.210
    160.0000,      77.768
    165.0000,      90.888
    170.0000,      89.381
    175.0000,      104.11
    180.0000,      91.821
    185.0000,      53.808
    190.0000,      50.538
    195.0000,      54.316
    200.0000,      54.538
    205.0000,      51.330
    210.0000,      49.600
    215.0000,      47.699
    220.0000,      51.683
    225.0000,      61.193
    230.0000,      59.692
    235.0000,      53.102
    240.0000,      52.712
    245.0000,      59.363
    250.0000,      63.921
    255.0000,      62.099
    260.0000,      49.150
    265.0000,      50.932
    270.0000,      53.891
    275.0000,      55.800
    280.0000,      56.069
    285.0000,      70.920
    290.0000,      100.29
    295.0000,      115.88
    300.0000,      121.32
    305.0000,      127.72
    310.0000,      110.39
    315.0000,      79.981
    320.0000,      71.542
    325.0000,      85.217
    330.0000,      79.017
    335.0000,      86.905
    340.0000,      109.81
    345.0000,      117.88
    350.0000,      85.946
    355.0000,      82.791
    360.0000,      93.907
    365.0000,      79.620
    370.0000,      77.357
    375.0000,      81.659
    380.0000,      88.817
    385.0000,      78.308
    390.0000,      79.853
                   69.272
LAYER 4
74,      10.1510
     25.0000,      67.784
     30.0000,      100.88
     35.0000,      110.52
     40.0000,      100.91
     45.0000,      84.238
     50.0000,      71.332
     55.0000,      70.062
     60.0000,      63.566
     65.0000,      124.86
     70.0000,      95.703
     75.0000,      49.426
     80.0000,      51.154
     85.0000,      80.005
     90.0000,      113.01
     95.0000,      76.599
    100.0000,      105.19
    105.0000,      135.34
    110.0000,      138.17
    115.0000,      152.01
    120.0000,      177.44
    125.0000,      192.98
    130.0000,      159.71
    135.0000,      77.578
    140.0000,      64.889
    145.0000,      74.001
    150.0000,      68.941
    155.0000,      54.549
    160.0000,      48.782
    165.0000,      57.859
    170.0000,      62.450
    175.0000,      81.849
    180.0000,      74.088
    185.0000,      42.412
    190.0000,      40.784
    195.0000,      48.971
    200.0000,      50.614
    205.0000,      44.641
    210.0000,      42.356
    215.0000,      42.828
    220.0000,      45.972
    225.0000,      52.669
    230.0000,      51.272
    235.0000,      44.904
    240.0000,      41.963
    245.0000,      47.583
    250.0000,      54.023
    255.0000,      50.664
    260.0000,      39.423
    265.0000,      38.675
    270.0000,      40.552
    275.0000,      43.841
    280.0000,      45.254
    285.0000,      61.240
    290.0000,      93.890
    295.0000,      110.84
    300.0000,      109.62
    305.0000,      108.73
    310.0000,      90.922
    315.0000,      63.471
    320.0000,      57.307
    325.0000,      69.844
    330.0000,      56.266
    335.0000,      57.362
    340.0000,      80.551
    345.0000,      82.599
    350.0000,      46.286
    355.0000,      54.292
    360.0000,      85.954
    365.0000,      59.321
    370.0000,      46.658
    375.0000,      49.650
    380.0000,      58.140
    385.0000,      54.552
                   57.866
LAYER 5
72,      12.7525
     30.0000,      152.27
     35.0000,      178.93
     40.0000,      153.79
     45.0000,      112.94
     50.0000,      81.789
     55.0000,      73.111
     60.0000,      89.553
     65.0000,      160.40
     70.0000,      78.681
     75.0000,      20.844
     80.0000,      20.866
     85.0000,      67.963
     90.0000,      116.27
     95.0000,      45.576
    100.0000,      34.570
    105.0000,      47.268
    110.0000,      74.555
    115.0000,      122.90
    120.0000,      190.09
    125.0000,      229.26
    130.0000,      177.65
    135.0000,      86.139
    140.0000,      49.449
    145.0000,      39.184
    150.0000,      32.410
    155.0000,      24.974
    160.0000,      21.904
    165.0000,      24.118
    170.0000,      28.771
    175.0000,      35.870
    180.0000,      33.003
    185.0000,      23.987
    190.0000,      23.423
    195.0000,      27.120
    200.0000,      28.984
    205.0000,      28.687
    210.0000,      29.940
    215.0000,      30.552
    220.0000,      27.255
    225.0000,      26.540
    230.0000,      31.146
    235.0000,      33.840
    240.0000,      27.407
    245.0000,      22.181
    250.0000,      23.634
    255.0000,      29.213
    260.0000,      33.102
    265.0000,      33.880
    270.0000,      32.072
    275.0000,      30.674
    280.0000,      30.148
    285.0000,      37.472
    290.0000,      51.658
    295.0000,      57.925
    300.0000,      54.545
    305.0000,      52.511
    310.0000,      48.152
    315.0000,      42.525
    320.0000,      46.675
    325.0000,      54.873
    330.0000,      39.635
    335.0000,      35.057
    340.0000,      43.349
    345.0000,      31.832
    350.0000,      13.802
    355.0000,      32.379
    360.0000,      99.065
    365.0000,      66.703
    370.0000,      35.000
    375.0000,      31.804
    380.0000,      31.123
                   23.591
LAYER 6
70,      15.3800
     35.0000,      196.15
     40.0000,      148.63
     45.0000,      107.89
     50.0000,      70.480
     55.0000,      62.351
     60.0000,      90.286
     65.0000,      148.20
     70.0000,      60.895
     75.0000,      13.096
     80.0000,      13.404
     85.0000,      61.174
     90.0000,      131.19
     95.0000,      45.016
    100.0000,      19.392
    105.0000,      19.251
    110.0000,      32.047
    115.0000,      63.268
    120.0000,      111.05
    125.0000,      141.94
    130.0000,      119.51
    135.0000,      71.049
    140.0000,      43.427
    145.0000,      30.499
    150.0000,      22.834
    155.0000,      18.268
    160.0000,      16.669
    165.0000,      16.978
    170.0000,      18.784
    175.0000,      20.358
    180.0000,      19.042
    185.0000,      17.269
    190.0000,      18.098
    195.0000,      20.417
    200.0000,      22.182
    205.0000,      23.809
    210.0000,      26.178
    215.0000,      25.904
    220.0000,      21.265
    225.0000,      20.825
    230.0000,      30.053
    235.0000,      38.381
    240.0000,      31.271
    245.0000,      21.270
    250.0000,      19.666
    255.0000,      26.672
    260.0000,      36.958
    265.0000,      41.127
    270.0000,      37.608
    275.0000,      32.549
    280.0000,      29.054
    285.0000,      30.288
    290.0000,      34.358
    295.0000,      35.675
    300.0000,      33.862
    305.0000,      34.376
    310.0000,      36.962
    315.0000,      42.163
    320.0000,      53.101
    325.0000,      59.933
    330.0000,      43.666
    335.0000,      32.797
    340.0000,      29.308
    345.0000,      18.322
    350.0000,      11.196
    355.0000,      34.932
    360.0000,      122.66
    365.0000,      100.67
    370.0000,      51.381
    375.0000,      43.037
                   32.288
LAYER 7
66,      18.0338
     45.0000,      108.00
     50.0000,      56.430
     55.0000,      48.054
     60.0000,      73.899
     65.0000,      113.55
     70.0000,      47.551
     75.0000,      11.862
     80.0000,      13.447
     85.0000,      62.556
     90.0000,      148.09
     95.0000,      60.193
    100.0000,      20.409
    105.0000,      14.198
    110.0000,      18.564
    115.0000,      33.823
    120.0000,      57.977
    125.0000,      74.478
    130.0000,      70.390
    135.0000,      54.616
    140.0000,      42.171
    145.0000,      31.907
    150.0000,      23.556
    155.0000,      19.088
    160.0000,      17.834
    165.0000,      17.144
    170.0000,      16.994
    175.0000,      16.864
    180.0000,      16.552
    185.0000,      17.647
    190.0000,      20.695
    195.0000,      23.978
    200.0000,      26.082
    205.0000,      28.005
    210.0000,      30.073
    215.0000,      29.055
    220.0000,      25.174
    225.0000,      27.841
    230.0000,      45.756
    235.0000,      65.322
    240.0000,      55.076
    245.0000,      35.956
    250.0000,      29.897
    255.0000,      36.669
    260.0000,      49.657
    265.0000,      56.743
    270.0000,      52.746
    275.0000,      44.540
    280.0000,      37.502
    285.0000,      34.304
    290.0000,      33.406
    295.0000,      32.588
    300.0000,      31.677
    305.0000,      34.065
    310.0000,      40.703
    315.0000,      52.553
    320.0000,      68.013
    325.0000,      73.040
    330.0000,      54.603
    335.0000,      37.234
    340.0000,      26.687
    345.0000,      18.055
    350.0000,      17.047
    355.0000,      50.771
    360.0000,      144.63
    365.0000,      135.83
                   72.985
LAYER 8
64,      20.7142
     50.0000,      45.435
     55.0000,      37.466
     60.0000,      58.647
     65.0000,      85.476
     70.0000,      41.783
     75.0000,      14.877
     80.0000,      18.846
     85.0000,      70.164
     90.0000,      155.83
     95.0000,      85.549
    100.0000,      31.694
    105.0000,      17.939
    110.0000,      18.100
    115.0000,      25.974
    120.0000,      38.611
    125.0000,      47.823
    130.0000,      50.215
    135.0000,      49.100
    140.0000,      47.118
    145.0000,      40.692
    150.0000,      31.848
    155.0000,      26.405
    160.0000,      25.425
    165.0000,      25.146
    170.0000,      24.369
    175.0000,      23.374
    180.0000,      23.545
    185.0000,      27.558
    190.0000,      35.160
    195.0000,      41.218
    200.0000,      42.738
    205.0000,      42.790
    210.0000,      43.240
    215.0000,      42.064
    220.0000,      40.913
    225.0000,      50.039
    230.0000,      80.600
    235.0000,      113.15
    240.0000,      100.68
    245.0000,      71.400
    250.0000,      58.239
    255.0000,      63.006
    260.0000,      76.296
    265.0000,      84.278
    270.0000,      79.712
    275.0000,      68.450
    280.0000,      57.188
    285.0000,      49.533
    290.0000,      44.874
    295.0000,      42.409
    300.0000,      41.961
    305.0000,      46.125
    310.0000,      56.264
    315.0000,      72.912
    320.0000,      90.353
    325.0000,      92.542
    330.0000,      71.697
    335.0000,      49.366
    340.0000,      35.020
    345.0000,      28.656
    350.0000,      35.619
    355.0000,      82.598
    360.0000,      169.69
                   160.73
LAYER 9
62,      23.4213
     55.0000,      30.655
     60.0000,      48.926
     65.0000,      70.203
     70.0000,      43.195
     75.0000,      23.317
     80.0000,      31.120
     85.0000,      83.443
     90.0000,      159.77
     95.0000,      115.98
    100.0000,      55.279
    105.0000,      31.467
    110.0000,      26.868
    115.0000,      30.626
    120.0000,      38.034
    125.0000,      44.615
    130.0000,      50.071
    135.0000,      55.940
    140.0000,      60.596
    145.0000,      57.857
    150.0000,      49.070
    155.0000,      42.254
    160.0000,      40.530
    165.0000,      40.438
    170.0000,      39.952
    175.0000,      39.452
    180.0000,      41.665
    185.0000,      49.862
    190.0000,      62.462
    195.0000,      71.180
    200.0000,      72.353
    205.0000,      70.871
    210.0000,      70.336
    215.0000,      70.537
    220.0000,      74.456
    225.0000,      92.554
    230.0000,      132.40
    235.0000,      169.77
    240.0000,      163.04
    245.0000,      132.44
    250.0000,      113.27
    255.0000,      114.01
    260.0000,      124.79
    265.0000,      130.82
    270.0000,      124.00
    275.0000,      108.92
    280.0000,      92.544
    285.0000,      79.664
    290.0000,      70.898
    295.0000,      66.385
    300.0000,      66.023
    305.0000,      71.963
    310.0000,      85.259
    315.0000,      104.97
    320.0000,      122.13
    325.0000,      121.29
    330.0000,      98.847
    335.0000,      73.800
    340.0000,      58.148
    345.0000,      56.191
    350.0000,      75.867
    355.0000,      138.44
                   213.63
LAYER 10
60,      26.1555
     60.0000,      42.421
     65.0000,      62.950
     70.0000,      49.660
     75.0000,      38.264
     80.0000,      51.104
     85.0000,      102.04
     90.0000,      168.09
     95.0000,      148.58
    100.0000,      91.530
    105.0000,      58.303
    110.0000,      47.046
    115.0000,      46.569
    120.0000,      51.065
    125.0000,      57.296
    130.0000,      65.504
    135.0000,      75.974
    140.0000,      85.153
    145.0000,      85.635
    150.0000,      77.904
    155.0000,      70.317
    160.0000,      67.365
    165.0000,      66.832
    170.0000,      66.988
    175.0000,      68.420
    180.0000,      74.065
    185.0000,      86.382
    190.0000,      102.68
    195.0000,      114.43
    200.0000,      117.99
    205.0000,      117.97
    210.0000,      118.93
    215.0000,      122.86
    220.0000,      133.99
    225.0000,      161.25
    230.0000,      206.00
    235.0000,      244.53
    240.0000,      246.50
    245.0000,      222.57
    250.0000,      201.98
    255.0000,      198.05
    260.0000,      203.50
    265.0000,      204.39
    270.0000,      192.76
    275.0000,      172.27
    280.0000,      149.59
    285.0000,      130.41
    290.0000,      116.59
    295.0000,      109.17
    300.0000,      108.18
    305.0000,      115.34
    310.0000,      130.76
    315.0000,      151.56
    320.0000,      167.00
    325.0000,      163.89
    330.0000,      141.46
    335.0000,      116.58
    340.0000,      103.32
    345.0000,      111.14
    350.0000,      151.82
                   239.20
LAYER 11
57,      28.9171
     70.0000,      61.161
     75.0000,      59.811
     80.0000,      78.171
     85.0000,      124.80
     90.0000,      183.22
     95.0000,      182.99
    100.0000,      137.85
    105.0000,      99.956
    110.0000,      81.849
    115.0000,      76.754
    120.0000,      79.233
    125.0000,      86.249
    130.0000,      97.467
    135.0000,      111.72
    140.0000,      124.32
    145.0000,      127.83
    150.0000,      122.25
    155.0000,      115.16
    160.0000,      111.52
    165.0000,      110.73
    170.0000,      111.96
    175.0000,      116.01
    180.0000,      125.43
    185.0000,      141.45
    190.0000,      160.97
    195.0000,      176.73
    200.0000,      185.59
    205.0000,      190.91
    210.0000,      197.20
    215.0000,      207.93
    220.0000,      227.78
    225.0000,      262.98
    230.0000,      310.21
    235.0000,      349.59
    240.0000,      360.09
    245.0000,      346.25
    250.0000,      328.66
    255.0000,      320.98
    260.0000,      319.24
    265.0000,      312.17
    270.0000,      293.01
    275.0000,      265.09
    280.0000,      234.63
    285.0000,      207.89
    290.0000,      187.78
    295.0000,      176.15
    300.0000,      173.22
    305.0000,      180.13
    310.0000,      195.81
    315.0000,      215.71
    320.0000,      228.78
    325.0000,      224.68
    330.0000,      204.41
    335.0000,      183.29
    340.0000,      177.78
    345.0000,      204.57
                   280.40
LAYER 12
55,      31.7063
     75.0000,      89.179
     80.0000,      111.75
     85.0000,      147.57
     90.0000,      203.02
     95.0000,      219.18
    100.0000,      190.76
    105.0000,      155.20
    110.0000,      133.16
    115.0000,      124.51
    120.0000,      125.87
    125.0000,      134.39
    130.0000,      148.77
    135.0000,      166.42
    140.0000,      182.07
    145.0000,      188.85
    150.0000,      186.60
    155.0000,      181.61
    160.0000,      178.67
    165.0000,      178.53
    170.0000,      181.51
    175.0000,      188.61
    180.0000,      201.86
    185.0000,      221.59
    190.0000,      244.93
    195.0000,      266.19
    200.0000,      282.90
    205.0000,      297.22
    210.0000,      312.78
    215.0000,      333.34
    220.0000,      362.87
    225.0000,      404.80
    230.0000,      453.69
    235.0000,      494.25
    240.0000,      512.06
    245.0000,      508.34
    250.0000,      495.84
    255.0000,      485.59
    260.0000,      475.95
    265.0000,      458.96
    270.0000,      429.92
    275.0000,      392.50
    280.0000,      352.65
    285.0000,      316.93
    290.0000,      289.02
    295.0000,      271.41
    300.0000,      264.41
    305.0000,      268.68
    310.0000,      282.10
    315.0000,      299.13
    320.0000,      309.46
    325.0000,      305.61
    330.0000,      289.34
    335.0000,      274.22
    340.0000,      279.44
                   335.54
LAYER 13
51,      34.5233
     85.0000,      155.65
     90.0000,      223.86
     95.0000,      257.41
    100.0000,      247.79
    105.0000,      221.00
    110.0000,      200.13
    115.0000,      190.96
    120.0000,      192.94
    125.0000,      203.83
    130.0000,      221.60
    135.0000,      242.67
    140.0000,      261.62
    145.0000,      272.42
    150.0000,      274.92
    155.0000,      273.97
    160.0000,      273.72
    165.0000,      275.89
    170.0000,      281.75
    175.0000,      292.55
    180.0000,      310.03
    185.0000,      334.13
    190.0000,      362.53
    195.0000,      391.03
    200.0000,      417.82
    205.0000,      444.04
    210.0000,      472.01
    215.0000,      504.61
    220.0000,      544.29
    225.0000,      592.26
    230.0000,      642.69
    235.0000,      684.52
    240.0000,      707.92
    245.0000,      712.32
    250.0000,      704.58
    255.0000,      692.13
    260.0000,      674.33
    265.0000,      646.27
    270.0000,      605.61
    275.0000,      556.82
    280.0000,      505.95
    285.0000,      459.68
    290.0000,      422.12
    295.0000,      396.09
    300.0000,      381.93
    305.0000,      380.07
    310.0000,      388.27
    315.0000,      400.38
    320.0000,      407.20
    325.0000,      404.17
    330.0000,      392.23
                   378.80
LAYER 14
49,      37.3685
     90.0000,      259.28
     95.0000,      303.00
    100.0000,      308.78
    105.0000,      293.68
    110.0000,      279.03
    115.0000,      274.05
    120.0000,      279.61
    125.0000,      294.33
    130.0000,      316.12
    135.0000,      341.16
    140.0000,      364.37
    145.0000,      380.56
    150.0000,      389.64
    155.0000,      395.07
    160.0000,      400.08
    165.0000,      406.87
    170.0000,      417.40
    175.0000,      433.18
    180.0000,      455.93
    185.0000,      485.66
    190.0000,      520.78
    195.0000,      558.33
    200.0000,      596.99
    205.0000,      637.00
    210.0000,      679.11
    215.0000,      724.73
    220.0000,      774.50
    225.0000,      827.98
    230.0000,      879.92
    235.0000,      922.67
    240.0000,      949.55
    245.0000,      959.17
    250.0000,      954.25
    255.0000,      938.90
    260.0000,      912.56
    265.0000,      872.58
    270.0000,      818.86
    275.0000,      756.99
    280.0000,      693.41
    285.0000,      634.91
    290.0000,      585.51
    295.0000,      547.77
    300.0000,      521.85
    305.0000,      508.64
    310.0000,      508.68
    315.0000,      513.73
    320.0000,      514.46
    325.0000,      512.70
                   507.76
LAYER 15
46,      40.2422
     95.0000,      360.84
    100.0000,      373.74
    105.0000,      368.62
    110.0000,      362.88
    115.0000,      369.08
    120.0000,      382.54
    125.0000,      403.21
    130.0000,      430.02
    135.0000,      460.04
    140.0000,      489.08
    145.0000,      512.77
    150.0000,      530.92
    155.0000,      545.65
    160.0000,      559.06
    165.0000,      573.46
    170.0000,      591.18
    175.0000,      614.02
    180.0000,      643.86
    185.0000,      681.09
    190.0000,      724.85
    195.0000,      773.06
    200.0000,      824.74
    205.0000,      879.20
    210.0000,      935.63
    215.0000,      993.83
    220.0000,      1052.8
    225.0000,      1111.0
    230.0000,      1164.2
    235.0000,      1207.1
    240.0000,      1235.5
    245.0000,      1247.4
    250.0000,      1242.8
    255.0000,      1223.3
    260.0000,      1187.6
    265.0000,      1134.7
    270.0000,      1066.1
    275.0000,      989.12
    280.0000,      910.88
    285.0000,      838.59
    290.0000,      775.21
    295.0000,      721.66
    300.0000,      676.77
    305.0000,      641.69
    310.0000,      633.45
    315.0000,      630.59
                   615.49
LAYER 16
40,      43.1447
    110.0000,      438.22
    115.0000,      471.99
    120.0000,      498.34
    125.0000,      526.59
    130.0000,      558.85
    135.0000,      594.60
    140.0000,      631.76
    145.0000,      665.92
    150.0000,      696.61
    155.0000,      724.39
    160.0000,      750.07
    165.0000,      775.71
    170.0000,      803.86
    175.0000,      836.57
    180.0000,      876.03
    185.0000,      923.08
    190.0000,      977.44
    195.0000,      1037.6
    200.0000,      1102.5
    205.0000,      1170.8
    210.0000,      1240.1
    215.0000,      1309.1
    220.0000,      1375.4
    225.0000,      1437.3
    230.0000,      1491.2
    235.0000,      1533.8
    240.0000,      1562.1
    245.0000,      1574.2
    250.0000,      1568.3
    255.0000,      1543.5
    260.0000,      1497.7
    265.0000,      1429.9
    270.0000,      1343.5
    275.0000,      1247.8
    280.0000,      1152.0
    285.0000,      1065.5
    290.0000,      987.70
    295.0000,      915.05
    300.0000,      841.44
                   751.24
LAYER 17
38,      46.0761
    115.0000,      595.29
    120.0000,      627.72
    125.0000,      661.28
    130.0000,      696.46
    135.0000,      736.82
    140.0000,      785.84
    145.0000,      834.74
    150.0000,      882.94
    155.0000,      928.83
    160.0000,      971.42
    165.0000,      1012.5
    170.0000,      1054.8
    175.0000,      1100.6
    180.0000,      1152.6
    185.0000,      1211.9
    190.0000,      1278.6
    195.0000,      1351.2
    200.0000,      1428.8
    205.0000,      1509.0
    210.0000,      1588.7
    215.0000,      1665.9
    220.0000,      1737.8
    225.0000,      1802.5
    230.0000,      1857.2
    235.0000,      1899.6
    240.0000,      1928.0
    245.0000,      1940.1
    250.0000,      1932.8
    255.0000,      1903.2
    260.0000,      1846.4
    265.0000,      1760.2
    270.0000,      1649.3
    275.0000,      1527.9
    280.0000,      1407.2
    285.0000,      1310.2
    290.0000,      1224.0
    295.0000,      1136.0
                   1045.9
LAYER 18
36,      49.0369
    120.0000,      768.00
    125.0000,      804.76
    130.0000,      834.47
    135.0000,      871.75
    140.0000,      943.57
    145.0000,      1012.6
    150.0000,      1086.1
    155.0000,      1157.2
    160.0000,      1222.1
    165.0000,      1282.8
    170.0000,      1342.9
    175.0000,      1405.3
    180.0000,      1472.7
    185.0000,      1546.4
    190.0000,      1626.5
    195.0000,      1711.7
    200.0000,      1800.8
    205.0000,      1891.3
    210.0000,      1979.9
    215.0000,      2064.4
    220.0000,      2142.0
    225.0000,      2210.8
    230.0000,      2268.4
    235.0000,      2313.1
    240.0000,      2343.7
    245.0000,      2358.2
    250.0000,      2352.3
    255.0000,      2320.3
    260.0000,      2252.2
    265.0000,      2139.4
    270.0000,      1987.4
    275.0000,      1827.1
    280.0000,      1655.0
    285.0000,      1565.9
    290.0000,      1490.7
                   1388.7
LAYER 19
30,      52.0272
    135.0000,      962.77
    140.0000,      1104.9
    145.0000,      1190.6
    150.0000,      1304.7
    155.0000,      1411.7
    160.0000,      1504.4
    165.0000,      1587.9
    170.0000,      1668.9
    175.0000,      1751.0
    180.0000,      1836.8
    185.0000,      1927.5
    190.0000,      2023.0
    195.0000,      2122.0
    200.0000,      2224.1
    205.0000,      2327.1
    210.0000,      2427.9
    215.0000,      2524.6
    220.0000,      2614.2
    225.0000,      2694.2
    230.0000,      2761.7
    235.0000,      2814.8
    240.0000,      2852.7
    245.0000,      2874.0
    250.0000,      2874.2
    255.0000,      2844.7
    260.0000,      2764.9
    265.0000,      2605.2
    270.0000,      2364.2
    275.0000,      2164.2
                   1821.8
LAYER 20
26,      55.0475
    145.0000,      1340.0
    150.0000,      1547.3
    155.0000,      1705.8
    160.0000,      1827.5
    165.0000,      1933.4
    170.0000,      2038.6
    175.0000,      2145.2
    180.0000,      2255.3
    185.0000,      2369.2
    190.0000,      2486.6
    195.0000,      2607.4
    200.0000,      2732.3
    205.0000,      2860.2
    210.0000,      2988.7
    215.0000,      3115.3
    220.0000,      3235.3
    225.0000,      3343.2
    230.0000,      3433.3
    235.0000,      3502.2
    240.0000,      3550.0
    245.0000,      3578.3
    250.0000,      3585.4
    255.0000,      3564.5
    260.0000,      3477.8
    265.0000,      3230.5
                   2716.1
LAYER 21
24,      58.0980
    150.0000,      1882.4
    155.0000,      2079.7
    160.0000,      2210.2
    165.0000,      2328.5
    170.0000,      2467.7
    175.0000,      2611.2
    180.0000,      2761.7
    185.0000,      2916.7
    190.0000,      3076.1
    195.0000,      3241.5
    200.0000,      3416.0
    205.0000,      3599.8
    210.0000,      3789.2
    215.0000,      3977.8
    220.0000,      4154.1
    225.0000,      4305.3
    230.0000,      4419.4
    235.0000,      4492.1
    240.0000,      4528.8
    245.0000,      4541.7
    250.0000,      4537.0
    255.0000,      4532.1
    260.0000,      4486.4
                   4193.7
LAYER 22
24,      61.1790
    150.0000,      2567.4
    155.0000,      2593.9
    160.0000,      2662.1
    165.0000,      2763.7
    170.0000,      2981.3
    175.0000,      3189.2
    180.0000,      3419.6
    185.0000,      3656.0
    190.0000,      3896.6
    195.0000,      4146.3
    200.0000,      4409.7
    205.0000,      4684.8
    210.0000,      4961.0
    215.0000,      5224.4
    220.0000,      5454.5
    225.0000,      5632.0
    230.0000,      5739.4
    235.0000,      5771.5
    240.0000,      5744.1
    245.0000,      5697.1
    250.0000,      5621.9
    255.0000,      5633.0
    260.0000,      5726.3
                   6021.2
LAYER 23
18,      64.2908
    165.0000,      3110.7
    170.0000,      3604.4
    175.0000,      3887.3
    180.0000,      4280.1
    185.0000,      4654.4
    190.0000,      5011.9
    195.0000,      5367.7
    200.0000,      5731.0
    205.0000,      6098.3
    210.0000,      6453.9
    215.0000,      6780.4
    220.0000,      7052.0
    225.0000,      7242.8
    230.0000,      7322.8
    235.0000,      7269.2
    240.0000,      7093.8
    245.0000,      6958.4
                   6589.5
LAYER 24
14,      67.4337
    175.0000,      4518.1
    180.0000,      5339.9
    185.0000,      5904.6
    190.0000,      6372.8
    195.0000,      6818.1
    200.0000,      7267.2
    205.0000,      7718.0
    210.0000,      8151.6
    215.0000,      8548.5
    220.0000,      8879.9
    225.0000,      9113.6
    230.0000,      9196.8
    235.0000,      9033.7
                   8430.7
LAYER 25
12,      70.6080
    180.0000,      6803.6
    185.0000,      7470.2
    190.0000,      7944.1
    195.0000,      8419.5
    200.0000,      8925.5
    205.0000,      9450.4
    210.0000,      9967.0
    215.0000,       10455
    220.0000,       10892
    225.0000,       11260
    230.0000,       11513
                    11442
LAYER 26
12,      73.8141
    180.0000,      9717.3
    185.0000,      9477.3
    190.0000,      9670.8
    195.0000,       10075
    200.0000,       10597
    205.0000,       11181
    210.0000,       11783
    215.0000,       12382
    220.0000,       12980
    225.0000,       13618
    230.0000,       14416
                    15703
LAYER 27
12,      77.0522
    180.0000,       11999
    185.0000,       11294
    190.0000,       11264
    195.0000,       11592
    200.0000,       12121
    205.0000,       12758
    210.0000,       13441
    215.0000,       14154
    220.0000,       14921
    225.0000,       15844
    230.0000,       17157
                    19318
LAYER 28
12, 
    180.0000,       13751
    185.0000,       12619
    190.0000,       12458
    195.0000,       12759
    200.0000,       13316
    205.0000,       14011
    210.0000,       14765
    215.0000,       15568
    220.0000,       16458
    225.0000,       17588
    230.0000,       19320
                    22552
CALCULATED APPARENT RESISTIVITY
     15.0000,      10.0000,   1.00000,      59.021
     25.0000,      10.0000,   1.00000,      68.884
     35.0000,      10.0000,   1.00000,      72.982
     45.0000,      10.0000,   1.00000,      66.865
     55.0000,      10.0000,   1.00000,      70.694
     65.0000,      10.0000,   1.00000,      79.115
     75.0000,      10.0000,   1.00000,      77.691
     85.0000,      10.0000,   1.00000,      91.344
     95.0000,      10.0000,   1.00000,      95.804
    105.0000,      10.0000,   1.00000,      113.66
    115.0000,      10.0000,   1.00000,      133.12
    125.0000,      10.0000,   1.00000,      103.83
    135.0000,      10.0000,   1.00000,      82.852
    145.0000,      10.0000,   1.00000,      66.902
    155.0000,      10.0000,   1.00000,      77.071
    165.0000,      10.0000,   1.00000,      84.715
    175.0000,      10.0000,   1.00000,      67.938
    185.0000,      10.0000,   1.00000,      55.574
    195.0000,      10.0000,   1.00000,      49.190
    205.0000,      10.0000,   1.00000,      45.428
    215.0000,      10.0000,   1.00000,      49.831
    225.0000,      10.0000,   1.00000,      52.591
    235.0000,      10.0000,   1.00000,      50.501
    245.0000,      10.0000,   1.00000,      53.142
    255.0000,      10.0000,   1.00000,      57.792
    265.0000,      10.0000,   1.00000,      53.166
    275.0000,      10.0000,   1.00000,      59.495
    285.0000,      10.0000,   1.00000,      72.273
    295.0000,      10.0000,   1.00000,      111.37
    305.0000,      10.0000,   1.00000,      89.804
    315.0000,      10.0000,   1.00000,      87.235
    325.0000,      10.0000,   1.00000,      81.239
    335.0000,      10.0000,   1.00000,      97.591
    345.0000,      10.0000,   1.00000,      97.921
    355.0000,      10.0000,   1.00000,      86.517
    365.0000,      10.0000,   1.00000,      98.258
    375.0000,      10.0000,   1.00000,      84.598
    385.0000,      10.0000,   1.00000,      83.660
    395.0000,      10.0000,   1.00000,      62.290
     20.0000,      10.0000,   2.00000,      81.753
     30.0000,      10.0000,   2.00000,      71.483
     40.0000,      10.0000,   2.00000,      74.831
     50.0000,      10.0000,   2.00000,      80.843
     60.0000,      10.0000,   2.00000,      69.092
     70.0000,      10.0000,   2.00000,      58.351
     80.0000,      10.0000,   2.00000,      69.841
     90.0000,      10.0000,   2.00000,      74.315
    100.0000,      10.0000,   2.00000,      80.849
    110.0000,      10.0000,   2.00000,      108.35
    120.0000,      10.0000,   2.00000,      89.824
    130.0000,      10.0000,   2.00000,      87.756
    140.0000,      10.0000,   2.00000,      69.931
    150.0000,      10.0000,   2.00000,      55.531
    160.0000,      10.0000,   2.00000,      51.690
    170.0000,      10.0000,   2.00000,      40.755
    180.0000,      10.0000,   2.00000,      42.283
    190.0000,      10.0000,   2.00000,      46.519
    200.0000,      10.0000,   2.00000,      39.644
    210.0000,      10.0000,   2.00000,      41.382
    220.0000,      10.0000,   2.00000,      45.084
    230.0000,      10.0000,   2.00000,      44.802
    240.0000,      10.0000,   2.00000,      43.832
    250.0000,      10.0000,   2.00000,      47.789
    260.0000,      10.0000,   2.00000,      47.341
    270.0000,      10.0000,   2.00000,      47.463
    280.0000,      10.0000,   2.00000,      58.454
    290.0000,      10.0000,   2.00000,      73.042
    300.0000,      10.0000,   2.00000,      72.850
    310.0000,      10.0000,   2.00000,      72.283
    320.0000,      10.0000,   2.00000,      73.888
    330.0000,      10.0000,   2.00000,      67.766
    340.0000,      10.0000,   2.00000,      62.292
    350.0000,      10.0000,   2.00000,      66.315
    360.0000,      10.0000,   2.00000,      65.485
    370.0000,      10.0000,   2.00000,      75.416
    380.0000,      10.0000,   2.00000,      66.994
    390.0000,      10.0000,   2.00000,      60.797
     30.0000,      20.0000,   1.00000,      70.485
     40.0000,      20.0000,   1.00000,      74.443
     50.0000,      20.0000,   1.00000,      78.425
     60.0000,      20.0000,   1.00000,      66.302
     70.0000,      20.0000,   1.00000,      58.202
     80.0000,      20.0000,   1.00000,      63.666
     90.0000,      20.0000,   1.00000,      67.290
    100.0000,      20.0000,   1.00000,      77.393
    110.0000,      20.0000,   1.00000,      91.289
    120.0000,      20.0000,   1.00000,      77.993
    130.0000,      20.0000,   1.00000,      76.363
    140.0000,      20.0000,   1.00000,      68.515
    150.0000,      20.0000,   1.00000,      57.184
    160.0000,      20.0000,   1.00000,      44.148
    170.0000,      20.0000,   1.00000,      35.031
    180.0000,      20.0000,   1.00000,      37.525
    190.0000,      20.0000,   1.00000,      42.725
    200.0000,      20.0000,   1.00000,      40.669
    210.0000,      20.0000,   1.00000,      40.888
    220.0000,      20.0000,   1.00000,      43.897
    230.0000,      20.0000,   1.00000,      43.809
    240.0000,      20.0000,   1.00000,      43.827
    250.0000,      20.0000,   1.00000,      47.070
    260.0000,      20.0000,   1.00000,      48.367
    270.0000,      20.0000,   1.00000,      50.098
    280.0000,      20.0000,   1.00000,      59.077
    290.0000,      20.0000,   1.00000,      65.442
    300.0000,      20.0000,   1.00000,      65.286
    310.0000,      20.0000,   1.00000,      68.092
    320.0000,      20.0000,   1.00000,      69.846
    330.0000,      20.0000,   1.00000,      67.202
    340.0000,      20.0000,   1.00000,      61.447
    350.0000,      20.0000,   1.00000,      62.204
    360.0000,      20.0000,   1.00000,      60.581
    370.0000,      20.0000,   1.00000,      70.478
    380.0000,      20.0000,   1.00000,      70.187
     25.0000,      10.0000,   3.00000,      75.247
     35.0000,      10.0000,   3.00000,      65.291
     45.0000,      10.0000,   3.00000,      83.783
     55.0000,      10.0000,   3.00000,      71.332
     65.0000,      10.0000,   3.00000,      54.852
     75.0000,      10.0000,   3.00000,      59.295
     85.0000,      10.0000,   3.00000,      58.050
     95.0000,      10.0000,   3.00000,      62.728
    105.0000,      10.0000,   3.00000,      86.102
    115.0000,      10.0000,   3.00000,      68.450
    125.0000,      10.0000,   3.00000,      68.040
    135.0000,      10.0000,   3.00000,      67.989
    145.0000,      10.0000,   3.00000,      66.269
    155.0000,      10.0000,   3.00000,      45.445
    165.0000,      10.0000,   3.00000,      29.264
    175.0000,      10.0000,   3.00000,      29.356
    185.0000,      10.0000,   3.00000,      37.200
    195.0000,      10.0000,   3.00000,      41.579
    205.0000,      10.0000,   3.00000,      38.835
    215.0000,      10.0000,   3.00000,      40.938
    225.0000,      10.0000,   3.00000,      43.714
    235.0000,      10.0000,   3.00000,      41.048
    245.0000,      10.0000,   3.00000,      45.435
    255.0000,      10.0000,   3.00000,      45.965
    265.0000,      10.0000,   3.00000,      49.641
    275.0000,      10.0000,   3.00000,      52.347
    285.0000,      10.0000,   3.00000,      64.476
    295.0000,      10.0000,   3.00000,      52.044
    305.0000,      10.0000,   3.00000,      64.263
    315.0000,      10.0000,   3.00000,      64.467
    325.0000,      10.0000,   3.00000,      68.341
    335.0000,      10.0000,   3.00000,      59.178
    345.0000,      10.0000,   3.00000,      58.002
    355.0000,      10.0000,   3.00000,      57.091
    365.0000,      10.0000,   3.00000,      55.268
    375.0000,      10.0000,   3.00000,      78.004
    385.0000,      10.0000,   3.00000,      62.724
     30.0000,      10.0000,   4.00000,      66.354
     40.0000,      10.0000,   4.00000,      72.121
     50.0000,      10.0000,   4.00000,      69.812
     60.0000,      10.0000,   4.00000,      65.195
     70.0000,      10.0000,   4.00000,      61.970
     80.0000,      10.0000,   4.00000,      52.758
     90.0000,      10.0000,   4.00000,      59.768
    100.0000,      10.0000,   4.00000,      72.027
    110.0000,      10.0000,   4.00000,      62.037
    120.0000,      10.0000,   4.00000,      57.824
    130.0000,      10.0000,   4.00000,      52.787
    140.0000,      10.0000,   4.00000,      66.981
    150.0000,      10.0000,   4.00000,      70.757
    160.0000,      10.0000,   4.00000,      33.613
    170.0000,      10.0000,   4.00000,      29.292
    180.0000,      10.0000,   4.00000,      30.720
    190.0000,      10.0000,   4.00000,      37.101
    200.0000,      10.0000,   4.00000,      47.642
    210.0000,      10.0000,   4.00000,      42.421
    220.0000,      10.0000,   4.00000,      44.249
    230.0000,      10.0000,   4.00000,      44.558
    240.0000,      10.0000,   4.00000,      46.142
    250.0000,      10.0000,   4.00000,      48.955
    260.0000,      10.0000,   4.00000,      55.758
    270.0000,      10.0000,   4.00000,      59.690
    280.0000,      10.0000,   4.00000,      64.854
    290.0000,      10.0000,   4.00000,      56.175
    300.0000,      10.0000,   4.00000,      55.996
    310.0000,      10.0000,   4.00000,      62.045
    320.0000,      10.0000,   4.00000,      63.404
    330.0000,      10.0000,   4.00000,      78.151
    340.0000,      10.0000,   4.00000,      68.647
    350.0000,      10.0000,   4.00000,      60.277
    360.0000,      10.0000,   4.00000,      53.666
    370.0000,      10.0000,   4.00000,      61.158
    380.0000,      10.0000,   4.00000,      85.443
     45.0000,      30.0000,   1.00000,      73.465
     55.0000,      30.0000,   1.00000,      70.454
     65.0000,      30.0000,   1.00000,      64.710
     75.0000,      30.0000,   1.00000,      63.182
     85.0000,      30.0000,   1.00000,      62.874
     95.0000,      30.0000,   1.00000,      64.897
    105.0000,      30.0000,   1.00000,      70.530
    115.0000,      30.0000,   1.00000,      60.106
    125.0000,      30.0000,   1.00000,      59.952
    135.0000,      30.0000,   1.00000,      63.158
    145.0000,      30.0000,   1.00000,      65.627
    155.0000,      30.0000,   1.00000,      54.210
    165.0000,      30.0000,   1.00000,      39.394
    175.0000,      30.0000,   1.00000,      33.807
    185.0000,      30.0000,   1.00000,      37.393
    195.0000,      30.0000,   1.00000,      43.767
    205.0000,      30.0000,   1.00000,      46.413
    215.0000,      30.0000,   1.00000,      46.684
    225.0000,      30.0000,   1.00000,      46.747
    235.0000,      30.0000,   1.00000,      46.859
    245.0000,      30.0000,   1.00000,      51.012
    255.0000,      30.0000,   1.00000,      55.480
    265.0000,      30.0000,   1.00000,      62.795
    275.0000,      30.0000,   1.00000,      64.374
    285.0000,      30.0000,   1.00000,      66.458
    295.0000,      30.0000,   1.00000,      59.087
    305.0000,      30.0000,   1.00000,      62.879
    315.0000,      30.0000,   1.00000,      66.582
    325.0000,      30.0000,   1.00000,      75.945
    335.0000,      30.0000,   1.00000,      75.584
    345.0000,      30.0000,   1.00000,      69.412
    355.0000,      30.0000,   1.00000,      62.164
    365.0000,      30.0000,   1.00000,      60.891
     40.0000,      20.0000,   2.00000,      68.532
     50.0000,      20.0000,   2.00000,      66.996
     60.0000,      20.0000,   2.00000,      72.173
     70.0000,      20.0000,   2.00000,      66.715
     80.0000,      20.0000,   2.00000,      58.412
     90.0000,      20.0000,   2.00000,      67.418
    100.0000,      20.0000,   2.00000,      67.430
    110.0000,      20.0000,   2.00000,      58.139
    120.0000,      20.0000,   2.00000,      56.569
    130.0000,      20.0000,   2.00000,      53.868
    140.0000,      20.0000,   2.00000,      65.771
    150.0000,      20.0000,   2.00000,      68.112
    160.0000,      20.0000,   2.00000,      46.512
    170.0000,      20.0000,   2.00000,      35.670
    180.0000,      20.0000,   2.00000,      33.755
    190.0000,      20.0000,   2.00000,      38.974
    200.0000,      20.0000,   2.00000,      49.981
    210.0000,      20.0000,   2.00000,      49.781
    220.0000,      20.0000,   2.00000,      46.424
    230.0000,      20.0000,   2.00000,      48.402
    240.0000,      20.0000,   2.00000,      50.081
    250.0000,      20.0000,   2.00000,      54.326
    260.0000,      20.0000,   2.00000,      63.587
    270.0000,      20.0000,   2.00000,      70.556
    280.0000,      20.0000,   2.00000,      68.386
    290.0000,      20.0000,   2.00000,      62.783
    300.0000,      20.0000,   2.00000,      61.154
    310.0000,      20.0000,   2.00000,      61.259
    320.0000,      20.0000,   2.00000,      70.960
    330.0000,      20.0000,   2.00000,      85.726
    340.0000,      20.0000,   2.00000,      80.497
    350.0000,      20.0000,   2.00000,      65.502
    360.0000,      20.0000,   2.00000,      60.242
    370.0000,      20.0000,   2.00000,      64.299
     60.0000,      40.0000,   1.00000,      77.421
     70.0000,      40.0000,   1.00000,      80.031
     80.0000,      40.0000,   1.00000,      74.404
     90.0000,      40.0000,   1.00000,      72.805
    100.0000,      40.0000,   1.00000,      66.750
    110.0000,      40.0000,   1.00000,      59.029
    120.0000,      40.0000,   1.00000,      59.871
    130.0000,      40.0000,   1.00000,      58.877
    140.0000,      40.0000,   1.00000,      67.106
    150.0000,      40.0000,   1.00000,      70.622
    160.0000,      40.0000,   1.00000,      58.802
    170.0000,      40.0000,   1.00000,      55.409
    180.0000,      40.0000,   1.00000,      50.721
    190.0000,      40.0000,   1.00000,      48.287
    200.0000,      40.0000,   1.00000,      54.006
    210.0000,      40.0000,   1.00000,      54.618
    220.0000,      40.0000,   1.00000,      55.207
    230.0000,      40.0000,   1.00000,      56.656
    240.0000,      40.0000,   1.00000,      59.178
    250.0000,      40.0000,   1.00000,      66.975
    260.0000,      40.0000,   1.00000,      75.298
    270.0000,      40.0000,   1.00000,      80.341
    280.0000,      40.0000,   1.00000,      80.313
    290.0000,      40.0000,   1.00000,      73.732
    300.0000,      40.0000,   1.00000,      73.044
    310.0000,      40.0000,   1.00000,      76.109
    320.0000,      40.0000,   1.00000,      82.489
    330.0000,      40.0000,   1.00000,      91.910
    340.0000,      40.0000,   1.00000,      89.345
    350.0000,      40.0000,   1.00000,      81.645
     50.0000,      20.0000,   3.00000,      75.096
     60.0000,      20.0000,   3.00000,      81.579
     70.0000,      20.0000,   3.00000,      86.493
     80.0000,      20.0000,   3.00000,      93.382
     90.0000,      20.0000,   3.00000,      79.546
    100.0000,      20.0000,   3.00000,      60.947
    110.0000,      20.0000,   3.00000,      53.835
    120.0000,      20.0000,   3.00000,      57.918
    130.0000,      20.0000,   3.00000,      69.607
    140.0000,      20.0000,   3.00000,      64.382
    150.0000,      20.0000,   3.00000,      64.672
    160.0000,      20.0000,   3.00000,      80.419
    170.0000,      20.0000,   3.00000,      68.385
    180.0000,      20.0000,   3.00000,      51.574
    190.0000,      20.0000,   3.00000,      49.946
    200.0000,      20.0000,   3.00000,      55.328
    210.0000,      20.0000,   3.00000,      63.776
    220.0000,      20.0000,   3.00000,      60.743
    230.0000,      20.0000,   3.00000,      57.914
    240.0000,      20.0000,   3.00000,      63.526
    250.0000,      20.0000,   3.00000,      72.683
    260.0000,      20.0000,   3.00000,      87.012
    270.0000,      20.0000,   3.00000,      93.944
    280.0000,      20.0000,   3.00000,      86.987
    290.0000,      20.0000,   3.00000,      82.270
    300.0000,      20.0000,   3.00000,      75.051
    310.0000,      20.0000,   3.00000,      78.068
    320.0000,      20.0000,   3.00000,      93.147
    330.0000,      20.0000,   3.00000,      101.63
    340.0000,      20.0000,   3.00000,      100.94
    350.0000,      20.0000,   3.00000,      90.544
    360.0000,      20.0000,   3.00000,      83.178
     75.0000,      50.0000,   1.00000,      88.289
     85.0000,      50.0000,   1.00000,      84.243
     95.0000,      50.0000,   1.00000,      79.407
    105.0000,      50.0000,   1.00000,      64.740
    115.0000,      50.0000,   1.00000,      63.802
    125.0000,      50.0000,   1.00000,      64.452
    135.0000,      50.0000,   1.00000,      68.431
    145.0000,      50.0000,   1.00000,      75.108
    155.0000,      50.0000,   1.00000,      80.057
    165.0000,      50.0000,   1.00000,      78.858
    175.0000,      50.0000,   1.00000,      74.852
    185.0000,      50.0000,   1.00000,      70.191
    195.0000,      50.0000,   1.00000,      68.124
    205.0000,      50.0000,   1.00000,      66.033
    215.0000,      50.0000,   1.00000,      64.257
    225.0000,      50.0000,   1.00000,      65.921
    235.0000,      50.0000,   1.00000,      73.052
    245.0000,      50.0000,   1.00000,      77.121
    255.0000,      50.0000,   1.00000,      85.284
    265.0000,      50.0000,   1.00000,      92.851
    275.0000,      50.0000,   1.00000,      94.861
    285.0000,      50.0000,   1.00000,      92.059
    295.0000,      50.0000,   1.00000,      95.414
    305.0000,      50.0000,   1.00000,      92.209
    315.0000,      50.0000,   1.00000,      94.320
    325.0000,      50.0000,   1.00000,      101.65
    335.0000,      50.0000,   1.00000,      106.05
     60.0000,      30.0000,   2.00000,      87.738
     70.0000,      30.0000,   2.00000,      97.249
     80.0000,      30.0000,   2.00000,      96.671
     90.0000,      30.0000,   2.00000,      84.339
    100.0000,      30.0000,   2.00000,      62.466
    110.0000,      30.0000,   2.00000,      57.231
    120.0000,      30.0000,   2.00000,      63.772
    130.0000,      30.0000,   2.00000,      67.951
    140.0000,      30.0000,   2.00000,      69.414
    150.0000,      30.0000,   2.00000,      70.569
    160.0000,      30.0000,   2.00000,      82.573
    170.0000,      30.0000,   2.00000,      80.646
    180.0000,      30.0000,   2.00000,      70.675
    190.0000,      30.0000,   2.00000,      58.744
    200.0000,      30.0000,   2.00000,      58.873
    210.0000,      30.0000,   2.00000,      64.897
    220.0000,      30.0000,   2.00000,      64.124
    230.0000,      30.0000,   2.00000,      66.491
    240.0000,      30.0000,   2.00000,      69.681
    250.0000,      30.0000,   2.00000,      81.340
    260.0000,      30.0000,   2.00000,      91.122
    270.0000,      30.0000,   2.00000,      98.015
    280.0000,      30.0000,   2.00000,      93.153
    290.0000,      30.0000,   2.00000,      88.643
    300.0000,      30.0000,   2.00000,      88.060
    310.0000,      30.0000,   2.00000,      89.841
    320.0000,      30.0000,   2.00000,      100.30
    330.0000,      30.0000,   2.00000,      101.20
    340.0000,      30.0000,   2.00000,      104.79
    350.0000,      30.0000,   2.00000,      98.632
     60.0000,      20.0000,   4.00000,      90.166
     70.0000,      20.0000,   4.00000,      116.82
     80.0000,      20.0000,   4.00000,      119.90
     90.0000,      20.0000,   4.00000,      82.307
    100.0000,      20.0000,   4.00000,      63.587
    110.0000,      20.0000,   4.00000,      61.867
    120.0000,      20.0000,   4.00000,      68.978
    130.0000,      20.0000,   4.00000,      74.835
    140.0000,      20.0000,   4.00000,      73.653
    150.0000,      20.0000,   4.00000,      76.056
    160.0000,      20.0000,   4.00000,      89.349
    170.0000,      20.0000,   4.00000,      111.75
    180.0000,      20.0000,   4.00000,      101.77
    190.0000,      20.0000,   4.00000,      74.194
    200.0000,      20.0000,   4.00000,      62.710
    210.0000,      20.0000,   4.00000,      65.134
    220.0000,      20.0000,   4.00000,      76.575
    230.0000,      20.0000,   4.00000,      76.018
    240.0000,      20.0000,   4.00000,      80.182
    250.0000,      20.0000,   4.00000,      97.050
    260.0000,      20.0000,   4.00000,      101.79
    270.0000,      20.0000,   4.00000,      102.63
    280.0000,      20.0000,   4.00000,      108.77
    290.0000,      20.0000,   4.00000,      99.324
    300.0000,      20.0000,   4.00000,      104.00
    310.0000,      20.0000,   4.00000,      118.40
    320.0000,      20.0000,   4.00000,      110.69
    330.0000,      20.0000,   4.00000,      102.29
    340.0000,      20.0000,   4.00000,      106.61
    350.0000,      20.0000,   4.00000,      120.71
     90.0000,      60.0000,   1.00000,      90.883
    100.0000,      60.0000,   1.00000,      75.984
    110.0000,      60.0000,   1.00000,      71.002
    120.0000,      60.0000,   1.00000,      73.057
    130.0000,      60.0000,   1.00000,      76.885
    140.0000,      60.0000,   1.00000,      79.894
    150.0000,      60.0000,   1.00000,      86.435
    160.0000,      60.0000,   1.00000,      100.31
    170.0000,      60.0000,   1.00000,      100.32
    180.0000,      60.0000,   1.00000,      94.670
    190.0000,      60.0000,   1.00000,      88.904
    200.0000,      60.0000,   1.00000,      86.743
    210.0000,      60.0000,   1.00000,      85.482
    220.0000,      60.0000,   1.00000,      80.097
    230.0000,      60.0000,   1.00000,      82.253
    240.0000,      60.0000,   1.00000,      87.802
    250.0000,      60.0000,   1.00000,      95.003
    260.0000,      60.0000,   1.00000,      101.78
    270.0000,      60.0000,   1.00000,      108.30
    280.0000,      60.0000,   1.00000,      109.88
    290.0000,      60.0000,   1.00000,      112.49
    300.0000,      60.0000,   1.00000,      111.59
    310.0000,      60.0000,   1.00000,      111.26
    320.0000,      60.0000,   1.00000,      116.31
     80.0000,      40.0000,   2.00000,      109.08
     90.0000,      40.0000,   2.00000,      86.505
    100.0000,      40.0000,   2.00000,      80.495
    110.0000,      40.0000,   2.00000,      75.317
    120.0000,      40.0000,   2.00000,      73.558
    130.0000,      40.0000,   2.00000,      80.497
    140.0000,      40.0000,   2.00000,      82.031
    150.0000,      40.0000,   2.00000,      89.758
    160.0000,      40.0000,   2.00000,      107.43
    170.0000,      40.0000,   2.00000,      122.73
    180.0000,      40.0000,   2.00000,      118.85
    190.0000,      40.0000,   2.00000,      109.08
    200.0000,      40.0000,   2.00000,      90.841
    210.0000,      40.0000,   2.00000,      78.487
    220.0000,      40.0000,   2.00000,      84.979
    230.0000,      40.0000,   2.00000,      90.259
    240.0000,      40.0000,   2.00000,      99.288
    250.0000,      40.0000,   2.00000,      107.02
    260.0000,      40.0000,   2.00000,      107.24
    270.0000,      40.0000,   2.00000,      107.84
    290.0000,      40.0000,   2.00000,      124.58
    300.0000,      40.0000,   2.00000,      129.42
    310.0000,      40.0000,   2.00000,      132.71
    320.0000,      40.0000,   2.00000,      121.39
    330.0000,      40.0000,   2.00000,      115.28
    340.0000,      40.0000,   2.00000,      115.88
     75.0000,      30.0000,   3.00000,      115.28
     85.0000,      30.0000,   3.00000,      93.493
     95.0000,      30.0000,   3.00000,      84.487
    105.0000,      30.0000,   3.00000,      78.909
    115.0000,      30.0000,   3.00000,      76.920
    125.0000,      30.0000,   3.00000,      75.049
    135.0000,      30.0000,   3.00000,      79.795
    145.0000,      30.0000,   3.00000,      89.332
    155.0000,      30.0000,   3.00000,      99.573
    165.0000,      30.0000,   3.00000,      114.54
    175.0000,      30.0000,   3.00000,      136.17
    185.0000,      30.0000,   3.00000,      127.61
    195.0000,      30.0000,   3.00000,      105.00
    205.0000,      30.0000,   3.00000,      77.988
    215.0000,      30.0000,   3.00000,      77.977
    225.0000,      30.0000,   3.00000,      89.281
    235.0000,      30.0000,   3.00000,      102.07
    245.0000,      30.0000,   3.00000,      107.35
    255.0000,      30.0000,   3.00000,      109.79
    265.0000,      30.0000,   3.00000,      107.29
    275.0000,      30.0000,   3.00000,      112.60
    285.0000,      30.0000,   3.00000,      122.76
    295.0000,      30.0000,   3.00000,      136.09
    305.0000,      30.0000,   3.00000,      143.02
    315.0000,      30.0000,   3.00000,      130.98
    325.0000,      30.0000,   3.00000,      115.84
    335.0000,      30.0000,   3.00000,      113.83
    100.0000,      50.0000,   2.00000,      94.931
    110.0000,      50.0000,   2.00000,      96.217
    120.0000,      50.0000,   2.00000,      97.984
    130.0000,      50.0000,   2.00000,      94.362
    140.0000,      50.0000,   2.00000,      105.82
    150.0000,      50.0000,   2.00000,      117.82
    160.0000,      50.0000,   2.00000,      125.20
    170.0000,      50.0000,   2.00000,      141.71
    180.0000,      50.0000,   2.00000,      158.20
    190.0000,      50.0000,   2.00000,      149.03
    200.0000,      50.0000,   2.00000,      138.61
    210.0000,      50.0000,   2.00000,      134.36
    220.0000,      50.0000,   2.00000,      125.60
    230.0000,      50.0000,   2.00000,      122.20
    240.0000,      50.0000,   2.00000,      119.99
    250.0000,      50.0000,   2.00000,      120.35
    260.0000,      50.0000,   2.00000,      125.26
    270.0000,      50.0000,   2.00000,      133.10
    280.0000,      50.0000,   2.00000,      139.22
    290.0000,      50.0000,   2.00000,      150.44
    300.0000,      50.0000,   2.00000,      160.96
    310.0000,      50.0000,   2.00000,      154.39
     90.0000,      30.0000,   4.00000,      98.765
    100.0000,      30.0000,   4.00000,      106.68
    110.0000,      30.0000,   4.00000,      104.80
    120.0000,      30.0000,   4.00000,      94.304
    130.0000,      30.0000,   4.00000,      96.588
    140.0000,      30.0000,   4.00000,      102.63
    150.0000,      30.0000,   4.00000,      122.84
    160.0000,      30.0000,   4.00000,      139.26
    170.0000,      30.0000,   4.00000,      145.61
    180.0000,      30.0000,   4.00000,      154.25
    190.0000,      30.0000,   4.00000,      167.01
    200.0000,      30.0000,   4.00000,      161.89
    210.0000,      30.0000,   4.00000,      141.77
    220.0000,      30.0000,   4.00000,      120.23
    230.0000,      30.0000,   4.00000,      119.43
    240.0000,      30.0000,   4.00000,      131.48
    250.0000,      30.0000,   4.00000,      124.60
    260.0000,      30.0000,   4.00000,      122.26
    270.0000,      30.0000,   4.00000,      127.79
    280.0000,      30.0000,   4.00000,      146.29
    290.0000,      30.0000,   4.00000,      170.46
    300.0000,      30.0000,   4.00000,      168.11
    310.0000,      30.0000,   4.00000,      159.56
    320.0000,      30.0000,   4.00000,      147.95
    100.0000,      40.0000,   3.00000,      108.07
    110.0000,      40.0000,   3.00000,      108.34
    120.0000,      40.0000,   3.00000,      103.27
    130.0000,      40.0000,   3.00000,      110.06
    140.0000,      40.0000,   3.00000,      112.58
    150.0000,      40.0000,   3.00000,      128.30
    160.0000,      40.0000,   3.00000,      142.99
    170.0000,      40.0000,   3.00000,      147.01
    180.0000,      40.0000,   3.00000,      160.18
    190.0000,      40.0000,   3.00000,      174.89
    200.0000,      40.0000,   3.00000,      171.35
    210.0000,      40.0000,   3.00000,      168.22
    220.0000,      40.0000,   3.00000,      151.13
    230.0000,      40.0000,   3.00000,      132.01
    240.0000,      40.0000,   3.00000,      133.48
    250.0000,      40.0000,   3.00000,      123.54
    260.0000,      40.0000,   3.00000,      134.02
    270.0000,      40.0000,   3.00000,      143.12
    280.0000,      40.0000,   3.00000,      149.66
    290.0000,      40.0000,   3.00000,      167.17
    300.0000,      40.0000,   3.00000,      168.66
    310.0000,      40.0000,   3.00000,      161.77
    120.0000,      60.0000,   2.00000,      118.54
    130.0000,      60.0000,   2.00000,      127.81
    140.0000,      60.0000,   2.00000,      132.54
    150.0000,      60.0000,   2.00000,      142.94
    160.0000,      60.0000,   2.00000,      150.50
    170.0000,      60.0000,   2.00000,      155.93
    180.0000,      60.0000,   2.00000,      171.64
    190.0000,      60.0000,   2.00000,      194.98
    200.0000,      60.0000,   2.00000,      197.50
    210.0000,      60.0000,   2.00000,      188.54
    220.0000,      60.0000,   2.00000,      177.75
    230.0000,      60.0000,   2.00000,      170.36
    240.0000,      60.0000,   2.00000,      166.81
    250.0000,      60.0000,   2.00000,      147.33
    260.0000,      60.0000,   2.00000,      147.17
    270.0000,      60.0000,   2.00000,      149.66
    280.0000,      60.0000,   2.00000,      157.86
    290.0000,      60.0000,   2.00000,      170.77
    125.0000,      50.0000,   3.00000,      153.14
    135.0000,      50.0000,   3.00000,      157.30
    145.0000,      50.0000,   3.00000,      166.82
    155.0000,      50.0000,   3.00000,      161.90
    165.0000,      50.0000,   3.00000,      167.94
    175.0000,      50.0000,   3.00000,      181.24
    185.0000,      50.0000,   3.00000,      199.02
    195.0000,      50.0000,   3.00000,      221.19
    205.0000,      50.0000,   3.00000,      259.82
    215.0000,      50.0000,   3.00000,      249.76
    225.0000,      50.0000,   3.00000,      225.73
    235.0000,      50.0000,   3.00000,      206.25
    245.0000,      50.0000,   3.00000,      192.18
    255.0000,      50.0000,   3.00000,      174.67
    265.0000,      50.0000,   3.00000,      168.84
    275.0000,      50.0000,   3.00000,      175.22
    285.0000,      50.0000,   3.00000,      174.38
    120.0000,      40.0000,   4.00000,      154.32
    130.0000,      40.0000,   4.00000,      163.09
    140.0000,      40.0000,   4.00000,      168.44
    150.0000,      40.0000,   4.00000,      168.88
    160.0000,      40.0000,   4.00000,      157.12
    170.0000,      40.0000,   4.00000,      170.81
    180.0000,      40.0000,   4.00000,      192.00
    190.0000,      40.0000,   4.00000,      209.42
    200.0000,      40.0000,   4.00000,      245.75
    210.0000,      40.0000,   4.00000,      275.87
    220.0000,      40.0000,   4.00000,      256.42
    230.0000,      40.0000,   4.00000,      220.31
    240.0000,      40.0000,   4.00000,      196.46
    250.0000,      40.0000,   4.00000,      169.33
    260.0000,      40.0000,   4.00000,      177.59
    270.0000,      40.0000,   4.00000,      180.10
    280.0000,      40.0000,   4.00000,      175.50
    290.0000,      40.0000,   4.00000,      168.87
    150.0000,      60.0000,   3.00000,      203.05
    160.0000,      60.0000,   3.00000,      216.67
    170.0000,      60.0000,   3.00000,      223.41
    180.0000,      60.0000,   3.00000,      238.64
    190.0000,      60.0000,   3.00000,      251.24
    200.0000,      60.0000,   3.00000,      257.33
    210.0000,      60.0000,   3.00000,      286.86
    220.0000,      60.0000,   3.00000,      311.72
    230.0000,      60.0000,   3.00000,      312.50
    240.0000,      60.0000,   3.00000,      287.69
    250.0000,      60.0000,   3.00000,      265.68
    260.0000,      60.0000,   3.00000,      256.44
    150.0000,      50.0000,   4.00000,      219.32
    160.0000,      50.0000,   4.00000,      234.67
    170.0000,      50.0000,   4.00000,      247.68
    180.0000,      50.0000,   4.00000,      252.80
    190.0000,      50.0000,   4.00000,      262.53
    200.0000,      50.0000,   4.00000,      271.77
    210.0000,      50.0000,   4.00000,      280.60
    220.0000,      50.0000,   4.00000,      312.26
    230.0000,      50.0000,   4.00000,      351.93
    240.0000,      50.0000,   4.00000,      338.47
    250.0000,      50.0000,   4.00000,      318.65
    260.0000,      50.0000,   4.00000,      274.66
    180.0000,      60.0000,   4.00000,      320.25
    190.0000,      60.0000,   4.00000,      327.90
    200.0000,      60.0000,   4.00000,      331.74
    210.0000,      60.0000,   4.00000,      338.16
    220.0000,      60.0000,   4.00000,      347.77
    230.0000,      60.0000,   4.00000,      359.07
  16.39
ITERATION 6
MODEL RESISTIVITY
LAYER 1
78,       2.5000
     15.0000,      50.993
     20.0000,      56.865
     25.0000,      58.148
     30.0000,      65.908
     35.0000,      64.803
     40.0000,      63.538
     45.0000,      61.829
     50.0000,      57.254
     55.0000,      65.134
     60.0000,      56.687
     65.0000,      92.160
     70.0000,      95.316
     75.0000,      114.27
     80.0000,      120.95
     85.0000,      84.002
     90.0000,      101.65
     95.0000,      92.062
    100.0000,      118.00
    105.0000,      116.76
    110.0000,      113.02
    115.0000,      127.45
    120.0000,      129.28
    125.0000,      126.37
    130.0000,      122.72
    135.0000,      67.801
    140.0000,      67.206
    145.0000,      74.019
    150.0000,      75.446
    155.0000,      96.587
    160.0000,      104.27
    165.0000,      119.67
    170.0000,      111.77
    175.0000,      119.75
    180.0000,      104.20
    185.0000,      61.438
    190.0000,      57.103
    195.0000,      50.664
    200.0000,      50.664
    205.0000,      54.599
    210.0000,      54.947
    215.0000,      48.754
    220.0000,      50.378
    225.0000,      60.538
    230.0000,      61.679
    235.0000,      59.192
    240.0000,      58.561
    245.0000,      55.309
    250.0000,      54.986
    255.0000,      70.496
    260.0000,      64.534
    265.0000,      73.728
    270.0000,      73.976
    275.0000,      67.597
    280.0000,      65.561
    285.0000,      76.940
    290.0000,      94.617
    295.0000,      99.844
    300.0000,      108.73
    305.0000,      123.77
    310.0000,      115.98
    315.0000,      92.676
    320.0000,      86.557
    325.0000,      106.72
    330.0000,      106.13
    335.0000,      129.28
    340.0000,      143.03
    345.0000,      146.50
    350.0000,      126.97
    355.0000,      128.65
    360.0000,      129.25
    365.0000,      122.16
    370.0000,      126.78
    375.0000,      130.21
    380.0000,      130.37
    385.0000,      88.407
    390.0000,      86.183
    395.0000,      82.045
                   66.352
LAYER 2
78,       5.0250
     15.0000,      48.782
     20.0000,      54.901
     25.0000,      59.147
     30.0000,      69.312
     35.0000,      70.082
     40.0000,      68.194
     45.0000,      64.804
     50.0000,      60.410
     55.0000,      66.955
     60.0000,      56.837
     65.0000,      87.910
     70.0000,      90.479
     75.0000,      99.325
     80.0000,      104.21
     85.0000,      81.805
     90.0000,      100.38
     95.0000,      96.093
    100.0000,      127.98
    105.0000,      128.60
    110.0000,      118.11
    115.0000,      127.65
    120.0000,      130.19
    125.0000,      129.21
    130.0000,      124.20
    135.0000,      70.110
    140.0000,      69.719
    145.0000,      79.868
    150.0000,      78.830
    155.0000,      91.659
    160.0000,      99.048
    165.0000,      114.63
    170.0000,      106.39
    175.0000,      115.50
    180.0000,      100.59
    185.0000,      59.156
    190.0000,      55.279
    195.0000,      52.917
    200.0000,      52.659
    205.0000,      53.978
    210.0000,      53.395
    215.0000,      48.286
    220.0000,      50.422
    225.0000,      61.509
    230.0000,      62.941
    235.0000,      59.179
    240.0000,      58.691
    245.0000,      58.557
    250.0000,      59.059
    255.0000,      67.348
    260.0000,      59.390
    265.0000,      66.457
    270.0000,      68.405
    275.0000,      64.870
    280.0000,      62.452
    285.0000,      74.338
    290.0000,      96.591
    295.0000,      105.70
    300.0000,      114.37
    305.0000,      128.52
    310.0000,      117.37
    315.0000,      90.154
    320.0000,      83.177
    325.0000,      102.25
    330.0000,      100.35
    335.0000,      116.95
    340.0000,      135.74
    345.0000,      142.38
    350.0000,      116.72
    355.0000,      113.50
    360.0000,      116.90
    365.0000,      109.22
    370.0000,      113.18
    375.0000,      117.34
    380.0000,      119.35
    385.0000,      89.872
    390.0000,      89.055
    395.0000,      82.072
                   64.322
LAYER 3
76,       7.5752
     20.0000,      52.166
     25.0000,      63.373
     30.0000,      80.254
     35.0000,      84.644
     40.0000,      80.589
     45.0000,      72.754
     50.0000,      66.384
     55.0000,      68.542
     60.0000,      58.941
     65.0000,      94.306
     70.0000,      92.002
     75.0000,      76.754
     80.0000,      80.091
     85.0000,      83.210
     90.0000,      103.09
     95.0000,      96.725
    100.0000,      133.97
    105.0000,      145.47
    110.0000,      131.27
    115.0000,      135.63
    120.0000,      143.01
    125.0000,      146.48
    130.0000,      133.07
    135.0000,      75.845
    140.0000,      71.923
    145.0000,      83.959
    150.0000,      80.572
    155.0000,      76.974
    160.0000,      77.526
    165.0000,      90.533
    170.0000,      89.097
    175.0000,      102.76
    180.0000,      90.528
    185.0000,      53.997
    190.0000,      51.138
    195.0000,      55.337
    200.0000,      55.612
    205.0000,      51.753
    210.0000,      48.678
    215.0000,      45.901
    220.0000,      49.713
    225.0000,      61.088
    230.0000,      61.958
    235.0000,      56.077
    240.0000,      55.030
    245.0000,      59.141
    250.0000,      61.475
    255.0000,      59.364
    260.0000,      48.681
    265.0000,      51.646
    270.0000,      55.162
    275.0000,      56.610
    280.0000,      56.488
    285.0000,      70.751
    290.0000,      99.795
    295.0000,      115.39
    300.0000,      121.08
    305.0000,      127.63
    310.0000,      110.38
    315.0000,      80.452
    320.0000,      71.966
    325.0000,      85.355
    330.0000,      78.935
    335.0000,      86.179
    340.0000,      109.57
    345.0000,      117.41
    350.0000,      85.745
    355.0000,      83.206
    360.0000,      94.780
    365.0000,      80.886
    370.0000,      77.540
    375.0000,      82.200
    380.0000,      89.239
    385.0000,      78.171
    390.0000,      79.693
                   68.690
LAYER 4
74,      10.1510
     25.0000,      68.339
     30.0000,      101.67
     35.0000,      111.21
     40.0000,      101.63
     45.0000,      84.613
     50.0000,      71.420
     55.0000,      68.009
     60.0000,      61.485
     65.0000,      127.67
     70.0000,      101.42
     75.0000,      47.998
     80.0000,      52.523
     85.0000,      89.387
     90.0000,      114.48
     95.0000,      76.360
    100.0000,      106.11
    105.0000,      135.96
    110.0000,      136.65
    115.0000,      149.16
    120.0000,      172.70
    125.0000,      187.09
    130.0000,      157.60
    135.0000,      78.547
    140.0000,      65.017
    145.0000,      74.240
    150.0000,      69.579
    155.0000,      54.667
    160.0000,      48.606
    165.0000,      57.550
    170.0000,      62.147
    175.0000,      80.459
    180.0000,      73.268
    185.0000,      43.287
    190.0000,      42.056
    195.0000,      50.868
    200.0000,      52.609
    205.0000,      45.200
    210.0000,      40.555
    215.0000,      39.898
    220.0000,      44.666
    225.0000,      53.992
    230.0000,      52.910
    235.0000,      45.855
    240.0000,      43.835
    245.0000,      49.536
    250.0000,      53.304
    255.0000,      47.217
    260.0000,      37.341
    265.0000,      38.629
    270.0000,      42.024
    275.0000,      45.371
    280.0000,      46.347
    285.0000,      61.505
    290.0000,      93.380
    295.0000,      110.49
    300.0000,      109.99
    305.0000,      109.16
    310.0000,      91.288
    315.0000,      64.136
    320.0000,      57.526
    325.0000,      69.199
    330.0000,      55.842
    335.0000,      56.959
    340.0000,      81.187
    345.0000,      82.064
    350.0000,      45.445
    355.0000,      54.228
    360.0000,      88.428
    365.0000,      60.953
    370.0000,      46.560
    375.0000,      50.189
    380.0000,      58.872
    385.0000,      54.514
                   57.422
LAYER 5
72,      12.7525
     30.0000,      148.48
     35.0000,      172.85
     40.0000,      148.18
     45.0000,      108.09
     50.0000,      76.673
     55.0000,      66.460
     60.0000,      85.217
     65.0000,      175.10
     70.0000,      87.131
     75.0000,      18.790
     80.0000,      20.167
     85.0000,      81.397
     90.0000,      127.70
     95.0000,      46.281
    100.0000,      35.039
    105.0000,      48.009
    110.0000,      74.198
    115.0000,      119.06
    120.0000,      180.37
    125.0000,      218.71
    130.0000,      175.79
    135.0000,      86.584
    140.0000,      47.904
    145.0000,      38.171
    150.0000,      32.954
    155.0000,      25.533
    160.0000,      21.767
    165.0000,      23.550
    170.0000,      28.093
    175.0000,      35.340
    180.0000,      33.339
    185.0000,      24.742
    190.0000,      23.888
    195.0000,      27.400
    200.0000,      29.346
    205.0000,      28.014
    210.0000,      27.434
    215.0000,      28.916
    220.0000,      30.488
    225.0000,      30.884
    230.0000,      29.058
    235.0000,      26.862
    240.0000,      25.482
    245.0000,      26.343
    250.0000,      28.672
    255.0000,      29.517
    260.0000,      29.387
    265.0000,      30.829
    270.0000,      31.524
    275.0000,      31.485
    280.0000,      31.106
    285.0000,      37.791
    290.0000,      51.073
    295.0000,      57.441
    300.0000,      54.875
    305.0000,      53.084
    310.0000,      48.620
    315.0000,      42.789
    320.0000,      46.037
    325.0000,      53.232
    330.0000,      39.374
    335.0000,      35.866
    340.0000,      44.714
    345.0000,      31.100
    350.0000,      12.938
    355.0000,      31.246
    360.0000,      98.902
    365.0000,      66.110
    370.0000,      33.625
    375.0000,      31.710
    380.0000,      32.019
                   24.344
LAYER 6
70,      15.3800
     35.0000,      185.19
     40.0000,      141.10
     45.0000,      102.06
     50.0000,      65.663
     55.0000,      57.667
     60.0000,      89.516
     65.0000,      164.47
     70.0000,      64.642
     75.0000,      11.520
     80.0000,      12.113
     85.0000,      67.884
     90.0000,      141.30
     95.0000,      45.593
    100.0000,      19.317
    105.0000,      19.359
    110.0000,      32.362
    115.0000,      62.729
    120.0000,      108.72
    125.0000,      141.36
    130.0000,      123.13
    135.0000,      72.200
    140.0000,      41.224
    145.0000,      28.971
    150.0000,      23.232
    155.0000,      18.964
    160.0000,      16.738
    165.0000,      16.670
    170.0000,      18.374
    175.0000,      20.293
    180.0000,      19.577
    185.0000,      17.756
    190.0000,      17.994
    195.0000,      19.673
    200.0000,      21.427
    205.0000,      22.834
    210.0000,      24.708
    215.0000,      26.919
    220.0000,      27.107
    225.0000,      26.096
    230.0000,      25.661
    235.0000,      25.481
    240.0000,      25.906
    245.0000,      25.914
    250.0000,      26.727
    255.0000,      30.469
    260.0000,      34.272
    265.0000,      36.502
    270.0000,      35.395
    275.0000,      32.465
    280.0000,      29.590
    285.0000,      30.461
    290.0000,      33.989
    295.0000,      35.429
    300.0000,      34.192
    305.0000,      34.910
    310.0000,      37.320
    315.0000,      42.033
    320.0000,      51.845
    325.0000,      58.200
    330.0000,      44.106
    335.0000,      34.694
    340.0000,      31.026
    345.0000,      17.885
    350.0000,      10.519
    355.0000,      33.353
    360.0000,      120.22
    365.0000,      97.177
    370.0000,      48.767
    375.0000,      42.201
                   33.253
LAYER 7
66,      18.0338
     45.0000,      103.98
     50.0000,      54.667
     55.0000,      47.458
     60.0000,      79.014
     65.0000,      131.38
     70.0000,      50.053
     75.0000,      10.529
     80.0000,      11.719
     85.0000,      62.304
     90.0000,      151.06
     95.0000,      60.217
    100.0000,      20.248
    105.0000,      14.090
    110.0000,      18.786
    115.0000,      34.382
    120.0000,      59.254
    125.0000,      78.265
    130.0000,      75.507
    135.0000,      55.896
    140.0000,      39.447
    145.0000,      29.776
    150.0000,      23.899
    155.0000,      20.181
    160.0000,      18.290
    165.0000,      17.181
    170.0000,      17.032
    175.0000,      17.256
    180.0000,      17.343
    185.0000,      18.111
    190.0000,      19.913
    195.0000,      21.949
    200.0000,      24.079
    205.0000,      26.799
    210.0000,      30.284
    215.0000,      33.618
    220.0000,      34.796
    225.0000,      35.344
    230.0000,      37.557
    235.0000,      40.903
    240.0000,      42.131
    245.0000,      41.118
    250.0000,      41.167
    255.0000,      44.827
    260.0000,      49.693
    265.0000,      52.068
    270.0000,      49.264
    275.0000,      43.509
    280.0000,      37.610
    285.0000,      34.398
    290.0000,      33.254
    295.0000,      32.602
    300.0000,      32.129
    305.0000,      34.657
    310.0000,      40.997
    315.0000,      52.037
    320.0000,      66.291
    325.0000,      71.589
    330.0000,      55.751
    335.0000,      39.688
    340.0000,      28.251
    345.0000,      17.612
    350.0000,      15.909
    355.0000,      49.523
    360.0000,      146.10
    365.0000,      134.14
                   71.282
LAYER 8
64,      20.7142
     50.0000,      46.656
     55.0000,      39.761
     60.0000,      67.213
     65.0000,      103.44
     70.0000,      44.464
     75.0000,      12.869
     80.0000,      15.519
     85.0000,      64.685
     90.0000,      153.90
     95.0000,      85.223
    100.0000,      31.699
    105.0000,      17.932
    110.0000,      18.334
    115.0000,      26.743
    120.0000,      40.629
    125.0000,      52.022
    130.0000,      54.837
    135.0000,      50.014
    140.0000,      43.650
    145.0000,      37.468
    150.0000,      31.850
    155.0000,      28.077
    160.0000,      26.459
    165.0000,      25.318
    170.0000,      24.462
    175.0000,      24.070
    180.0000,      24.700
    185.0000,      27.427
    190.0000,      31.762
    195.0000,      35.406
    200.0000,      37.959
    205.0000,      41.325
    210.0000,      46.282
    215.0000,      51.663
    220.0000,      55.664
    225.0000,      59.518
    230.0000,      66.395
    235.0000,      74.262
    240.0000,      75.800
    245.0000,      73.182
    250.0000,      71.894
    255.0000,      74.893
    260.0000,      79.443
    265.0000,      80.740
    270.0000,      75.597
    275.0000,      66.461
    280.0000,      56.743
    285.0000,      49.506
    290.0000,      44.888
    295.0000,      42.658
    300.0000,      42.572
    305.0000,      46.767
    310.0000,      56.375
    315.0000,      71.872
    320.0000,      88.210
    325.0000,      91.363
    330.0000,      73.282
    335.0000,      52.136
    340.0000,      36.777
    345.0000,      28.622
    350.0000,      34.967
    355.0000,      84.925
    360.0000,      180.53
                   165.31
LAYER 9
62,      23.4213
     55.0000,      34.302
     60.0000,      58.124
     65.0000,      86.098
     70.0000,      46.720
     75.0000,      20.432
     80.0000,      25.763
     85.0000,      75.288
     90.0000,      156.30
     95.0000,      115.86
    100.0000,      55.565
    105.0000,      31.712
    110.0000,      27.288
    115.0000,      31.592
    120.0000,      40.327
    125.0000,      48.677
    130.0000,      54.065
    135.0000,      56.185
    140.0000,      56.081
    145.0000,      53.139
    150.0000,      48.198
    155.0000,      44.261
    160.0000,      42.503
    165.0000,      41.402
    170.0000,      40.604
    175.0000,      40.587
    180.0000,      42.680
    185.0000,      47.941
    190.0000,      55.199
    195.0000,      60.947
    200.0000,      64.839
    205.0000,      69.848
    210.0000,      77.269
    215.0000,      85.856
    220.0000,      93.828
    225.0000,      102.36
    230.0000,      113.33
    235.0000,      123.86
    240.0000,      127.87
    245.0000,      126.34
    250.0000,      124.54
    255.0000,      126.64
    260.0000,      129.74
    265.0000,      128.46
    270.0000,      119.64
    275.0000,      106.00
    280.0000,      91.341
    285.0000,      79.326
    290.0000,      70.930
    295.0000,      66.743
    300.0000,      66.646
    305.0000,      72.397
    310.0000,      84.813
    315.0000,      103.07
    320.0000,      119.33
    325.0000,      119.97
    330.0000,      100.46
    335.0000,      76.905
    340.0000,      60.782
    345.0000,      57.879
    350.0000,      78.788
    355.0000,      150.12
                   238.22
LAYER 10
60,      26.1555
     60.0000,      50.279
     65.0000,      75.679
     70.0000,      54.880
     75.0000,      35.659
     80.0000,      44.671
     85.0000,      93.457
     90.0000,      164.16
     95.0000,      148.44
    100.0000,      91.849
    105.0000,      58.636
    110.0000,      47.617
    115.0000,      47.812
    120.0000,      53.648
    125.0000,      61.216
    130.0000,      68.749
    135.0000,      75.155
    140.0000,      79.419
    145.0000,      79.410
    150.0000,      75.778
    155.0000,      72.171
    160.0000,      70.319
    165.0000,      69.254
    170.0000,      68.973
    175.0000,      70.277
    180.0000,      74.656
    185.0000,      82.663
    190.0000,      92.851
    195.0000,      101.85
    200.0000,      109.36
    205.0000,      118.30
    210.0000,      129.97
    215.0000,      143.19
    220.0000,      156.25
    225.0000,      169.98
    230.0000,      184.47
    235.0000,      197.38
    240.0000,      204.96
    245.0000,      206.65
    250.0000,      205.94
    255.0000,      207.08
    260.0000,      207.52
    265.0000,      202.03
    270.0000,      187.84
    275.0000,      168.19
    280.0000,      147.25
    285.0000,      129.31
    290.0000,      116.20
    295.0000,      109.19
    300.0000,      108.31
    305.0000,      114.94
    310.0000,      129.06
    315.0000,      148.18
    320.0000,      162.94
    325.0000,      161.65
    330.0000,      142.45
    335.0000,      119.85
    340.0000,      107.40
    345.0000,      116.41
    350.0000,      162.98
                   269.44
LAYER 11
57,      28.9171
     70.0000,      69.796
     75.0000,      59.329
     80.0000,      72.362
     85.0000,      117.15
     90.0000,      178.72
     95.0000,      181.70
    100.0000,      137.32
    105.0000,      99.770
    110.0000,      82.182
    115.0000,      77.962
    120.0000,      81.698
    125.0000,      89.508
    130.0000,      99.356
    135.0000,      109.30
    140.0000,      117.22
    145.0000,      120.21
    150.0000,      118.71
    155.0000,      116.37
    160.0000,      115.12
    165.0000,      114.69
    170.0000,      115.57
    175.0000,      118.84
    180.0000,      125.96
    185.0000,      137.06
    190.0000,      150.85
    195.0000,      164.59
    200.0000,      178.10
    205.0000,      193.56
    210.0000,      211.75
    215.0000,      231.39
    220.0000,      250.75
    225.0000,      270.05
    230.0000,      288.40
    235.0000,      304.45
    240.0000,      315.93
    245.0000,      321.50
    250.0000,      322.67
    255.0000,      322.68
    260.0000,      319.24
    265.0000,      307.83
    270.0000,      286.52
    275.0000,      259.19
    280.0000,      230.44
    285.0000,      205.21
    290.0000,      186.07
    295.0000,      174.90
    300.0000,      171.85
    305.0000,      177.85
    310.0000,      191.83
    315.0000,      209.87
    320.0000,      222.41
    325.0000,      220.30
    330.0000,      203.60
    335.0000,      185.74
    340.0000,      182.73
    345.0000,      213.85
                   302.56
LAYER 12
55,      31.7063
     75.0000,      92.247
     80.0000,      107.62
     85.0000,      141.42
     90.0000,      197.54
     95.0000,      215.46
    100.0000,      188.02
    105.0000,      153.32
    110.0000,      132.25
    115.0000,      124.71
    120.0000,      127.15
    125.0000,      135.88
    130.0000,      148.33
    135.0000,      161.78
    140.0000,      173.37
    145.0000,      179.85
    150.0000,      181.54
    155.0000,      181.74
    160.0000,      182.32
    165.0000,      183.60
    170.0000,      186.61
    175.0000,      192.61
    180.0000,      203.08
    185.0000,      218.10
    190.0000,      236.73
    195.0000,      256.92
    200.0000,      278.54
    205.0000,      302.88
    210.0000,      329.82
    215.0000,      357.76
    220.0000,      384.67
    225.0000,      410.25
    230.0000,      433.32
    235.0000,      453.25
    240.0000,      468.54
    245.0000,      477.62
    250.0000,      480.33
    255.0000,      478.46
    260.0000,      469.81
    265.0000,      450.80
    270.0000,      420.58
    275.0000,      383.83
    280.0000,      345.66
    285.0000,      311.56
    290.0000,      284.72
    295.0000,      267.51
    300.0000,      260.13
    305.0000,      263.10
    310.0000,      274.52
    315.0000,      289.57
    320.0000,      299.40
    325.0000,      297.46
    330.0000,      284.93
    335.0000,      273.92
    340.0000,      282.27
                   344.56
LAYER 13
51,      34.5233
     85.0000,      151.45
     90.0000,      216.90
     95.0000,      250.24
    100.0000,      241.42
    105.0000,      215.90
    110.0000,      196.45
    115.0000,      188.59
    120.0000,      191.47
    125.0000,      202.14
    130.0000,      217.77
    135.0000,      235.14
    140.0000,      250.97
    145.0000,      261.92
    150.0000,      268.24
    155.0000,      272.61
    160.0000,      276.73
    165.0000,      281.33
    170.0000,      287.86
    175.0000,      297.76
    180.0000,      312.66
    185.0000,      332.88
    190.0000,      357.89
    195.0000,      386.23
    200.0000,      417.76
    205.0000,      452.85
    210.0000,      490.35
    215.0000,      528.16
    220.0000,      563.79
    225.0000,      596.52
    230.0000,      625.10
    235.0000,      649.29
    240.0000,      667.97
    245.0000,      679.47
    250.0000,      682.47
    255.0000,      677.35
    260.0000,      661.89
    265.0000,      633.53
    270.0000,      592.60
    275.0000,      544.63
    280.0000,      495.28
    285.0000,      450.50
    290.0000,      413.90
    295.0000,      388.04
    300.0000,      373.20
    305.0000,      369.75
    310.0000,      375.76
    315.0000,      385.83
    320.0000,      391.99
    325.0000,      390.51
    330.0000,      382.24
                   374.74
LAYER 14
49,      37.3685
     90.0000,      248.60
     95.0000,      291.22
    100.0000,      297.68
    105.0000,      284.02
    110.0000,      270.97
    115.0000,      267.40
    120.0000,      273.76
    125.0000,      288.11
    130.0000,      307.99
    135.0000,      330.19
    140.0000,      351.37
    145.0000,      368.30
    150.0000,      381.16
    155.0000,      391.91
    160.0000,      401.79
    165.0000,      411.86
    170.0000,      423.85
    175.0000,      439.36
    180.0000,      460.30
    185.0000,      487.34
    190.0000,      520.42
    195.0000,      558.49
    200.0000,      601.34
    205.0000,      648.42
    210.0000,      697.59
    215.0000,      746.20
    220.0000,      791.31
    225.0000,      831.78
    230.0000,      866.28
    235.0000,      894.69
    240.0000,      916.00
    245.0000,      928.50
    250.0000,      930.03
    255.0000,      919.90
    260.0000,      895.82
    265.0000,      856.17
    270.0000,      802.51
    275.0000,      741.28
    280.0000,      678.80
    285.0000,      621.33
    290.0000,      572.46
    295.0000,      534.47
    300.0000,      507.49
    305.0000,      492.48
    310.0000,      490.36
    315.0000,      493.41
    320.0000,      493.15
    325.0000,      492.04
                   488.97
LAYER 15
46,      40.2422
     95.0000,      343.55
    100.0000,      357.63
    105.0000,      353.77
    110.0000,      349.31
    115.0000,      356.83
    120.0000,      371.12
    125.0000,      391.59
    130.0000,      417.08
    135.0000,      445.31
    140.0000,      473.48
    145.0000,      498.56
    150.0000,      520.54
    155.0000,      540.48
    160.0000,      559.02
    165.0000,      577.32
    170.0000,      597.29
    175.0000,      620.72
    180.0000,      649.79
    185.0000,      685.58
    190.0000,      728.42
    195.0000,      777.54
    200.0000,      832.58
    205.0000,      892.14
    210.0000,      953.20
    215.0000,      1012.7
    220.0000,      1067.2
    225.0000,      1115.4
    230.0000,      1155.8
    235.0000,      1187.9
    240.0000,      1211.0
    245.0000,      1223.2
    250.0000,      1221.6
    255.0000,      1204.8
    260.0000,      1170.2
    265.0000,      1117.0
    270.0000,      1048.1
    275.0000,      970.95
    280.0000,      892.99
    285.0000,      820.93
    290.0000,      757.31
    295.0000,      702.81
    300.0000,      656.31
    305.0000,      619.25
    310.0000,      609.34
    315.0000,      604.88
                   588.40
LAYER 16
40,      43.1447
    110.0000,      418.69
    115.0000,      453.46
    120.0000,      480.83
    125.0000,      509.36
    130.0000,      541.10
    135.0000,      576.17
    140.0000,      613.54
    145.0000,      649.71
    150.0000,      684.32
    155.0000,      717.22
    160.0000,      748.09
    165.0000,      778.03
    170.0000,      809.09
    175.0000,      843.23
    180.0000,      882.91
    185.0000,      929.58
    190.0000,      983.83
    195.0000,      1045.0
    200.0000,      1112.4
    205.0000,      1184.1
    210.0000,      1256.2
    215.0000,      1325.6
    220.0000,      1388.8
    225.0000,      1443.9
    230.0000,      1489.5
    235.0000,      1525.0
    240.0000,      1549.2
    245.0000,      1560.3
    250.0000,      1554.9
    255.0000,      1530.4
    260.0000,      1483.7
    265.0000,      1414.2
    270.0000,      1326.0
    275.0000,      1229.0
    280.0000,      1132.3
    285.0000,      1044.9
    290.0000,      965.93
    295.0000,      891.35
    300.0000,      815.18
                   722.42
LAYER 17
38,      46.0761
    115.0000,      570.10
    120.0000,      604.31
    125.0000,      638.95
    130.0000,      674.44
    135.0000,      715.05
    140.0000,      765.19
    145.0000,      816.63
    150.0000,      868.89
    155.0000,      919.84
    160.0000,      967.63
    165.0000,      1013.2
    170.0000,      1058.9
    175.0000,      1106.8
    180.0000,      1159.8
    185.0000,      1219.5
    190.0000,      1286.6
    195.0000,      1360.3
    200.0000,      1439.8
    205.0000,      1522.3
    210.0000,      1604.1
    215.0000,      1681.9
    220.0000,      1752.3
    225.0000,      1813.5
    230.0000,      1863.8
    235.0000,      1902.3
    240.0000,      1928.0
    245.0000,      1938.7
    250.0000,      1930.3
    255.0000,      1898.7
    260.0000,      1839.0
    265.0000,      1748.9
    270.0000,      1634.2
    275.0000,      1509.8
    280.0000,      1387.1
    285.0000,      1288.4
    290.0000,      1200.0
    295.0000,      1109.0
                   1015.0
LAYER 18
36,      49.0369
    120.0000,      739.61
    125.0000,      778.55
    130.0000,      809.08
    135.0000,      847.05
    140.0000,      920.70
    145.0000,      992.63
    150.0000,      1070.4
    155.0000,      1146.7
    160.0000,      1216.9
    165.0000,      1282.3
    170.0000,      1346.1
    175.0000,      1411.1
    180.0000,      1480.2
    185.0000,      1555.0
    190.0000,      1636.1
    195.0000,      1722.5
    200.0000,      1813.5
    205.0000,      1906.2
    210.0000,      1996.8
    215.0000,      2082.5
    220.0000,      2160.1
    225.0000,      2227.9
    230.0000,      2283.9
    235.0000,      2326.8
    240.0000,      2355.8
    245.0000,      2368.6
    250.0000,      2360.4
    255.0000,      2324.8
    260.0000,      2251.4
    265.0000,      2132.1
    270.0000,      1974.2
    275.0000,      1809.5
    280.0000,      1634.3
    285.0000,      1543.4
    290.0000,      1466.1
                   1360.0
LAYER 19
30,      52.0272
    135.0000,      935.01
    140.0000,      1080.1
    145.0000,      1168.6
    150.0000,      1287.4
    155.0000,      1400.0
    160.0000,      1498.3
    165.0000,      1586.8
    170.0000,      1672.0
    175.0000,      1757.2
    180.0000,      1845.5
    185.0000,      1938.0
    190.0000,      2035.2
    195.0000,      2136.2
    200.0000,      2240.4
    205.0000,      2345.6
    210.0000,      2448.4
    215.0000,      2546.5
    220.0000,      2636.7
    225.0000,      2716.5
    230.0000,      2783.1
    235.0000,      2834.9
    240.0000,      2871.2
    245.0000,      2890.3
    250.0000,      2887.4
    255.0000,      2853.0
    260.0000,      2765.8
    265.0000,      2596.6
    270.0000,      2348.3
    275.0000,      2144.0
                   1797.5
LAYER 20
26,      55.0475
    145.0000,      1314.7
    150.0000,      1528.0
    155.0000,      1693.1
    160.0000,      1820.9
    165.0000,      1932.2
    170.0000,      2042.1
    175.0000,      2152.7
    180.0000,      2266.1
    185.0000,      2382.6
    190.0000,      2502.4
    195.0000,      2625.3
    200.0000,      2752.1
    205.0000,      2881.5
    210.0000,      3010.8
    215.0000,      3137.4
    220.0000,      3256.4
    225.0000,      3362.8
    230.0000,      3450.9
    235.0000,      3517.6
    240.0000,      3563.2
    245.0000,      3589.0
    250.0000,      3593.0
    255.0000,      3567.2
    260.0000,      3471.6
    265.0000,      3210.9
                   2691.6
LAYER 21
24,      58.0980
    150.0000,      1861.2
    155.0000,      2065.9
    160.0000,      2202.5
    165.0000,      2326.2
    170.0000,      2470.5
    175.0000,      2618.6
    180.0000,      2772.9
    185.0000,      2930.6
    190.0000,      3091.8
    195.0000,      3258.1
    200.0000,      3432.6
    205.0000,      3615.4
    210.0000,      3802.9
    215.0000,      3988.9
    220.0000,      4162.5
    225.0000,      4311.2
    230.0000,      4423.4
    235.0000,      4494.5
    240.0000,      4530.0
    245.0000,      4541.7
    250.0000,      4535.2
    255.0000,      4527.1
    260.0000,      4472.4
                   4158.0
LAYER 22
24,      61.1790
    150.0000,      2547.3
    155.0000,      2578.5
    160.0000,      2650.8
    165.0000,      2756.2
    170.0000,      2978.7
    175.0000,      3191.2
    180.0000,      3425.1
    185.0000,      3663.0
    190.0000,      3903.6
    195.0000,      4152.1
    200.0000,      4413.8
    205.0000,      4686.9
    210.0000,      4961.3
    215.0000,      5223.2
    220.0000,      5452.5
    225.0000,      5629.5
    230.0000,      5736.8
    235.0000,      5768.9
    240.0000,      5741.3
    245.0000,      5693.9
    250.0000,      5617.0
    255.0000,      5627.0
    260.0000,      5716.9
                   5995.5
LAYER 23
18,      64.2908
    165.0000,      3095.0
    170.0000,      3592.3
    175.0000,      3879.4
    180.0000,      4276.9
    185.0000,      4652.8
    190.0000,      5010.2
    195.0000,      5365.4
    200.0000,      5728.3
    205.0000,      6095.2
    210.0000,      6450.8
    215.0000,      6777.4
    220.0000,      7049.3
    225.0000,      7240.3
    230.0000,      7320.5
    235.0000,      7267.1
    240.0000,      7091.2
    245.0000,      6954.7
                   6576.4
LAYER 24
14,      67.4337
    175.0000,      4500.6
    180.0000,      5332.4
    185.0000,      5901.2
    190.0000,      6369.9
    195.0000,      6815.4
    200.0000,      7264.6
    205.0000,      7715.5
    210.0000,      8149.3
    215.0000,      8546.4
    220.0000,      8878.0
    225.0000,      9111.9
    230.0000,      9195.3
    235.0000,      9032.0
                   8422.8
LAYER 25
12,      70.6080
    180.0000,      6792.6
    185.0000,      7467.7
    190.0000,      7942.2
    195.0000,      8417.6
    200.0000,      8923.6
    205.0000,      9448.6
    210.0000,      9965.2
    215.0000,       10454
    220.0000,       10891
    225.0000,       11259
    230.0000,       11512
                    11436
LAYER 26
12,      73.8141
    180.0000,      9712.3
    185.0000,      9476.2
    190.0000,      9669.5
    195.0000,       10073
    200.0000,       10595
    205.0000,       11180
    210.0000,       11781
    215.0000,       12381
    220.0000,       12979
    225.0000,       13616
    230.0000,       14415
                    15698
LAYER 27
12,      77.0522
    180.0000,       11996
    185.0000,       11294
    190.0000,       11263
    195.0000,       11591
    200.0000,       12120
    205.0000,       12756
    210.0000,       13439
    215.0000,       14152
    220.0000,       14920
    225.0000,       15843
    230.0000,       17156
                    19313
LAYER 28
12, 
    180.0000,       13746
    185.0000,       12618
    190.0000,       12456
    195.0000,       12757
    200.0000,       13314
    205.0000,       14008
    210.0000,       14762
    215.0000,       15565
    220.0000,       16455
    225.0000,       17585
    230.0000,       19318
                    22542
CALCULATED APPARENT RESISTIVITY
     15.0000,      10.0000,   1.00000,      59.154
     25.0000,      10.0000,   1.00000,      69.341
     35.0000,      10.0000,   1.00000,      73.876
     45.0000,      10.0000,   1.00000,      67.374
     55.0000,      10.0000,   1.00000,      70.446
     65.0000,      10.0000,   1.00000,      78.153
     75.0000,      10.0000,   1.00000,      76.544
     85.0000,      10.0000,   1.00000,      91.374
     95.0000,      10.0000,   1.00000,      95.936
    105.0000,      10.0000,   1.00000,      114.36
    115.0000,      10.0000,   1.00000,      132.87
    125.0000,      10.0000,   1.00000,      103.97
    135.0000,      10.0000,   1.00000,      83.251
    145.0000,      10.0000,   1.00000,      67.197
    155.0000,      10.0000,   1.00000,      77.081
    165.0000,      10.0000,   1.00000,      84.157
    175.0000,      10.0000,   1.00000,      67.598
    185.0000,      10.0000,   1.00000,      55.709
    195.0000,      10.0000,   1.00000,      49.407
    205.0000,      10.0000,   1.00000,      44.899
    215.0000,      10.0000,   1.00000,      49.267
    225.0000,      10.0000,   1.00000,      53.184
    235.0000,      10.0000,   1.00000,      51.130
    245.0000,      10.0000,   1.00000,      53.496
    255.0000,      10.0000,   1.00000,      56.941
    265.0000,      10.0000,   1.00000,      53.097
    275.0000,      10.0000,   1.00000,      59.699
    285.0000,      10.0000,   1.00000,      72.016
    295.0000,      10.0000,   1.00000,      110.91
    305.0000,      10.0000,   1.00000,      89.830
    315.0000,      10.0000,   1.00000,      87.429
    325.0000,      10.0000,   1.00000,      81.151
    335.0000,      10.0000,   1.00000,      97.462
    345.0000,      10.0000,   1.00000,      97.543
    355.0000,      10.0000,   1.00000,      86.600
    365.0000,      10.0000,   1.00000,      98.563
    375.0000,      10.0000,   1.00000,      84.860
    385.0000,      10.0000,   1.00000,      83.777
    395.0000,      10.0000,   1.00000,      62.185
     20.0000,      10.0000,   2.00000,      81.755
     30.0000,      10.0000,   2.00000,      71.475
     40.0000,      10.0000,   2.00000,      74.634
     50.0000,      10.0000,   2.00000,      80.604
     60.0000,      10.0000,   2.00000,      68.945
     70.0000,      10.0000,   2.00000,      58.553
     80.0000,      10.0000,   2.00000,      70.066
     90.0000,      10.0000,   2.00000,      74.937
    100.0000,      10.0000,   2.00000,      80.773
    110.0000,      10.0000,   2.00000,      108.03
    120.0000,      10.0000,   2.00000,      89.852
    130.0000,      10.0000,   2.00000,      87.712
    140.0000,      10.0000,   2.00000,      69.817
    150.0000,      10.0000,   2.00000,      55.580
    160.0000,      10.0000,   2.00000,      51.722
    170.0000,      10.0000,   2.00000,      40.833
    180.0000,      10.0000,   2.00000,      42.473
    190.0000,      10.0000,   2.00000,      46.463
    200.0000,      10.0000,   2.00000,      39.323
    210.0000,      10.0000,   2.00000,      41.682
    220.0000,      10.0000,   2.00000,      45.298
    230.0000,      10.0000,   2.00000,      44.356
    240.0000,      10.0000,   2.00000,      43.827
    250.0000,      10.0000,   2.00000,      48.434
    260.0000,      10.0000,   2.00000,      47.151
    270.0000,      10.0000,   2.00000,      47.124
    280.0000,      10.0000,   2.00000,      58.607
    290.0000,      10.0000,   2.00000,      73.208
    300.0000,      10.0000,   2.00000,      72.931
    310.0000,      10.0000,   2.00000,      72.265
    320.0000,      10.0000,   2.00000,      73.827
    330.0000,      10.0000,   2.00000,      67.823
    340.0000,      10.0000,   2.00000,      62.306
    350.0000,      10.0000,   2.00000,      66.238
    360.0000,      10.0000,   2.00000,      65.309
    370.0000,      10.0000,   2.00000,      75.690
    380.0000,      10.0000,   2.00000,      67.186
    390.0000,      10.0000,   2.00000,      61.198
     30.0000,      20.0000,   1.00000,      70.467
     40.0000,      20.0000,   1.00000,      74.406
     50.0000,      20.0000,   1.00000,      78.358
     60.0000,      20.0000,   1.00000,      66.269
     70.0000,      20.0000,   1.00000,      58.396
     80.0000,      20.0000,   1.00000,      63.825
     90.0000,      20.0000,   1.00000,      67.561
    100.0000,      20.0000,   1.00000,      77.359
    110.0000,      20.0000,   1.00000,      91.231
    120.0000,      20.0000,   1.00000,      78.052
    130.0000,      20.0000,   1.00000,      76.320
    140.0000,      20.0000,   1.00000,      68.408
    150.0000,      20.0000,   1.00000,      57.183
    160.0000,      20.0000,   1.00000,      44.208
    170.0000,      20.0000,   1.00000,      35.137
    180.0000,      20.0000,   1.00000,      37.564
    190.0000,      20.0000,   1.00000,      42.581
    200.0000,      20.0000,   1.00000,      40.618
    210.0000,      20.0000,   1.00000,      41.098
    220.0000,      20.0000,   1.00000,      43.992
    230.0000,      20.0000,   1.00000,      43.621
    240.0000,      20.0000,   1.00000,      43.783
    250.0000,      20.0000,   1.00000,      47.355
    260.0000,      20.0000,   1.00000,      48.425
    270.0000,      20.0000,   1.00000,      49.931
    280.0000,      20.0000,   1.00000,      58.982
    290.0000,      20.0000,   1.00000,      65.550
    300.0000,      20.0000,   1.00000,      65.332
    310.0000,      20.0000,   1.00000,      68.064
    320.0000,      20.0000,   1.00000,      69.834
    330.0000,      20.0000,   1.00000,      67.185
    340.0000,      20.0000,   1.00000,      61.444
    350.0000,      20.0000,   1.00000,      62.212
    360.0000,      20.0000,   1.00000,      60.495
    370.0000,      20.0000,   1.00000,      70.674
    380.0000,      20.0000,   1.00000,      70.586
     25.0000,      10.0000,   3.00000,      75.265
     35.0000,      10.0000,   3.00000,      65.002
     45.0000,      10.0000,   3.00000,      84.003
     55.0000,      10.0000,   3.00000,      71.276
     65.0000,      10.0000,   3.00000,      55.043
     75.0000,      10.0000,   3.00000,      59.558
     85.0000,      10.0000,   3.00000,      58.036
     95.0000,      10.0000,   3.00000,      62.703
    105.0000,      10.0000,   3.00000,      86.229
    115.0000,      10.0000,   3.00000,      68.651
    125.0000,      10.0000,   3.00000,      68.063
    135.0000,      10.0000,   3.00000,      67.825
    145.0000,      10.0000,   3.00000,      66.165
    155.0000,      10.0000,   3.00000,      45.394
[truncated: 405,460 more chars]
