# Supplementary material for: Geoelectrical resistivity data set for characterising crystalline basement aquifers in Basiri, Ado-Ekiti, southwestern Nigeria
Source: Data Brief. 2018 May 23;19:810–6. doi: 10.1016/j.dib.2018.05.091 (PMC5997927; doi:10.1016/j.dib.2018.05.091)
Supplement: Supplementary file 2 — Supplementary material [file mmc2.zip › Traverse 4.dat]

TRAVERSE 4
   10.00000
3
348
0
0
      0.0000      10.0000      1.00000      38.0750 
     10.0000      10.0000      1.00000      41.3380 
     20.0000      10.0000      1.00000      48.7790 
     30.0000      10.0000      1.00000      59.7980 
     40.0000      10.0000      1.00000      79.1620 
     50.0000      10.0000      1.00000      58.7550 
     60.0000      10.0000      1.00000     168.0000 
     70.0000      10.0000      1.00000      93.9270 
     80.0000      10.0000      1.00000     136.4900 
     90.0000      10.0000      1.00000     114.2700 
    100.0000      10.0000      1.00000     209.8000 
    110.0000      10.0000      1.00000     209.2600 
    120.0000      10.0000      1.00000     204.3100 
    130.0000      10.0000      1.00000     198.3600 
    140.0000      10.0000      1.00000     189.7900 
    150.0000      10.0000      1.00000     184.5500 
    160.0000      10.0000      1.00000     173.0600 
    170.0000      10.0000      1.00000     178.4700 
    180.0000      10.0000      1.00000     267.3800 
    190.0000      10.0000      1.00000     222.3100 
    200.0000      10.0000      1.00000     218.2000 
    210.0000      10.0000      1.00000     193.6100 
    220.0000      10.0000      1.00000     294.2500 
    230.0000      10.0000      1.00000     332.4500 
    240.0000      10.0000      1.00000     223.9000 
    250.0000      10.0000      1.00000     188.5400 
    260.0000      10.0000      1.00000     262.2300 
    270.0000      10.0000      1.00000     168.1600 
    280.0000      10.0000      1.00000     191.0200 
    290.0000      10.0000      1.00000     109.6000 
      0.0000      10.0000      2.00000      35.5930 
     10.0000      10.0000      2.00000      41.7190 
     20.0000      10.0000      2.00000      36.7200 
     30.0000      10.0000      2.00000      58.2290 
     40.0000      10.0000      2.00000      51.5790 
     50.0000      10.0000      2.00000      94.4800 
     60.0000      10.0000      2.00000      80.1280 
     70.0000      10.0000      2.00000     107.4600 
     80.0000      10.0000      2.00000     141.0800 
     90.0000      10.0000      2.00000     105.4900 
    100.0000      10.0000      2.00000     195.6300 
    110.0000      10.0000      2.00000     138.7000 
    120.0000      10.0000      2.00000     147.8000 
    130.0000      10.0000      2.00000     214.6600 
    140.0000      10.0000      2.00000     141.4700 
    150.0000      10.0000      2.00000     142.9300 
    160.0000      10.0000      2.00000     199.7800 
    170.0000      10.0000      2.00000     184.0300 
    180.0000      10.0000      2.00000     145.9500 
    190.0000      10.0000      2.00000     198.5100 
    200.0000      10.0000      2.00000     180.9100 
    210.0000      10.0000      2.00000     177.7600 
    220.0000      10.0000      2.00000     295.2100 
    230.0000      10.0000      2.00000     214.4700 
    240.0000      10.0000      2.00000     169.1200 
    250.0000      10.0000      2.00000     225.3500 
    260.0000      10.0000      2.00000     124.4600 
    270.0000      10.0000      2.00000     134.1900 
    280.0000      10.0000      2.00000     166.1700 
      0.0000      20.0000      1.00000      43.1900 
     10.0000      20.0000      1.00000      47.3450 
     20.0000      20.0000      1.00000      49.5660 
     30.0000      20.0000      1.00000      53.9630 
     40.0000      20.0000      1.00000      80.6350 
     50.0000      20.0000      1.00000      82.4290 
     60.0000      20.0000      1.00000     101.2100 
     70.0000      20.0000      1.00000     118.3400 
     80.0000      20.0000      1.00000     114.7400 
     90.0000      20.0000      1.00000     147.0600 
    100.0000      20.0000      1.00000     133.8500 
    110.0000      20.0000      1.00000     131.2500 
    120.0000      20.0000      1.00000     176.0600 
    130.0000      20.0000      1.00000     138.3900 
    140.0000      20.0000      1.00000     138.4000 
    150.0000      20.0000      1.00000     180.4400 
    160.0000      20.0000      1.00000     145.7600 
    170.0000      20.0000      1.00000     133.8100 
    180.0000      20.0000      1.00000     164.9100 
    190.0000      20.0000      1.00000     163.3500 
    200.0000      20.0000      1.00000     163.2700 
    210.0000      20.0000      1.00000     226.9200 
    220.0000      20.0000      1.00000     201.7600 
    230.0000      20.0000      1.00000     155.5500 
    240.0000      20.0000      1.00000     175.6100 
    250.0000      20.0000      1.00000     109.3600 
    260.0000      20.0000      1.00000     121.7300 
      0.0000      10.0000      3.00000      39.0760 
     10.0000      10.0000      3.00000      43.5460 
     20.0000      10.0000      3.00000      51.7260 
     30.0000      10.0000      3.00000      53.2690 
     40.0000      10.0000      3.00000      66.0870 
     50.0000      10.0000      3.00000      56.2040 
     60.0000      10.0000      3.00000     105.3800 
     70.0000      10.0000      3.00000      53.0290 
     80.0000      10.0000      3.00000     144.5500 
     90.0000      10.0000      3.00000      72.3670 
    100.0000      10.0000      3.00000     140.0500 
    110.0000      10.0000      3.00000      98.4490 
    120.0000      10.0000      3.00000     138.1400 
    130.0000      10.0000      3.00000     149.4400 
    140.0000      10.0000      3.00000     108.1800 
    150.0000      10.0000      3.00000     157.8700 
    160.0000      10.0000      3.00000     167.9000 
    170.0000      10.0000      3.00000      93.2640 
    180.0000      10.0000      3.00000     142.0100 
    190.0000      10.0000      3.00000     123.3700 
    200.0000      10.0000      3.00000     146.1200 
    210.0000      10.0000      3.00000     152.7500 
    220.0000      10.0000      3.00000     190.1400 
    230.0000      10.0000      3.00000     131.4200 
    240.0000      10.0000      3.00000     177.5600 
    250.0000      10.0000      3.00000      89.5130 
    260.0000      10.0000      3.00000      81.2830 
    270.0000      10.0000      3.00000      89.1720 
      0.0000      10.0000      4.00000      39.5250 
     10.0000      10.0000      4.00000      50.7240 
     20.0000      10.0000      4.00000      19.8890 
     30.0000      10.0000      4.00000      47.4060 
     40.0000      10.0000      4.00000      52.9620 
     50.0000      10.0000      4.00000      62.3650 
     60.0000      10.0000      4.00000      67.7790 
     70.0000      10.0000      4.00000      78.8790 
     80.0000      10.0000      4.00000     172.8800 
     90.0000      10.0000      4.00000      55.9490 
    100.0000      10.0000      4.00000     112.7400 
    110.0000      10.0000      4.00000      71.0420 
    120.0000      10.0000      4.00000     101.8500 
    130.0000      10.0000      4.00000     117.2700 
    140.0000      10.0000      4.00000     114.5000 
    150.0000      10.0000      4.00000     140.3800 
    160.0000      10.0000      4.00000      69.5120 
    170.0000      10.0000      4.00000     100.8400 
    180.0000      10.0000      4.00000     137.0000 
    190.0000      10.0000      4.00000     112.1000 
    200.0000      10.0000      4.00000     104.2200 
    210.0000      10.0000      4.00000      81.0830 
    220.0000      10.0000      4.00000     106.5800 
    230.0000      10.0000      4.00000     110.9300 
    240.0000      10.0000      4.00000      85.4110 
    250.0000      10.0000      4.00000      73.3570 
    260.0000      10.0000      4.00000      59.7910 
      0.0000      30.0000      1.00000      30.8630 
     10.0000      30.0000      1.00000      49.8960 
     20.0000      30.0000      1.00000      65.6370 
     30.0000      30.0000      1.00000      69.4910 
     40.0000      30.0000      1.00000      91.2600 
     50.0000      30.0000      1.00000      67.7500 
     60.0000      30.0000      1.00000     110.4100 
     70.0000      30.0000      1.00000      88.8510 
     80.0000      30.0000      1.00000     111.0700 
     90.0000      30.0000      1.00000     126.2700 
    100.0000      30.0000      1.00000     101.1700 
    110.0000      30.0000      1.00000     122.2200 
    120.0000      30.0000      1.00000     124.7300 
    130.0000      30.0000      1.00000     126.1100 
    140.0000      30.0000      1.00000     212.8400 
    150.0000      30.0000      1.00000      94.8320 
    160.0000      30.0000      1.00000     122.4200 
    170.0000      30.0000      1.00000     110.7300 
    180.0000      30.0000      1.00000     116.1100 
    190.0000      30.0000      1.00000     157.6900 
    200.0000      30.0000      1.00000     140.0400 
    210.0000      30.0000      1.00000      98.8890 
    220.0000      30.0000      1.00000     117.2700 
    230.0000      30.0000      1.00000      74.9110 
      0.0000      20.0000      2.00000      33.4580 
     10.0000      20.0000      2.00000      38.3900 
     20.0000      20.0000      2.00000      49.9940 
     30.0000      20.0000      2.00000      59.5170 
     40.0000      20.0000      2.00000      71.8810 
     50.0000      20.0000      2.00000      72.9220 
     60.0000      20.0000      2.00000      85.9410 
     70.0000      20.0000      2.00000     105.9800 
     80.0000      20.0000      2.00000      83.2310 
     90.0000      20.0000      2.00000      81.7440 
    100.0000      20.0000      2.00000      94.3910 
    110.0000      20.0000      2.00000      91.0010 
    120.0000      20.0000      2.00000     112.9500 
    130.0000      20.0000      2.00000     127.6200 
    140.0000      20.0000      2.00000     116.1100 
    150.0000      20.0000      2.00000      97.1100 
    160.0000      20.0000      2.00000      85.1580 
    170.0000      20.0000      2.00000      98.4260 
    180.0000      20.0000      2.00000     124.7400 
    190.0000      20.0000      2.00000      99.2340 
    200.0000      20.0000      2.00000      62.0140 
    210.0000      20.0000      2.00000      84.8420 
    220.0000      20.0000      2.00000      97.2400 
    230.0000      20.0000      2.00000      77.7210 
    240.0000      20.0000      2.00000      67.1590 
      0.0000      40.0000      1.00000      56.4750 
     10.0000      40.0000      1.00000      58.5320 
     20.0000      40.0000      1.00000      66.7860 
     30.0000      40.0000      1.00000      70.8170 
     40.0000      40.0000      1.00000      85.1460 
     50.0000      40.0000      1.00000      99.0630 
     60.0000      40.0000      1.00000      77.5190 
     70.0000      40.0000      1.00000      87.5100 
     80.0000      40.0000      1.00000      63.7760 
     90.0000      40.0000      1.00000      87.0870 
    100.0000      40.0000      1.00000     127.8600 
    110.0000      40.0000      1.00000      68.3440 
    120.0000      40.0000      1.00000     152.3200 
    130.0000      40.0000      1.00000      95.5880 
    140.0000      40.0000      1.00000     107.3400 
    150.0000      40.0000      1.00000      98.3520 
    160.0000      40.0000      1.00000     123.3400 
    170.0000      40.0000      1.00000      96.6020 
    180.0000      40.0000      1.00000      54.4130 
    190.0000      40.0000      1.00000      72.8450 
    200.0000      40.0000      1.00000      78.0720 
      0.0000      20.0000      3.00000      53.6450 
     10.0000      20.0000      3.00000      52.3080 
     20.0000      20.0000      3.00000      56.1280 
     30.0000      20.0000      3.00000      75.6470 
     40.0000      20.0000      3.00000      73.2010 
     50.0000      20.0000      3.00000      67.1790 
     60.0000      20.0000      3.00000      73.8550 
     70.0000      20.0000      3.00000      95.3480 
     80.0000      20.0000      3.00000      98.0270 
     90.0000      20.0000      3.00000      54.2520 
    100.0000      20.0000      3.00000      65.9390 
    110.0000      20.0000      3.00000      80.9860 
    120.0000      20.0000      3.00000     110.3300 
    130.0000      20.0000      3.00000      79.6890 
    140.0000      20.0000      3.00000     100.4000 
    150.0000      20.0000      3.00000     103.4900 
    160.0000      20.0000      3.00000     108.3100 
    170.0000      20.0000      3.00000     104.5700 
    180.0000      20.0000      3.00000      76.9760 
    190.0000      20.0000      3.00000      61.4720 
    200.0000      20.0000      3.00000      36.4290 
    210.0000      20.0000      3.00000      55.7090 
    220.0000      20.0000      3.00000      63.5960 
      0.0000      30.0000      2.00000      47.6480 
     10.0000      30.0000      2.00000      60.8270 
     20.0000      30.0000      2.00000      67.8340 
     30.0000      30.0000      2.00000      72.8060 
     40.0000      30.0000      2.00000      74.2240 
     50.0000      30.0000      2.00000      66.5870 
     60.0000      30.0000      2.00000      97.1370 
     70.0000      30.0000      2.00000      90.6860 
     80.0000      30.0000      2.00000     123.0400 
     90.0000      30.0000      2.00000      64.5140 
    100.0000      30.0000      2.00000      87.0110 
    110.0000      30.0000      2.00000      86.6460 
    120.0000      30.0000      2.00000      75.5760 
    130.0000      30.0000      2.00000      96.3580 
    140.0000      30.0000      2.00000     100.6300 
    150.0000      30.0000      2.00000      97.8430 
    160.0000      30.0000      2.00000      91.5900 
    170.0000      30.0000      2.00000      88.6590 
    180.0000      30.0000      2.00000      88.3470 
    190.0000      30.0000      2.00000      74.2190 
    200.0000      30.0000      2.00000      60.6200 
      0.0000      20.0000      4.00000      75.5310 
     10.0000      20.0000      4.00000      62.9880 
     20.0000      20.0000      4.00000      73.3970 
     30.0000      20.0000      4.00000      73.6690 
     40.0000      20.0000      4.00000      71.6470 
     50.0000      20.0000      4.00000      61.6550 
     60.0000      20.0000      4.00000      90.2700 
     70.0000      20.0000      4.00000     164.6500 
     80.0000      20.0000      4.00000     130.9500 
     90.0000      20.0000      4.00000      75.4650 
    100.0000      20.0000      4.00000      61.3020 
    110.0000      20.0000      4.00000      71.6260 
    120.0000      20.0000      4.00000     111.3900 
    130.0000      20.0000      4.00000      93.5470 
    140.0000      20.0000      4.00000      97.9300 
    150.0000      20.0000      4.00000     111.5200 
    160.0000      20.0000      4.00000      81.5620 
    170.0000      20.0000      4.00000     154.6700 
    180.0000      20.0000      4.00000     135.2300 
    190.0000      20.0000      4.00000     132.7000 
    200.0000      20.0000      4.00000      59.5150 
      0.0000      40.0000      2.00000      61.2420 
     10.0000      40.0000      2.00000      72.6560 
     20.0000      40.0000      2.00000      62.2580 
     30.0000      40.0000      2.00000      66.9070 
     40.0000      40.0000      2.00000      70.8750 
     50.0000      40.0000      2.00000     114.6300 
     60.0000      40.0000      2.00000     124.9900 
     70.0000      40.0000      2.00000     144.8900 
     80.0000      40.0000      2.00000      98.8490 
     90.0000      40.0000      2.00000      69.2690 
    100.0000      40.0000      2.00000      50.4720 
    110.0000      40.0000      2.00000      58.7440 
    120.0000      40.0000      2.00000      93.9120 
    130.0000      40.0000      2.00000      93.4820 
    140.0000      40.0000      2.00000      70.6660 
    150.0000      40.0000      2.00000      95.7380 
    160.0000      40.0000      2.00000      79.3070 
      0.0000      30.0000      3.00000      62.5990 
     10.0000      30.0000      3.00000      59.0090 
     20.0000      30.0000      3.00000      61.8130 
     30.0000      30.0000      3.00000      66.3780 
     40.0000      30.0000      3.00000      76.9930 
     50.0000      30.0000      3.00000      85.0820 
     60.0000      30.0000      3.00000     140.8400 
     70.0000      30.0000      3.00000     119.8100 
     80.0000      30.0000      3.00000     108.4200 
     90.0000      30.0000      3.00000     107.4000 
    100.0000      30.0000      3.00000      78.7980 
    110.0000      30.0000      3.00000     133.4200 
    120.0000      30.0000      3.00000     129.2900 
    130.0000      30.0000      3.00000      89.2370 
    140.0000      30.0000      3.00000     151.7700 
    150.0000      30.0000      3.00000     115.8800 
    160.0000      30.0000      3.00000     129.0900 
    170.0000      30.0000      3.00000     114.1600 
      0.0000      30.0000      4.00000      53.8730 
     10.0000      30.0000      4.00000      59.2410 
     20.0000      30.0000      4.00000      76.4350 
     30.0000      30.0000      4.00000      92.0490 
     40.0000      30.0000      4.00000      92.0190 
     50.0000      30.0000      4.00000      82.8840 
     60.0000      30.0000      4.00000     105.1700 
     70.0000      30.0000      4.00000     115.1800 
     80.0000      30.0000      4.00000     119.9500 
     90.0000      30.0000      4.00000      87.0800 
    100.0000      30.0000      4.00000      82.8610 
    110.0000      30.0000      4.00000      87.6310 
    120.0000      30.0000      4.00000     102.8300 
    130.0000      30.0000      4.00000     124.9800 
    140.0000      30.0000      4.00000     126.0900 
      0.0000      40.0000      3.00000      63.5090 
     10.0000      40.0000      3.00000      90.2180 
     20.0000      40.0000      3.00000      82.2770 
     30.0000      40.0000      3.00000      87.0510 
     40.0000      40.0000      3.00000      82.0780 
     50.0000      40.0000      3.00000     102.5900 
     60.0000      40.0000      3.00000     113.6000 
     70.0000      40.0000      3.00000     112.2400 
     80.0000      40.0000      3.00000     106.6100 
     90.0000      40.0000      3.00000      94.7840 
    100.0000      40.0000      3.00000      98.2140 
    110.0000      40.0000      3.00000     101.6200 
    120.0000      40.0000      3.00000     165.9200 
      0.0000      40.0000      4.00000      56.8130 
     10.0000      40.0000      4.00000      59.9240 
     20.0000      40.0000      4.00000      70.3520 
     30.0000      40.0000      4.00000      48.8150 
     40.0000      40.0000      4.00000      94.1750 
     50.0000      40.0000      4.00000     136.3200 
     60.0000      40.0000      4.00000     138.1500 
     70.0000      40.0000      4.00000     160.6300 
     80.0000      40.0000      4.00000     163.9800 
2
33
      0.0000     425.0000
     10.0000     424.0000
     20.0000     423.0000
     30.0000     423.0000
     40.0000     422.0000
     50.0000     423.0000
     60.0000     424.0000
     70.0000     423.0000
     80.0000     423.0000
     90.0000     424.0000
    100.0000     424.0000
    110.0000     423.0000
    120.0000     424.0000
    130.0000     425.0000
    140.0000     424.0000
    150.0000     425.0000
    160.0000     426.0000
    170.0000     424.0000
    180.0000     423.0000
    190.0000     424.0000
    200.0000     423.0000
    210.0000     424.0000
    220.0000     425.0000
    230.0000     424.0000
    240.0000     423.0000
    250.0000     424.0000
    260.0000     423.0000
    270.0000     422.0000
    280.0000     422.0000
    290.0000     423.0000
    300.0000     424.0000
    310.0000     425.0000
    320.0000     425.0000
1
0
0
0
0
0
0
