# Supplementary material for: Geoelectrical resistivity data set for characterising crystalline basement aquifers in Basiri, Ado-Ekiti, southwestern Nigeria
Source: Data Brief. 2018 May 23;19:810–6. doi: 10.1016/j.dib.2018.05.091 (PMC5997927; doi:10.1016/j.dib.2018.05.091)
Supplement: Supplementary file 3 — Supplementary material [file mmc3.zip]

Archive with 61 entries (61 files):
- VES 30.RST
- VES 1.DAT
- VES 1.RST
- VES 2.DAT
- VES 2.RST
- VES 3.DAT
- VES 3.RST
- VES 4.DAT
- VES 4.RST
- VES 5.DAT
- VES 5.RST
- VES 6.DAT
- VES 6.RST
- VES 7.DAT
- VES 7.RST
- VES 8.DAT
- VES 8.RST
- VES 9.DAT
- VES 9.RST
- VES 10.DAT
- VES 10.RST
- VES 11.DAT
- VES 11.RST
- VES 12.DAT
- VES 12.RST
- VES 13.DAT
- VES 13.RST
- VES 14.DAT
- VES 14.RST
- VES 15.DAT
- VES 15.RST
- VES 16.DAT
- VES 16.RST
- VES 17.DAT
- VES 17.RST
- VES 18.DAT
- VES 18.RST
- VES 19.DAT
- VES 19.RST
- VES 20.DAT
- VES 20.RST
- VES 21.DAT
- VES 21.RST
- VES 22.DAT
- VES 22.RST
- VES 23.DAT
- VES 23.RST
- VES 24.DAT
- VES 24.RST
- VES 25.DAT
- VES 25.RST
- VES 26.DAT
- VES 26.RST
- VES 26A.RST
- VES 27.DAT
- VES 27.RST
- VES 28.DAT
- VES 28.RST
- VES 29.DAT
- VES 29.RST
- VES 30.DAT
