# Supplementary material for: Geoelectrical resistivity data set for characterising crystalline basement aquifers in Basiri, Ado-Ekiti, southwestern Nigeria
Source: Data Brief. 2018 May 23;19:810–6. doi: 10.1016/j.dib.2018.05.091 (PMC5997927; doi:10.1016/j.dib.2018.05.091)
Supplement: Supplementary file 3 — Supplementary material [file mmc3.zip › VES 30.RST]

Schlumberger Array
VES 30
4
 Thick+Resis              lowlim               uplim       sigma
       2.706       0.00000000010  100000.00000000000       1.000
       8.687       0.00000000010  100000.00000000000       1.000
       4.847       0.00000000010  100000.00000000000       1.000
      58.686       0.00000000010  100000.00000000000       1.000
       7.274       0.00000000010  100000.00000000000       1.000
      92.622       0.00000000010  100000.00000000000       1.000
    1299.227       0.00000000010  100000.00000000000       1.000
     Raw Dist     Raw Res.  Smoothed dist Smoothed Res. variances
       1.800      73.288       1.800      73.288 1.000
       2.400      50.110       2.400      50.110 1.000
       3.200      44.340       3.200      44.340 1.000
       4.200      36.334       4.200      34.990 1.000
       4.200      33.646       4.200      34.990 1.000
       5.500      27.152       5.500      27.152 1.000
       7.500      22.759       7.500      22.759 1.000
      10.000      17.453      10.000      17.453 1.000
      13.000      12.641      13.000      12.377 1.000
      13.000      12.112      13.000      12.377 1.000
      18.000      10.829      18.000      10.829 1.000
      24.000      12.479      24.000      12.479 1.000
      32.000      22.998      32.000      22.998 1.000
      42.000      38.219      42.000      38.219 1.000
      55.000      52.583      55.000      55.231 1.000
      55.000      57.880      55.000      55.231 1.000
      75.000      67.720      75.000      67.720 1.000
     100.000      72.384     100.000      72.384 1.000
