# Supplementary material for: Geoelectrical resistivity data set for characterising crystalline basement aquifers in Basiri, Ado-Ekiti, southwestern Nigeria
Source: Data Brief. 2018 May 23;19:810–6. doi: 10.1016/j.dib.2018.05.091 (PMC5997927; doi:10.1016/j.dib.2018.05.091)
Supplement: Supplementary file 3 — Supplementary material [file mmc3.zip › VES 1.RST]

Schlumberger Array
VES 1
4
 Thick+Resis              lowlim               uplim       sigma
       1.439       0.00000000010  100000.00000000000       1.000
       5.825       0.00000000010  100000.00000000000       1.000
      11.651       0.00000000010  100000.00000000000       1.000
      92.830       0.00000000010  100000.00000000000       1.000
      59.279       0.00000000010  100000.00000000000       1.000
      17.418       0.00000000010  100000.00000000000       1.000
     788.809       0.00000000010  100000.00000000000       1.000
     Raw Dist     Raw Res.  Smoothed dist Smoothed Res. variances
       1.800      86.737       1.800      86.737 1.000
       2.400      82.638       2.400      82.638 1.000
       3.200      76.264       3.200      76.264 1.000
       4.200      70.158       4.200      69.322 1.000
       4.200      68.487       4.200      69.322 1.000
       5.500      64.616       5.500      64.616 1.000
       7.500      59.199       7.500      59.199 1.000
      10.000      49.231      10.000      49.231 1.000
      13.000      41.294      13.000      42.572 1.000
      13.000      43.850      13.000      42.572 1.000
      18.000      41.710      18.000      41.710 1.000
      24.000      36.800      24.000      36.800 1.000
      32.000      35.740      32.000      35.740 1.000
      42.000      51.150      42.000      51.150 1.000
      55.000      73.070      55.000      77.150 1.000
      55.000      81.230      55.000      77.150 1.000
      75.000      85.400      75.000      85.400 1.000
     100.000     104.700     100.000     104.700 1.000
