# Supplementary material for: Geoelectrical resistivity data set for characterising crystalline basement aquifers in Basiri, Ado-Ekiti, southwestern Nigeria
Source: Data Brief. 2018 May 23;19:810–6. doi: 10.1016/j.dib.2018.05.091 (PMC5997927; doi:10.1016/j.dib.2018.05.091)
Supplement: Supplementary file 3 — Supplementary material [file mmc3.zip › VES 2.DAT]

AB/2	APP RES
1.00	271.13
1.30	191.05
1.80	163.44
2.40	134.78
3.20	112.26
4.20	83.96
4.20	86.25
5.50	78.92
7.50	79.94
10.0	72.83
13.0	70.26
13.0	73.26
18.0	70.62
24.0	62.94
32.0	51.43
42.0	63.94
55.0	69.11
55.0	76.00
75.0	81.46
100.0	128.53
