# Supplementary material for: Geoelectrical resistivity data set for characterising crystalline basement aquifers in Basiri, Ado-Ekiti, southwestern Nigeria
Source: Data Brief. 2018 May 23;19:810–6. doi: 10.1016/j.dib.2018.05.091 (PMC5997927; doi:10.1016/j.dib.2018.05.091)
Supplement: Supplementary file 3 — Supplementary material [file mmc3.zip › VES 2.RST]

Schlumberger Array
VES 2
4
 Thick+Resis              lowlim               uplim       sigma
       0.925       0.00000000010  100000.00000000000       1.000
      10.690       0.00000000010  100000.00000000000       1.000
      20.482       0.00000000010  100000.00000000000       1.000
     239.708       0.00000000010  100000.00000000000       1.000
      75.515       0.00000000010  100000.00000000000       1.000
      34.873       0.00000000010  100000.00000000000       1.000
     642.896       0.00000000010  100000.00000000000       1.000
     Raw Dist     Raw Res.  Smoothed dist Smoothed Res. variances
       1.800     163.440       1.800     163.440 1.000
       2.400     134.780       2.400     134.780 1.000
       3.200     112.260       3.200     112.260 1.000
       4.200      83.960       4.200      85.105 1.000
       4.200      86.250       4.200      85.105 1.000
       5.500      78.920       5.500      78.920 1.000
       7.500      79.940       7.500      79.940 1.000
      10.000      72.830      10.000      72.830 1.000
      13.000      70.260      13.000      71.760 1.000
      13.000      73.260      13.000      71.760 1.000
      18.000      70.620      18.000      70.620 1.000
      24.000      62.940      24.000      62.940 1.000
      32.000      51.430      32.000      51.430 1.000
      42.000      63.940      42.000      63.940 1.000
      55.000      69.110      55.000      72.555 1.000
      55.000      76.000      55.000      72.555 1.000
      75.000      81.460      75.000      81.460 1.000
     100.000     128.530     100.000     128.530 1.000
