# Supplementary material for: Geoelectrical resistivity data set for characterising crystalline basement aquifers in Basiri, Ado-Ekiti, southwestern Nigeria
Source: Data Brief. 2018 May 23;19:810–6. doi: 10.1016/j.dib.2018.05.091 (PMC5997927; doi:10.1016/j.dib.2018.05.091)
Supplement: Supplementary file 3 — Supplementary material [file mmc3.zip › VES 3.RST]

Schlumberger Array
VES 3
5
 Thick+Resis              lowlim               uplim       sigma
       0.865       0.00000000010  100000.00000000000       1.000
       1.524       0.00000000010  100000.00000000000       1.000
       4.277       0.00000000010  100000.00000000000       1.000
      14.093       0.00000000010  100000.00000000000       1.000
     213.528       0.00000000010  100000.00000000000       1.000
      60.308       0.00000000010  100000.00000000000       1.000
     252.125       0.00000000010  100000.00000000000       1.000
      28.732       0.00000000010  100000.00000000000       1.000
     511.956       0.00000000010  100000.00000000000       1.000
     Raw Dist     Raw Res.  Smoothed dist Smoothed Res. variances
       1.800     136.790       1.800     136.790 1.000
       2.400     132.217       2.400     132.217 1.000
       3.200      96.510       3.200      96.510 1.000
       4.200      94.070       4.200      95.345 1.000
       4.200      96.620       4.200      95.345 1.000
       5.500     113.890       5.500     113.890 1.000
       7.500     126.200       7.500     126.200 1.000
      10.000     134.300      10.000     134.300 1.000
      13.000     135.050      13.000     129.405 1.000
      13.000     123.760      13.000     129.405 1.000
      18.000     100.315      18.000     100.315 1.000
      24.000      72.382      24.000      72.382 1.000
      32.000      74.588      32.000      74.588 1.000
      42.000      83.100      42.000      83.100 1.000
      55.000      95.030      55.000      89.441 1.000
      55.000      83.852      55.000      89.441 1.000
      75.000     116.510      75.000     116.510 1.000
     100.000     130.890     100.000     130.890 1.000
