# Supplementary material for: Geoelectrical resistivity data set for characterising crystalline basement aquifers in Basiri, Ado-Ekiti, southwestern Nigeria
Source: Data Brief. 2018 May 23;19:810–6. doi: 10.1016/j.dib.2018.05.091 (PMC5997927; doi:10.1016/j.dib.2018.05.091)
Supplement: Supplementary file 3 — Supplementary material [file mmc3.zip › VES 4.DAT]

AB/2	APP RES
1.00	62.773
1.30	53.477
1.80	46.477
2.40	45.347
3.20	38.926
4.20	36.354
4.20	44.362
5.50	42.138
7.50	40.556
10.0	40.527
13.0	40.351
13.0	51.713
18.0	54.762
24.0	55.738
32.0	61.522
42.0	69.372
55.0	89.521
55.0	92.657
75.0	120.519
100.0	153.049
130.0	220.064
