# Supplementary material for: Geoelectrical resistivity data set for characterising crystalline basement aquifers in Basiri, Ado-Ekiti, southwestern Nigeria
Source: Data Brief. 2018 May 23;19:810–6. doi: 10.1016/j.dib.2018.05.091 (PMC5997927; doi:10.1016/j.dib.2018.05.091)
Supplement: Supplementary file 3 — Supplementary material [file mmc3.zip › VES 4.RST]

Schlumberger Array
VES 4
4
 Thick+Resis              lowlim               uplim       sigma
       1.604       0.00000000010  100000.00000000000       1.000
      19.523       0.00000000010  100000.00000000000       1.000
       8.210       0.00000000010  100000.00000000000       1.000
      43.190       0.00000000010  100000.00000000000       1.000
      42.237       0.00000000010  100000.00000000000       1.000
     213.267       0.00000000010  100000.00000000000       1.000
     946.315       0.00000000010  100000.00000000000       1.000
     Raw Dist     Raw Res.  Smoothed dist Smoothed Res. variances
       1.800      46.477       1.800      46.477 1.000
       2.400      45.347       2.400      45.347 1.000
       3.200      38.926       3.200      38.926 1.000
       4.200      36.354       4.200      40.358 1.000
       4.200      44.362       4.200      40.358 1.000
       5.500      42.138       5.500      42.138 1.000
       7.500      40.556       7.500      40.556 1.000
      10.000      40.527      10.000      40.527 1.000
      13.000      40.351      13.000      46.032 1.000
      13.000      51.713      13.000      46.032 1.000
      18.000      54.762      18.000      54.762 1.000
      24.000      55.738      24.000      55.738 1.000
      32.000      61.522      32.000      61.522 1.000
      42.000      69.372      42.000      69.372 1.000
      55.000      89.521      55.000      91.089 1.000
      55.000      92.657      55.000      91.089 1.000
      75.000     120.519      75.000     120.519 1.000
     100.000     153.049     100.000     153.049 1.000
     130.000     220.064     130.000     220.064 1.000
