# Supplementary material for: Geoelectrical resistivity data set for characterising crystalline basement aquifers in Basiri, Ado-Ekiti, southwestern Nigeria
Source: Data Brief. 2018 May 23;19:810–6. doi: 10.1016/j.dib.2018.05.091 (PMC5997927; doi:10.1016/j.dib.2018.05.091)
Supplement: Supplementary file 3 — Supplementary material [file mmc3.zip › VES 5.DAT]

AB/2	APP RES
1.00	129.367
1.30	125.517
1.80	121.191
2.40	130.975
3.20	142.320
4.20	99.308
4.20	98.589
5.50	108.481
7.50	107.177
10.0	102.857
13.0	91.054
13.0	92.063
18.0	77.359
24.0	77.087
32.0	88.572
42.0	101.237
55.0	129.625
55.0	129.245
75.0	167.172
100.0	211.429
