# Supplementary material for: Geoelectrical resistivity data set for characterising crystalline basement aquifers in Basiri, Ado-Ekiti, southwestern Nigeria
Source: Data Brief. 2018 May 23;19:810–6. doi: 10.1016/j.dib.2018.05.091 (PMC5997927; doi:10.1016/j.dib.2018.05.091)
Supplement: Supplementary file 3 — Supplementary material [file mmc3.zip › VES 5.RST]

Schlumberger Array
VES 5
5
 Thick+Resis              lowlim               uplim       sigma
       1.497       0.00000000010  100000.00000000000       1.000
       5.460       0.00000000010  100000.00000000000       1.000
      14.084       0.00000000010  100000.00000000000       1.000
      11.951       0.00000000010  100000.00000000000       1.000
     131.461       0.00000000010  100000.00000000000       1.000
     110.273       0.00000000010  100000.00000000000       1.000
      48.458       0.00000000010  100000.00000000000       1.000
     342.716       0.00000000010  100000.00000000000       1.000
     891.050       0.00000000010  100000.00000000000       1.000
     Raw Dist     Raw Res.  Smoothed dist Smoothed Res. variances
       1.800     121.191       1.800     121.191 1.000
       2.400     130.975       2.400     130.975 1.000
       3.200     142.320       3.200     142.320 1.000
       4.200      99.308       4.200      98.948 1.000
       4.200      98.589       4.200      98.948 1.000
       5.500     108.481       5.500     108.481 1.000
       7.500     107.177       7.500     107.177 1.000
      10.000     102.857      10.000     102.857 1.000
      13.000      91.054      13.000      91.559 1.000
      13.000      92.063      13.000      91.559 1.000
      18.000      77.359      18.000      77.359 1.000
      24.000      77.087      24.000      77.087 1.000
      32.000      88.572      32.000      88.572 1.000
      42.000     101.237      42.000     101.237 1.000
      55.000     129.625      55.000     129.435 1.000
      55.000     129.245      55.000     129.435 1.000
      75.000     167.172      75.000     167.172 1.000
     100.000     211.429     100.000     211.429 1.000
