# Supplementary material for: Geoelectrical resistivity data set for characterising crystalline basement aquifers in Basiri, Ado-Ekiti, southwestern Nigeria
Source: Data Brief. 2018 May 23;19:810–6. doi: 10.1016/j.dib.2018.05.091 (PMC5997927; doi:10.1016/j.dib.2018.05.091)
Supplement: Supplementary file 3 — Supplementary material [file mmc3.zip › VES 6.DAT]

AB/2	APP RES
1.00	133.199
1.30	124.685
1.80	107.918
2.40	88.885
3.20	93.743
4.20	97.202
4.20	109.866
5.50	98.313
7.50	94.542
10.0	86.315
13.0	71.968
13.0	79.427
18.0	59.240
24.0	42.778
32.0	42.979
42.0	52.647
55.0	65.523
55.0	75.456
75.0	99.314
100.0	118.124
