# Supplementary material for: Geoelectrical resistivity data set for characterising crystalline basement aquifers in Basiri, Ado-Ekiti, southwestern Nigeria
Source: Data Brief. 2018 May 23;19:810–6. doi: 10.1016/j.dib.2018.05.091 (PMC5997927; doi:10.1016/j.dib.2018.05.091)
Supplement: Supplementary file 3 — Supplementary material [file mmc3.zip › VES 6.RST]

Schlumberger Array
VES 6
5
 Thick+Resis              lowlim               uplim       sigma
       1.050       0.00000000010  100000.00000000000       1.000
       6.174       0.00000000010  100000.00000000000       1.000
      11.832       0.00000000010  100000.00000000000       1.000
       6.215       0.00000000010  100000.00000000000       1.000
      92.042       0.00000000010  100000.00000000000       1.000
     109.607       0.00000000010  100000.00000000000       1.000
      17.877       0.00000000010  100000.00000000000       1.000
     457.521       0.00000000010  100000.00000000000       1.000
     774.604       0.00000000010  100000.00000000000       1.000
     Raw Dist     Raw Res.  Smoothed dist Smoothed Res. variances
       1.800     107.918       1.800     107.918 1.000
       2.400      88.885       2.400      88.885 1.000
       3.200      93.743       3.200      93.743 1.000
       4.200      97.202       4.200     103.534 1.000
       4.200     109.866       4.200     103.534 1.000
       5.500      98.313       5.500      98.313 1.000
       7.500      94.542       7.500      94.542 1.000
      10.000      86.315      10.000      86.315 1.000
      13.000      71.968      13.000      75.698 1.000
      13.000      79.427      13.000      75.698 1.000
      18.000      59.240      18.000      59.240 1.000
      24.000      42.778      24.000      42.778 1.000
      32.000      42.979      32.000      42.979 1.000
      42.000      52.647      42.000      52.647 1.000
      55.000      65.523      55.000      70.489 1.000
      55.000      75.456      55.000      70.489 1.000
      75.000      99.314      75.000      99.314 1.000
     100.000     118.124     100.000     118.124 1.000
