# Supplementary material for: Geoelectrical resistivity data set for characterising crystalline basement aquifers in Basiri, Ado-Ekiti, southwestern Nigeria
Source: Data Brief. 2018 May 23;19:810–6. doi: 10.1016/j.dib.2018.05.091 (PMC5997927; doi:10.1016/j.dib.2018.05.091)
Supplement: Supplementary file 3 — Supplementary material [file mmc3.zip › VES 7.DAT]

AB/2	APP RES
1.00	106.308
1.30	90.612
1.80	81.351
2.40	63.443
3.20	57.777
4.20	56.415
4.20	59.464
5.50	64.908
7.50	55.488
10.0	41.626
13.0	37.059
13.0	35.827
18.0	30.943
24.0	34.058
32.0	45.495
42.0	51.871
55.0	71.655
55.0	72.890
75.0	111.507
100.0	160.849
