# Supplementary material for: Geoelectrical resistivity data set for characterising crystalline basement aquifers in Basiri, Ado-Ekiti, southwestern Nigeria
Source: Data Brief. 2018 May 23;19:810–6. doi: 10.1016/j.dib.2018.05.091 (PMC5997927; doi:10.1016/j.dib.2018.05.091)
Supplement: Supplementary file 3 — Supplementary material [file mmc3.zip › VES 7.RST]

Schlumberger Array
VES 7
4
 Thick+Resis              lowlim               uplim       sigma
       4.826       0.00000000010  100000.00000000000       1.000
       7.572       0.00000000010  100000.00000000000       1.000
      10.076       0.00000000010  100000.00000000000       1.000
      68.815       0.00000000010  100000.00000000000       1.000
      14.364       0.00000000010  100000.00000000000       1.000
     119.621       0.00000000010  100000.00000000000       1.000
    1119.159       0.00000000010  100000.00000000000       1.000
     Raw Dist     Raw Res.  Smoothed dist Smoothed Res. variances
       1.800      81.351       1.800      81.351 1.000
       2.400      63.443       2.400      63.443 1.000
       3.200      57.777       3.200      57.777 1.000
       4.200      56.415       4.200      57.939 1.000
       4.200      59.464       4.200      57.939 1.000
       5.500      64.908       5.500      64.908 1.000
       7.500      55.488       7.500      55.488 1.000
      10.000      41.626      10.000      41.626 1.000
      13.000      37.059      13.000      36.443 1.000
      13.000      35.827      13.000      36.443 1.000
      18.000      30.943      18.000      30.943 1.000
      24.000      34.058      24.000      34.058 1.000
      32.000      45.495      32.000      45.495 1.000
      42.000      51.871      42.000      51.871 1.000
      55.000      71.655      55.000      72.273 1.000
      55.000      72.890      55.000      72.273 1.000
      75.000     111.507      75.000     111.507 1.000
     100.000     160.849     100.000     160.849 1.000
