# Supplementary material for: Geoelectrical resistivity data set for characterising crystalline basement aquifers in Basiri, Ado-Ekiti, southwestern Nigeria
Source: Data Brief. 2018 May 23;19:810–6. doi: 10.1016/j.dib.2018.05.091 (PMC5997927; doi:10.1016/j.dib.2018.05.091)
Supplement: Supplementary file 3 — Supplementary material [file mmc3.zip › VES 8.DAT]

AB/2	APP RES
1.00	41.053
1.30	46.543
1.80	52.299
2.40	52.368
3.20	48.577
4.20	44.556
4.20	59.020
5.50	53.267
7.50	40.556
10.0	34.872
13.0	31.325
13.0	32.599
18.0	29.518
24.0	29.822
32.0	35.966
42.0	39.789
55.0	50.938
55.0	61.962
75.0	86.944
100.0	112.469
