# Supplementary material for: Geoelectrical resistivity data set for characterising crystalline basement aquifers in Basiri, Ado-Ekiti, southwestern Nigeria
Source: Data Brief. 2018 May 23;19:810–6. doi: 10.1016/j.dib.2018.05.091 (PMC5997927; doi:10.1016/j.dib.2018.05.091)
Supplement: Supplementary file 3 — Supplementary material [file mmc3.zip › VES 8.RST]

Schlumberger Array
VES 8
4
 Thick+Resis              lowlim               uplim       sigma
       4.897       0.00000000010  100000.00000000000       1.000
      12.917       0.00000000010  100000.00000000000       1.000
       8.028       0.00000000010  100000.00000000000       1.000
      53.232       0.00000000010  100000.00000000000       1.000
      16.992       0.00000000010  100000.00000000000       1.000
     336.051       0.00000000010  100000.00000000000       1.000
     830.437       0.00000000010  100000.00000000000       1.000
     Raw Dist     Raw Res.  Smoothed dist Smoothed Res. variances
       1.800      52.299       1.800      52.299 1.000
       2.400      52.368       2.400      52.368 1.000
       3.200      48.577       3.200      48.577 1.000
       4.200      44.556       4.200      51.788 1.000
       4.200      59.020       4.200      51.788 1.000
       5.500      53.267       5.500      53.267 1.000
       7.500      40.556       7.500      40.556 1.000
      10.000      34.872      10.000      34.872 1.000
      13.000      31.325      13.000      31.962 1.000
      13.000      32.599      13.000      31.962 1.000
      18.000      29.518      18.000      29.518 1.000
      24.000      29.822      24.000      29.822 1.000
      32.000      35.966      32.000      35.966 1.000
      42.000      39.789      42.000      39.789 1.000
      55.000      50.938      55.000      56.450 1.000
      55.000      61.962      55.000      56.450 1.000
      75.000      86.944      75.000      86.944 1.000
     100.000     112.469     100.000     112.469 1.000
