# Supplementary material for: Geoelectrical resistivity data set for characterising crystalline basement aquifers in Basiri, Ado-Ekiti, southwestern Nigeria
Source: Data Brief. 2018 May 23;19:810–6. doi: 10.1016/j.dib.2018.05.091 (PMC5997927; doi:10.1016/j.dib.2018.05.091)
Supplement: Supplementary file 3 — Supplementary material [file mmc3.zip › VES 9.DAT]

AB/2	APP RES
1.00	46.821
1.30	48.816
1.80	54.152
2.40	50.152
3.20	50.057
4.20	48.213
4.20	58.743
5.50	49.370
7.50	37.109
10.0	27.803
13.0	21.078
13.0	23.629
18.0	20.765
24.0	23.850
32.0	27.023
42.0	34.026
