# Supplementary material for: Geoelectrical resistivity data set for characterising crystalline basement aquifers in Basiri, Ado-Ekiti, southwestern Nigeria
Source: Data Brief. 2018 May 23;19:810–6. doi: 10.1016/j.dib.2018.05.091 (PMC5997927; doi:10.1016/j.dib.2018.05.091)
Supplement: Supplementary file 3 — Supplementary material [file mmc3.zip › VES 9.RST]

Schlumberger Array
VES 9
3
 Thick+Resis              lowlim               uplim       sigma
       3.811       0.00000000010  100000.00000000000       1.000
      14.733       0.00000000010  100000.00000000000       1.000
      55.663       0.00000000010  100000.00000000000       1.000
      15.024       0.00000000010  100000.00000000000       1.000
     199.518       0.00000000010  100000.00000000000       1.000
     Raw Dist     Raw Res.  Smoothed dist Smoothed Res. variances
       1.800      54.152       1.800      54.152 1.000
       2.400      50.152       2.400      50.152 1.000
       3.200      50.057       3.200      50.057 1.000
       4.200      48.213       4.200      53.478 1.000
       4.200      58.743       4.200      53.478 1.000
       5.500      49.370       5.500      49.370 1.000
       7.500      37.109       7.500      37.109 1.000
      10.000      27.803      10.000      27.803 1.000
      13.000      21.078      13.000      22.354 1.000
      13.000      23.629      13.000      22.354 1.000
      18.000      20.765      18.000      20.765 1.000
      24.000      23.850      24.000      23.850 1.000
      32.000      27.023      32.000      27.023 1.000
      42.000      34.026      42.000      34.026 1.000
