# Supplementary material for: Geoelectrical resistivity data set for characterising crystalline basement aquifers in Basiri, Ado-Ekiti, southwestern Nigeria
Source: Data Brief. 2018 May 23;19:810–6. doi: 10.1016/j.dib.2018.05.091 (PMC5997927; doi:10.1016/j.dib.2018.05.091)
Supplement: Supplementary file 3 — Supplementary material [file mmc3.zip › VES 10.DAT]

AB/2	APP RES
1.00	271.551
1.30	242.431
1.80	173.511
2.40	144.981
3.20	133.119
4.20	112.386
4.20	149.711
5.50	134.188
7.50	132.358
10.0	120.904
13.0	105.814
13.0	109.265
18.0	88.616
24.0	70.464
32.0	66.205
42.0	53.444
55.0	47.079
55.0	53.674
75.0	61.141
100.0	79.419
