# Supplementary material for: Geoelectrical resistivity data set for characterising crystalline basement aquifers in Basiri, Ado-Ekiti, southwestern Nigeria
Source: Data Brief. 2018 May 23;19:810–6. doi: 10.1016/j.dib.2018.05.091 (PMC5997927; doi:10.1016/j.dib.2018.05.091)
Supplement: Supplementary file 3 — Supplementary material [file mmc3.zip › VES 10.RST]

Schlumberger Array
VES 10
3
 Thick+Resis              lowlim               uplim       sigma
       9.032       0.00000000010  100000.00000000000       1.000
      29.871       0.00000000010  100000.00000000000       1.000
     141.934       0.00000000010  100000.00000000000       1.000
      36.805       0.00000000010  100000.00000000000       1.000
     163.792       0.00000000010  100000.00000000000       1.000
     Raw Dist     Raw Res.  Smoothed dist Smoothed Res. variances
       1.800     173.511       1.800     173.511 1.000
       2.400     144.981       2.400     144.981 1.000
       3.200     133.119       3.200     133.119 1.000
       4.200     112.386       4.200     131.048 1.000
       4.200     149.711       4.200     131.048 1.000
       5.500     134.188       5.500     134.188 1.000
       7.500     132.358       7.500     132.358 1.000
      10.000     120.904      10.000     120.904 1.000
      13.000     105.814      13.000     107.540 1.000
      13.000     109.265      13.000     107.540 1.000
      18.000      88.616      18.000      88.616 1.000
      24.000      70.464      24.000      70.464 1.000
      32.000      66.205      32.000      66.205 1.000
      42.000      53.444      42.000      53.444 1.000
      55.000      47.079      55.000      50.377 1.000
      55.000      53.674      55.000      50.377 1.000
      75.000      61.141      75.000      61.141 1.000
     100.000      79.419     100.000      79.419 1.000
