# Supplementary material for: Geoelectrical resistivity data set for characterising crystalline basement aquifers in Basiri, Ado-Ekiti, southwestern Nigeria
Source: Data Brief. 2018 May 23;19:810–6. doi: 10.1016/j.dib.2018.05.091 (PMC5997927; doi:10.1016/j.dib.2018.05.091)
Supplement: Supplementary file 3 — Supplementary material [file mmc3.zip › VES 11.DAT]

AB/2	APP RES
1.00	183.149
1.30	185.089
1.80	169.765
2.40	170.459
3.20	171.852
4.20	170.515
4.20	181.632
5.50	185.031
7.50	190.055
10.0	203.261
13.0	198.647
13.0	214.283
18.0	190.525
24.0	156.056
32.0	109.506
42.0	80.566
55.0	80.607
55.0	84.579
75.0	100.338
100.0	131.946
