# Supplementary material for: Geoelectrical resistivity data set for characterising crystalline basement aquifers in Basiri, Ado-Ekiti, southwestern Nigeria
Source: Data Brief. 2018 May 23;19:810–6. doi: 10.1016/j.dib.2018.05.091 (PMC5997927; doi:10.1016/j.dib.2018.05.091)
Supplement: Supplementary file 3 — Supplementary material [file mmc3.zip › VES 11.RST]

Schlumberger Array
VES 11
4
 Thick+Resis              lowlim               uplim       sigma
       3.257       0.00000000010  100000.00000000000       1.000
       6.363       0.00000000010  100000.00000000000       1.000
      14.001       0.00000000010  100000.00000000000       1.000
     161.569       0.00000000010  100000.00000000000       1.000
     342.521       0.00000000010  100000.00000000000       1.000
      28.053       0.00000000010  100000.00000000000       1.000
     325.530       0.00000000010  100000.00000000000       1.000
     Raw Dist     Raw Res.  Smoothed dist Smoothed Res. variances
       1.800     169.765       1.800     169.765 1.000
       2.400     170.459       2.400     170.459 1.000
       3.200     171.852       3.200     171.852 1.000
       4.200     170.515       4.200     176.073 1.000
       4.200     181.632       4.200     176.073 1.000
       5.500     185.031       5.500     185.031 1.000
       7.500     190.055       7.500     190.055 1.000
      10.000     203.261      10.000     203.261 1.000
      13.000     198.647      13.000     206.465 1.000
      13.000     214.283      13.000     206.465 1.000
      18.000     190.525      18.000     190.525 1.000
      24.000     156.056      24.000     156.056 1.000
      32.000     109.506      32.000     109.506 1.000
      42.000      80.566      42.000      80.566 1.000
      55.000      80.607      55.000      82.593 1.000
      55.000      84.579      55.000      82.593 1.000
      75.000     100.338      75.000     100.338 1.000
     100.000     131.946     100.000     131.946 1.000
