# Supplementary material for: Geoelectrical resistivity data set for characterising crystalline basement aquifers in Basiri, Ado-Ekiti, southwestern Nigeria
Source: Data Brief. 2018 May 23;19:810–6. doi: 10.1016/j.dib.2018.05.091 (PMC5997927; doi:10.1016/j.dib.2018.05.091)
Supplement: Supplementary file 3 — Supplementary material [file mmc3.zip › VES 12.DAT]

AB/2	APP RES
1.00	227.382
1.30	188.275
1.80	158.548
2.40	138.358
3.20	131.833
4.20	137.768
4.20	148.576
5.50	147.255
7.50	164.785
10.0	184.098
13.0	189.807
13.0	214.283
18.0	196.246
24.0	177.699
32.0	157.633
42.0	134.443
55.0	117.271
55.0	122.593
75.0	159.255
100.0	174.614
