# Supplementary material for: Geoelectrical resistivity data set for characterising crystalline basement aquifers in Basiri, Ado-Ekiti, southwestern Nigeria
Source: Data Brief. 2018 May 23;19:810–6. doi: 10.1016/j.dib.2018.05.091 (PMC5997927; doi:10.1016/j.dib.2018.05.091)
Supplement: Supplementary file 3 — Supplementary material [file mmc3.zip › VES 12.RST]

Schlumberger Array
VES 12
4
 Thick+Resis              lowlim               uplim       sigma
       4.263       0.00000000010  100000.00000000000       1.000
       6.022       0.00000000010  100000.00000000000       1.000
      10.965       0.00000000010  100000.00000000000       1.000
     135.956       0.00000000010  100000.00000000000       1.000
     408.397       0.00000000010  100000.00000000000       1.000
      37.035       0.00000000010  100000.00000000000       1.000
     346.699       0.00000000010  100000.00000000000       1.000
     Raw Dist     Raw Res.  Smoothed dist Smoothed Res. variances
       1.800     158.548       1.800     158.548 1.000
       2.400     138.358       2.400     138.358 1.000
       3.200     131.833       3.200     131.833 1.000
       4.200     137.768       4.200     143.172 1.000
       4.200     148.576       4.200     143.172 1.000
       5.500     147.255       5.500     147.255 1.000
       7.500     164.785       7.500     164.785 1.000
      10.000     184.098      10.000     184.098 1.000
      13.000     189.807      13.000     202.045 1.000
      13.000     214.283      13.000     202.045 1.000
      18.000     196.246      18.000     196.246 1.000
      24.000     177.699      24.000     177.699 1.000
      32.000     157.633      32.000     157.633 1.000
      42.000     134.443      42.000     134.443 1.000
      55.000     117.271      55.000     119.932 1.000
      55.000     122.593      55.000     119.932 1.000
      75.000     159.255      75.000     159.255 1.000
     100.000     174.614     100.000     174.614 1.000
