# Supplementary material for: Geoelectrical resistivity data set for characterising crystalline basement aquifers in Basiri, Ado-Ekiti, southwestern Nigeria
Source: Data Brief. 2018 May 23;19:810–6. doi: 10.1016/j.dib.2018.05.091 (PMC5997927; doi:10.1016/j.dib.2018.05.091)
Supplement: Supplementary file 3 — Supplementary material [file mmc3.zip › VES 13.DAT]

AB/2	APP RES
1.00	69.176
1.30	68.959
1.80	66.815
2.40	66.772
3.20	73.155
4.20	87.116
4.20	89.528
5.50	104.109
7.50	115.218
10.0	121.109
13.0	120.787
13.0	134.219
18.0	125.199
24.0	122.326
32.0	120.315
42.0	126.352
55.0	136.468
55.0	138.748
75.0	154.625
100.0	219.283
