# Supplementary material for: Geoelectrical resistivity data set for characterising crystalline basement aquifers in Basiri, Ado-Ekiti, southwestern Nigeria
Source: Data Brief. 2018 May 23;19:810–6. doi: 10.1016/j.dib.2018.05.091 (PMC5997927; doi:10.1016/j.dib.2018.05.091)
Supplement: Supplementary file 3 — Supplementary material [file mmc3.zip › VES 13.RST]

Schlumberger Array
VES 13
4
 Thick+Resis              lowlim               uplim       sigma
       2.033       0.00000000010  100000.00000000000       1.000
       5.343       0.00000000010  100000.00000000000       1.000
      10.917       0.00000000010  100000.00000000000       1.000
      61.056       0.00000000010  100000.00000000000       1.000
     197.397       0.00000000010  100000.00000000000       1.000
      67.596       0.00000000010  100000.00000000000       1.000
     260.573       0.00000000010  100000.00000000000       1.000
     Raw Dist     Raw Res.  Smoothed dist Smoothed Res. variances
       1.800      66.815       1.800      66.815 1.000
       2.400      66.772       2.400      66.772 1.000
       3.200      73.155       3.200      73.155 1.000
       4.200      87.116       4.200      88.322 1.000
       4.200      89.528       4.200      88.322 1.000
       5.500     104.109       5.500     104.109 1.000
       7.500     115.218       7.500     115.218 1.000
      10.000     121.109      10.000     121.109 1.000
      13.000     120.787      13.000     127.503 1.000
      13.000     134.219      13.000     127.503 1.000
      18.000     125.199      18.000     125.199 1.000
      24.000     122.326      24.000     122.326 1.000
      32.000     120.315      32.000     120.315 1.000
      42.000     126.352      42.000     126.352 1.000
      55.000     136.468      55.000     137.608 1.000
      55.000     138.748      55.000     137.608 1.000
      75.000     154.625      75.000     154.625 1.000
     100.000     219.283     100.000     219.283 1.000
