# Supplementary material for: Geoelectrical resistivity data set for characterising crystalline basement aquifers in Basiri, Ado-Ekiti, southwestern Nigeria
Source: Data Brief. 2018 May 23;19:810–6. doi: 10.1016/j.dib.2018.05.091 (PMC5997927; doi:10.1016/j.dib.2018.05.091)
Supplement: Supplementary file 3 — Supplementary material [file mmc3.zip › VES 14.DAT]

AB/2	APP RES
1.00	192.134
1.30	217.583
1.80	224.142
2.40	206.253
3.20	184.913
4.20	171.683
4.20	189.252
5.50	180.184
7.50	189.084
10.0	211.273
13.0	225.742
13.0	247.838
18.0	244.901
24.0	216.423
32.0	168.395
42.0	149.628
55.0	152.870
55.0	168.494
75.0	214.355
100.0	226.823
