# Supplementary material for: Geoelectrical resistivity data set for characterising crystalline basement aquifers in Basiri, Ado-Ekiti, southwestern Nigeria
Source: Data Brief. 2018 May 23;19:810–6. doi: 10.1016/j.dib.2018.05.091 (PMC5997927; doi:10.1016/j.dib.2018.05.091)
Supplement: Supplementary file 3 — Supplementary material [file mmc3.zip › VES 14.RST]

Schlumberger Array
VES 14
4
 Thick+Resis              lowlim               uplim       sigma
       5.373       0.00000000010  100000.00000000000       1.000
       6.870       0.00000000010  100000.00000000000       1.000
       9.994       0.00000000010  100000.00000000000       1.000
     190.515       0.00000000010  100000.00000000000       1.000
     389.140       0.00000000010  100000.00000000000       1.000
      37.741       0.00000000010  100000.00000000000       1.000
     716.889       0.00000000010  100000.00000000000       1.000
     Raw Dist     Raw Res.  Smoothed dist Smoothed Res. variances
       1.800     224.142       1.800     224.142 1.000
       2.400     206.253       2.400     206.253 1.000
       3.200     184.913       3.200     184.913 1.000
       4.200     171.683       4.200     180.468 1.000
       4.200     189.252       4.200     180.468 1.000
       5.500     180.184       5.500     180.184 1.000
       7.500     189.084       7.500     189.084 1.000
      10.000     211.273      10.000     211.273 1.000
      13.000     225.742      13.000     236.790 1.000
      13.000     247.838      13.000     236.790 1.000
      18.000     244.901      18.000     244.901 1.000
      24.000     216.423      24.000     216.423 1.000
      32.000     168.395      32.000     168.395 1.000
      42.000     149.628      42.000     149.628 1.000
      55.000     152.870      55.000     160.682 1.000
      55.000     168.494      55.000     160.682 1.000
      75.000     214.355      75.000     214.355 1.000
     100.000     226.823     100.000     226.823 1.000
