# Supplementary material for: Geoelectrical resistivity data set for characterising crystalline basement aquifers in Basiri, Ado-Ekiti, southwestern Nigeria
Source: Data Brief. 2018 May 23;19:810–6. doi: 10.1016/j.dib.2018.05.091 (PMC5997927; doi:10.1016/j.dib.2018.05.091)
Supplement: Supplementary file 3 — Supplementary material [file mmc3.zip › VES 15.DAT]

AB/2	APP RES
1.00	129.367
1.30	122.331
1.80	118.504
2.40	117.693
3.20	127.200
4.20	136.659
4.20	134.444
5.50	139.509
7.50	135.981
10.0	139.173
13.0	146.537
13.0	137.405
18.0	147.592
24.0	147.298
32.0	159.563
42.0	169.578
55.0	197.699
55.0	207.172
75.0	235.030
