# Supplementary material for: Geoelectrical resistivity data set for characterising crystalline basement aquifers in Basiri, Ado-Ekiti, southwestern Nigeria
Source: Data Brief. 2018 May 23;19:810–6. doi: 10.1016/j.dib.2018.05.091 (PMC5997927; doi:10.1016/j.dib.2018.05.091)
Supplement: Supplementary file 3 — Supplementary material [file mmc3.zip › VES 15.RST]

Schlumberger Array
VES 15
3
 Thick+Resis              lowlim               uplim       sigma
       5.621       0.00000000010  100000.00000000000       1.000
       9.947       0.00000000010  100000.00000000000       1.000
     128.593       0.00000000010  100000.00000000000       1.000
     135.131       0.00000000010  100000.00000000000       1.000
     261.959       0.00000000010  100000.00000000000       1.000
     Raw Dist     Raw Res.  Smoothed dist Smoothed Res. variances
       1.800     118.504       1.800     118.504 1.000
       2.400     117.693       2.400     117.693 1.000
       3.200     127.200       3.200     127.200 1.000
       4.200     136.659       4.200     135.551 1.000
       4.200     134.444       4.200     135.551 1.000
       5.500     139.509       5.500     139.509 1.000
       7.500     135.981       7.500     135.981 1.000
      10.000     139.173      10.000     139.173 1.000
      13.000     146.537      13.000     141.971 1.000
      13.000     137.405      13.000     141.971 1.000
      18.000     147.592      18.000     147.592 1.000
      24.000     147.298      24.000     147.298 1.000
      32.000     159.563      32.000     159.563 1.000
      42.000     169.578      42.000     169.578 1.000
      55.000     197.699      55.000     202.435 1.000
      55.000     207.172      55.000     202.435 1.000
      75.000     235.030      75.000     235.030 1.000
