# Supplementary material for: Geoelectrical resistivity data set for characterising crystalline basement aquifers in Basiri, Ado-Ekiti, southwestern Nigeria
Source: Data Brief. 2018 May 23;19:810–6. doi: 10.1016/j.dib.2018.05.091 (PMC5997927; doi:10.1016/j.dib.2018.05.091)
Supplement: Supplementary file 3 — Supplementary material [file mmc3.zip › VES 16.DAT]

AB/2	APP RES
1.00	101.847
1.30	86.173
1.80	85.076
2.40	78.571
3.20	74.119
4.20	79.025
4.20	80.218
5.50	84.770
7.50	99.048
10.0	119.535
13.0	138.838
13.0	143.882
18.0	157.159
24.0	181.318
32.0	230.929
42.0	265.451
55.0	333.186
55.0	315.795
75.0	408.918
