# Supplementary material for: Geoelectrical resistivity data set for characterising crystalline basement aquifers in Basiri, Ado-Ekiti, southwestern Nigeria
Source: Data Brief. 2018 May 23;19:810–6. doi: 10.1016/j.dib.2018.05.091 (PMC5997927; doi:10.1016/j.dib.2018.05.091)
Supplement: Supplementary file 3 — Supplementary material [file mmc3.zip › VES 16.RST]

Schlumberger Array
VES 16
3
 Thick+Resis              lowlim               uplim       sigma
       6.150       0.00000000010  100000.00000000000       1.000
       8.425       0.00000000010  100000.00000000000       1.000
      78.849       0.00000000010  100000.00000000000       1.000
     329.458       0.00000000010  100000.00000000000       1.000
     674.197       0.00000000010  100000.00000000000       1.000
     Raw Dist     Raw Res.  Smoothed dist Smoothed Res. variances
       1.800      85.076       1.800      85.076 1.000
       2.400      78.571       2.400      78.571 1.000
       3.200      74.119       3.200      74.119 1.000
       4.200      79.025       4.200      79.621 1.000
       4.200      80.218       4.200      79.621 1.000
       5.500      84.770       5.500      84.770 1.000
       7.500      99.048       7.500      99.048 1.000
      10.000     119.535      10.000     119.535 1.000
      13.000     138.838      13.000     141.360 1.000
      13.000     143.882      13.000     141.360 1.000
      18.000     157.159      18.000     157.159 1.000
      24.000     181.318      24.000     181.318 1.000
      32.000     230.929      32.000     230.929 1.000
      42.000     265.451      42.000     265.451 1.000
      55.000     333.186      55.000     324.490 1.000
      55.000     315.795      55.000     324.490 1.000
      75.000     408.918      75.000     408.918 1.000
