# Supplementary material for: Geoelectrical resistivity data set for characterising crystalline basement aquifers in Basiri, Ado-Ekiti, southwestern Nigeria
Source: Data Brief. 2018 May 23;19:810–6. doi: 10.1016/j.dib.2018.05.091 (PMC5997927; doi:10.1016/j.dib.2018.05.091)
Supplement: Supplementary file 3 — Supplementary material [file mmc3.zip › VES 17.DAT]

AB/2	APP RES
1.00	48.039
1.30	31.061
1.80	71.599
2.40	81.538
3.20	92.457
4.20	106.069
4.20	122.308
5.50	109.954
7.50	103.554
10.0	97.704
13.0	79.905
13.0	85.087
18.0	72.879
24.0	73.106
32.0	86.215
42.0	114.160
55.0	162.127
55.0	200.520
75.0	291.579
