# Supplementary material for: Geoelectrical resistivity data set for characterising crystalline basement aquifers in Basiri, Ado-Ekiti, southwestern Nigeria
Source: Data Brief. 2018 May 23;19:810–6. doi: 10.1016/j.dib.2018.05.091 (PMC5997927; doi:10.1016/j.dib.2018.05.091)
Supplement: Supplementary file 3 — Supplementary material [file mmc3.zip › VES 17.RST]

Schlumberger Array
VES 17
4
 Thick+Resis              lowlim               uplim       sigma
       0.970       0.00000000010  100000.00000000000       1.000
       2.455       0.00000000010  100000.00000000000       1.000
       7.881       0.00000000010  100000.00000000000       1.000
      49.675       0.00000000010  100000.00000000000       1.000
     227.375       0.00000000010  100000.00000000000       1.000
      27.734       0.00000000010  100000.00000000000       1.000
    3180.100       0.00000000010  100000.00000000000       1.000
     Raw Dist     Raw Res.  Smoothed dist Smoothed Res. variances
       1.800      71.599       1.800      71.599 1.000
       2.400      81.538       2.400      81.538 1.000
       3.200      92.457       3.200      92.457 1.000
       4.200     106.069       4.200     114.189 1.000
       4.200     122.308       4.200     114.189 1.000
       5.500     109.954       5.500     109.954 1.000
       7.500     103.554       7.500     103.554 1.000
      10.000      97.704      10.000      97.704 1.000
      13.000      79.905      13.000      82.496 1.000
      13.000      85.087      13.000      82.496 1.000
      18.000      72.879      18.000      72.879 1.000
      24.000      73.106      24.000      73.106 1.000
      32.000      86.215      32.000      86.215 1.000
      42.000     114.160      42.000     114.160 1.000
      55.000     162.127      55.000     181.324 1.000
      55.000     200.520      55.000     181.324 1.000
      75.000     291.579      75.000     291.579 1.000
