# Supplementary material for: Geoelectrical resistivity data set for characterising crystalline basement aquifers in Basiri, Ado-Ekiti, southwestern Nigeria
Source: Data Brief. 2018 May 23;19:810–6. doi: 10.1016/j.dib.2018.05.091 (PMC5997927; doi:10.1016/j.dib.2018.05.091)
Supplement: Supplementary file 3 — Supplementary material [file mmc3.zip › VES 18.DAT]

AB/2	APP RES
1.00	236.304
1.30	218.645
1.80	209.484
2.40	205.492
3.20	174.426
4.20	152.509
4.20	155.919
5.50	150.949
7.50	132.359
10.0	121.737
13.0	121.052
13.0	105.114
18.0	112.781
24.0	123.412
32.0	156.989
42.0	203.937
55.0	240.244
55.0	291.752
75.0	328.689
100.0	397.823
