# Supplementary material for: Geoelectrical resistivity data set for characterising crystalline basement aquifers in Basiri, Ado-Ekiti, southwestern Nigeria
Source: Data Brief. 2018 May 23;19:810–6. doi: 10.1016/j.dib.2018.05.091 (PMC5997927; doi:10.1016/j.dib.2018.05.091)
Supplement: Supplementary file 3 — Supplementary material [file mmc3.zip › VES 18.RST]

Schlumberger Array
VES 18
4
 Thick+Resis              lowlim               uplim       sigma
       2.897       0.00000000010  100000.00000000000       1.000
       8.978       0.00000000010  100000.00000000000       1.000
       9.297       0.00000000010  100000.00000000000       1.000
     203.122       0.00000000010  100000.00000000000       1.000
      79.360       0.00000000010  100000.00000000000       1.000
     217.049       0.00000000010  100000.00000000000       1.000
     881.968       0.00000000010  100000.00000000000       1.000
     Raw Dist     Raw Res.  Smoothed dist Smoothed Res. variances
       1.800     209.484       1.800     209.484 1.000
       2.400     205.492       2.400     205.492 1.000
       3.200     174.426       3.200     174.426 1.000
       4.200     152.509       4.200     154.214 1.000
       4.200     155.919       4.200     154.214 1.000
       5.500     150.949       5.500     150.949 1.000
       7.500     132.359       7.500     132.359 1.000
      10.000     121.737      10.000     121.737 1.000
      13.000     121.052      13.000     113.083 1.000
      13.000     105.114      13.000     113.083 1.000
      18.000     112.781      18.000     112.781 1.000
      24.000     123.412      24.000     123.412 1.000
      32.000     156.989      32.000     156.989 1.000
      42.000     203.937      42.000     203.937 1.000
      55.000     240.244      55.000     265.998 1.000
      55.000     291.752      55.000     265.998 1.000
      75.000     328.689      75.000     328.689 1.000
     100.000     397.823     100.000     397.823 1.000
