# Supplementary material for: Geoelectrical resistivity data set for characterising crystalline basement aquifers in Basiri, Ado-Ekiti, southwestern Nigeria
Source: Data Brief. 2018 May 23;19:810–6. doi: 10.1016/j.dib.2018.05.091 (PMC5997927; doi:10.1016/j.dib.2018.05.091)
Supplement: Supplementary file 3 — Supplementary material [file mmc3.zip › VES 19.DAT]

AB/2	APP RES
1.00	103.104
1.30	112.561
1.80	129.294
2.40	120.263
3.20	114.783
4.20	109.394
4.20	100.584
5.50	94.464
7.50	92.775
10.0	99.589
13.0	119.990
13.0	125.512
18.0	144.335
24.0	130.650
32.0	98.440
42.0	85.232
55.0	78.497
55.0	82.299
75.0	91.185
