# Supplementary material for: Geoelectrical resistivity data set for characterising crystalline basement aquifers in Basiri, Ado-Ekiti, southwestern Nigeria
Source: Data Brief. 2018 May 23;19:810–6. doi: 10.1016/j.dib.2018.05.091 (PMC5997927; doi:10.1016/j.dib.2018.05.091)
Supplement: Supplementary file 3 — Supplementary material [file mmc3.zip › VES 19.RST]

Schlumberger Array
VES 19
4
 Thick+Resis              lowlim               uplim       sigma
       6.886       0.00000000010  100000.00000000000       1.000
       8.822       0.00000000010  100000.00000000000       1.000
      14.474       0.00000000010  100000.00000000000       1.000
     107.838       0.00000000010  100000.00000000000       1.000
     193.355       0.00000000010  100000.00000000000       1.000
      24.257       0.00000000010  100000.00000000000       1.000
     257.497       0.00000000010  100000.00000000000       1.000
     Raw Dist     Raw Res.  Smoothed dist Smoothed Res. variances
       1.800     129.294       1.800     129.294 1.000
       2.400     120.263       2.400     120.263 1.000
       3.200     114.783       3.200     114.783 1.000
       4.200     109.394       4.200     104.989 1.000
       4.200     100.584       4.200     104.989 1.000
       5.500      94.464       5.500      94.464 1.000
       7.500      92.775       7.500      92.775 1.000
      10.000      99.589      10.000      99.589 1.000
      13.000     119.990      13.000     122.751 1.000
      13.000     125.512      13.000     122.751 1.000
      18.000     144.335      18.000     144.335 1.000
      24.000     130.650      24.000     130.650 1.000
      32.000      98.440      32.000      98.440 1.000
      42.000      85.232      42.000      85.232 1.000
      55.000      78.497      55.000      80.398 1.000
      55.000      82.299      55.000      80.398 1.000
      75.000      91.185      75.000      91.185 1.000
