# Supplementary material for: Geoelectrical resistivity data set for characterising crystalline basement aquifers in Basiri, Ado-Ekiti, southwestern Nigeria
Source: Data Brief. 2018 May 23;19:810–6. doi: 10.1016/j.dib.2018.05.091 (PMC5997927; doi:10.1016/j.dib.2018.05.091)
Supplement: Supplementary file 3 — Supplementary material [file mmc3.zip › VES 20.DAT]

AB/2	APP RES
1.00	120.382
1.30	106.933
1.80	77.605
2.40	68.980
3.20	69.487
4.20	79.469
4.20	94.044
5.50	109.479
7.50	114.334
10.0	117.653
13.0	121.848
13.0	131.989
18.0	121.738
24.0	107.126
32.0	88.882
42.0	68.939
55.0	50.178
55.0	52.983
75.0	44.709
