# Supplementary material for: Geoelectrical resistivity data set for characterising crystalline basement aquifers in Basiri, Ado-Ekiti, southwestern Nigeria
Source: Data Brief. 2018 May 23;19:810–6. doi: 10.1016/j.dib.2018.05.091 (PMC5997927; doi:10.1016/j.dib.2018.05.091)
Supplement: Supplementary file 3 — Supplementary material [file mmc3.zip › VES 20.RST]

Schlumberger Array
VES 20
4
 Thick+Resis              lowlim               uplim       sigma
       2.674       0.00000000010  100000.00000000000       1.000
       5.161       0.00000000010  100000.00000000000       1.000
       6.725       0.00000000010  100000.00000000000       1.000
      67.527       0.00000000010  100000.00000000000       1.000
     247.426       0.00000000010  100000.00000000000       1.000
      77.289       0.00000000010  100000.00000000000       1.000
      36.437       0.00000000010  100000.00000000000       1.000
     Raw Dist     Raw Res.  Smoothed dist Smoothed Res. variances
       1.800      77.605       1.800      77.605 1.000
       2.400      68.980       2.400      68.980 1.000
       3.200      69.487       3.200      69.487 1.000
       4.200      79.469       4.200      86.756 1.000
       4.200      94.044       4.200      86.756 1.000
       5.500     109.479       5.500     109.479 1.000
       7.500     114.334       7.500     114.334 1.000
      10.000     117.653      10.000     117.653 1.000
      13.000     121.848      13.000     126.918 1.000
      13.000     131.989      13.000     126.918 1.000
      18.000     121.738      18.000     121.738 1.000
      24.000     107.126      24.000     107.126 1.000
      32.000      88.882      32.000      88.882 1.000
      42.000      68.939      42.000      68.939 1.000
      55.000      50.178      55.000      51.581 1.000
      55.000      52.983      55.000      51.581 1.000
      75.000      44.709      75.000      44.709 1.000
