# Supplementary material for: Geoelectrical resistivity data set for characterising crystalline basement aquifers in Basiri, Ado-Ekiti, southwestern Nigeria
Source: Data Brief. 2018 May 23;19:810–6. doi: 10.1016/j.dib.2018.05.091 (PMC5997927; doi:10.1016/j.dib.2018.05.091)
Supplement: Supplementary file 3 — Supplementary material [file mmc3.zip › VES 21.DAT]

AB/2	APP RES
1.00	118.497
1.30	88.116
1.80	81.982
2.40	75.241
3.20	70.838
4.20	75.424
4.20	78.415
5.50	86.887
7.50	71.746
10.0	69.429
13.0	62.119
13.0	70.295
18.0	85.705
24.0	82.516
32.0	80.425
42.0	63.065
55.0	50.938
