# Supplementary material for: Geoelectrical resistivity data set for characterising crystalline basement aquifers in Basiri, Ado-Ekiti, southwestern Nigeria
Source: Data Brief. 2018 May 23;19:810–6. doi: 10.1016/j.dib.2018.05.091 (PMC5997927; doi:10.1016/j.dib.2018.05.091)
Supplement: Supplementary file 3 — Supplementary material [file mmc3.zip › VES 21.RST]

Schlumberger Array
VES 21
3
 Thick+Resis              lowlim               uplim       sigma
      11.042       0.00000000010  100000.00000000000       1.000
       6.981       0.00000000010  100000.00000000000       1.000
      74.916       0.00000000010  100000.00000000000       1.000
     175.184       0.00000000010  100000.00000000000       1.000
      22.323       0.00000000010  100000.00000000000       1.000
     Raw Dist     Raw Res.  Smoothed dist Smoothed Res. variances
       1.800      81.982       1.800      81.982 1.000
       2.400      75.241       2.400      75.241 1.000
       3.200      70.838       3.200      70.838 1.000
       4.200      75.424       4.200      76.919 1.000
       4.200      78.415       4.200      76.919 1.000
       5.500      86.887       5.500      86.887 1.000
       7.500      71.746       7.500      71.746 1.000
      10.000      69.429      10.000      69.429 1.000
      13.000      62.119      13.000      66.207 1.000
      13.000      70.295      13.000      66.207 1.000
      18.000      85.705      18.000      85.705 1.000
      24.000      82.516      24.000      82.516 1.000
      32.000      80.425      32.000      80.425 1.000
      42.000      63.065      42.000      63.065 1.000
      55.000      50.938      55.000      50.938 1.000
