# Supplementary material for: Geoelectrical resistivity data set for characterising crystalline basement aquifers in Basiri, Ado-Ekiti, southwestern Nigeria
Source: Data Brief. 2018 May 23;19:810–6. doi: 10.1016/j.dib.2018.05.091 (PMC5997927; doi:10.1016/j.dib.2018.05.091)
Supplement: Supplementary file 3 — Supplementary material [file mmc3.zip › VES 22.DAT]

AB/2	APP RES
1.00	192.134
1.30	148.241
1.80	107.918
2.40	82.262
3.20	60.473
4.20	39.014
4.20	40.372
5.50	28.415
7.50	21.736
10.0	25.133
13.0	32.308
13.0	34.086
18.0	52.522
24.0	74.554
32.0	85.268
42.0	119.767
55.0	158.982
55.0	174.775
75.0	242.099
100.0	294.367
