# Supplementary material for: Geoelectrical resistivity data set for characterising crystalline basement aquifers in Basiri, Ado-Ekiti, southwestern Nigeria
Source: Data Brief. 2018 May 23;19:810–6. doi: 10.1016/j.dib.2018.05.091 (PMC5997927; doi:10.1016/j.dib.2018.05.091)
Supplement: Supplementary file 3 — Supplementary material [file mmc3.zip › VES 22.RST]

Schlumberger Array
VES 22
4
 Thick+Resis              lowlim               uplim       sigma
       1.448       0.00000000010  100000.00000000000       1.000
       3.296       0.00000000010  100000.00000000000       1.000
       5.019       0.00000000010  100000.00000000000       1.000
     137.333       0.00000000010  100000.00000000000       1.000
      10.217       0.00000000010  100000.00000000000       1.000
     430.230       0.00000000010  100000.00000000000       1.000
    4476.513       0.00000000010  100000.00000000000       1.000
     Raw Dist     Raw Res.  Smoothed dist Smoothed Res. variances
       1.800     107.918       1.800     107.918 1.000
       2.400      82.262       2.400      82.262 1.000
       3.200      60.473       3.200      60.473 1.000
       4.200      39.014       4.200      39.693 1.000
       4.200      40.372       4.200      39.693 1.000
       5.500      28.415       5.500      28.415 1.000
       7.500      21.736       7.500      21.736 1.000
      10.000      25.133      10.000      25.133 1.000
      13.000      32.308      13.000      33.197 1.000
      13.000      34.086      13.000      33.197 1.000
      18.000      52.522      18.000      52.522 1.000
      24.000      74.554      24.000      74.554 1.000
      32.000      85.268      32.000      85.268 1.000
      42.000     119.767      42.000     119.767 1.000
      55.000     158.982      55.000     166.879 1.000
      55.000     174.775      55.000     166.879 1.000
      75.000     242.099      75.000     242.099 1.000
     100.000     294.367     100.000     294.367 1.000
