# Supplementary material for: Geoelectrical resistivity data set for characterising crystalline basement aquifers in Basiri, Ado-Ekiti, southwestern Nigeria
Source: Data Brief. 2018 May 23;19:810–6. doi: 10.1016/j.dib.2018.05.091 (PMC5997927; doi:10.1016/j.dib.2018.05.091)
Supplement: Supplementary file 3 — Supplementary material [file mmc3.zip › VES 23.DAT]

AB/2	APP RES
1.00	157.829
1.30	154.719
1.80	151.301
2.40	134.667
3.20	116.713
4.20	95.761
4.20	112.693
5.50	92.991
7.50	64.059
10.0	48.066
13.0	57.102
13.0	59.995
18.0	68.808
24.0	62.973
32.0	77.208
42.0	90.774
55.0	104.917
55.0	113.089
75.0	114.155
100.0	153.309
