# Supplementary material for: Geoelectrical resistivity data set for characterising crystalline basement aquifers in Basiri, Ado-Ekiti, southwestern Nigeria
Source: Data Brief. 2018 May 23;19:810–6. doi: 10.1016/j.dib.2018.05.091 (PMC5997927; doi:10.1016/j.dib.2018.05.091)
Supplement: Supplementary file 3 — Supplementary material [file mmc3.zip › VES 23.RST]

Schlumberger Array
VES 23
3
 Thick+Resis              lowlim               uplim       sigma
       2.191       0.00000000010  100000.00000000000       1.000
      11.005       0.00000000010  100000.00000000000       1.000
     155.860       0.00000000010  100000.00000000000       1.000
      42.581       0.00000000010  100000.00000000000       1.000
     188.521       0.00000000010  100000.00000000000       1.000
     Raw Dist     Raw Res.  Smoothed dist Smoothed Res. variances
       1.800     151.301       1.800     151.301 1.000
       2.400     134.667       2.400     134.667 1.000
       3.200     116.713       3.200     116.713 1.000
       4.200      95.761       4.200     104.227 1.000
       4.200     112.693       4.200     104.227 1.000
       5.500      92.991       5.500      92.991 1.000
       7.500      64.059       7.500      64.059 1.000
      10.000      48.066      10.000      48.066 1.000
      13.000      57.102      13.000      58.548 1.000
      13.000      59.995      13.000      58.548 1.000
      18.000      68.808      18.000      68.808 1.000
      24.000      62.973      24.000      62.973 1.000
      32.000      77.208      32.000      77.208 1.000
      42.000      90.774      42.000      90.774 1.000
      55.000     104.917      55.000     109.003 1.000
      55.000     113.089      55.000     109.003 1.000
      75.000     114.155      75.000     114.155 1.000
     100.000     153.309     100.000     153.309 1.000
