# Supplementary material for: Geoelectrical resistivity data set for characterising crystalline basement aquifers in Basiri, Ado-Ekiti, southwestern Nigeria
Source: Data Brief. 2018 May 23;19:810–6. doi: 10.1016/j.dib.2018.05.091 (PMC5997927; doi:10.1016/j.dib.2018.05.091)
Supplement: Supplementary file 3 — Supplementary material [file mmc3.zip › VES 24.DAT]

AB/2	APP RES
1.00	129.995
1.30	130.932
1.80	132.529
2.40	135.391
3.20	113.431
4.20	102.079
4.20	118.927
5.50	111.903
7.50	108.944
10.0	109.171
13.0	106.079
13.0	108.204
18.0	96.495
24.0	100.612
32.0	95.866
42.0	90.996
55.0	105.297
55.0	104.537
75.0	148.721
100.0	192.529
