# Supplementary material for: Geoelectrical resistivity data set for characterising crystalline basement aquifers in Basiri, Ado-Ekiti, southwestern Nigeria
Source: Data Brief. 2018 May 23;19:810–6. doi: 10.1016/j.dib.2018.05.091 (PMC5997927; doi:10.1016/j.dib.2018.05.091)
Supplement: Supplementary file 3 — Supplementary material [file mmc3.zip › VES 24.RST]

Schlumberger Array
VES 24
4
 Thick+Resis              lowlim               uplim       sigma
       1.583       0.00000000010  100000.00000000000       1.000
      11.200       0.00000000010  100000.00000000000       1.000
      12.155       0.00000000010  100000.00000000000       1.000
     129.596       0.00000000010  100000.00000000000       1.000
     109.876       0.00000000010  100000.00000000000       1.000
      39.352       0.00000000010  100000.00000000000       1.000
     657.790       0.00000000010  100000.00000000000       1.000
     Raw Dist     Raw Res.  Smoothed dist Smoothed Res. variances
       1.800     132.529       1.800     132.529 1.000
       2.400     135.391       2.400     135.391 1.000
       3.200     113.431       3.200     113.431 1.000
       4.200     102.079       4.200     110.503 1.000
       4.200     118.927       4.200     110.503 1.000
       5.500     111.903       5.500     111.903 1.000
       7.500     108.944       7.500     108.944 1.000
      10.000     109.171      10.000     109.171 1.000
      13.000     106.079      13.000     107.141 1.000
      13.000     108.204      13.000     107.141 1.000
      18.000      96.495      18.000      96.495 1.000
      24.000     100.612      24.000     100.612 1.000
      32.000      95.866      32.000      95.866 1.000
      42.000      90.996      42.000      90.996 1.000
      55.000     105.297      55.000     104.917 1.000
      55.000     104.537      55.000     104.917 1.000
      75.000     148.721      75.000     148.721 1.000
     100.000     192.529     100.000     192.529 1.000
