# Supplementary material for: Geoelectrical resistivity data set for characterising crystalline basement aquifers in Basiri, Ado-Ekiti, southwestern Nigeria
Source: Data Brief. 2018 May 23;19:810–6. doi: 10.1016/j.dib.2018.05.091 (PMC5997927; doi:10.1016/j.dib.2018.05.091)
Supplement: Supplementary file 3 — Supplementary material [file mmc3.zip › VES 25.DAT]

AB/2	APP RES
1.00	96.695
1.30	105.553
1.80	122.454
2.40	123.592
3.20	168.571
4.20	126.463
4.20	123.167
5.50	94.939
7.50	100.815
10.0	91.892
13.0	65.304
13.0	77.941
18.0	72.269
24.0	69.849
32.0	83.642
42.0	108.286
55.0	139.129
55.0	144.450
75.0	176.361
100.0	256.039
