# Supplementary material for: Geoelectrical resistivity data set for characterising crystalline basement aquifers in Basiri, Ado-Ekiti, southwestern Nigeria
Source: Data Brief. 2018 May 23;19:810–6. doi: 10.1016/j.dib.2018.05.091 (PMC5997927; doi:10.1016/j.dib.2018.05.091)
Supplement: Supplementary file 3 — Supplementary material [file mmc3.zip › VES 25.RST]

Schlumberger Array
VES 25
4
 Thick+Resis              lowlim               uplim       sigma
       3.104       0.00000000010  100000.00000000000       1.000
       4.405       0.00000000010  100000.00000000000       1.000
       7.353       0.00000000010  100000.00000000000       1.000
     135.896       0.00000000010  100000.00000000000       1.000
      79.973       0.00000000010  100000.00000000000       1.000
      27.597       0.00000000010  100000.00000000000       1.000
    1012.159       0.00000000010  100000.00000000000       1.000
     Raw Dist     Raw Res.  Smoothed dist Smoothed Res. variances
       1.800     122.454       1.800     122.454 1.000
       2.400     123.592       2.400     123.592 1.000
       3.200     168.571       3.200     168.571 1.000
       4.200     126.463       4.200     124.815 1.000
       4.200     123.167       4.200     124.815 1.000
       5.500      94.939       5.500      94.939 1.000
       7.500     100.815       7.500     100.815 1.000
      10.000      91.892      10.000      91.892 1.000
      13.000      65.304      13.000      71.623 1.000
      13.000      77.941      13.000      71.623 1.000
      18.000      72.269      18.000      72.269 1.000
      24.000      69.849      24.000      69.849 1.000
      32.000      83.642      32.000      83.642 1.000
      42.000     108.286      42.000     108.286 1.000
      55.000     139.129      55.000     141.789 1.000
      55.000     144.450      55.000     141.789 1.000
      75.000     176.361      75.000     176.361 1.000
     100.000     256.039     100.000     256.039 1.000
