# Supplementary material for: Geoelectrical resistivity data set for characterising crystalline basement aquifers in Basiri, Ado-Ekiti, southwestern Nigeria
Source: Data Brief. 2018 May 23;19:810–6. doi: 10.1016/j.dib.2018.05.091 (PMC5997927; doi:10.1016/j.dib.2018.05.091)
Supplement: Supplementary file 3 — Supplementary material [file mmc3.zip › VES 26.DAT]

AB/2	APP RES
1.00	124.215
1.30	108.208
1.80	88.822
2.40	82.986
3.20	82.613
4.20	77.252
4.20	87.838
5.50	82.822
7.50	74.485
10.0	63.460
13.0	42.424
13.0	47.659
18.0	43.133
24.0	32.681
32.0	37.188
42.0	43.558
55.0	42.385
55.0	48.182
75.0	60.259
100.0	77.283
