# Supplementary material for: Geoelectrical resistivity data set for characterising crystalline basement aquifers in Basiri, Ado-Ekiti, southwestern Nigeria
Source: Data Brief. 2018 May 23;19:810–6. doi: 10.1016/j.dib.2018.05.091 (PMC5997927; doi:10.1016/j.dib.2018.05.091)
Supplement: Supplementary file 3 — Supplementary material [file mmc3.zip › VES 26A.RST]

Schlumberger Array
VES 26
3
 Thick+Resis              lowlim               uplim       sigma
       5.984       0.00000000010  100000.00000000000       1.000
      18.002       0.00000000010  100000.00000000000       1.000
      86.471       0.00000000010  100000.00000000000       1.000
      20.547       0.00000000010  100000.00000000000       1.000
     255.247       0.00000000010  100000.00000000000       1.000
     Raw Dist     Raw Res.  Smoothed dist Smoothed Res. variances
       1.800      88.822       1.800      88.822 1.000
       2.400      82.986       2.400      82.986 1.000
       3.200      82.613       3.200      82.613 1.000
       4.200      77.252       4.200      82.545 1.000
       4.200      87.838       4.200      82.545 1.000
       5.500      82.822       5.500      82.822 1.000
       7.500      74.485       7.500      74.485 1.000
      10.000      63.460      10.000      63.460 1.000
      13.000      42.424      13.000      45.041 1.000
      13.000      47.659      13.000      45.041 1.000
      18.000      43.133      18.000      43.133 1.000
      24.000      32.681      24.000      32.681 1.000
      32.000      37.188      32.000      37.188 1.000
      42.000      43.558      42.000      43.558 1.000
      55.000      42.385      55.000      45.284 1.000
      55.000      48.182      55.000      45.284 1.000
      75.000      60.259      75.000      60.259 1.000
     100.000      77.283     100.000      77.283 1.000
