# Supplementary material for: Geoelectrical resistivity data set for characterising crystalline basement aquifers in Basiri, Ado-Ekiti, southwestern Nigeria
Source: Data Brief. 2018 May 23;19:810–6. doi: 10.1016/j.dib.2018.05.091 (PMC5997927; doi:10.1016/j.dib.2018.05.091)
Supplement: Supplementary file 3 — Supplementary material [file mmc3.zip › VES 27.DAT]

AB/2	APP RES
1.00	31.189
1.30	37.453
1.80	45.439
2.40	55.698
3.20	66.206
4.20	73.484
4.20	82.462
5.50	98.204
7.50	78.849
10.0	62.361
13.0	42.209
13.0	47.040
18.0	38.183
24.0	34.526
32.0	42.143
42.0	47.770
55.0	56.963
55.0	58.255
75.0	76.517
