# Supplementary material for: Geoelectrical resistivity data set for characterising crystalline basement aquifers in Basiri, Ado-Ekiti, southwestern Nigeria
Source: Data Brief. 2018 May 23;19:810–6. doi: 10.1016/j.dib.2018.05.091 (PMC5997927; doi:10.1016/j.dib.2018.05.091)
Supplement: Supplementary file 3 — Supplementary material [file mmc3.zip › VES 27.RST]

Schlumberger Array
VES 27
4
 Thick+Resis              lowlim               uplim       sigma
       0.816       0.00000000010  100000.00000000000       1.000
       2.108       0.00000000010  100000.00000000000       1.000
       9.035       0.00000000010  100000.00000000000       1.000
      28.236       0.00000000010  100000.00000000000       1.000
     207.966       0.00000000010  100000.00000000000       1.000
      12.303       0.00000000010  100000.00000000000       1.000
     353.855       0.00000000010  100000.00000000000       1.000
     Raw Dist     Raw Res.  Smoothed dist Smoothed Res. variances
       1.800      45.439       1.800      45.439 1.000
       2.400      55.698       2.400      55.698 1.000
       3.200      66.206       3.200      66.206 1.000
       4.200      73.484       4.200      77.973 1.000
       4.200      82.462       4.200      77.973 1.000
       5.500      98.204       5.500      98.204 1.000
       7.500      78.849       7.500      78.849 1.000
      10.000      62.361      10.000      62.361 1.000
      13.000      42.209      13.000      44.624 1.000
      13.000      47.040      13.000      44.624 1.000
      18.000      38.183      18.000      38.183 1.000
      24.000      34.526      24.000      34.526 1.000
      32.000      42.143      32.000      42.143 1.000
      42.000      47.770      42.000      47.770 1.000
      55.000      56.963      55.000      57.609 1.000
      55.000      58.255      55.000      57.609 1.000
      75.000      76.517      75.000      76.517 1.000
