# Supplementary material for: Geoelectrical resistivity data set for characterising crystalline basement aquifers in Basiri, Ado-Ekiti, southwestern Nigeria
Source: Data Brief. 2018 May 23;19:810–6. doi: 10.1016/j.dib.2018.05.091 (PMC5997927; doi:10.1016/j.dib.2018.05.091)
Supplement: Supplementary file 3 — Supplementary material [file mmc3.zip › VES 28.DAT]

AB/2	APP RES
1.00	58.184
1.30	68.232
1.80	67.191
2.40	58.041
3.20	48.062
4.20	46.479
4.20	49.161
5.50	44.396
7.50	47.260
10.0	62.239
13.0	64.355
13.0	70.335
18.0	59.640
24.0	45.023
32.0	32.994
42.0	32.598
55.0	28.355
55.0	30.449
75.0	37.598
100.0	48.819
