# Supplementary material for: Geoelectrical resistivity data set for characterising crystalline basement aquifers in Basiri, Ado-Ekiti, southwestern Nigeria
Source: Data Brief. 2018 May 23;19:810–6. doi: 10.1016/j.dib.2018.05.091 (PMC5997927; doi:10.1016/j.dib.2018.05.091)
Supplement: Supplementary file 3 — Supplementary material [file mmc3.zip › VES 28.RST]

Schlumberger Array
VES 28
4
 Thick+Resis              lowlim               uplim       sigma
       5.285       0.00000000010  100000.00000000000       1.000
       4.379       0.00000000010  100000.00000000000       1.000
      20.108       0.00000000010  100000.00000000000       1.000
      51.830       0.00000000010  100000.00000000000       1.000
     126.099       0.00000000010  100000.00000000000       1.000
      11.589       0.00000000010  100000.00000000000       1.000
     368.520       0.00000000010  100000.00000000000       1.000
     Raw Dist     Raw Res.  Smoothed dist Smoothed Res. variances
       1.800      67.191       1.800      67.191 1.000
       2.400      58.041       2.400      58.041 1.000
       3.200      48.062       3.200      48.062 1.000
       4.200      46.479       4.200      47.820 1.000
       4.200      49.161       4.200      47.820 1.000
       5.500      44.396       5.500      44.396 1.000
       7.500      47.260       7.500      47.260 1.000
      10.000      62.239      10.000      62.239 1.000
      13.000      64.355      13.000      67.345 1.000
      13.000      70.335      13.000      67.345 1.000
      18.000      59.640      18.000      59.640 1.000
      24.000      45.023      24.000      45.023 1.000
      32.000      32.994      32.000      32.994 1.000
      42.000      32.598      42.000      32.598 1.000
      55.000      28.355      55.000      29.402 1.000
      55.000      30.449      55.000      29.402 1.000
      75.000      37.598      75.000      37.598 1.000
     100.000      48.819     100.000      48.819 1.000
