# Supplementary material for: Geoelectrical resistivity data set for characterising crystalline basement aquifers in Basiri, Ado-Ekiti, southwestern Nigeria
Source: Data Brief. 2018 May 23;19:810–6. doi: 10.1016/j.dib.2018.05.091 (PMC5997927; doi:10.1016/j.dib.2018.05.091)
Supplement: Supplementary file 3 — Supplementary material [file mmc3.zip › VES 29.DAT]

AB/2	APP RES
1.00	153.305
1.30	144.418
1.80	91.611
2.40	78.350
3.20	52.171
4.20	42.167
4.20	32.167
5.50	25.838
7.50	24.726
10.0	26.179
13.0	34.244
13.0	43.093
18.0	33.929
24.0	28.637
32.0	20.728
42.0	32.725
55.0	38.629
55.0	40.284
75.0	54.149
100.0	62.355
