# Supplementary material for: Geoelectrical resistivity data set for characterising crystalline basement aquifers in Basiri, Ado-Ekiti, southwestern Nigeria
Source: Data Brief. 2018 May 23;19:810–6. doi: 10.1016/j.dib.2018.05.091 (PMC5997927; doi:10.1016/j.dib.2018.05.091)
Supplement: Supplementary file 3 — Supplementary material [file mmc3.zip › VES 29.RST]

Schlumberger Array
VES 29
5
 Thick+Resis              lowlim               uplim       sigma
       1.240       0.00000000010  100000.00000000000       1.000
       2.581       0.00000000010  100000.00000000000       1.000
       3.185       0.00000000010  100000.00000000000       1.000
      15.137       0.00000000010  100000.00000000000       1.000
     134.664       0.00000000010  100000.00000000000       1.000
      14.746       0.00000000010  100000.00000000000       1.000
      84.348       0.00000000010  100000.00000000000       1.000
      12.792       0.00000000010  100000.00000000000       1.000
     530.795       0.00000000010  100000.00000000000       1.000
     Raw Dist     Raw Res.  Smoothed dist Smoothed Res. variances
       1.800      91.611       1.800      91.611 1.000
       2.400      78.350       2.400      78.350 1.000
       3.200      52.171       3.200      52.171 1.000
       4.200      42.167       4.200      37.167 1.000
       4.200      32.167       4.200      37.167 1.000
       5.500      25.838       5.500      25.838 1.000
       7.500      24.726       7.500      24.726 1.000
      10.000      26.179      10.000      26.179 1.000
      13.000      34.244      13.000      38.669 1.000
      13.000      43.093      13.000      38.669 1.000
      18.000      33.929      18.000      33.929 1.000
      24.000      28.637      24.000      28.637 1.000
      32.000      20.728      32.000      20.728 1.000
      42.000      32.725      42.000      32.725 1.000
      55.000      38.629      55.000      39.456 1.000
      55.000      40.284      55.000      39.456 1.000
      75.000      54.149      75.000      54.149 1.000
     100.000      62.355     100.000      62.355 1.000
