# Supplementary material for: Geoelectrical resistivity data set for characterising crystalline basement aquifers in Basiri, Ado-Ekiti, southwestern Nigeria
Source: Data Brief. 2018 May 23;19:810–6. doi: 10.1016/j.dib.2018.05.091 (PMC5997927; doi:10.1016/j.dib.2018.05.091)
Supplement: Supplementary file 3 — Supplementary material [file mmc3.zip › VES 30.DAT]

AB/2	APP RES
1.00	196.289
1.30	95.571
1.80	73.288
2.40	50.110
3.20	44.340
4.20	36.334
4.20	33.646
5.50	27.152
7.50	22.759
10.0	17.453
13.0	12.641
13.0	12.112
18.0	10.829
24.0	12.479
32.0	22.998
42.0	38.219
55.0	52.583
55.0	57.880
75.0	67.720
100.0	72.384
